# Supplementary material for: Motif signatures in stretch enhancers are enriched for disease-associated genetic variants
Source: Epigenetics Chromatin. 2015 Jul 16;8:23. doi: 10.1186/s13072-015-0015-7 (PMC4502539; doi:10.1186/s13072-015-0015-7)
Supplement: Additional file 1: — Table S1. Staitistics of enhancers. [file 13072_2015_15_MOESM1_ESM.xlsx]

## Sheet: Sheet1
	Islets	GM12878	H1 ES	HepG2	HMEC	HSMM	HUVEC	K562	NHEK
#CE	173055	94115	132250	80433	125476	91956	89930	102990	119265
CE bps	264989600	124684000	111348600	99353600	164567800	105845000	130958800	127729600	160612200
#SE	23013	10355	6426	7969	12997	7284	10890	10142	12658
SE bps	154212400	53520600	28503400	42006000	62728000	32630800	54114400	51056000	61009800
SE DHS bps	10291438	6961575	3915605	4141754	7945131	4736814	7844179	6680699	7799631
#TE	104930	52964	93644	48407	66671	51706	43244	59885	61070
TE bps	37235000	21122000	32551800	18956600	28017200	20820200	19337400	23959600	26842600
TE DHS bps	3203179	2988034	2394408	1777354	2994340	2256060	3090784	2583541	2678997
#SE/#CE (%)	13.2981	11.0025	4.85898	9.90762	10.3582	7.92118	12.1094	9.84756	10.6133
#TE/#CE (%)	60.6339	56.2758	70.8083	60.183	53.1345	56.2291	48.0863	58.1464	51.2053
SE bps/CE bps (%)	58.1956	42.925	25.5983	42.2793	38.1168	30.8289	41.3217	39.9719	37.9858
TE bps/CE bps (%)	14.0515	16.9404	29.2341	19.0799	17.0247	19.6705	14.766	18.7581	16.7127
SE DHS bps/SE bps (%)	6.67355	13.0073	13.7373	9.85991	12.666	14.5164	14.4955	13.085	12.7842
TE DHS bps/TE bps (%)	8.6026	14.1465	7.35569	9.37591	10.6875	10.8359	15.9835	10.7829	9.98039
