# Supplementary material for: Motif signatures in stretch enhancers are enriched for disease-associated genetic variants
Source: Epigenetics Chromatin. 2015 Jul 16;8:23. doi: 10.1186/s13072-015-0015-7 (PMC4502539; doi:10.1186/s13072-015-0015-7)
Supplement: Additional file 3: — CentriMo scans of DHS sequences with database motifs. Zip archive of text outputs from CentriMo scans on DHS sequences within SEs or TEs using database motifs. File names specify the cell type and enhancer class. Can be downloaded at http://fusion.nhgri.nih.gov/files/se-motifs/AdditionalFile3.zip. [file 13072_2015_15_MOESM3_ESM.zip]

Archive with 19 entries (18 files):
- AdditionalFile3/
- AdditionalFile3/GM12878.SE.CentriMo.txt
- AdditionalFile3/GM12878.TE.CentriMo.txt
- AdditionalFile3/H1ES.SE.CentriMo.txt
- AdditionalFile3/H1ES.TE.CentriMo.txt
- AdditionalFile3/HMEC.SE.CentriMo.txt
- AdditionalFile3/HMEC.TE.CentriMo.txt
- AdditionalFile3/HSMM.SE.CentriMo.txt
- AdditionalFile3/HSMM.TE.CentriMo.txt
- AdditionalFile3/HUVEC.SE.CentriMo.txt
- AdditionalFile3/HUVEC.TE.CentriMo.txt
- AdditionalFile3/HepG2.SE.CentriMo.txt
- AdditionalFile3/HepG2.TE.CentriMo.txt
- AdditionalFile3/Islets.SE.CentriMo.txt
- AdditionalFile3/Islets.TE.CentriMo.txt
- AdditionalFile3/K562.SE.CentriMo.txt
- AdditionalFile3/K562.TE.CentriMo.txt
- AdditionalFile3/NHEK.SE.CentriMo.txt
- AdditionalFile3/NHEK.TE.CentriMo.txt
