# Supplementary material for: Motif signatures in stretch enhancers are enriched for disease-associated genetic variants
Source: Epigenetics Chromatin. 2015 Jul 16;8:23. doi: 10.1186/s13072-015-0015-7 (PMC4502539; doi:10.1186/s13072-015-0015-7)
Supplement: Additional file 3: — CentriMo scans of DHS sequences with database motifs. Zip archive of text outputs from CentriMo scans on DHS sequences within SEs or TEs using database motifs. File names specify the cell type and enhancer class. Can be downloaded at http://fusion.nhgri.nih.gov/files/se-motifs/AdditionalFile3.zip. [file 13072_2015_15_MOESM3_ESM.zip › AdditionalFile3/GM12878.SE.CentriMo.txt]

# WARNING: this file is not sorted!
# db	motif	E-value	adj_p-value	log_adj_p-value	bin_location	bin_width	total_width	sites_in_bin	total_sites	p_success	p-value	mult_tests
1	JASPAR2014_Arnt	2.2e-019	2.3e-022	-49.83	0.0	144	996	1118	5732	0.14458	1.2e-025	1988
1	JASPAR2014_Arnt::Ahr	6.5e-018	6.9e-021	-46.42	0.0	148	996	940	4602	0.14859	2.3e-024	2982
1	JASPAR2014_ELK1	8.3e-174	8.9e-177	-405.37	0.0	168	992	3864	14625	0.16935	3.6e-182	249480
1	JASPAR2014_FOXC1	1.6e-002	1.7e-005	-11.01	0.0	144	994	926	5257	0.14487	2.3e-010	72912
1	JASPAR2014_NHLH1	3.3e-112	3.5e-115	-263.53	0.0	188	990	3297	11844	0.18990	9.1e-121	390754
1	JASPAR2014_IRF2	3.6e-176	3.9e-179	-410.81	0.0	186	984	1369	3381	0.18902	7.4e-185	522424
1	JASPAR2014_MZF1_1-4	4.0e-061	4.3e-064	-145.91	0.0	158	996	3056	14277	0.15863	6.2e-068	6958
1	JASPAR2014_MZF1_5-13	3.2e-021	3.4e-024	-54.03	0.0	220	992	1565	5454	0.22177	1.4e-029	241560
1	JASPAR2014_MYC::MAX	3.0e-008	3.2e-011	-24.16	0.0	163	991	1224	5972	0.16448	1.4e-016	227205
1	JASPAR2014_Pax2	5.7e-091	6.0e-094	-214.65	0.0	198	994	2913	10164	0.19920	9.7e-099	62000
1	JASPAR2014_Pax6	1.1e-007	1.2e-010	-22.84	0.0	272	988	3519	11363	0.27530	2.9e-016	419050
1	JASPAR2014_RREB1	9.8e-009	1.0e-011	-25.29	0.0	298	982	2136	6027	0.30346	1.4e-017	763420
1	JASPAR2014_SPIB	2.3e-233	2.4e-236	-542.52	0.0	155	995	3184	11471	0.15578	1.2e-240	20874
1	JASPAR2014_NFE2L1::MafG	1.8e-080	2.0e-083	-190.44	0.0	176	996	2908	11630	0.17671	2.2e-087	8946
1	JASPAR2014_TAL1::TCF3	5.5e-034	5.9e-037	-83.42	0.0	198	990	2568	10022	0.20000	1.4e-042	433732
1	JASPAR2014_REL	1.9e-134	2.0e-137	-314.77	0.0	178	992	662	1380	0.17944	8.2e-143	242055
1	JASPAR2014_RELA	1.5e-166	1.6e-169	-388.64	0.0	154	992	887	2182	0.15524	1.6e-174	100980
1	JASPAR2014_Zfp423	3.8e-007	4.0e-010	-21.63	0.0	91	987	438	3242	0.09220	1.1e-015	369750
1	JASPAR2014_Mafb	1.2e-056	1.3e-059	-135.57	0.0	178	994	2114	8343	0.17907	2.6e-064	51584
1	JASPAR2014_HINFP	1.3e-014	1.4e-017	-38.78	0.0	192	992	471	1592	0.19355	8.9e-023	160875
1	JASPAR2014_BRCA1	1.9e-006	2.0e-009	-20.01	0.0	221	995	3576	14417	0.22211	7.6e-014	26838
1	JASPAR2014_ELF5	1.7e-252	1.9e-255	-586.54	0.0	175	993	3511	11347	0.17623	1.4e-260	136896
1	JASPAR2014_CTCF	1.8e-170	1.9e-173	-397.71	0.0	109	983	495	1091	0.11089	4.3e-179	435517
1	JASPAR2014_GABPA	2.0e-568	2.2e-571	-1314.00	0.0	159	991	4135	11577	0.16044	8.5e-577	254925
1	JASPAR2014_Klf4	1.3e-049	1.3e-052	-119.44	0.0	144	992	1461	6692	0.14516	5.2e-058	258885
1	JASPAR2014_RUNX1	2.0e-321	2.2e-324	-745.27	0.0	221	991	5035	13600	0.22301	9.3e-330	232650
1	JASPAR2014_PPARG::RXRA	1.2e-007	1.2e-010	-22.81	0.0	401	987	6426	14621	0.40628	1.9e-016	646816
1	JASPAR2014_INSM1	1.6e-014	1.7e-017	-38.64	0.0	218	990	2550	9711	0.22020	3.5e-023	476710
1	JASPAR2014_FEV	2.3e-331	2.4e-334	-768.19	0.0	174	994	3556	10674	0.17505	1.1e-338	22320
1	JASPAR2014_FOXO3	4.4e-004	4.6e-007	-14.58	0.0	332	994	998	2509	0.33400	1.5e-011	30752
1	JASPAR2014_RXR::RAR_DR5	1.6e-003	1.7e-006	-13.31	0.0	119	985	1463	10187	0.12081	2.9e-012	564816
1	JASPAR2014_PLAG1	2.1e-002	2.2e-005	-10.71	0.0	400	988	975	2048	0.40486	4.3e-011	511734
1	JASPAR2014_CREB1	3.0e-003	3.1e-006	-12.67	0.0	126	994	33	78	0.12676	7.6e-011	41664
1	JASPAR2014_JUN::FOS	2.3e-376	2.4e-379	-871.78	0.0	151	995	1679	3869	0.15176	1.1e-383	22365
1	JASPAR2014_HIF1A::ARNT	6.1e-004	6.5e-007	-14.24	0.0	236	994	1217	4324	0.23742	1.3e-011	50592
1	JASPAR2014_SOX10	1.2e-008	1.2e-011	-25.11	0.0	290	996	4678	14571	0.29116	1.9e-015	6461
1	JASPAR2014_Tcfcp2l1	6.3e-012	6.7e-015	-32.64	0.0	150	988	2031	11021	0.15182	1.3e-020	529975
1	JASPAR2014_Atoh1	2.8e-033	3.0e-036	-81.79	0.0	198	994	1561	5752	0.19920	7.6e-040	3968
1	JASPAR2014_BATF::JUN	1.8e-366	1.9e-369	-849.00	0.0	117	991	1696	4928	0.11806	8.4e-375	227205
1	JASPAR2014_Bhlhe40	3.2e-035	3.4e-038	-86.29	0.0	149	991	2044	10148	0.15035	1.5e-043	231660
1	JASPAR2014_E2F4	8.3e-006	8.9e-009	-18.54	0.0	159	991	890	4376	0.16044	3.6e-014	248985
1	JASPAR2014_EGR2	2.0e-092	2.1e-095	-218.01	0.0	173	987	2980	11737	0.17528	5.0e-101	416585
1	JASPAR2014_ELF1	1.7e-452	1.8e-455	-1047.08	0.0	171	989	3088	7872	0.17290	6.2e-461	294918
1	JASPAR2014_Erg	4.2e-464	4.4e-467	-1073.82	0.0	137	991	2514	6964	0.13824	1.9e-472	232155
1	JASPAR2014_FLI1	6.4e-573	6.8e-576	-1324.38	0.0	173	991	3902	9870	0.17457	2.8e-581	240075
1	JASPAR2014_FOS	1.1e-408	1.2e-411	-946.18	0.0	153	991	1928	4515	0.15439	6.9e-417	174240
1	JASPAR2014_FOSL1	3.1e-431	3.3e-434	-998.12	0.0	151	991	2155	5266	0.15237	1.6e-439	204435
1	JASPAR2014_FOSL2	1.1e-306	1.1e-309	-711.39	0.0	133	991	1142	2604	0.13421	4.8e-315	231165
1	JASPAR2014_Foxo1	1.6e-006	1.7e-009	-20.18	0.0	555	991	4958	8236	0.56004	6.8e-015	253440
1	JASPAR2014_Gfi1b	4.1e-002	4.4e-005	-10.04	0.0	173	991	1774	8852	0.17457	1.8e-010	245025
1	JASPAR2014_HSF1	1.5e-002	1.6e-005	-11.06	0.0	477	987	5543	10769	0.48328	3.6e-011	436798
1	JASPAR2014_JUN	3.5e-006	3.7e-009	-19.42	0.0	157	989	1130	5743	0.15875	1.2e-014	295412
1	JASPAR2014_JUNB	1.1e-416	1.2e-419	-964.63	0.0	151	991	2050	4965	0.15237	6.0e-425	193050
1	JASPAR2014_JUND	6.5e-374	6.9e-377	-866.14	0.0	151	991	1916	4741	0.15237	4.4e-382	157905
1	JASPAR2014_Klf1	9.2e-047	9.8e-050	-112.85	0.0	169	991	2709	11969	0.17053	3.4e-055	289575
1	JASPAR2014_MAFF	8.9e-020	9.5e-023	-50.71	0.0	278	984	3420	10305	0.28252	3.5e-028	269559
1	JASPAR2014_MAFK	1.2e-017	1.3e-020	-45.77	0.0	245	987	1958	6394	0.24823	4.9e-026	271643
1	JASPAR2014_Meis1	8.3e-039	8.8e-042	-94.53	0.0	179	987	3006	12973	0.18136	2.6e-047	344114
1	JASPAR2014_Myod1	9.8e-104	1.0e-106	-244.03	0.0	163	989	2776	11181	0.16481	3.8e-112	277628
1	JASPAR2014_Myog	6.1e-100	6.5e-103	-235.30	0.0	221	991	2124	6125	0.22301	3.1e-108	207405
1	JASPAR2014_NFE2::MAF	5.7e-130	6.1e-133	-304.43	0.0	157	987	1956	7062	0.15907	1.6e-138	390456
1	JASPAR2014_NFYB	8.8e-020	9.4e-023	-50.72	0.0	193	987	414	1269	0.19554	3.0e-028	310097
1	JASPAR2014_NR2C2	3.5e-005	3.7e-008	-17.11	0.0	451	987	4658	9412	0.45694	8.3e-014	446165
1	JASPAR2014_NRF1	1.2e-004	1.3e-007	-15.85	0.0	183	991	1078	4776	0.18466	6.1e-013	214335
1	JASPAR2014_POU2F2	1.6e-064	1.7e-067	-153.73	0.0	157	989	420	1087	0.15875	5.0e-073	346294
1	JASPAR2014_PRDM1	2.7e-121	2.9e-124	-284.46	0.0	185	987	1060	2745	0.18744	7.6e-130	381089
1	JASPAR2014_Rfx1	1.0e-020	1.1e-023	-52.87	0.0	114	988	128	386	0.11538	3.1e-029	356932
1	JASPAR2014_RFX5	4.1e-047	4.4e-050	-113.65	0.0	211	987	3320	12120	0.21378	1.3e-055	343128
1	JASPAR2014_RUNX2	5.5e-240	5.8e-243	-557.77	0.0	187	987	3810	11955	0.18946	1.5e-248	396372
1	JASPAR2014_SP2	1.6e-034	1.7e-037	-84.65	0.0	123	987	1351	7514	0.12462	4.3e-043	402288
1	JASPAR2014_STAT2::STAT1	1.8e-376	1.9e-379	-872.03	0.0	183	987	3758	10444	0.18541	4.1e-385	465885
1	JASPAR2014_Stat4	2.3e-010	2.5e-013	-29.02	0.0	424	988	4549	9602	0.42915	7.5e-019	331789
1	JASPAR2014_Tcf12	4.5e-113	4.8e-116	-265.53	0.0	199	991	3130	10547	0.20081	2.0e-121	244530
1	JASPAR2014_Tcf3	2.1e-104	2.2e-107	-245.57	0.0	199	991	2330	7488	0.20081	9.7e-113	231660
1	JASPAR2014_TCF7L2	8.1e-010	8.6e-013	-27.78	0.0	440	988	6137	12690	0.44534	2.7e-018	322422
1	JASPAR2014_TFAP2C	1.6e-036	1.7e-039	-89.24	0.0	213	987	3392	12628	0.21581	5.5e-045	316999
1	JASPAR2014_USF2	8.5e-030	9.0e-033	-73.79	0.0	125	991	594	2779	0.12614	4.4e-038	204930
1	JASPAR2014_ZBTB33	3.5e-012	3.7e-015	-33.23	0.0	161	987	722	3192	0.16312	1.5e-020	254388
1	JASPAR2014_ZNF263	2.8e-007	2.9e-010	-21.95	0.0	227	981	2068	7635	0.23140	6.1e-016	482160
1	JASPAR2014_AR	1.1e-011	1.2e-014	-32.07	0.0	335	987	4764	12596	0.33941	3.8e-020	312069
1	JASPAR2014_EBF1	2.4e-037	2.5e-040	-91.17	0.0	157	991	1374	6008	0.15843	1.1e-045	233145
1	JASPAR2014_EGR1	4.6e-074	4.9e-077	-175.71	0.0	172	988	2541	10161	0.17409	1.4e-082	362355
1	JASPAR2014_ELK4	5.4e-525	5.7e-528	-1214.02	0.0	165	991	3849	10465	0.16650	2.3e-533	245520
1	JASPAR2014_ESR2	1.0e-006	1.1e-009	-20.66	0.0	197	987	3094	13646	0.19959	3.3e-015	321929
1	JASPAR2014_Ets1	1.9e-542	2.1e-545	-1254.18	0.0	137	987	3051	8593	0.13880	5.2e-551	395879
1	JASPAR2014_IRF1	1.9e-264	2.0e-267	-614.11	0.0	149	981	2540	8307	0.15189	4.0e-273	488530
1	JASPAR2014_MAX	4.2e-015	4.5e-018	-39.94	0.0	124	992	1255	7662	0.12500	3.4e-023	134640
1	JASPAR2014_MEF2A	1.2e-008	1.2e-011	-25.11	0.0	175	987	190	594	0.17730	3.2e-017	387498
1	JASPAR2014_Myb	3.3e-071	3.5e-074	-169.13	0.0	202	992	3043	10896	0.20363	2.3e-079	150975
1	JASPAR2014_Myc	3.7e-008	3.9e-011	-23.96	0.0	88	992	773	6521	0.08871	3.2e-016	124740
1	JASPAR2014_Mycn	2.9e-018	3.1e-021	-47.22	0.0	116	994	613	3473	0.11670	3.9e-025	7936
1	JASPAR2014_Nfe2l2	3.8e-115	4.0e-118	-270.32	0.0	95	987	1784	10426	0.09625	9.6e-124	416092
1	JASPAR2014_NFKB1	5.2e-189	5.6e-192	-440.38	0.0	149	991	979	2443	0.15035	2.3e-197	242550
1	JASPAR2014_NFYA	8.8e-022	9.3e-025	-55.33	0.0	188	984	505	1632	0.19106	2.2e-030	424224
1	JASPAR2014_Spi1	2.8e-510	3.0e-513	-1180.14	0.0	161	987	3952	11189	0.16312	9.1e-519	326859
1	JASPAR2014_Sox2	7.2e-003	7.7e-006	-11.77	0.0	592	994	1872	2885	0.59557	2.6e-009	2976
1	JASPAR2014_SP1	4.9e-043	5.2e-046	-104.27	0.0	189	991	1127	3870	0.19072	2.0e-051	256410
1	JASPAR2014_TFAP2A	2.5e-030	2.7e-033	-74.99	0.0	209	987	3211	12309	0.21175	7.6e-039	352988
1	JASPAR2014_TP53	1.5e-006	1.6e-009	-20.27	0.0	141	987	492	2456	0.14286	4.3e-015	364327
1	JASPAR2014_USF1	6.4e-031	6.8e-034	-76.37	0.0	125	991	596	2760	0.12614	3.0e-039	226710
1	JASPAR2014_Bach1::Mafk	3.0e-114	3.2e-117	-268.23	0.0	161	987	1222	3852	0.16312	7.0e-123	460955
1	JASPAR2014_THAP1	1.1e-005	1.1e-008	-18.29	0.0	265	993	3094	10338	0.26687	9.4e-014	122016
1	JASPAR2014_EHF	6.4e-198	6.8e-201	-460.91	0.0	174	994	2027	5975	0.17505	3.4e-204	1984
1	JASPAR2014_KLF5	5.2e-080	5.5e-083	-189.41	0.0	168	992	1664	6141	0.16935	3.8e-088	144540
1	JASPAR2014_RFX2	1.7e-022	1.8e-025	-56.98	0.0	153	983	247	761	0.15565	4.9e-031	366286
1	JASPAR2014_NR3C1	1.9e-002	2.1e-005	-10.79	0.0	265	987	2921	9809	0.26849	5.2e-011	397851
1	JOLMA2013_CTCF_full	7.5e-148	8.0e-151	-345.61	0.0	111	985	425	914	0.11269	2.1e-156	383760
1	JOLMA2013_EGR1_DBD	3.1e-081	3.3e-084	-192.23	0.0	170	988	1944	7301	0.17206	6.9e-090	473773
1	JOLMA2013_EGR1_full	1.1e-023	1.2e-026	-59.67	0.0	166	988	404	1361	0.16802	4.3e-032	281010
1	JOLMA2013_EGR2_DBD	1.6e-060	1.7e-063	-144.52	0.0	167	991	1313	4889	0.16852	5.5e-069	315315
1	JOLMA2013_EGR2_full	1.4e-078	1.5e-081	-186.09	0.0	169	987	1912	7237	0.17123	3.0e-087	496451
1	JOLMA2013_EGR3_DBD	1.4e-062	1.5e-065	-149.28	0.0	169	987	1192	4232	0.17123	3.4e-071	430389
1	JOLMA2013_EGR4_DBD	1.1e-041	1.1e-044	-101.18	0.0	174	986	2197	9231	0.17647	2.2e-050	513648
1	JOLMA2013_Egr3_DBD	3.5e-033	3.8e-036	-81.57	0.0	167	987	710	2574	0.16920	1.0e-041	363341
1	JOLMA2013_GLI2_DBD	2.0e-009	2.2e-012	-26.86	0.0	108	988	1879	14179	0.10931	4.2e-018	519129
1	JOLMA2013_GLI2_DBD_2	1.6e-008	1.7e-011	-24.79	0.0	124	990	715	4213	0.12525	4.0e-017	432744
1	JOLMA2013_GLIS2_DBD	5.8e-013	6.2e-016	-35.02	0.0	208	988	1731	6682	0.21053	1.4e-021	450109
1	JOLMA2013_HINFP1_full	1.5e-005	1.6e-008	-17.97	0.0	124	990	1276	8331	0.12525	4.3e-014	367042
1	JOLMA2013_KLF13_full	1.8e-010	1.9e-013	-29.27	0.0	236	984	809	2553	0.23984	5.2e-019	369723
1	JOLMA2013_KLF14_DBD	1.4e-031	1.5e-034	-77.90	0.0	130	988	1327	7072	0.13158	2.9e-040	501874
1	JOLMA2013_KLF16_DBD	7.8e-075	8.3e-078	-177.49	0.0	149	991	2132	9449	0.15035	2.1e-083	402435
1	JOLMA2013_Klf12_DBD	5.1e-024	5.4e-027	-60.48	0.0	115	987	1314	8175	0.11651	1.0e-032	534412
1	JOLMA2013_PRDM1_full	4.5e-218	4.8e-221	-507.30	0.0	185	987	2422	6882	0.18744	7.9e-227	614771
1	JOLMA2013_SCRT1_DBD	5.2e-007	5.5e-010	-21.31	0.0	165	987	1190	5734	0.16717	1.2e-015	480182
1	JOLMA2013_SCRT2_DBD	2.1e-018	2.2e-021	-47.55	0.0	267	989	1418	4094	0.26997	5.3e-027	425828
1	JOLMA2013_SNAI2_DBD	2.6e-014	2.8e-017	-38.11	0.0	163	993	798	3502	0.16415	1.6e-022	171616
1	JOLMA2013_SP1_DBD	5.7e-054	6.1e-057	-129.44	0.0	131	991	2570	14125	0.13219	1.5e-062	410850
1	JOLMA2013_SP3_DBD	4.6e-060	4.9e-063	-143.48	0.0	125	991	1750	9184	0.12614	1.0e-068	487575
1	JOLMA2013_SP4_full	6.5e-030	7.0e-033	-74.05	0.0	119	985	750	3873	0.12081	1.4e-038	492492
1	JOLMA2013_SP8_DBD	2.3e-031	2.5e-034	-77.37	0.0	130	990	2347	13741	0.13131	5.2e-040	478192
1	JOLMA2013_ZBTB7A_DBD	2.5e-013	2.6e-016	-35.87	0.0	126	990	1806	11424	0.12727	6.2e-022	428298
1	JOLMA2013_ZBTB7B_full	8.3e-003	8.8e-006	-11.64	0.0	138	990	1616	9918	0.13939	2.1e-011	426322
1	JOLMA2013_ZBTB7C_full	1.8e-039	1.9e-042	-96.06	0.0	144	990	2728	14368	0.14545	4.5e-048	422370
1	JOLMA2013_ZIC1_full	3.6e-045	3.8e-048	-109.19	0.0	210	988	1550	5081	0.21255	8.2e-054	461448
1	JOLMA2013_ZIC3_full	6.3e-036	6.7e-039	-87.90	0.0	135	987	997	4718	0.13678	1.3e-044	497930
1	JOLMA2013_ZIC4_DBD	1.0e-053	1.1e-056	-128.84	0.0	155	987	1855	8147	0.15704	2.1e-062	525538
1	JOLMA2013_ZNF238_DBD	2.5e-002	2.6e-005	-10.55	0.0	205	989	504	1865	0.20728	5.0e-011	522652
1	JOLMA2013_ZNF238_full	8.0e-007	8.5e-010	-20.89	0.0	169	989	1213	5741	0.17088	1.6e-015	541424
1	JOLMA2013_ZNF740_DBD	2.4e-075	2.5e-078	-178.68	0.0	176	992	3191	13019	0.17742	8.7e-084	289575
1	JOLMA2013_ZNF740_full	1.7e-083	1.8e-086	-197.43	0.0	176	992	3029	12043	0.17742	7.8e-092	231660
1	JOLMA2013_ZNF75A_DBD	2.2e-005	2.4e-008	-17.55	0.0	518	990	4106	7245	0.52323	5.7e-014	420394
1	JOLMA2013_Zfp740_DBD	1.9e-061	2.0e-064	-146.68	0.0	162	992	3026	13657	0.16331	5.6e-070	351450
1	JOLMA2013_Zic3_DBD	6.5e-045	7.0e-048	-108.59	0.0	135	987	1156	5419	0.13678	1.5e-053	479196
1	JOLMA2013_GRHL1_DBD_2	1.1e-008	1.2e-011	-25.15	0.0	148	992	1810	10092	0.14919	5.7e-017	209880
1	JOLMA2013_TFCP2_full	3.2e-012	3.4e-015	-33.31	0.0	156	992	1839	9550	0.15726	1.5e-020	222750
1	JOLMA2013_EBF1_full	2.3e-030	2.4e-033	-75.09	0.0	262	988	2290	6800	0.26518	4.3e-039	564978
1	JOLMA2013_EHF_full	9.4e-345	1.0e-347	-799.00	0.0	164	990	3189	9528	0.16566	2.4e-353	414466
1	JOLMA2013_ELF1_DBD	1.2e-327	1.3e-330	-759.58	0.0	170	990	2583	7022	0.17172	3.4e-336	383344
1	JOLMA2013_ELF1_full	8.6e-105	9.1e-108	-246.47	0.0	130	990	1270	5097	0.13131	2.6e-113	356668
1	JOLMA2013_ELF3_DBD	3.7e-263	3.9e-266	-611.12	0.0	170	990	2490	7249	0.17172	1.1e-271	363090
1	JOLMA2013_ELF3_full	1.8e-251	1.9e-254	-584.23	0.0	177	989	2426	6852	0.17897	4.4e-260	423358
1	JOLMA2013_ELF4_full	1.7e-340	1.8e-343	-789.19	0.0	144	990	2365	7051	0.14545	4.7e-349	390754
1	JOLMA2013_ELF5_DBD	6.7e-451	7.2e-454	-1043.41	0.0	161	991	4248	13027	0.16246	1.9e-459	380655
1	JOLMA2013_ELF5_full	4.6e-441	4.9e-444	-1020.76	0.0	161	991	4179	12839	0.16246	1.3e-449	374715
1	JOLMA2013_ELK1_DBD	1.1e-579	1.2e-582	-1339.95	0.0	170	992	4262	11318	0.17137	4.6e-588	254925
1	JOLMA2013_ELK1_full	2.1e-474	2.2e-477	-1097.55	0.0	164	992	2954	7513	0.16532	1.0e-482	210375
1	JOLMA2013_ELK1_full_2	2.9e-007	3.1e-010	-21.88	0.0	247	985	167	383	0.25076	2.4e-015	130872
1	JOLMA2013_ELK3_DBD	5.7e-567	6.1e-570	-1310.67	0.0	168	992	4270	11569	0.16935	2.2e-575	274725
1	JOLMA2013_ELK4_DBD	1.5e-563	1.6e-566	-1302.81	0.0	174	992	4407	11761	0.17540	6.4e-572	244035
1	JOLMA2013_ERF_DBD	3.6e-556	3.9e-559	-1285.79	0.0	156	992	3583	9675	0.15726	1.8e-564	216315
1	JOLMA2013_ERG_DBD	1.4e-562	1.5e-565	-1300.59	0.0	174	992	4072	10526	0.17540	5.1e-571	286605
1	JOLMA2013_ERG_DBD_2	2.5e-014	2.6e-017	-38.18	0.0	166	988	423	1591	0.16802	8.4e-023	311576
1	JOLMA2013_ERG_full	1.6e-579	1.7e-582	-1339.56	0.0	174	992	4047	10304	0.17540	6.6e-588	261360
1	JOLMA2013_ERG_full_2	3.2e-013	3.4e-016	-35.61	0.0	128	988	252	1065	0.12955	1.4e-021	239105
1	JOLMA2013_ETS1_DBD	1.3e-596	1.3e-599	-1378.95	0.0	168	992	3440	8279	0.16935	5.2e-605	259875
1	JOLMA2013_ETS1_DBD_2	6.4e-026	6.8e-029	-64.86	0.0	112	984	332	1465	0.11382	2.2e-034	306384
1	JOLMA2013_ETS1_full	1.9e-517	2.0e-520	-1196.63	0.0	170	992	4374	12282	0.17137	7.7e-526	264330
1	JOLMA2013_ETS1_full_2	5.9e-002	6.3e-005	-9.67	0.0	176	984	129	427	0.17886	4.0e-010	158102
1	JOLMA2013_ETV1_DBD	2.1e-562	2.3e-565	-1300.15	0.0	168	992	4078	10876	0.16935	7.7e-571	292545
1	JOLMA2013_ETV2_DBD	1.9e-454	2.0e-457	-1051.56	0.0	139	991	3224	10043	0.14026	6.3e-463	323235
1	JOLMA2013_ETV3_DBD	1.1e-293	1.2e-296	-681.42	0.0	164	992	3754	12549	0.16532	4.3e-302	268785
1	JOLMA2013_ETV4_DBD	1.4e-571	1.5e-574	-1321.27	0.0	168	992	4052	10704	0.16935	5.0e-580	301455
1	JOLMA2013_ETV5_DBD	1.0e-551	1.1e-554	-1275.57	0.0	174	992	4079	10637	0.17540	3.5e-560	304425
1	JOLMA2013_ETV6_full	1.0e-191	1.1e-194	-446.63	0.0	157	987	1653	4957	0.15907	2.5e-200	430389
1	JOLMA2013_ETV6_full_2	3.4e-582	3.6e-585	-1345.72	0.0	166	992	4289	11639	0.16734	1.5e-590	247995
1	JOLMA2013_Elf5_DBD	4.2e-436	4.5e-439	-1009.33	0.0	161	991	4485	14193	0.16246	1.2e-444	369270
1	JOLMA2013_Elk3_DBD	7.6e-459	8.1e-462	-1061.71	0.0	168	992	3154	8214	0.16935	4.1e-467	197010
1	JOLMA2013_FEV_DBD	2.8e-558	3.0e-561	-1290.64	0.0	174	992	4624	12624	0.17540	1.2e-566	260865
1	JOLMA2013_FLI1_DBD	5.6e-551	5.9e-554	-1273.85	0.0	170	992	3886	10135	0.17137	2.2e-559	269775
1	JOLMA2013_FLI1_DBD_2	1.5e-026	1.6e-029	-66.28	0.0	128	988	478	2096	0.12955	5.1e-035	323901
1	JOLMA2013_FLI1_full	2.6e-537	2.8e-540	-1242.37	0.0	170	992	4099	11048	0.17137	1.2e-545	223740
1	JOLMA2013_FLI1_full_2	2.7e-014	2.9e-017	-38.09	0.0	134	988	221	843	0.13563	1.4e-022	203609
1	JOLMA2013_GABPA_full	1.7e-456	1.8e-459	-1056.29	0.0	168	992	3451	9357	0.16935	7.3e-465	247005
1	JOLMA2013_SPDEF_DBD	6.5e-119	6.9e-122	-278.98	0.0	169	991	1966	6826	0.17053	2.3e-127	296505
1	JOLMA2013_SPDEF_full	3.2e-135	3.4e-138	-316.54	0.0	169	991	2088	7128	0.17053	1.1e-143	310365
1	JOLMA2013_SPI1_full	9.2e-357	9.8e-360	-826.65	0.0	160	988	2024	5001	0.16194	2.1e-365	475745
1	JOLMA2013_SPIB_DBD	1.0e-466	1.1e-469	-1079.83	0.0	160	988	3147	8444	0.16194	1.9e-475	577796
1	JOLMA2013_SPIC_full	3.3e-187	3.6e-190	-436.22	0.0	150	988	1369	3993	0.15182	6.2e-196	571880
1	JOLMA2013_Spic_DBD	4.3e-359	4.6e-362	-832.02	0.0	160	988	2673	7474	0.16194	8.4e-368	541314
1	JOLMA2013_GCM1_DBD	7.1e-002	7.5e-005	-9.50	0.0	100	992	929	7553	0.10081	3.0e-010	252450
1	JOLMA2013_GCM2_DBD	4.5e-021	4.8e-024	-53.70	0.0	128	992	2154	13220	0.12903	1.6e-029	294525
1	JOLMA2013_IRF3_full	8.1e-236	8.6e-239	-548.17	0.0	155	981	1502	3990	0.15800	1.7e-244	498330
1	JOLMA2013_IRF4_full	6.8e-264	7.3e-267	-612.81	0.0	151	987	853	1597	0.15299	2.3e-272	311576
1	JOLMA2013_IRF5_full	6.2e-231	6.6e-234	-536.91	0.0	192	988	2723	7646	0.19433	1.4e-239	485605
1	JOLMA2013_IRF5_full_2	3.6e-311	3.8e-314	-721.68	0.0	165	991	3259	10132	0.16650	1.1e-319	338085
1	JOLMA2013_IRF7_DBD	8.8e-182	9.4e-185	-423.74	0.0	184	988	1386	3442	0.18623	1.8e-190	521101
1	JOLMA2013_IRF8_DBD	4.0e-436	4.2e-439	-1009.40	0.0	152	988	2515	6554	0.15385	8.6e-445	487577
1	JOLMA2013_IRF8_full	2.7e-308	2.9e-311	-715.05	0.0	186	988	1097	1872	0.18826	9.9e-317	289884
1	JOLMA2013_IRF9_full	4.0e-237	4.2e-240	-551.18	0.0	149	987	777	1480	0.15096	1.4e-245	311576
1	JOLMA2013_MEF2A_DBD	7.8e-002	8.3e-005	-9.39	0.0	170	990	252	1008	0.17172	2.3e-010	358644
1	JOLMA2013_MEF2B_full	1.2e-002	1.3e-005	-11.25	0.0	168	990	111	357	0.16970	4.4e-011	297882
1	JOLMA2013_MEIS1_DBD	9.9e-034	1.1e-036	-82.84	0.0	211	995	3730	14413	0.21206	3.7e-041	28329
1	JOLMA2013_MEIS2_DBD_2	4.6e-039	4.9e-042	-95.12	0.0	236	994	1479	4451	0.23742	1.0e-046	48112
1	JOLMA2013_MEIS3_DBD	1.3e-032	1.3e-035	-80.30	0.0	222	994	1659	5521	0.22334	1.7e-040	76880
1	JOLMA2013_MEIS3_DBD_2	1.7e-019	1.8e-022	-50.07	0.0	110	990	1721	11965	0.11111	3.5e-028	515242
1	JOLMA2013_Meis2_DBD	1.1e-032	1.2e-035	-80.41	0.0	199	995	3435	13971	0.20000	4.9e-040	24353
1	JOLMA2013_Meis2_DBD_2	1.3e-016	1.4e-019	-43.43	0.0	114	990	1993	13822	0.11515	2.5e-025	549822
1	JOLMA2013_Meis3_DBD	1.5e-035	1.6e-038	-87.04	0.0	199	995	3436	13862	0.20000	5.4e-043	29323
1	JOLMA2013_Meis3_DBD_2	1.9e-025	2.0e-028	-63.77	0.0	114	990	1261	7824	0.11515	4.8e-034	419900
1	JOLMA2013_PKNOX1_DBD	1.5e-009	1.6e-012	-27.15	0.0	104	990	288	1647	0.10505	9.1e-018	177840
1	JOLMA2013_PKNOX2_DBD	7.5e-010	8.0e-013	-27.85	0.0	102	990	280	1608	0.10303	3.7e-018	214396
1	JOLMA2013_Pknox2_DBD	4.3e-009	4.6e-012	-26.10	0.0	104	990	241	1324	0.10505	3.5e-017	132886
1	JOLMA2013_TGIF1_DBD	6.2e-012	6.6e-015	-32.66	0.0	104	990	236	1223	0.10505	5.6e-020	116584
1	JOLMA2013_TGIF2LX_full	2.2e-023	2.3e-026	-59.02	0.0	98	990	506	3007	0.09899	8.7e-032	267748
1	JOLMA2013_TGIF2_DBD	1.5e-013	1.6e-016	-36.36	0.0	112	990	448	2510	0.11313	4.5e-022	362596
1	JOLMA2013_MYBL1_DBD	6.7e-002	7.2e-005	-9.55	0.0	458	990	4612	9315	0.46263	1.9e-010	372476
1	JOLMA2013_MYBL1_DBD_3	6.5e-030	6.9e-033	-74.05	0.0	183	991	2324	9809	0.18466	1.9e-038	358380
1	JOLMA2013_MYBL1_DBD_4	6.4e-010	6.8e-013	-28.02	0.0	173	985	1465	6748	0.17563	1.8e-018	374904
1	JOLMA2013_MYBL2_DBD	3.1e-003	3.3e-006	-12.63	0.0	188	988	753	3155	0.19028	1.0e-011	328831
1	JOLMA2013_MYBL2_DBD_3	3.0e-028	3.2e-031	-70.23	0.0	243	991	2864	9471	0.24521	8.9e-037	356400
1	JOLMA2013_NFKB1_DBD	5.9e-059	6.2e-062	-140.93	0.0	155	989	286	640	0.15672	2.0e-067	310726
1	JOLMA2013_NFKB2_DBD	6.7e-110	7.1e-113	-258.23	0.0	153	989	580	1408	0.15470	1.5e-118	482638
1	JOLMA2013_NFIA_full	3.4e-003	3.7e-006	-12.52	0.0	167	987	197	732	0.16920	8.6e-012	427924
1	JOLMA2013_NFIB_full	3.6e-003	3.8e-006	-12.49	0.0	167	987	184	672	0.16920	8.4e-012	449616
1	JOLMA2013_NFIX_full	2.7e-002	2.9e-005	-10.44	0.0	125	987	141	643	0.12665	5.2e-011	558076
1	JOLMA2013_PAX1_DBD	1.9e-023	2.0e-026	-59.17	0.0	223	985	559	1564	0.22640	6.1e-032	331116
1	JOLMA2013_PAX2_DBD	7.2e-032	7.6e-035	-78.56	0.0	128	984	646	2952	0.13008	1.9e-040	397219
1	JOLMA2013_PAX5_DBD	4.0e-041	4.3e-044	-99.86	0.0	144	984	694	2722	0.14634	8.5e-050	501311
1	JOLMA2013_PAX6_DBD	7.6e-025	8.1e-028	-62.38	0.0	169	983	554	1968	0.17192	2.0e-033	411949
1	JOLMA2013_PAX9_DBD	1.4e-009	1.5e-012	-27.22	0.0	135	985	204	813	0.13706	6.2e-018	241080
1	JOLMA2013_POU1F1_DBD_2	4.5e-019	4.8e-022	-49.08	0.0	228	988	376	971	0.23077	8.6e-028	558076
1	JOLMA2013_POU2F1_DBD	4.4e-033	4.7e-036	-81.34	0.0	164	990	586	2055	0.16566	9.6e-042	489554
1	JOLMA2013_POU2F2_DBD	5.5e-050	5.8e-053	-120.28	0.0	165	991	706	2344	0.16650	1.5e-058	399465
1	JOLMA2013_POU2F3_DBD	2.8e-057	3.0e-060	-137.05	0.0	219	993	809	2097	0.22054	1.8e-065	166160
1	JOLMA2013_POU3F1_DBD	3.4e-020	3.6e-023	-51.67	0.0	228	990	278	652	0.23030	8.2e-029	442130
1	JOLMA2013_POU3F2_DBD_2	2.8e-023	3.0e-026	-58.78	0.0	236	990	500	1298	0.23838	6.6e-032	450034
1	JOLMA2013_POU3F3_DBD	2.7e-004	2.8e-007	-15.08	0.0	235	989	200	530	0.23761	5.1e-013	560690
1	JOLMA2013_POU3F4_DBD	3.8e-041	4.0e-044	-99.92	0.0	163	993	805	2967	0.16415	4.4e-049	91264
1	JOLMA2013_POU5F1P1_DBD	2.6e-057	2.8e-060	-137.12	0.0	219	993	809	2097	0.22054	1.8e-065	155248
1	JOLMA2013_Pou2f2_DBD_2	5.3e-041	5.6e-044	-99.59	0.0	165	993	811	2964	0.16616	9.2e-049	61008
1	JOLMA2013_RFX2_DBD	1.2e-015	1.3e-018	-41.21	0.0	106	986	95	288	0.10751	3.8e-024	332100
1	JOLMA2013_RFX3_DBD	1.4e-016	1.5e-019	-43.34	0.0	106	986	104	324	0.10751	3.3e-025	459036
1	JOLMA2013_RFX3_DBD_2	2.8e-004	3.0e-007	-15.03	0.0	175	987	372	1484	0.17730	9.7e-013	304674
1	JOLMA2013_RFX4_DBD	6.7e-015	7.1e-018	-39.48	0.0	222	986	148	304	0.22515	1.5e-023	483636
1	JOLMA2013_RFX4_DBD_2	2.6e-008	2.8e-011	-24.30	0.0	175	987	258	887	0.17730	8.0e-017	348058
1	JOLMA2013_RFX5_DBD	1.5e-015	1.6e-018	-41.01	0.0	156	986	272	941	0.15822	4.1e-024	377364
1	JOLMA2013_RFX5_DBD_2	1.5e-017	1.6e-020	-45.61	0.0	220	986	188	409	0.22312	4.1e-026	381300
1	JOLMA2013_Rfx2_DBD	4.9e-017	5.2e-020	-44.41	0.0	106	986	98	291	0.10751	1.2e-025	414264
1	JOLMA2013_Rfx2_DBD_2	5.3e-009	5.6e-012	-25.90	0.0	181	987	647	2582	0.18338	1.5e-017	377638
1	JOLMA2013_Rfx3_DBD	5.7e-014	6.1e-017	-37.34	0.0	106	986	108	371	0.10751	2.5e-022	246984
1	JOLMA2013_RUNX2_DBD	1.4e-144	1.5e-147	-338.07	0.0	186	986	2930	9783	0.18864	2.4e-153	630252
1	JOLMA2013_RUNX2_DBD_2	5.1e-079	5.5e-082	-187.12	0.0	134	984	1490	6575	0.13618	1.2e-087	463504
1	JOLMA2013_RUNX2_DBD_3	1.3e-347	1.4e-350	-805.55	0.0	181	993	3267	9024	0.18228	1.0e-355	143840
1	JOLMA2013_RUNX3_DBD	1.6e-144	1.7e-147	-337.93	0.0	184	986	2532	8233	0.18661	2.8e-153	628776
1	JOLMA2013_RUNX3_DBD_2	8.3e-350	8.8e-353	-810.64	0.0	200	992	3717	9796	0.20161	3.4e-358	260370
1	JOLMA2013_RUNX3_DBD_3	6.3e-068	6.7e-071	-161.58	0.0	134	984	1401	6309	0.13618	1.3e-076	510640
1	JOLMA2013_RUNX3_full	3.4e-370	3.7e-373	-857.57	0.0	180	992	3993	11622	0.18145	1.4e-378	257895
1	JOLMA2013_GMEB2_DBD	8.3e-017	8.8e-020	-43.88	0.0	228	994	1832	6446	0.22938	1.0e-024	84816
1	JOLMA2013_GMEB2_DBD_3	2.1e-004	2.3e-007	-15.30	0.0	149	987	281	1236	0.15096	9.1e-013	246993
1	JOLMA2013_EOMES_DBD	1.1e-007	1.2e-010	-22.83	0.0	121	989	1694	11448	0.12235	2.4e-016	511784
1	JOLMA2013_EOMES_DBD_2	7.3e-024	7.8e-027	-60.12	0.0	144	982	1114	5400	0.14664	1.8e-032	425810
1	JOLMA2013_MGA_DBD	2.3e-004	2.4e-007	-15.24	0.0	90	994	1544	14385	0.09054	4.0e-012	60016
1	JOLMA2013_TBR1_DBD	3.7e-014	3.9e-017	-37.77	0.0	122	992	1504	9599	0.12298	1.5e-022	257895
1	JOLMA2013_TBR1_full	8.2e-002	8.7e-005	-9.35	0.0	217	991	612	2225	0.21897	2.9e-010	298980
1	JOLMA2013_TBX15_DBD_2	7.0e-006	7.5e-009	-18.71	0.0	110	994	552	3685	0.11066	2.6e-013	29264
1	JOLMA2013_TBX1_DBD_3	5.8e-008	6.2e-011	-23.50	0.0	110	994	573	3743	0.11066	2.2e-015	27776
1	JOLMA2013_TBX20_DBD_2	9.3e-002	9.9e-005	-9.22	0.0	167	983	170	631	0.16989	3.6e-010	277906
1	JOLMA2013_TBX20_DBD_3	1.9e-002	2.1e-005	-10.78	0.0	121	987	618	3908	0.12259	3.8e-011	542300
1	JOLMA2013_TBX20_full	2.0e-004	2.1e-007	-15.38	0.0	149	991	407	1928	0.15035	5.9e-013	354915
1	JOLMA2013_TBX21_DBD	2.9e-010	3.0e-013	-28.82	0.0	74	986	494	4392	0.07505	7.0e-019	435912
1	JOLMA2013_TBX21_DBD_2	1.5e-007	1.6e-010	-22.58	0.0	120	992	1167	7686	0.12097	6.2e-016	254430
1	JOLMA2013_TBX21_DBD_3	5.3e-021	5.6e-024	-53.53	0.0	129	983	735	3725	0.13123	1.3e-029	444846
1	JOLMA2013_TBX21_full_2	4.0e-004	4.3e-007	-14.67	0.0	182	992	331	1256	0.18347	1.8e-012	232650
1	JOLMA2013_TBX2_full_2	1.1e-010	1.2e-013	-29.76	0.0	119	991	2101	14518	0.12008	3.3e-019	363825
1	JOLMA2013_TBX4_DBD	9.2e-007	9.8e-010	-20.75	0.0	110	994	1902	14516	0.11066	1.4e-014	71920
1	JOLMA2013_TBX5_DBD	4.2e-002	4.5e-005	-10.01	0.0	110	994	1859	14670	0.11066	6.9e-010	64480
1	JOLMA2013_TFAP2A_DBD	1.7e-042	1.8e-045	-103.02	0.0	214	990	3569	13144	0.21616	3.9e-051	462384
1	JOLMA2013_TFAP2A_DBD_2	1.1e-008	1.1e-011	-25.21	0.0	203	991	1289	5083	0.20484	2.9e-017	392040
1	JOLMA2013_TFAP2A_DBD_3	5.3e-018	5.7e-021	-46.62	0.0	283	989	2431	7059	0.28615	1.1e-026	507832
1	JOLMA2013_TFAP2B_DBD	3.2e-042	3.4e-045	-102.38	0.0	214	990	3394	12432	0.21616	7.6e-051	454480
1	JOLMA2013_TFAP2B_DBD_2	8.3e-017	8.8e-020	-43.87	0.0	217	991	2058	7646	0.21897	2.5e-025	360360
1	JOLMA2013_TFAP2B_DBD_3	2.4e-031	2.6e-034	-77.35	0.0	187	989	1864	7415	0.18908	4.8e-040	536978
1	JOLMA2013_TFAP2C_DBD	6.1e-040	6.5e-043	-97.14	0.0	214	990	3451	12738	0.21616	1.3e-048	489060
1	JOLMA2013_TFAP2C_DBD_2	2.1e-004	2.3e-007	-15.29	0.0	203	991	746	2869	0.20484	6.2e-013	365310
1	JOLMA2013_TFAP2C_DBD_3	7.0e-027	7.4e-030	-67.08	0.0	187	989	1728	6923	0.18908	1.5e-035	504868
1	JOLMA2013_TFAP2C_full	5.0e-047	5.4e-050	-113.45	0.0	214	990	3836	14101	0.21616	1.2e-055	445588
1	JOLMA2013_TFAP2C_full_2	1.1e-002	1.2e-005	-11.37	0.0	299	989	1986	5799	0.30233	2.4e-011	486590
1	JOLMA2013_Tcfap2a_DBD	1.4e-033	1.5e-036	-82.49	0.0	206	990	2820	10728	0.20808	3.2e-042	464360
1	JOLMA2013_Tcfap2a_DBD_3	2.6e-023	2.8e-026	-58.85	0.0	187	989	2116	8837	0.18908	5.3e-032	518700
1	JOLMA2013_ARNTL_DBD	2.1e-023	2.2e-026	-59.08	0.0	144	992	588	2536	0.14516	3.3e-031	66825
1	JOLMA2013_Ascl2_DBD	3.4e-147	3.6e-150	-344.11	0.0	198	992	3183	10251	0.19960	1.8e-155	199980
1	JOLMA2013_Atoh1_DBD	1.3e-007	1.4e-010	-22.73	0.0	368	992	5079	12516	0.37097	5.9e-016	227205
1	JOLMA2013_BHLHB2_DBD	1.5e-015	1.6e-018	-40.98	0.0	144	992	1316	6963	0.14516	8.5e-024	186615
1	JOLMA2013_BHLHB3_full	4.5e-013	4.8e-016	-35.27	0.0	144	992	1180	6253	0.14516	3.1e-021	156915
1	JOLMA2013_BHLHE41_full	3.2e-019	3.4e-022	-49.42	0.0	124	992	492	2426	0.12500	4.0e-027	86625
1	JOLMA2013_Bhlhb2_DBD	2.2e-013	2.3e-016	-35.99	0.0	144	992	1102	5771	0.14516	1.5e-021	160875
1	JOLMA2013_CLOCK_DBD	2.4e-004	2.5e-007	-15.20	0.0	124	992	1541	10384	0.12500	1.1e-012	228690
1	JOLMA2013_FIGLA_DBD	1.2e-034	1.3e-037	-84.92	0.0	138	992	2539	14050	0.13911	4.5e-043	293040
1	JOLMA2013_HEY1_DBD	1.6e-006	1.7e-009	-20.18	0.0	122	992	926	5891	0.12298	8.2e-015	211365
1	JOLMA2013_HEY2_DBD	6.8e-002	7.2e-005	-9.53	0.0	144	992	1843	11078	0.14516	2.8e-010	256410
1	JOLMA2013_HEY2_full	6.1e-015	6.5e-018	-39.57	0.0	132	992	1801	10820	0.13306	2.6e-023	249480
1	JOLMA2013_ID4_DBD	5.9e-024	6.3e-027	-60.33	0.0	148	992	2578	13862	0.14919	2.3e-032	270765
1	JOLMA2013_MAX_DBD_2	1.1e-032	1.2e-035	-80.44	0.0	124	992	1837	10845	0.12500	5.2e-041	224235
1	JOLMA2013_MESP1_DBD	1.9e-041	2.0e-044	-100.60	0.0	160	992	3032	14574	0.16129	7.5e-050	271755
1	JOLMA2013_MLXIPL_full	1.4e-020	1.5e-023	-52.55	0.0	144	992	870	4159	0.14516	7.4e-029	202950
1	JOLMA2013_MLX_full	5.1e-005	5.4e-008	-16.73	0.0	124	992	198	949	0.12500	3.6e-013	152460
1	JOLMA2013_MNT_DBD	3.0e-026	3.2e-029	-65.62	0.0	144	992	2221	11945	0.14516	1.4e-034	223245
1	JOLMA2013_MYF6_full	9.7e-062	1.0e-064	-147.34	0.0	192	992	2676	10062	0.19355	7.0e-070	146520
1	JOLMA2013_Mlx_DBD	2.1e-016	2.3e-019	-42.94	0.0	144	992	576	2634	0.14516	2.7e-024	82170
1	JOLMA2013_NEUROG2_DBD	1.4e-003	1.5e-006	-13.40	0.0	256	992	2124	7246	0.25806	9.3e-012	162855
1	JOLMA2013_NHLH1_DBD	5.8e-086	6.2e-089	-203.11	0.0	188	992	2067	7112	0.18952	3.3e-094	188100
1	JOLMA2013_NHLH1_full	1.4e-127	1.5e-130	-298.96	0.0	198	992	3078	10147	0.19960	7.8e-136	187605
1	JOLMA2013_SREBF2_DBD	2.2e-003	2.3e-006	-12.97	0.0	104	992	127	661	0.10484	1.9e-011	126225
1	JOLMA2013_Srebf1_DBD	1.5e-002	1.6e-005	-11.04	0.0	138	992	139	584	0.13911	1.2e-010	138600
1	JOLMA2013_TCF3_DBD	1.7e-042	1.8e-045	-103.02	0.0	160	992	2826	13423	0.16129	7.6e-051	238095
1	JOLMA2013_TCF4_DBD	1.1e-035	1.2e-038	-87.32	0.0	148	992	2588	13371	0.14919	4.9e-044	242055
1	JOLMA2013_TFAP4_DBD	3.5e-074	3.8e-077	-175.98	0.0	130	992	2251	11542	0.13105	2.5e-082	147510
1	JOLMA2013_TFAP4_full	2.4e-075	2.5e-078	-178.67	0.0	134	992	1337	5853	0.13508	2.0e-083	124740
1	JOLMA2013_TFE3_DBD	6.4e-027	6.8e-030	-67.16	0.0	144	992	2589	14150	0.14516	2.5e-035	276705
1	JOLMA2013_TFEB_full	3.2e-033	3.4e-036	-81.66	0.0	130	992	2272	13195	0.13105	1.4e-041	249480
1	JOLMA2013_Tcf21_DBD	1.9e-064	2.1e-067	-153.55	0.0	200	988	1402	4405	0.20243	4.4e-073	466871
1	JOLMA2013_USF1_DBD	2.8e-037	3.0e-040	-91.00	0.0	124	992	1478	8239	0.12500	1.5e-045	204930
1	JOLMA2013_ATF4_DBD	2.2e-002	2.4e-005	-10.65	0.0	79	989	620	5990	0.07988	5.3e-011	449046
1	JOLMA2013_ATF7_DBD	4.9e-022	5.3e-025	-55.90	0.0	116	988	262	1077	0.11741	1.8e-030	298758
1	JOLMA2013_BATF3_DBD	1.6e-007	1.7e-010	-22.47	0.0	122	988	128	504	0.12348	1.2e-015	147900
1	JOLMA2013_CREB3L1_DBD	4.4e-008	4.7e-011	-23.78	0.0	120	988	760	4678	0.12146	1.1e-016	412641
1	JOLMA2013_CREB3L1_DBD_2	2.3e-007	2.5e-010	-22.12	0.0	144	990	751	3902	0.14545	6.9e-016	357656
1	JOLMA2013_CREB3_full	1.1e-029	1.2e-032	-73.48	0.0	122	988	458	2014	0.12348	3.9e-038	314041
1	JOLMA2013_CREB3_full_2	6.6e-022	7.0e-025	-55.62	0.0	190	988	1190	4542	0.19231	1.7e-030	405739
1	JOLMA2013_Creb3l2_DBD	1.2e-002	1.2e-005	-11.29	0.0	99	989	115	617	0.10010	6.7e-011	186238
1	JOLMA2013_Creb3l2_DBD_2	1.8e-004	1.9e-007	-15.47	0.0	216	990	786	2861	0.21818	6.1e-013	313196
1	JOLMA2013_Creb5_DBD	5.9e-021	6.3e-024	-53.42	0.0	124	990	541	2674	0.12525	2.6e-029	243048
1	JOLMA2013_JDP2_DBD	6.9e-367	7.4e-370	-849.96	0.0	151	993	2031	5239	0.15206	2.3e-374	32240
1	JOLMA2013_JDP2_DBD_2	9.1e-028	9.7e-031	-69.11	0.0	108	990	377	1780	0.10909	4.3e-036	225758
1	JOLMA2013_JDP2_full	1.1e-358	1.2e-361	-831.07	0.0	151	993	2185	5907	0.15206	4.2e-366	28272
1	JOLMA2013_JDP2_full_2	6.3e-030	6.7e-033	-74.08	0.0	106	990	389	1849	0.10707	3.0e-038	228228
1	JOLMA2013_Jdp2_DBD	3.0e-356	3.2e-359	-825.46	0.0	151	993	1991	5161	0.15206	2.6e-363	12400
1	JOLMA2013_Jdp2_DBD_2	5.9e-031	6.3e-034	-76.45	0.0	108	990	363	1635	0.10909	3.0e-039	213408
1	JOLMA2013_MAFF_DBD	1.9e-024	2.0e-027	-61.48	0.0	193	987	1016	3663	0.19554	4.7e-033	427431
1	JOLMA2013_MAFG_full	5.0e-009	5.3e-012	-25.97	0.0	187	981	503	1849	0.19062	1.1e-017	494410
1	JOLMA2013_MAFK_DBD	6.2e-021	6.6e-024	-53.37	0.0	266	990	3682	11667	0.26869	1.5e-029	450528
1	JOLMA2013_MAFK_DBD_2	3.9e-014	4.2e-017	-37.71	0.0	237	981	687	2031	0.24159	7.2e-023	580160
1	JOLMA2013_MAFK_full	8.5e-008	9.1e-011	-23.12	0.0	278	990	3735	11864	0.28081	2.0e-016	459420
1	JOLMA2013_MAFK_full_2	4.2e-024	4.5e-027	-60.67	0.0	97	987	661	4210	0.09828	8.4e-033	538356
1	JOLMA2013_Mafb_DBD	1.3e-024	1.4e-027	-61.86	0.0	276	990	3704	11212	0.27879	2.8e-033	483626
1	JOLMA2013_Mafb_DBD_2	6.6e-027	7.0e-030	-67.13	0.0	191	985	1551	5969	0.19391	1.4e-035	497412
1	JOLMA2013_Mafb_DBD_3	8.5e-011	9.0e-014	-30.03	0.0	274	984	1723	5136	0.27846	1.9e-019	476761
1	JOLMA2013_NFE2_DBD	1.3e-231	1.4e-234	-538.49	0.0	151	991	1345	3528	0.15237	9.2e-240	149490
1	JOLMA2013_NRL_DBD	1.5e-030	1.6e-033	-75.53	0.0	245	991	3720	12456	0.24723	4.9e-039	320265
1	JOLMA2013_XBP1_DBD	5.4e-025	5.7e-028	-62.73	0.0	122	990	654	3324	0.12323	1.7e-033	328510
1	JOLMA2013_XBP1_DBD_2	1.3e-018	1.4e-021	-48.05	0.0	106	988	736	4615	0.10729	3.3e-027	411655
1	JOLMA2013_FOXB1_DBD	7.5e-011	8.0e-014	-30.15	0.0	166	988	1838	8996	0.16802	1.7e-019	478210
1	JOLMA2013_FOXO1_DBD_3	1.1e-035	1.1e-038	-87.37	0.0	222	990	3366	12090	0.22424	2.6e-044	438178
1	JOLMA2013_FOXO3_full_3	3.2e-030	3.4e-033	-74.77	0.0	431	991	5868	11874	0.43491	9.9e-039	342540
1	JOLMA2013_FOXO4_DBD_3	2.3e-048	2.5e-051	-116.53	0.0	164	990	2966	13593	0.16566	5.5e-057	448058
1	JOLMA2013_FOXO6_DBD_3	2.4e-011	2.5e-014	-31.31	0.0	310	988	1950	5228	0.31377	5.5e-020	457504
1	JOLMA2013_NKX3-1_full	1.7e-002	1.8e-005	-10.94	0.0	67	993	804	9520	0.06747	1.1e-010	155248
1	JOLMA2013_Rhox11_DBD	1.7e-003	1.8e-006	-13.25	0.0	197	993	1983	8713	0.19839	9.6e-012	183024
1	JOLMA2013_NR2E1_full	3.0e-006	3.2e-009	-19.55	0.0	251	993	3965	14125	0.25277	2.4e-014	133424
1	JOLMA2013_Nr2e1_DBD	4.5e-019	4.8e-022	-49.10	0.0	223	993	3368	12702	0.22457	3.5e-027	136896
