# Supplementary material for: Motif signatures in stretch enhancers are enriched for disease-associated genetic variants
Source: Epigenetics Chromatin. 2015 Jul 16;8:23. doi: 10.1186/s13072-015-0015-7 (PMC4502539; doi:10.1186/s13072-015-0015-7)
Supplement: Additional file 3: — CentriMo scans of DHS sequences with database motifs. Zip archive of text outputs from CentriMo scans on DHS sequences within SEs or TEs using database motifs. File names specify the cell type and enhancer class. Can be downloaded at http://fusion.nhgri.nih.gov/files/se-motifs/AdditionalFile3.zip. [file 13072_2015_15_MOESM3_ESM.zip › AdditionalFile3/GM12878.TE.CentriMo.txt]

# WARNING: this file is not sorted!
# db	id alt	E-value	adj_p-value	log_adj_p-value	bin_location	bin_width	total_width	sites_in_bin	total_sites	p_success	p-value	mult_tests
1	JASPAR2014_Arnt JASPAR2014_Arnt	4.1e-011	4.4e-014	-30.76	0.0	148	996	526	2483	0.14859	2.2e-017	1988
1	JASPAR2014_Arnt::Ahr JASPAR2014_Arnt::Ahr	1.2e-005	1.3e-008	-18.16	0.0	192	996	504	1968	0.19277	4.3e-012	2982
1	JASPAR2014_ELK1 JASPAR2014_ELK1	3.3e-093	3.5e-096	-219.79	0.0	182	992	1627	5343	0.18347	1.5e-101	228690
1	JASPAR2014_NHLH1 JASPAR2014_NHLH1	1.5e-028	1.6e-031	-70.91	0.0	244	990	1175	3420	0.24646	4.3e-037	370006
1	JASPAR2014_IRF2 JASPAR2014_IRF2	1.7e-087	1.9e-090	-206.62	0.0	102	984	438	1447	0.10366	4.8e-096	387399
1	JASPAR2014_MZF1_1-4 JASPAR2014_MZF1_1-4	4.8e-028	5.1e-031	-69.75	0.0	152	996	1190	5538	0.15261	7.3e-035	6958
1	JASPAR2014_MZF1_5-13 JASPAR2014_MZF1_5-13	2.0e-007	2.1e-010	-22.26	0.0	100	992	348	2243	0.10081	8.5e-016	252450
1	JASPAR2014_MYC::MAX JASPAR2014_MYC::MAX	6.0e-005	6.4e-008	-16.57	0.0	235	991	159	396	0.23713	3.1e-013	205425
1	JASPAR2014_Pax2 JASPAR2014_Pax2	2.2e-045	2.3e-048	-109.69	0.0	176	994	1119	4083	0.17706	3.7e-053	62496
1	JASPAR2014_Pax6 JASPAR2014_Pax6	8.0e-005	8.5e-008	-16.28	0.0	114	988	113	484	0.11538	2.3e-013	363341
1	JASPAR2014_SPIB JASPAR2014_SPIB	2.5e-121	2.6e-124	-284.55	0.0	149	995	1459	5203	0.14975	1.3e-128	20377
1	JASPAR2014_NFE2L1::MafG JASPAR2014_NFE2L1::MafG	3.0e-035	3.2e-038	-86.34	0.0	130	996	929	4586	0.13052	3.6e-042	8946
1	JASPAR2014_TAL1::TCF3 JASPAR2014_TAL1::TCF3	1.6e-006	1.7e-009	-20.19	0.0	96	990	306	2016	0.09697	4.3e-015	396188
1	JASPAR2014_REL JASPAR2014_REL	3.1e-053	3.2e-056	-127.77	0.0	128	992	340	1038	0.12903	1.5e-061	216315
1	JASPAR2014_RELA JASPAR2014_RELA	9.1e-059	9.7e-062	-140.49	0.0	128	992	340	992	0.12903	1.1e-066	89100
1	JASPAR2014_Mafb JASPAR2014_Mafb	1.7e-028	1.8e-031	-70.77	0.0	138	994	791	3680	0.13883	4.2e-036	43648
1	JASPAR2014_HINFP JASPAR2014_HINFP	2.2e-004	2.3e-007	-15.28	0.0	78	992	184	1375	0.07863	1.5e-012	156915
1	JASPAR2014_BRCA1 JASPAR2014_BRCA1	2.4e-005	2.5e-008	-17.50	0.0	335	995	2095	5481	0.33668	8.5e-013	29323
1	JASPAR2014_ELF5 JASPAR2014_ELF5	1.7e-149	1.8e-152	-349.41	0.0	145	993	1370	4537	0.14602	1.5e-157	121024
1	JASPAR2014_CTCF JASPAR2014_CTCF	2.6e-037	2.8e-040	-91.08	0.0	133	983	114	204	0.13530	7.7e-046	360885
1	JASPAR2014_GABPA JASPAR2014_GABPA	7.0e-315	7.4e-318	-730.22	0.0	143	991	1717	4584	0.14430	2.9e-323	256410
1	JASPAR2014_Klf4 JASPAR2014_Klf4	4.7e-030	5.0e-033	-74.37	0.0	218	992	274	598	0.21976	2.2e-038	226215
1	JASPAR2014_RUNX1 JASPAR2014_RUNX1	3.2e-110	3.4e-113	-258.96	0.0	189	991	1776	5518	0.19072	1.5e-118	228195
1	JASPAR2014_PPARG::RXRA JASPAR2014_PPARG::RXRA	4.0e-003	4.3e-006	-12.36	0.0	451	987	1585	3060	0.45694	7.7e-012	557583
1	JASPAR2014_INSM1 JASPAR2014_INSM1	7.7e-005	8.2e-008	-16.31	0.0	354	990	1556	3748	0.35758	1.9e-013	433732
1	JASPAR2014_FEV JASPAR2014_FEV	1.8e-211	1.9e-214	-492.10	0.0	140	994	1416	4263	0.14085	8.6e-219	22320
1	JASPAR2014_RXR::RAR_DR5 JASPAR2014_RXR::RAR_DR5	8.0e-002	8.5e-005	-9.37	0.0	109	985	408	2710	0.11066	1.8e-010	467400
1	JASPAR2014_CREB1 JASPAR2014_CREB1	4.4e-004	4.6e-007	-14.58	0.0	174	994	30	50	0.17505	8.5e-012	54560
1	JASPAR2014_JUN::FOS JASPAR2014_JUN::FOS	3.7e-148	3.9e-151	-346.32	0.0	123	995	585	1467	0.12362	1.7e-155	23856
1	JASPAR2014_HIF1A::ARNT JASPAR2014_HIF1A::ARNT	5.3e-005	5.7e-008	-16.68	0.0	198	994	541	2054	0.19920	1.1e-012	50096
1	JASPAR2014_Tcfcp2l1 JASPAR2014_Tcfcp2l1	3.9e-008	4.2e-011	-23.90	0.0	210	988	1222	4636	0.21255	8.5e-017	489549
1	JASPAR2014_Atoh1 JASPAR2014_Atoh1	1.6e-015	1.7e-018	-40.91	0.0	140	994	494	2297	0.14085	4.3e-022	3968
1	JASPAR2014_BATF::JUN JASPAR2014_BATF::JUN	2.2e-150	2.4e-153	-351.44	0.0	125	991	602	1492	0.12614	1.0e-158	233640
1	JASPAR2014_Bhlhe40 JASPAR2014_Bhlhe40	8.3e-015	8.9e-018	-39.27	0.0	141	991	818	4117	0.14228	3.9e-023	227700
1	JASPAR2014_E2F4 JASPAR2014_E2F4	1.0e-002	1.1e-005	-11.43	0.0	135	991	370	1957	0.13623	4.8e-011	226710
1	JASPAR2014_EGR2 JASPAR2014_EGR2	2.8e-039	3.0e-042	-95.62	0.0	153	987	943	3844	0.15502	7.7e-048	386019
1	JASPAR2014_ELF1 JASPAR2014_ELF1	2.1e-264	2.2e-267	-614.00	0.0	151	989	1594	4255	0.15268	7.9e-273	280592
1	JASPAR2014_Erg JASPAR2014_Erg	8.8e-272	9.4e-275	-630.98	0.0	147	991	1394	3517	0.14834	4.1e-280	225720
1	JASPAR2014_FLI1 JASPAR2014_FLI1	5.0e-323	5.3e-326	-748.98	0.0	147	991	1638	4117	0.14834	2.2e-331	234135
1	JASPAR2014_FOS JASPAR2014_FOS	1.9e-151	2.1e-154	-353.88	0.0	125	991	655	1704	0.12614	1.1e-159	192555
1	JASPAR2014_FOSL1 JASPAR2014_FOSL1	2.5e-161	2.7e-164	-376.64	0.0	135	991	736	1857	0.13623	1.4e-169	185625
1	JASPAR2014_FOSL2 JASPAR2014_FOSL2	4.7e-130	5.0e-133	-304.64	0.0	141	991	497	1080	0.14228	2.3e-138	219285
1	JASPAR2014_HNF4G JASPAR2014_HNF4G	1.2e-002	1.3e-005	-11.25	0.0	455	987	2472	4872	0.46099	4.4e-011	293828
1	JASPAR2014_HSF1 JASPAR2014_HSF1	2.2e-003	2.3e-006	-12.98	0.0	531	987	2193	3695	0.53799	5.9e-012	390456
1	JASPAR2014_JUN JASPAR2014_JUN	4.0e-007	4.3e-010	-21.58	0.0	191	989	190	569	0.19312	1.6e-015	264784
1	JASPAR2014_JUNB JASPAR2014_JUNB	9.6e-172	1.0e-174	-400.63	0.0	127	991	760	1984	0.12815	6.5e-180	156420
1	JASPAR2014_JUND JASPAR2014_JUND	1.1e-158	1.1e-161	-370.60	0.0	125	991	581	1362	0.12614	7.7e-167	145035
1	JASPAR2014_Klf1 JASPAR2014_Klf1	3.3e-029	3.5e-032	-72.43	0.0	175	991	1227	4918	0.17659	1.3e-037	276210
1	JASPAR2014_MAFF JASPAR2014_MAFF	3.7e-004	3.9e-007	-14.76	0.0	128	984	677	4015	0.13008	1.6e-012	249428
1	JASPAR2014_MAFK JASPAR2014_MAFK	6.5e-002	6.9e-005	-9.59	0.0	167	987	925	4518	0.16920	2.7e-010	253895
1	JASPAR2014_Meis1 JASPAR2014_Meis1	1.2e-019	1.3e-022	-50.38	0.0	155	987	1134	5291	0.15704	4.0e-028	330803
1	JASPAR2014_Myod1 JASPAR2014_Myod1	8.9e-036	9.4e-039	-87.56	0.0	191	989	1230	4392	0.19312	3.6e-044	263796
1	JASPAR2014_Myog JASPAR2014_Myog	5.0e-030	5.3e-033	-74.31	0.0	241	991	771	2081	0.24319	2.6e-038	204930
1	JASPAR2014_NFE2::MAF JASPAR2014_NFE2::MAF	2.2e-060	2.4e-063	-144.21	0.0	201	987	864	2416	0.20365	7.3e-069	323408
1	JASPAR2014_NFYB JASPAR2014_NFYB	3.4e-025	3.6e-028	-63.20	0.0	131	987	170	487	0.13273	1.3e-033	279531
1	JASPAR2014_NR2C2 JASPAR2014_NR2C2	2.4e-003	2.6e-006	-12.87	0.0	179	987	1001	4524	0.18136	6.4e-012	401795
1	JASPAR2014_NRF1 JASPAR2014_NRF1	2.2e-012	2.3e-015	-33.69	0.0	255	991	66	92	0.25732	1.3e-020	180675
1	JASPAR2014_POU2F2 JASPAR2014_POU2F2	2.0e-023	2.1e-026	-59.14	0.0	155	989	174	451	0.15672	6.2e-032	332462
1	JASPAR2014_PRDM1 JASPAR2014_PRDM1	4.0e-065	4.3e-068	-155.12	0.0	153	987	524	1524	0.15502	1.2e-073	368764
1	JASPAR2014_Rfx1 JASPAR2014_Rfx1	1.2e-011	1.2e-014	-32.03	0.0	112	988	35	55	0.11336	3.9e-020	312069
1	JASPAR2014_RFX5 JASPAR2014_RFX5	1.2e-018	1.3e-021	-48.11	0.0	151	987	962	4510	0.15299	4.1e-027	315027
1	JASPAR2014_RUNX2 JASPAR2014_RUNX2	5.6e-084	6.0e-087	-198.53	0.0	155	987	1146	4033	0.15704	1.6e-092	364820
1	JASPAR2014_SP2 JASPAR2014_SP2	1.7e-016	1.9e-019	-43.13	0.0	213	987	355	988	0.21581	4.7e-025	391442
1	JASPAR2014_STAT2::STAT1 JASPAR2014_STAT2::STAT1	1.6e-156	1.7e-159	-365.58	0.0	117	987	900	2905	0.11854	3.9e-165	437291
1	JASPAR2014_Tcf12 JASPAR2014_Tcf12	2.7e-030	2.8e-033	-74.94	0.0	233	991	866	2467	0.23512	1.3e-038	217800
1	JASPAR2014_Tcf3 JASPAR2014_Tcf3	2.1e-033	2.2e-036	-82.09	0.0	223	991	786	2242	0.22503	9.9e-042	224235
1	JASPAR2014_TFAP2C JASPAR2014_TFAP2C	1.1e-012	1.1e-015	-34.40	0.0	347	987	1552	3637	0.35157	3.9e-021	297279
1	JASPAR2014_USF2 JASPAR2014_USF2	1.7e-026	1.8e-029	-66.18	0.0	163	991	367	1189	0.16448	8.8e-035	204930
1	JASPAR2014_ZNF263 JASPAR2014_ZNF263	3.0e-003	3.2e-006	-12.65	0.0	91	981	408	3151	0.09276	7.3e-012	440020
1	JASPAR2014_AR JASPAR2014_AR	1.1e-003	1.2e-006	-13.67	0.0	195	987	1195	5043	0.19757	4.1e-012	281996
1	JASPAR2014_EBF1 JASPAR2014_EBF1	9.1e-011	9.7e-014	-29.96	0.0	337	991	1046	2452	0.34006	4.3e-019	224235
1	JASPAR2014_EGR1 JASPAR2014_EGR1	7.0e-038	7.4e-041	-92.40	0.0	130	988	903	4288	0.13158	2.1e-046	346579
1	JASPAR2014_ELK4 JASPAR2014_ELK4	1.3e-294	1.3e-297	-683.58	0.0	149	991	1644	4287	0.15035	5.7e-303	235125
1	JASPAR2014_Ets1 JASPAR2014_Ets1	6.2e-304	6.5e-307	-705.02	0.0	149	987	1322	3003	0.15096	1.7e-312	374187
1	JASPAR2014_IRF1 JASPAR2014_IRF1	5.7e-118	6.1e-121	-276.81	0.0	107	981	438	1156	0.10907	1.3e-126	480200
1	JASPAR2014_MAX JASPAR2014_MAX	1.2e-002	1.2e-005	-11.30	0.0	230	992	874	3107	0.23185	9.6e-011	128700
1	JASPAR2014_Myb JASPAR2014_Myb	3.7e-027	4.0e-030	-67.70	0.0	234	992	1294	4021	0.23589	2.5e-035	158400
1	JASPAR2014_Mycn JASPAR2014_Mycn	1.5e-013	1.6e-016	-36.39	0.0	232	994	421	1197	0.23340	2.0e-020	7936
1	JASPAR2014_Nfe2l2 JASPAR2014_Nfe2l2	9.7e-059	1.0e-061	-140.43	0.0	159	987	631	1982	0.16109	2.8e-067	365806
1	JASPAR2014_NFKB1 JASPAR2014_NFKB1	1.1e-068	1.2e-071	-163.33	0.0	143	991	383	999	0.14430	4.8e-077	243540
1	JASPAR2014_NFYA JASPAR2014_NFYA	1.1e-027	1.2e-030	-68.92	0.0	120	984	183	566	0.12195	3.5e-036	336826
1	JASPAR2014_Spi1 JASPAR2014_Spi1	1.6e-256	1.7e-259	-595.83	0.0	121	987	1506	4803	0.12259	5.5e-265	314534
1	JASPAR2014_SP1 JASPAR2014_SP1	2.7e-017	2.8e-020	-45.01	0.0	217	991	290	748	0.21897	1.2e-025	231165
1	JASPAR2014_TFAP2A JASPAR2014_TFAP2A	1.5e-012	1.6e-015	-34.06	0.0	179	987	1130	4803	0.18136	5.0e-021	324887
1	JASPAR2014_TP53 JASPAR2014_TP53	3.9e-003	4.1e-006	-12.39	0.0	157	987	400	1831	0.15907	1.4e-011	291363
1	JASPAR2014_USF1 JASPAR2014_USF1	2.6e-026	2.7e-029	-65.77	0.0	167	991	300	889	0.16852	1.2e-034	220275
1	JASPAR2014_Bach1::Mafk JASPAR2014_Bach1::Mafk	6.4e-052	6.8e-055	-124.72	0.0	145	987	543	1825	0.14691	1.9e-060	361369
1	JASPAR2014_THAP1 JASPAR2014_THAP1	1.2e-006	1.2e-009	-20.51	0.0	233	993	1587	5697	0.23464	9.8e-015	126480
1	JASPAR2014_EHF JASPAR2014_EHF	3.6e-135	3.8e-138	-316.42	0.0	148	994	879	2478	0.14889	1.9e-141	1984
1	JASPAR2014_KLF5 JASPAR2014_KLF5	1.1e-040	1.1e-043	-98.88	0.0	138	992	1043	4803	0.13911	8.0e-049	141570
1	JASPAR2014_RFX2 JASPAR2014_RFX2	5.3e-014	5.6e-017	-37.42	0.0	149	983	81	175	0.15158	1.9e-022	300492
1	JOLMA2013_CTCF_full JOLMA2013_CTCF_full	9.8e-034	1.0e-036	-82.85	0.0	109	985	211	705	0.11066	4.3e-042	243048
1	JOLMA2013_EGR1_DBD JOLMA2013_EGR1_DBD	1.6e-043	1.7e-046	-105.39	0.0	168	988	779	2707	0.17004	4.2e-052	400809
1	JOLMA2013_EGR1_full JOLMA2013_EGR1_full	2.3e-013	2.5e-016	-35.94	0.0	340	988	364	699	0.34413	1.2e-021	204595
1	JOLMA2013_EGR2_DBD JOLMA2013_EGR2_DBD	3.7e-037	3.9e-040	-90.74	0.0	181	991	673	2184	0.18264	1.4e-045	285615
1	JOLMA2013_EGR2_full JOLMA2013_EGR2_full	1.0e-046	1.1e-049	-112.75	0.0	175	987	819	2727	0.17730	2.5e-055	436798
1	JOLMA2013_EGR3_DBD JOLMA2013_EGR3_DBD	6.6e-030	7.0e-033	-74.04	0.0	177	987	514	1655	0.17933	2.0e-038	359397
1	JOLMA2013_EGR4_DBD JOLMA2013_EGR4_DBD	4.4e-022	4.7e-025	-56.02	0.0	148	986	866	3959	0.15010	1.0e-030	466908
1	JOLMA2013_Egr3_DBD JOLMA2013_Egr3_DBD	4.2e-019	4.5e-022	-49.15	0.0	179	987	350	1105	0.18136	1.6e-027	280517
1	JOLMA2013_KLF13_full JOLMA2013_KLF13_full	1.1e-010	1.1e-013	-29.82	0.0	284	984	447	1075	0.28862	4.0e-019	282816
1	JOLMA2013_KLF14_DBD JOLMA2013_KLF14_DBD	4.1e-024	4.4e-027	-60.69	0.0	190	988	185	410	0.19231	9.7e-033	451588
1	JOLMA2013_KLF16_DBD JOLMA2013_KLF16_DBD	8.5e-037	9.0e-040	-89.90	0.0	169	991	768	2757	0.17053	2.5e-045	367785
1	JOLMA2013_Klf12_DBD JOLMA2013_Klf12_DBD	2.7e-013	2.8e-016	-35.80	0.0	153	987	746	3441	0.15502	6.1e-022	466378
1	JOLMA2013_PRDM1_full JOLMA2013_PRDM1_full	3.5e-106	3.7e-109	-249.66	0.0	115	987	616	2006	0.11651	7.1e-115	527510
1	JOLMA2013_SCRT2_DBD JOLMA2013_SCRT2_DBD	8.5e-005	9.0e-008	-16.22	0.0	245	989	382	1105	0.24772	2.8e-013	319124
1	JOLMA2013_SP1_DBD JOLMA2013_SP1_DBD	7.9e-034	8.4e-037	-83.07	0.0	183	991	303	764	0.18466	2.1e-042	390060
1	JOLMA2013_SP3_DBD JOLMA2013_SP3_DBD	1.2e-030	1.3e-033	-75.72	0.0	139	991	938	4406	0.14026	3.0e-039	432135
1	JOLMA2013_SP4_full JOLMA2013_SP4_full	6.2e-037	6.6e-040	-90.21	0.0	215	985	291	608	0.21827	1.6e-045	419676
1	JOLMA2013_SP8_DBD JOLMA2013_SP8_DBD	1.1e-014	1.1e-017	-39.01	0.0	74	990	629	5629	0.07475	2.6e-023	448058
1	JOLMA2013_ZBTB7C_full JOLMA2013_ZBTB7C_full	2.7e-004	2.8e-007	-15.08	0.0	116	990	858	5792	0.11717	7.2e-013	393224
1	JOLMA2013_ZIC1_full JOLMA2013_ZIC1_full	1.7e-007	1.8e-010	-22.42	0.0	144	988	431	2030	0.14575	4.9e-016	374187
1	JOLMA2013_ZIC3_full JOLMA2013_ZIC3_full	1.2e-006	1.3e-009	-20.44	0.0	121	987	365	1986	0.12259	3.1e-015	428910
1	JOLMA2013_ZIC4_DBD JOLMA2013_ZIC4_DBD	1.3e-018	1.4e-021	-48.02	0.0	145	987	726	3356	0.14691	3.0e-027	473280
1	JOLMA2013_ZNF740_DBD JOLMA2013_ZNF740_DBD	1.6e-015	1.7e-018	-40.89	0.0	164	992	1130	5153	0.16532	6.8e-024	257400
1	JOLMA2013_ZNF740_full JOLMA2013_ZNF740_full	5.2e-025	5.5e-028	-62.76	0.0	134	992	994	5080	0.13508	2.6e-033	212355
1	JOLMA2013_Zfp740_DBD JOLMA2013_Zfp740_DBD	9.0e-010	9.6e-013	-27.67	0.0	136	992	1008	5662	0.13710	3.1e-018	305415
1	JOLMA2013_Zic3_DBD JOLMA2013_Zic3_DBD	4.0e-012	4.3e-015	-33.08	0.0	145	987	496	2252	0.14691	1.1e-020	394400
1	JOLMA2013_GRHL1_DBD_2 JOLMA2013_GRHL1_DBD_2	1.4e-003	1.4e-006	-13.45	0.0	482	992	1954	3605	0.48589	8.0e-012	180180
1	JOLMA2013_TFCP2_full JOLMA2013_TFCP2_full	2.4e-003	2.5e-006	-12.89	0.0	482	992	1306	2354	0.48589	1.3e-011	198000
1	JOLMA2013_EBF1_full JOLMA2013_EBF1_full	1.4e-006	1.5e-009	-20.34	0.0	560	988	1968	3095	0.56680	3.2e-015	461448
1	JOLMA2013_EHF_full JOLMA2013_EHF_full	1.0e-201	1.1e-204	-469.63	0.0	140	990	1290	3773	0.14141	3.0e-210	369018
1	JOLMA2013_ELF1_DBD JOLMA2013_ELF1_DBD	8.6e-191	9.1e-194	-444.49	0.0	120	990	985	2951	0.12121	2.9e-199	315666
1	JOLMA2013_ELF1_full JOLMA2013_ELF1_full	7.5e-038	8.0e-041	-92.33	0.0	136	990	571	2290	0.13737	2.8e-046	284544
1	JOLMA2013_ELF3_DBD JOLMA2013_ELF3_DBD	4.5e-166	4.8e-169	-387.57	0.0	120	990	939	2948	0.12121	1.6e-174	295906
1	JOLMA2013_ELF3_full JOLMA2013_ELF3_full	2.1e-141	2.2e-144	-330.77	0.0	139	989	923	2724	0.14055	6.1e-150	362102
1	JOLMA2013_ELF4_full JOLMA2013_ELF4_full	1.1e-196	1.2e-199	-458.07	0.0	120	990	1023	3079	0.12121	3.6e-205	323570
1	JOLMA2013_ELF5_DBD JOLMA2013_ELF5_DBD	1.7e-266	1.8e-269	-618.79	0.0	119	991	1280	3728	0.12008	5.1e-275	361845
1	JOLMA2013_ELF5_full JOLMA2013_ELF5_full	8.2e-249	8.7e-252	-578.09	0.0	119	991	1432	4602	0.12008	2.6e-257	330165
1	JOLMA2013_ELK1_DBD JOLMA2013_ELK1_DBD	7.7e-312	8.2e-315	-723.21	0.0	152	992	1711	4355	0.15323	3.5e-320	235620
1	JOLMA2013_ELK1_full JOLMA2013_ELK1_full	2.1e-251	2.2e-254	-584.06	0.0	152	992	1342	3362	0.15323	1.3e-259	174240
1	JOLMA2013_ELK3_DBD JOLMA2013_ELK3_DBD	1.1e-286	1.1e-289	-665.32	0.0	152	992	1661	4339	0.15323	4.9e-295	232155
1	JOLMA2013_ELK4_DBD JOLMA2013_ELK4_DBD	9.0e-294	9.6e-297	-681.61	0.0	146	992	1699	4591	0.14718	3.8e-302	249975
1	JOLMA2013_ERF_DBD JOLMA2013_ERF_DBD	9.5e-295	1.0e-297	-683.85	0.0	146	992	1684	4525	0.14718	4.5e-303	224730
1	JOLMA2013_ERG_DBD JOLMA2013_ERG_DBD	6.5e-314	6.9e-317	-727.99	0.0	152	992	1788	4638	0.15323	2.9e-322	239580
1	JOLMA2013_ERG_DBD_2 JOLMA2013_ERG_DBD_2	1.9e-009	2.1e-012	-26.91	0.0	126	988	194	819	0.12753	9.3e-018	222836
1	JOLMA2013_ERG_full JOLMA2013_ERG_full	3.2e-327	3.4e-330	-758.62	0.0	154	992	1810	4576	0.15524	1.6e-335	213840
1	JOLMA2013_ERG_full_2 JOLMA2013_ERG_full_2	1.2e-004	1.3e-007	-15.87	0.0	146	988	130	473	0.14777	7.8e-013	164169
1	JOLMA2013_ETS1_DBD JOLMA2013_ETS1_DBD	9.4e-320	1.0e-322	-741.44	0.0	152	992	1595	3865	0.15323	4.3e-328	232650
1	JOLMA2013_ETS1_DBD_2 JOLMA2013_ETS1_DBD_2	2.4e-009	2.5e-012	-26.71	0.0	318	984	286	579	0.32317	1.3e-017	193945
1	JOLMA2013_ETS1_full JOLMA2013_ETS1_full	6.1e-285	6.5e-288	-661.28	0.0	146	992	1484	3803	0.14718	2.5e-293	262350
1	JOLMA2013_ETV1_DBD JOLMA2013_ETV1_DBD	2.4e-298	2.6e-301	-692.12	0.0	152	992	1915	5256	0.15323	9.4e-307	275715
1	JOLMA2013_ETV2_DBD JOLMA2013_ETV2_DBD	1.6e-268	1.7e-271	-623.46	0.0	149	991	1440	3677	0.15035	6.5e-277	263340
1	JOLMA2013_ETV3_DBD JOLMA2013_ETV3_DBD	9.5e-161	1.0e-163	-375.31	0.0	150	992	1261	3797	0.15121	3.8e-169	265815
1	JOLMA2013_ETV4_DBD JOLMA2013_ETV4_DBD	1.6e-302	1.7e-305	-701.74	0.0	154	992	1680	4251	0.15524	6.4e-311	270765
1	JOLMA2013_ETV5_DBD JOLMA2013_ETV5_DBD	1.9e-289	2.1e-292	-671.64	0.0	146	992	1729	4746	0.14718	7.3e-298	280665
1	JOLMA2013_ETV6_full JOLMA2013_ETV6_full	1.9e-095	2.0e-098	-224.95	0.0	163	987	732	1996	0.16515	5.9e-104	344114
1	JOLMA2013_ETV6_full_2 JOLMA2013_ETV6_full_2	3.3e-324	3.5e-327	-751.68	0.0	118	992	1563	4614	0.11895	1.5e-332	231660
1	JOLMA2013_Elf5_DBD JOLMA2013_Elf5_DBD	3.7e-247	3.9e-250	-574.29	0.0	119	991	1480	4859	0.12008	1.2e-255	334620
1	JOLMA2013_Elk3_DBD JOLMA2013_Elk3_DBD	1.4e-243	1.5e-246	-566.06	0.0	128	992	1163	3172	0.12903	8.1e-252	179685
1	JOLMA2013_FEV_DBD JOLMA2013_FEV_DBD	1.1e-316	1.2e-319	-734.34	0.0	152	992	1931	5175	0.15323	4.7e-325	257895
1	JOLMA2013_FLI1_DBD JOLMA2013_FLI1_DBD	1.6e-307	1.7e-310	-713.25	0.0	154	992	1687	4244	0.15524	6.6e-316	262350
1	JOLMA2013_FLI1_DBD_2 JOLMA2013_FLI1_DBD_2	2.9e-013	3.0e-016	-35.73	0.0	126	988	215	873	0.12753	1.3e-021	236640
1	JOLMA2013_FLI1_full JOLMA2013_FLI1_full	1.3e-289	1.4e-292	-672.04	0.0	146	992	1680	4547	0.14718	6.5e-298	208395
1	JOLMA2013_FLI1_full_2 JOLMA2013_FLI1_full_2	3.7e-003	3.9e-006	-12.45	0.0	182	988	122	373	0.18421	3.0e-011	131138
1	JOLMA2013_GABPA_full JOLMA2013_GABPA_full	5.0e-243	5.3e-246	-564.77	0.0	118	992	1100	3120	0.11895	2.3e-251	231165
1	JOLMA2013_SPDEF_DBD JOLMA2013_SPDEF_DBD	1.4e-071	1.5e-074	-169.97	0.0	147	991	817	2846	0.14834	5.7e-080	267300
1	JOLMA2013_SPDEF_full JOLMA2013_SPDEF_full	3.2e-078	3.4e-081	-185.29	0.0	147	991	852	2926	0.14834	1.3e-086	254925
1	JOLMA2013_SPI1_full JOLMA2013_SPI1_full	4.2e-155	4.5e-158	-362.30	0.0	128	988	715	1888	0.12955	1.2e-163	361369
1	JOLMA2013_SPIB_DBD JOLMA2013_SPIB_DBD	2.1e-203	2.2e-206	-473.53	0.0	128	988	1046	2952	0.12955	4.3e-212	521101
1	JOLMA2013_SPIC_full JOLMA2013_SPIC_full	7.9e-084	8.4e-087	-198.20	0.0	144	988	516	1410	0.14575	1.6e-092	537370
1	JOLMA2013_Spic_DBD JOLMA2013_Spic_DBD	4.5e-174	4.8e-177	-406.00	0.0	128	988	994	2961	0.12955	1.1e-182	445672
1	JOLMA2013_GCM2_DBD JOLMA2013_GCM2_DBD	6.7e-004	7.2e-007	-14.15	0.0	156	992	1090	5692	0.15726	2.6e-012	276210
1	JOLMA2013_IRF3_full JOLMA2013_IRF3_full	4.7e-103	5.0e-106	-242.46	0.0	143	981	606	1633	0.14577	1.3e-111	386610
1	JOLMA2013_IRF4_full JOLMA2013_IRF4_full	6.1e-121	6.5e-124	-283.65	0.0	107	987	322	668	0.10841	3.2e-129	205581
1	JOLMA2013_IRF5_full JOLMA2013_IRF5_full	1.0e-084	1.1e-087	-200.24	0.0	166	988	664	1795	0.16802	2.6e-093	419050
1	JOLMA2013_IRF5_full_2 JOLMA2013_IRF5_full_2	5.9e-104	6.2e-107	-244.55	0.0	175	991	1294	3991	0.17659	2.0e-112	307890
1	JOLMA2013_IRF7_DBD JOLMA2013_IRF7_DBD	4.1e-088	4.4e-091	-208.06	0.0	106	988	280	661	0.10729	9.2e-097	472294
1	JOLMA2013_IRF8_DBD JOLMA2013_IRF8_DBD	9.5e-177	1.0e-179	-412.15	0.0	144	988	682	1474	0.14575	2.5e-185	410669
1	JOLMA2013_IRF8_full JOLMA2013_IRF8_full	5.4e-160	5.7e-163	-373.58	0.0	108	988	391	759	0.10931	2.9e-168	196214
1	JOLMA2013_IRF9_full JOLMA2013_IRF9_full	1.1e-120	1.2e-123	-283.07	0.0	113	987	321	638	0.11449	5.4e-129	214948
1	JOLMA2013_MEIS1_DBD JOLMA2013_MEIS1_DBD	7.5e-018	7.9e-021	-46.28	0.0	181	995	1326	5591	0.18191	2.6e-025	30317
1	JOLMA2013_MEIS2_DBD_2 JOLMA2013_MEIS2_DBD_2	8.8e-018	9.4e-021	-46.12	0.0	186	994	1206	4879	0.18712	1.9e-025	48112
1	JOLMA2013_MEIS3_DBD JOLMA2013_MEIS3_DBD	7.9e-013	8.4e-016	-34.71	0.0	232	994	1390	4768	0.23340	1.2e-020	70432
1	JOLMA2013_MEIS3_DBD_2 JOLMA2013_MEIS3_DBD_2	6.4e-002	6.8e-005	-9.59	0.0	250	990	1078	3605	0.25253	1.4e-010	472758
1	JOLMA2013_Meis2_DBD JOLMA2013_Meis2_DBD	1.2e-017	1.3e-020	-45.80	0.0	183	995	1365	5725	0.18392	5.1e-025	25347
1	JOLMA2013_Meis3_DBD JOLMA2013_Meis3_DBD	5.4e-019	5.7e-022	-48.91	0.0	185	995	1403	5799	0.18593	2.0e-026	28826
1	JOLMA2013_Meis3_DBD_2 JOLMA2013_Meis3_DBD_2	1.0e-006	1.1e-009	-20.65	0.0	250	990	983	3123	0.25253	2.9e-015	376428
1	JOLMA2013_PKNOX1_DBD JOLMA2013_PKNOX1_DBD	4.5e-005	4.8e-008	-16.85	0.0	252	990	235	605	0.25455	3.4e-013	142766
1	JOLMA2013_Pknox2_DBD JOLMA2013_Pknox2_DBD	5.7e-003	6.0e-006	-12.02	0.0	252	990	194	502	0.25455	5.8e-011	103740
1	JOLMA2013_TGIF1_DBD JOLMA2013_TGIF1_DBD	2.0e-002	2.1e-005	-10.76	0.0	252	990	128	305	0.25455	2.5e-010	86944
1	JOLMA2013_TGIF2LX_full JOLMA2013_TGIF2LX_full	1.8e-003	1.9e-006	-13.16	0.0	192	990	134	396	0.19394	9.4e-012	205010
1	JOLMA2013_TGIF2_DBD JOLMA2013_TGIF2_DBD	1.0e-002	1.1e-005	-11.44	0.0	194	990	274	966	0.19596	3.6e-011	296400
1	JOLMA2013_MYBL1_DBD_3 JOLMA2013_MYBL1_DBD_3	1.4e-004	1.5e-007	-15.69	0.0	225	991	1034	3730	0.22704	5.1e-013	300960
1	JOLMA2013_MYBL2_DBD_3 JOLMA2013_MYBL2_DBD_3	1.9e-002	2.1e-005	-10.80	0.0	351	991	1532	3784	0.35419	6.7e-011	307395
1	JOLMA2013_NFKB1_DBD JOLMA2013_NFKB1_DBD	7.8e-017	8.3e-020	-43.93	0.0	145	989	85	181	0.14661	4.2e-025	200564
1	JOLMA2013_NFKB2_DBD JOLMA2013_NFKB2_DBD	6.4e-039	6.9e-042	-94.78	0.0	145	989	217	539	0.14661	1.8e-047	377416
1	JOLMA2013_NFIA_full JOLMA2013_NFIA_full	6.9e-004	7.3e-007	-14.13	0.0	163	987	60	147	0.16515	2.4e-012	300237
1	JOLMA2013_NFIB_full JOLMA2013_NFIB_full	8.2e-004	8.7e-007	-13.95	0.0	165	987	70	183	0.16717	2.9e-012	297772
1	JOLMA2013_NFIX_full JOLMA2013_NFIX_full	2.0e-004	2.1e-007	-15.39	0.0	163	987	63	153	0.16515	4.4e-013	471308
1	JOLMA2013_NRF1_full JOLMA2013_NRF1_full	1.3e-016	1.4e-019	-43.44	0.0	256	990	68	85	0.25859	8.2e-025	165984
1	JOLMA2013_PAX1_DBD JOLMA2013_PAX1_DBD	5.6e-024	5.9e-027	-60.39	0.0	129	985	224	763	0.13096	2.8e-032	215496
1	JOLMA2013_PAX2_DBD JOLMA2013_PAX2_DBD	1.5e-028	1.6e-031	-70.88	0.0	104	984	186	648	0.10569	5.3e-037	312276
1	JOLMA2013_PAX5_DBD JOLMA2013_PAX5_DBD	1.6e-026	1.7e-029	-66.25	0.0	128	984	232	776	0.13008	4.0e-035	425697
1	JOLMA2013_PAX6_DBD JOLMA2013_PAX6_DBD	6.9e-017	7.4e-020	-44.06	0.0	129	983	117	327	0.13123	2.5e-025	299019
1	JOLMA2013_PAX9_DBD JOLMA2013_PAX9_DBD	8.7e-014	9.2e-017	-36.92	0.0	127	985	114	347	0.12893	6.9e-022	133332
1	JOLMA2013_POU1F1_DBD_2 JOLMA2013_POU1F1_DBD_2	2.4e-008	2.6e-011	-24.38	0.0	158	988	122	359	0.15992	5.2e-017	502367
1	JOLMA2013_POU2F1_DBD JOLMA2013_POU2F1_DBD	3.6e-007	3.9e-010	-21.67	0.0	106	990	160	779	0.10707	8.1e-016	477204
1	JOLMA2013_POU2F2_DBD JOLMA2013_POU2F2_DBD	1.1e-013	1.2e-016	-36.65	0.0	109	991	126	461	0.10999	3.0e-022	403425
1	JOLMA2013_POU2F3_DBD JOLMA2013_POU2F3_DBD	2.7e-019	2.9e-022	-49.60	0.0	123	993	210	783	0.12387	1.8e-027	155744
1	JOLMA2013_POU3F1_DBD JOLMA2013_POU3F1_DBD	7.1e-007	7.6e-010	-21.00	0.0	158	990	214	791	0.15960	1.7e-015	438672
1	JOLMA2013_POU3F2_DBD_2 JOLMA2013_POU3F2_DBD_2	9.6e-010	1.0e-012	-27.61	0.0	156	990	155	491	0.15758	2.3e-018	436696
1	JOLMA2013_POU3F4_DBD JOLMA2013_POU3F4_DBD	6.4e-013	6.8e-016	-34.92	0.0	141	993	68	146	0.14199	7.5e-021	90768
1	JOLMA2013_POU5F1P1_DBD JOLMA2013_POU5F1P1_DBD	2.6e-019	2.7e-022	-49.65	0.0	123	993	210	783	0.12387	1.8e-027	149296
1	JOLMA2013_Pou2f2_DBD_2 JOLMA2013_Pou2f2_DBD_2	4.4e-013	4.7e-016	-35.29	0.0	141	993	68	146	0.14199	7.5e-021	62496
1	JOLMA2013_RFX2_DBD JOLMA2013_RFX2_DBD	2.7e-011	2.9e-014	-31.17	0.0	268	986	141	263	0.27181	1.4e-019	201720
1	JOLMA2013_RFX2_DBD_2 JOLMA2013_RFX2_DBD_2	7.7e-004	8.2e-007	-14.02	0.0	127	987	35	80	0.12867	9.8e-012	83317
1	JOLMA2013_RFX3_DBD JOLMA2013_RFX3_DBD	9.5e-013	1.0e-015	-34.53	0.0	112	986	50	101	0.11359	2.9e-021	352764
1	JOLMA2013_RFX4_DBD JOLMA2013_RFX4_DBD	7.7e-011	8.1e-014	-30.14	0.0	134	986	50	95	0.13590	2.1e-019	385728
1	JOLMA2013_RFX4_DBD_2 JOLMA2013_RFX4_DBD_2	4.7e-003	4.9e-006	-12.22	0.0	481	987	169	242	0.48734	2.4e-011	206567
1	JOLMA2013_RFX5_DBD JOLMA2013_RFX5_DBD	3.8e-010	4.0e-013	-28.54	0.0	152	986	72	162	0.15416	1.7e-018	237636
1	JOLMA2013_RFX5_DBD_2 JOLMA2013_RFX5_DBD_2	2.2e-011	2.4e-014	-31.37	0.0	268	986	114	196	0.27181	9.3e-020	256332
1	JOLMA2013_Rfx2_DBD JOLMA2013_Rfx2_DBD	7.2e-013	7.7e-016	-34.80	0.0	268	986	142	257	0.27181	2.7e-021	290772
1	JOLMA2013_Rfx2_DBD_2 JOLMA2013_Rfx2_DBD_2	2.6e-005	2.8e-008	-17.40	0.0	233	987	318	926	0.23607	1.1e-013	252416
1	JOLMA2013_Rfx3_DBD JOLMA2013_Rfx3_DBD	2.9e-012	3.0e-015	-33.43	0.0	262	986	112	192	0.26572	2.1e-020	141696
1	JOLMA2013_RUNX2_DBD JOLMA2013_RUNX2_DBD	1.7e-030	1.8e-033	-75.38	0.0	220	986	1009	3102	0.22312	3.5e-039	524964
1	JOLMA2013_RUNX2_DBD_2 JOLMA2013_RUNX2_DBD_2	6.1e-018	6.4e-021	-46.49	0.0	214	984	282	717	0.21748	1.7e-026	369723
1	JOLMA2013_RUNX2_DBD_3 JOLMA2013_RUNX2_DBD_3	8.3e-100	8.8e-103	-234.99	0.0	185	993	1145	3277	0.18630	6.7e-108	131440
1	JOLMA2013_RUNX3_DBD JOLMA2013_RUNX3_DBD	7.5e-031	7.9e-034	-76.22	0.0	220	986	1096	3417	0.22312	1.5e-039	521028
1	JOLMA2013_RUNX3_DBD_2 JOLMA2013_RUNX3_DBD_2	8.9e-103	9.4e-106	-241.83	0.0	180	992	1295	3912	0.18145	4.0e-111	234630
1	JOLMA2013_RUNX3_DBD_3 JOLMA2013_RUNX3_DBD_3	1.9e-020	2.0e-023	-52.25	0.0	214	984	315	804	0.21748	5.0e-029	410967
1	JOLMA2013_RUNX3_full JOLMA2013_RUNX3_full	9.6e-110	1.0e-112	-257.86	0.0	190	992	1438	4190	0.19153	4.0e-118	254430
1	JOLMA2013_GMEB2_DBD JOLMA2013_GMEB2_DBD	4.2e-004	4.4e-007	-14.63	0.0	198	994	1028	4246	0.19920	5.1e-012	86800
1	JOLMA2013_EOMES_DBD_2 JOLMA2013_EOMES_DBD_2	4.1e-003	4.3e-006	-12.35	0.0	252	982	717	2242	0.25662	1.3e-011	332710
1	JOLMA2013_TFAP2A_DBD JOLMA2013_TFAP2A_DBD	6.3e-011	6.7e-014	-30.33	0.0	152	990	1030	5142	0.15354	1.5e-019	441142
1	JOLMA2013_TFAP2A_DBD_2 JOLMA2013_TFAP2A_DBD_2	9.2e-002	9.8e-005	-9.23	0.0	357	991	844	1969	0.36024	2.8e-010	354915
1	JOLMA2013_TFAP2A_DBD_3 JOLMA2013_TFAP2A_DBD_3	8.3e-009	8.8e-012	-25.46	0.0	309	989	1165	3027	0.31244	1.9e-017	465348
1	JOLMA2013_TFAP2B_DBD JOLMA2013_TFAP2B_DBD	2.0e-009	2.2e-012	-26.85	0.0	238	990	1501	5126	0.24040	5.0e-018	431756
1	JOLMA2013_TFAP2B_DBD_2 JOLMA2013_TFAP2B_DBD_2	2.1e-004	2.3e-007	-15.29	0.0	331	991	1062	2655	0.33401	6.8e-013	337095
1	JOLMA2013_TFAP2B_DBD_3 JOLMA2013_TFAP2B_DBD_3	3.6e-015	3.8e-018	-40.11	0.0	329	989	1312	3136	0.33266	8.2e-024	466336
1	JOLMA2013_TFAP2C_DBD JOLMA2013_TFAP2C_DBD	9.9e-010	1.0e-012	-27.58	0.0	148	990	920	4682	0.14949	2.3e-018	454974
1	JOLMA2013_TFAP2C_DBD_3 JOLMA2013_TFAP2C_DBD_3	2.4e-015	2.6e-018	-40.50	0.0	327	989	1232	2936	0.33064	5.9e-024	440154
1	JOLMA2013_TFAP2C_full JOLMA2013_TFAP2C_full	6.2e-016	6.5e-019	-41.87	0.0	238	990	1718	5742	0.24040	1.6e-024	418912
1	JOLMA2013_Tcfap2a_DBD JOLMA2013_Tcfap2a_DBD	6.2e-007	6.6e-010	-21.15	0.0	152	990	612	2933	0.15354	1.5e-015	430768
1	JOLMA2013_Tcfap2a_DBD_3 JOLMA2013_Tcfap2a_DBD_3	1.9e-010	2.0e-013	-29.25	0.0	309	989	1282	3329	0.31244	4.3e-019	462878
1	JOLMA2013_ARNTL_DBD JOLMA2013_ARNTL_DBD	1.3e-019	1.4e-022	-50.34	0.0	162	992	302	1004	0.16331	2.1e-027	66330
1	JOLMA2013_Ascl2_DBD JOLMA2013_Ascl2_DBD	1.3e-042	1.4e-045	-103.28	0.0	218	992	1504	4801	0.21976	6.8e-051	204435
1	JOLMA2013_BHLHB2_DBD JOLMA2013_BHLHB2_DBD	1.4e-003	1.5e-006	-13.44	0.0	172	992	640	2871	0.17339	8.2e-012	179190
1	JOLMA2013_BHLHB3_full JOLMA2013_BHLHB3_full	1.0e-005	1.1e-008	-18.32	0.0	180	992	650	2730	0.18145	8.1e-014	137115
1	JOLMA2013_BHLHE41_full JOLMA2013_BHLHE41_full	3.4e-014	3.6e-017	-37.87	0.0	170	992	321	1115	0.17137	4.6e-022	77220
1	JOLMA2013_Bhlhb2_DBD JOLMA2013_Bhlhb2_DBD	7.9e-005	8.4e-008	-16.29	0.0	218	992	378	1227	0.21976	5.7e-013	147510
1	JOLMA2013_FIGLA_DBD JOLMA2013_FIGLA_DBD	1.1e-003	1.1e-006	-13.70	0.0	172	992	1219	5858	0.17339	4.4e-012	257895
1	JOLMA2013_HEY1_DBD JOLMA2013_HEY1_DBD	8.8e-007	9.4e-010	-20.78	0.0	218	992	562	1899	0.21976	5.0e-015	186615
1	JOLMA2013_HEY2_full JOLMA2013_HEY2_full	1.7e-006	1.8e-009	-20.15	0.0	160	992	903	4392	0.16129	7.5e-015	234630
1	JOLMA2013_MAX_DBD_2 JOLMA2013_MAX_DBD_2	2.9e-015	3.1e-018	-40.33	0.0	232	992	1354	4539	0.23387	1.4e-023	214335
1	JOLMA2013_MESP1_DBD JOLMA2013_MESP1_DBD	3.3e-002	3.5e-005	-10.26	0.0	166	992	1164	5849	0.16734	1.4e-010	258885
1	JOLMA2013_MLXIPL_full JOLMA2013_MLXIPL_full	1.1e-012	1.1e-015	-34.40	0.0	140	992	387	1717	0.14113	6.0e-021	190575
1	JOLMA2013_MLX_full JOLMA2013_MLX_full	6.9e-006	7.4e-009	-18.72	0.0	236	992	86	171	0.23790	5.7e-014	129195
1	JOLMA2013_MNT_DBD JOLMA2013_MNT_DBD	3.5e-005	3.7e-008	-17.12	0.0	226	992	306	916	0.22782	1.7e-013	222750
1	JOLMA2013_MYF6_full JOLMA2013_MYF6_full	2.1e-017	2.2e-020	-45.26	0.0	238	992	1013	3147	0.23992	1.5e-025	148005
1	JOLMA2013_Mlx_DBD JOLMA2013_Mlx_DBD	9.3e-009	9.8e-012	-25.34	0.0	218	992	371	1140	0.21976	1.3e-016	74745
1	JOLMA2013_NHLH1_DBD JOLMA2013_NHLH1_DBD	1.7e-031	1.8e-034	-77.70	0.0	224	992	948	2839	0.22581	9.4e-040	190575
1	JOLMA2013_NHLH1_full JOLMA2013_NHLH1_full	3.1e-037	3.3e-040	-90.92	0.0	194	992	1180	4108	0.19556	1.9e-045	170775
1	JOLMA2013_SREBF2_DBD JOLMA2013_SREBF2_DBD	8.1e-006	8.7e-009	-18.57	0.0	112	992	77	282	0.11290	8.0e-014	107910
1	JOLMA2013_Srebf1_DBD JOLMA2013_Srebf1_DBD	1.3e-003	1.4e-006	-13.46	0.0	112	992	69	261	0.11290	1.1e-011	127215
1	JOLMA2013_TCF3_DBD JOLMA2013_TCF3_DBD	7.8e-002	8.3e-005	-9.40	0.0	210	992	1348	5468	0.21169	3.5e-010	238590
1	JOLMA2013_TFAP4_DBD JOLMA2013_TFAP4_DBD	1.6e-023	1.7e-026	-59.33	0.0	180	992	1138	4531	0.18145	1.3e-031	130680
1	JOLMA2013_TFAP4_full JOLMA2013_TFAP4_full	1.4e-029	1.5e-032	-73.28	0.0	180	992	607	2035	0.18145	1.2e-037	124740
1	JOLMA2013_TFE3_DBD JOLMA2013_TFE3_DBD	2.1e-018	2.2e-021	-47.56	0.0	144	992	289	1064	0.14516	8.1e-027	274230
1	JOLMA2013_TFEB_full JOLMA2013_TFEB_full	5.5e-022	5.9e-025	-55.80	0.0	156	992	301	998	0.15726	2.4e-030	240570
1	JOLMA2013_Tcf21_DBD JOLMA2013_Tcf21_DBD	8.5e-011	9.0e-014	-30.04	0.0	182	988	454	1658	0.18421	2.6e-019	343128
1	JOLMA2013_USF1_DBD JOLMA2013_USF1_DBD	5.7e-025	6.0e-028	-62.67	0.0	176	992	412	1311	0.17742	3.3e-033	180675
1	JOLMA2013_ATF7_DBD JOLMA2013_ATF7_DBD	2.3e-014	2.4e-017	-38.27	0.0	202	988	251	685	0.20445	1.1e-022	209525
1	JOLMA2013_BATF3_DBD JOLMA2013_BATF3_DBD	1.1e-009	1.2e-012	-27.44	0.0	196	988	100	221	0.19838	1.3e-017	95149
1	JOLMA2013_CREB3L1_DBD JOLMA2013_CREB3L1_DBD	1.5e-004	1.6e-007	-15.68	0.0	98	988	266	1722	0.09919	4.9e-013	315520
1	JOLMA2013_CREB3L1_DBD_2 JOLMA2013_CREB3L1_DBD_2	2.4e-006	2.5e-009	-19.79	0.0	200	990	484	1733	0.20202	8.9e-015	285532
1	JOLMA2013_CREB3_full JOLMA2013_CREB3_full	9.1e-022	9.7e-025	-55.29	0.0	162	988	259	786	0.16397	4.1e-030	235161
1	JOLMA2013_CREB3_full_2 JOLMA2013_CREB3_full_2	1.4e-007	1.5e-010	-22.60	0.0	122	988	359	1911	0.12348	4.8e-016	317985
1	JOLMA2013_Creb3l2_DBD_2 JOLMA2013_Creb3l2_DBD_2	1.4e-003	1.5e-006	-13.44	0.0	232	990	158	410	0.23434	6.4e-012	227734
1	JOLMA2013_Creb5_DBD JOLMA2013_Creb5_DBD	3.4e-014	3.6e-017	-37.85	0.0	196	990	235	648	0.19798	1.6e-022	227240
1	JOLMA2013_JDP2_DBD JOLMA2013_JDP2_DBD	9.9e-125	1.1e-127	-292.38	0.0	123	993	656	1936	0.12387	3.2e-132	33232
1	JOLMA2013_JDP2_DBD_2 JOLMA2013_JDP2_DBD_2	8.1e-019	8.7e-022	-48.50	0.0	182	990	210	555	0.18384	5.1e-027	170924
1	JOLMA2013_JDP2_full JOLMA2013_JDP2_full	4.2e-124	4.5e-127	-290.93	0.0	123	993	730	2290	0.12387	1.6e-131	28272
1	JOLMA2013_JDP2_full_2 JOLMA2013_JDP2_full_2	1.5e-020	1.6e-023	-52.50	0.0	174	990	207	551	0.17576	8.8e-029	180310
1	JOLMA2013_Jdp2_DBD JOLMA2013_Jdp2_DBD	2.5e-129	2.7e-132	-302.96	0.0	125	993	462	1069	0.12588	2.3e-136	11904
1	JOLMA2013_Jdp2_DBD_2 JOLMA2013_Jdp2_DBD_2	2.2e-020	2.3e-023	-52.11	0.0	196	990	256	667	0.19798	1.5e-028	158574
1	JOLMA2013_MAFF_DBD JOLMA2013_MAFF_DBD	1.8e-012	1.9e-015	-33.88	0.0	135	987	228	893	0.13678	6.0e-021	321436
1	JOLMA2013_MAFG_full JOLMA2013_MAFG_full	5.6e-003	6.0e-006	-12.02	0.0	21	981	49	750	0.02141	1.5e-011	410620
1	JOLMA2013_MAFK_DBD JOLMA2013_MAFK_DBD	2.5e-002	2.6e-005	-10.54	0.0	330	990	2042	5446	0.33333	5.9e-011	444600
1	JOLMA2013_MAFK_DBD_2 JOLMA2013_MAFK_DBD_2	1.6e-004	1.7e-007	-15.57	0.0	125	981	186	863	0.12742	3.5e-013	499800
1	JOLMA2013_MAFK_full_2 JOLMA2013_MAFK_full_2	2.6e-011	2.8e-014	-31.22	0.0	137	987	392	1795	0.13880	5.9e-020	466378
1	JOLMA2013_Mafb_DBD JOLMA2013_Mafb_DBD	3.6e-003	3.8e-006	-12.47	0.0	326	990	1558	4106	0.32929	8.4e-012	458926
1	JOLMA2013_Mafb_DBD_2 JOLMA2013_Mafb_DBD_2	1.4e-009	1.5e-012	-27.23	0.0	199	985	490	1685	0.20203	3.5e-018	423120
1	JOLMA2013_NFE2_DBD JOLMA2013_NFE2_DBD	2.4e-071	2.6e-074	-169.45	0.0	137	991	466	1371	0.13824	1.7e-079	152955
1	JOLMA2013_NRL_DBD JOLMA2013_NRL_DBD	7.6e-011	8.1e-014	-30.15	0.0	199	991	1412	5655	0.20081	2.5e-019	326205
1	JOLMA2013_XBP1_DBD JOLMA2013_XBP1_DBD	2.3e-009	2.5e-012	-26.73	0.0	188	990	181	518	0.18990	9.4e-018	261820
1	JOLMA2013_XBP1_DBD_2 JOLMA2013_XBP1_DBD_2	1.2e-003	1.2e-006	-13.60	0.0	124	988	313	1702	0.12551	3.9e-012	319957
1	JOLMA2013_FOXO1_DBD_3 JOLMA2013_FOXO1_DBD_3	1.0e-012	1.1e-015	-34.44	0.0	162	990	996	4590	0.16364	2.7e-021	416936
1	JOLMA2013_FOXO3_full_3 JOLMA2013_FOXO3_full_3	4.0e-022	4.3e-025	-56.12	0.0	163	991	712	2868	0.16448	1.4e-030	300465
1	JOLMA2013_FOXO4_DBD_3 JOLMA2013_FOXO4_DBD_3	9.8e-024	1.0e-026	-59.83	0.0	158	990	1030	4541	0.15960	2.5e-032	423358
1	JOLMA2013_FOXO6_DBD_3 JOLMA2013_FOXO6_DBD_3	9.1e-005	9.7e-008	-16.15	0.0	202	988	440	1564	0.20445	2.7e-013	363834
1	JOLMA2013_Nr2e1_DBD JOLMA2013_Nr2e1_DBD	6.4e-002	6.8e-005	-9.60	0.0	569	993	3117	5066	0.57301	5.1e-010	132928
