# Supplementary material for: Motif signatures in stretch enhancers are enriched for disease-associated genetic variants
Source: Epigenetics Chromatin. 2015 Jul 16;8:23. doi: 10.1186/s13072-015-0015-7 (PMC4502539; doi:10.1186/s13072-015-0015-7)
Supplement: Additional file 3: — CentriMo scans of DHS sequences with database motifs. Zip archive of text outputs from CentriMo scans on DHS sequences within SEs or TEs using database motifs. File names specify the cell type and enhancer class. Can be downloaded at http://fusion.nhgri.nih.gov/files/se-motifs/AdditionalFile3.zip. [file 13072_2015_15_MOESM3_ESM.zip › AdditionalFile3/H1ES.SE.CentriMo.txt]

# WARNING: this file is not sorted!
# db	id alt	E-value	adj_p-value	log_adj_p-value	bin_location	bin_width	total_width	sites_in_bin	total_sites	p_success	p-value	mult_tests
1	JASPAR2014_ELK1 JASPAR2014_ELK1	4.7e-014	5.0e-017	-37.54	0.0	296	992	1574	4288	0.29839	2.8e-022	177705
1	JASPAR2014_NHLH1 JASPAR2014_NHLH1	1.5e-046	1.6e-049	-112.38	0.0	262	990	1991	5526	0.26465	4.5e-055	350740
1	JASPAR2014_MZF1_1-4 JASPAR2014_MZF1_1-4	1.4e-036	1.5e-039	-89.41	0.0	204	996	1769	6388	0.20482	2.7e-043	5467
1	JASPAR2014_MZF1_5-13 JASPAR2014_MZF1_5-13	3.9e-044	4.1e-047	-106.81	0.0	150	992	1418	6344	0.15121	1.8e-052	231660
1	JASPAR2014_SOX9 JASPAR2014_SOX9	6.7e-009	7.1e-012	-25.67	0.0	259	993	764	2243	0.26083	4.4e-017	163184
1	JASPAR2014_SPIB JASPAR2014_SPIB	6.7e-004	7.1e-007	-14.16	0.0	299	995	1922	5636	0.30050	3.2e-011	22365
1	JASPAR2014_znf143 JASPAR2014_znf143	2.8e-017	2.9e-020	-44.97	0.0	194	982	1216	4658	0.19756	5.4e-026	544880
1	JASPAR2014_TEAD1 JASPAR2014_TEAD1	4.4e-047	4.7e-050	-113.58	0.0	192	990	504	1327	0.19394	1.4e-055	338884
1	JASPAR2014_REL JASPAR2014_REL	9.8e-010	1.0e-012	-27.59	0.0	234	992	929	3057	0.23589	4.6e-018	227205
1	JASPAR2014_RELA JASPAR2014_RELA	2.1e-015	2.2e-018	-40.66	0.0	236	992	994	3147	0.23790	2.0e-023	109395
1	JASPAR2014_Mafb JASPAR2014_Mafb	2.4e-019	2.6e-022	-49.72	0.0	212	994	1722	6384	0.21328	6.3e-027	40176
1	JASPAR2014_CTCF JASPAR2014_CTCF	2.5e-125	2.7e-128	-293.74	0.0	161	983	1464	4749	0.16378	7.5e-134	360885
1	JASPAR2014_Pou5f1::Sox2 JASPAR2014_Pou5f1::Sox2	1.1e-080	1.1e-083	-190.99	0.0	153	987	376	841	0.15502	1.7e-089	657169
1	JASPAR2014_GABPA JASPAR2014_GABPA	3.0e-039	3.2e-042	-95.56	0.0	247	991	1692	4957	0.24924	1.3e-047	235620
1	JASPAR2014_Klf4 JASPAR2014_Klf4	5.5e-123	5.9e-126	-288.35	0.0	184	992	1907	6025	0.18548	2.9e-131	206415
1	JASPAR2014_ESR1 JASPAR2014_ESR1	2.3e-006	2.4e-009	-19.84	0.0	176	982	1288	5872	0.17923	3.8e-015	642390
1	JASPAR2014_PPARG::RXRA JASPAR2014_PPARG::RXRA	3.7e-019	3.9e-022	-49.30	0.0	285	987	2176	6168	0.28875	7.3e-028	532440
1	JASPAR2014_INSM1 JASPAR2014_INSM1	4.2e-031	4.5e-034	-76.79	0.0	316	990	2039	5002	0.31919	1.1e-039	403598
1	JASPAR2014_RXR::RAR_DR5 JASPAR2014_RXR::RAR_DR5	4.1e-004	4.4e-007	-14.64	0.0	343	985	1915	4823	0.34822	9.2e-013	474288
1	JASPAR2014_PLAG1 JASPAR2014_PLAG1	1.6e-012	1.7e-015	-34.03	0.0	184	988	856	3409	0.18623	4.3e-021	388484
1	JASPAR2014_JUN::FOS JASPAR2014_JUN::FOS	1.4e-015	1.5e-018	-41.03	0.0	179	995	359	1215	0.17990	7.1e-023	21371
1	JASPAR2014_SOX10 JASPAR2014_SOX10	3.6e-005	3.8e-008	-17.09	0.0	258	996	1375	4521	0.25904	5.9e-012	6461
1	JASPAR2014_Tcfcp2l1 JASPAR2014_Tcfcp2l1	2.4e-057	2.6e-060	-137.20	0.0	192	988	1656	5737	0.19433	4.9e-066	526031
1	JASPAR2014_Zfx JASPAR2014_Zfx	2.2e-051	2.3e-054	-123.50	0.0	196	988	1668	5794	0.19838	6.4e-060	361369
1	JASPAR2014_Atoh1 JASPAR2014_Atoh1	1.5e-019	1.6e-022	-50.20	0.0	174	994	774	3087	0.17505	4.0e-026	3968
1	JASPAR2014_BATF::JUN JASPAR2014_BATF::JUN	1.0e-002	1.1e-005	-11.46	0.0	215	991	92	225	0.21695	4.6e-011	228690
1	JASPAR2014_E2F3 JASPAR2014_E2F3	6.4e-076	6.8e-079	-179.99	0.0	223	987	1340	3633	0.22594	2.1e-084	326859
1	JASPAR2014_E2F4 JASPAR2014_E2F4	2.5e-062	2.7e-065	-148.68	0.0	161	991	859	2921	0.16246	1.3e-070	202455
1	JASPAR2014_E2F6 JASPAR2014_E2F6	4.3e-064	4.5e-067	-152.76	0.0	175	991	1319	4647	0.17659	1.8e-072	246510
1	JASPAR2014_EGR2 JASPAR2014_EGR2	9.7e-067	1.0e-069	-158.85	0.0	177	987	1571	5636	0.17933	2.8e-075	371229
1	JASPAR2014_ELF1 JASPAR2014_ELF1	1.1e-019	1.1e-022	-50.54	0.0	321	989	2074	5229	0.32457	4.0e-028	279604
1	JASPAR2014_Erg JASPAR2014_Erg	6.6e-027	7.1e-030	-67.12	0.0	329	991	1725	4059	0.33199	3.5e-035	202950
1	JASPAR2014_FLI1 JASPAR2014_FLI1	1.8e-029	1.9e-032	-73.05	0.0	317	991	1935	4737	0.31988	7.9e-038	237105
1	JASPAR2014_FOS JASPAR2014_FOS	1.3e-014	1.4e-017	-38.82	0.0	189	991	379	1233	0.19072	7.8e-023	177210
1	JASPAR2014_FOSL1 JASPAR2014_FOSL1	1.0e-029	1.1e-032	-73.61	0.0	219	991	289	642	0.22099	6.2e-038	172755
1	JASPAR2014_FOSL2 JASPAR2014_FOSL2	1.1e-024	1.2e-027	-62.02	0.0	217	991	276	641	0.21897	5.5e-033	211365
1	JASPAR2014_JUNB JASPAR2014_JUNB	2.7e-025	2.9e-028	-63.41	0.0	217	991	297	705	0.21897	1.6e-033	181665
1	JASPAR2014_JUND JASPAR2014_JUND	4.9e-029	5.2e-032	-72.03	0.0	219	991	289	647	0.22099	3.5e-037	148500
1	JASPAR2014_Klf1 JASPAR2014_Klf1	2.2e-057	2.3e-060	-137.30	0.0	183	991	1607	5813	0.18466	8.6e-066	271260
1	JASPAR2014_Myod1 JASPAR2014_Myod1	7.8e-045	8.3e-048	-108.41	0.0	195	989	1510	5296	0.19717	3.2e-053	262314
1	JASPAR2014_Myog JASPAR2014_Myog	9.6e-036	1.0e-038	-87.48	0.0	193	991	1345	4847	0.19475	4.9e-044	208395
1	JASPAR2014_NFYB JASPAR2014_NFYB	1.3e-026	1.4e-029	-66.47	0.0	111	987	144	425	0.11246	4.9e-035	275587
1	JASPAR2014_NR2C2 JASPAR2014_NR2C2	1.3e-028	1.4e-031	-71.02	0.0	245	987	1741	5348	0.24823	3.5e-037	408697
1	JASPAR2014_NRF1 JASPAR2014_NRF1	7.2e-013	7.7e-016	-34.80	0.0	187	991	798	3101	0.18870	4.2e-021	185130
1	JASPAR2014_POU2F2 JASPAR2014_POU2F2	7.1e-009	7.5e-012	-25.61	0.0	111	989	109	416	0.11223	2.2e-017	346294
1	JASPAR2014_Rfx1 JASPAR2014_Rfx1	4.3e-054	4.6e-057	-129.73	0.0	158	988	160	256	0.15992	1.4e-062	327845
1	JASPAR2014_RFX5 JASPAR2014_RFX5	2.1e-034	2.2e-037	-84.39	0.0	225	987	1596	5131	0.22796	7.1e-043	317985
1	JASPAR2014_SMAD2::SMAD3::SMAD4 JASPAR2014_SMAD2::SMAD3::SMAD4	4.4e-003	4.7e-006	-12.28	0.0	135	989	985	5893	0.13650	1.4e-011	340366
1	JASPAR2014_Sox3 JASPAR2014_Sox3	7.7e-020	8.2e-023	-50.85	0.0	264	992	644	1651	0.26613	5.7e-028	144540
1	JASPAR2014_Sox6 JASPAR2014_Sox6	1.9e-021	2.1e-024	-54.54	0.0	178	992	514	1780	0.17944	1.6e-029	131175
1	JASPAR2014_SP2 JASPAR2014_SP2	2.8e-250	3.0e-253	-581.47	0.0	161	987	2090	6069	0.16312	8.2e-259	360383
1	JASPAR2014_Tcf12 JASPAR2014_Tcf12	2.4e-027	2.6e-030	-68.14	0.0	193	991	1332	4982	0.19475	1.1e-035	233145
1	JASPAR2014_Tcf3 JASPAR2014_Tcf3	3.3e-047	3.5e-050	-113.87	0.0	193	991	1569	5566	0.19475	1.6e-055	215820
1	JASPAR2014_TFAP2C JASPAR2014_TFAP2C	1.1e-066	1.2e-069	-158.73	0.0	225	987	1996	6023	0.22796	4.0e-075	290377
1	JASPAR2014_USF2 JASPAR2014_USF2	9.1e-003	9.7e-006	-11.54	0.0	93	991	506	4044	0.09384	4.6e-011	211860
1	JASPAR2014_ZNF263 JASPAR2014_ZNF263	5.0e-071	5.4e-074	-168.71	0.0	155	981	1571	6262	0.15800	1.2e-079	453250
1	JASPAR2014_E2F1 JASPAR2014_E2F1	4.7e-016	5.0e-019	-42.14	0.0	163	991	326	1151	0.16448	5.2e-024	95040
1	JASPAR2014_EBF1 JASPAR2014_EBF1	7.1e-035	7.6e-038	-85.47	0.0	183	991	1497	5806	0.18466	3.6e-043	212850
1	JASPAR2014_EGR1 JASPAR2014_EGR1	1.1e-174	1.2e-177	-407.40	0.0	174	988	1891	5626	0.17611	3.6e-183	321436
1	JASPAR2014_ELK4 JASPAR2014_ELK4	1.5e-037	1.6e-040	-91.65	0.0	317	991	1885	4477	0.31988	7.2e-046	216810
1	JASPAR2014_ESR2 JASPAR2014_ESR2	2.9e-004	3.1e-007	-14.98	0.0	221	987	1595	6080	0.22391	1.1e-012	292349
1	JASPAR2014_Ets1 JASPAR2014_Ets1	1.1e-027	1.2e-030	-68.93	0.0	327	987	2080	4997	0.33131	3.3e-036	348551
1	JASPAR2014_Nfe2l2 JASPAR2014_Nfe2l2	1.1e-007	1.2e-010	-22.85	0.0	205	987	594	2108	0.20770	3.4e-016	354960
1	JASPAR2014_NFKB1 JASPAR2014_NFKB1	3.7e-027	4.0e-030	-67.70	0.0	245	991	1707	5284	0.24723	1.7e-035	234135
1	JASPAR2014_NFYA JASPAR2014_NFYA	1.3e-024	1.4e-027	-61.82	0.0	106	984	182	659	0.10772	4.3e-033	330443
1	JASPAR2014_Spi1 JASPAR2014_Spi1	1.8e-009	1.9e-012	-26.98	0.0	313	987	1053	2660	0.31712	6.5e-018	295307
1	JASPAR2014_Sox2 JASPAR2014_Sox2	3.8e-038	4.0e-041	-93.01	0.0	152	994	487	1699	0.15292	1.4e-044	2976
1	JASPAR2014_SP1 JASPAR2014_SP1	2.4e-259	2.5e-262	-602.35	0.0	155	991	1953	5647	0.15641	1.2e-267	205425
1	JASPAR2014_TFAP2A JASPAR2014_TFAP2A	2.8e-060	3.0e-063	-143.97	0.0	253	987	2098	5823	0.25633	9.3e-069	323901
1	JASPAR2014_ZEB1 JASPAR2014_ZEB1	2.9e-006	3.1e-009	-19.59	0.0	151	993	613	3031	0.15206	9.8e-014	31744
1	JASPAR2014_Bach1::Mafk JASPAR2014_Bach1::Mafk	1.7e-016	1.8e-019	-43.15	0.0	247	987	638	1768	0.25025	5.1e-025	355453
1	JASPAR2014_THAP1 JASPAR2014_THAP1	2.0e-020	2.1e-023	-52.20	0.0	249	993	1989	6378	0.25076	2.1e-028	100192
1	JASPAR2014_EHF JASPAR2014_EHF	3.8e-018	4.0e-021	-46.96	0.0	328	994	1108	2605	0.32998	2.0e-024	1984
1	JASPAR2014_KLF5 JASPAR2014_KLF5	7.2e-198	7.7e-201	-460.78	0.0	178	992	2093	6086	0.17944	5.8e-206	131670
1	JASPAR2014_RFX2 JASPAR2014_RFX2	6.2e-055	6.6e-058	-131.66	0.0	121	983	133	221	0.12309	1.9e-063	344191
1	JOLMA2013_CTCF_full JOLMA2013_CTCF_full	4.3e-070	4.6e-073	-166.56	0.0	113	985	236	545	0.11472	1.9e-078	245016
1	JOLMA2013_EGR1_DBD JOLMA2013_EGR1_DBD	1.7e-038	1.8e-041	-93.81	0.0	160	988	936	3667	0.16194	4.6e-047	392428
1	JOLMA2013_EGR1_full JOLMA2013_EGR1_full	6.0e-003	6.4e-006	-11.96	0.0	102	988	132	712	0.10324	3.4e-011	189805
1	JOLMA2013_EGR2_DBD JOLMA2013_EGR2_DBD	1.7e-009	1.8e-012	-27.07	0.0	195	991	758	2886	0.19677	6.8e-018	257895
1	JOLMA2013_EGR2_full JOLMA2013_EGR2_full	3.9e-046	4.1e-049	-111.41	0.0	171	987	1112	4104	0.17325	9.9e-055	415106
1	JOLMA2013_EGR3_DBD JOLMA2013_EGR3_DBD	1.2e-031	1.2e-034	-78.08	0.0	171	987	636	2211	0.17325	3.7e-040	336226
1	JOLMA2013_EGR4_DBD JOLMA2013_EGR4_DBD	4.2e-045	4.4e-048	-109.04	0.0	170	986	1434	5646	0.17241	1.0e-053	441324
1	JOLMA2013_Egr3_DBD JOLMA2013_Egr3_DBD	5.0e-008	5.3e-011	-23.66	0.0	183	987	368	1325	0.18541	2.0e-016	266220
1	JOLMA2013_GLIS2_DBD JOLMA2013_GLIS2_DBD	1.4e-028	1.5e-031	-71.01	0.0	220	988	1166	3728	0.22267	3.6e-037	403274
1	JOLMA2013_HINFP1_full JOLMA2013_HINFP1_full	2.0e-009	2.1e-012	-26.87	0.0	182	990	957	4024	0.18384	6.5e-018	327028
1	JOLMA2013_KLF13_full JOLMA2013_KLF13_full	9.1e-010	9.7e-013	-27.67	0.0	112	984	238	1181	0.11382	3.5e-018	275451
1	JOLMA2013_KLF14_DBD JOLMA2013_KLF14_DBD	2.0e-087	2.1e-090	-206.50	0.0	168	988	1284	4297	0.17004	4.6e-096	449616
1	JOLMA2013_KLF16_DBD JOLMA2013_KLF16_DBD	2.3e-178	2.4e-181	-415.87	0.0	167	991	1931	5979	0.16852	7.2e-187	340065
1	JOLMA2013_Klf12_DBD JOLMA2013_Klf12_DBD	5.9e-036	6.3e-039	-87.96	0.0	135	987	869	3980	0.13678	1.4e-044	460955
1	JOLMA2013_SNAI2_DBD JOLMA2013_SNAI2_DBD	2.3e-002	2.4e-005	-10.63	0.0	173	993	649	2958	0.17422	1.7e-010	141856
1	JOLMA2013_SP1_DBD JOLMA2013_SP1_DBD	3.3e-181	3.5e-184	-422.43	0.0	167	991	1966	6090	0.16852	9.9e-190	352935
1	JOLMA2013_SP3_DBD JOLMA2013_SP3_DBD	1.4e-138	1.4e-141	-324.29	0.0	167	991	1902	6337	0.16852	3.9e-147	375210
1	JOLMA2013_SP4_full JOLMA2013_SP4_full	1.2e-134	1.3e-137	-315.19	0.0	163	985	906	2350	0.16548	3.0e-143	429024
1	JOLMA2013_SP8_DBD JOLMA2013_SP8_DBD	6.2e-103	6.6e-106	-242.19	0.0	188	990	1931	6264	0.18990	1.7e-111	394706
1	JOLMA2013_ZBTB7B_full JOLMA2013_ZBTB7B_full	1.2e-002	1.2e-005	-11.30	0.0	376	990	2013	4722	0.37980	3.3e-011	373958
1	JOLMA2013_ZIC1_full JOLMA2013_ZIC1_full	2.4e-112	2.6e-115	-263.85	0.0	192	988	1186	3181	0.19433	6.2e-121	419050
1	JOLMA2013_ZIC3_full JOLMA2013_ZIC3_full	6.5e-114	6.9e-117	-267.47	0.0	163	987	1138	3459	0.16515	1.5e-122	456025
1	JOLMA2013_ZIC4_DBD JOLMA2013_ZIC4_DBD	1.4e-170	1.4e-173	-397.98	0.0	191	987	2080	5905	0.19352	3.0e-179	490535
1	JOLMA2013_ZNF740_DBD JOLMA2013_ZNF740_DBD	3.3e-103	3.5e-106	-242.83	0.0	212	992	2044	6028	0.21371	1.6e-111	224235
1	JOLMA2013_ZNF740_full JOLMA2013_ZNF740_full	4.9e-139	5.2e-142	-325.31	0.0	182	992	1916	5920	0.18347	2.8e-147	189090
1	JOLMA2013_Zfp652_DBD JOLMA2013_Zfp652_DBD	3.5e-002	3.7e-005	-10.21	0.0	229	989	50	92	0.23155	1.0e-010	356668
1	JOLMA2013_Zfp740_DBD JOLMA2013_Zfp740_DBD	6.9e-069	7.4e-072	-163.79	0.0	212	992	1986	6321	0.21371	2.9e-077	253440
1	JOLMA2013_Zic3_DBD JOLMA2013_Zic3_DBD	1.6e-120	1.7e-123	-282.71	0.0	191	987	1249	3345	0.19352	3.7e-129	441728
1	JOLMA2013_GRHL1_DBD JOLMA2013_GRHL1_DBD	1.1e-003	1.2e-006	-13.62	0.0	87	985	21	41	0.08832	3.4e-012	354732
1	JOLMA2013_EBF1_full JOLMA2013_EBF1_full	7.4e-017	7.9e-020	-43.99	0.0	198	988	1066	3964	0.20040	1.7e-025	470815
1	JOLMA2013_EHF_full JOLMA2013_EHF_full	3.0e-003	3.2e-006	-12.66	0.0	326	990	1316	3426	0.32929	8.7e-012	365560
1	JOLMA2013_ELF1_DBD JOLMA2013_ELF1_DBD	2.9e-003	3.1e-006	-12.69	0.0	146	990	492	2495	0.14747	1.0e-011	297882
1	JOLMA2013_ELF4_full JOLMA2013_ELF4_full	2.5e-006	2.7e-009	-19.74	0.0	312	990	1111	2904	0.31515	8.4e-015	316654
1	JOLMA2013_ELF5_DBD JOLMA2013_ELF5_DBD	7.6e-006	8.1e-009	-18.63	0.0	565	991	3680	5952	0.57013	2.3e-014	355905
1	JOLMA2013_ELF5_full JOLMA2013_ELF5_full	4.1e-008	4.4e-011	-23.86	0.0	347	991	2488	6216	0.35015	1.3e-016	341055
1	JOLMA2013_ELK1_DBD JOLMA2013_ELK1_DBD	1.3e-016	1.4e-019	-43.41	0.0	314	992	1782	4590	0.31653	5.6e-025	251955
1	JOLMA2013_ELK1_full JOLMA2013_ELK1_full	2.1e-010	2.3e-013	-29.12	0.0	232	992	849	2769	0.23387	1.2e-018	186120
1	JOLMA2013_ELK3_DBD JOLMA2013_ELK3_DBD	4.9e-015	5.2e-018	-39.80	0.0	314	992	1846	4806	0.31653	2.1e-023	246015
1	JOLMA2013_ELK4_DBD JOLMA2013_ELK4_DBD	2.8e-019	2.9e-022	-49.58	0.0	226	992	1333	4473	0.22782	1.2e-027	240075
1	JOLMA2013_ERF_DBD JOLMA2013_ERF_DBD	4.8e-016	5.1e-019	-42.12	0.0	232	992	1257	4157	0.23387	2.3e-024	220275
1	JOLMA2013_ERG_DBD JOLMA2013_ERG_DBD	1.2e-012	1.3e-015	-34.30	0.0	242	992	1108	3536	0.24395	5.2e-021	243045
1	JOLMA2013_ERG_full JOLMA2013_ERG_full	2.4e-018	2.5e-021	-47.43	0.0	242	992	1417	4513	0.24395	1.2e-026	212355
1	JOLMA2013_ETS1_DBD JOLMA2013_ETS1_DBD	2.0e-021	2.1e-024	-54.50	0.0	216	992	1427	4992	0.21774	9.8e-030	218790
1	JOLMA2013_ETS1_full JOLMA2013_ETS1_full	5.7e-018	6.1e-021	-46.54	0.0	242	992	1450	4639	0.24395	2.4e-026	258885
1	JOLMA2013_ETS1_full_2 JOLMA2013_ETS1_full_2	5.1e-002	5.4e-005	-9.82	0.0	226	984	83	193	0.22967	5.7e-010	94763
1	JOLMA2013_ETV1_DBD JOLMA2013_ETV1_DBD	8.5e-017	9.1e-020	-43.84	0.0	242	992	1363	4353	0.24395	3.3e-025	271755
1	JOLMA2013_ETV2_DBD JOLMA2013_ETV2_DBD	5.9e-002	6.3e-005	-9.67	0.0	217	991	864	3261	0.21897	2.7e-010	234135
1	JOLMA2013_ETV4_DBD JOLMA2013_ETV4_DBD	2.1e-014	2.2e-017	-38.36	0.0	154	992	936	4441	0.15524	8.2e-023	266310
1	JOLMA2013_ETV5_DBD JOLMA2013_ETV5_DBD	5.0e-021	5.4e-024	-53.58	0.0	198	992	1595	6169	0.19960	1.9e-029	277200
1	JOLMA2013_ETV6_full_2 JOLMA2013_ETV6_full_2	5.6e-020	5.9e-023	-51.18	0.0	314	992	2099	5420	0.31653	2.4e-028	245025
1	JOLMA2013_Elf5_DBD JOLMA2013_Elf5_DBD	6.0e-006	6.4e-009	-18.86	0.0	387	991	2772	6341	0.39051	1.9e-014	332640
1	JOLMA2013_Elk3_DBD JOLMA2013_Elk3_DBD	6.3e-011	6.8e-014	-30.33	0.0	242	992	847	2642	0.24395	3.7e-019	182655
1	JOLMA2013_FEV_DBD JOLMA2013_FEV_DBD	8.8e-013	9.3e-016	-34.61	0.0	192	992	1226	4945	0.19355	3.5e-021	269775
1	JOLMA2013_FLI1_DBD JOLMA2013_FLI1_DBD	2.4e-019	2.6e-022	-49.71	0.0	242	992	1559	4999	0.24395	9.9e-028	260370
1	JOLMA2013_FLI1_full JOLMA2013_FLI1_full	1.2e-013	1.2e-016	-36.63	0.0	222	992	1102	3790	0.22379	6.1e-022	203445
1	JOLMA2013_GABPA_full JOLMA2013_GABPA_full	3.2e-023	3.4e-026	-58.64	0.0	248	992	1486	4545	0.25000	1.6e-031	211860
1	JOLMA2013_SPDEF_full JOLMA2013_SPDEF_full	1.5e-009	1.6e-012	-27.18	0.0	315	991	1157	2947	0.31786	6.0e-018	259875
1	JOLMA2013_GCM1_full_2 JOLMA2013_GCM1_full_2	1.8e-003	1.9e-006	-13.19	0.0	177	991	1162	5408	0.17861	5.9e-012	318285
1	JOLMA2013_GCM2_DBD JOLMA2013_GCM2_DBD	6.7e-007	7.1e-010	-21.06	0.0	176	992	1338	6181	0.17742	2.6e-015	269775
1	JOLMA2013_SOX9_DBD JOLMA2013_SOX9_DBD	2.7e-005	2.9e-008	-17.35	0.0	183	993	149	454	0.18429	1.7e-013	171120
1	JOLMA2013_NFKB1_DBD JOLMA2013_NFKB1_DBD	9.5e-002	1.0e-004	-9.20	0.0	191	989	59	140	0.19312	5.1e-010	198588
1	JOLMA2013_NFKB2_DBD JOLMA2013_NFKB2_DBD	1.1e-005	1.1e-008	-18.31	0.0	123	989	116	455	0.12437	3.0e-014	376922
1	JOLMA2013_NFIX_full JOLMA2013_NFIX_full	6.1e-010	6.5e-013	-28.06	0.0	169	987	969	4346	0.17123	1.4e-018	474759
1	JOLMA2013_POU1F1_DBD_2 JOLMA2013_POU1F1_DBD_2	6.0e-005	6.4e-008	-16.56	0.0	112	988	130	588	0.11336	1.2e-013	533919
1	JOLMA2013_POU2F1_DBD JOLMA2013_POU2F1_DBD	3.3e-008	3.5e-011	-24.08	0.0	110	990	224	1151	0.11111	6.8e-017	515736
1	JOLMA2013_POU2F2_DBD JOLMA2013_POU2F2_DBD	6.8e-020	7.2e-023	-50.99	0.0	109	991	231	987	0.10999	1.7e-028	424215
1	JOLMA2013_POU2F3_DBD JOLMA2013_POU2F3_DBD	2.0e-018	2.1e-021	-47.60	0.0	113	993	241	1044	0.11380	1.2e-026	179056
1	JOLMA2013_POU3F1_DBD JOLMA2013_POU3F1_DBD	3.9e-013	4.1e-016	-35.42	0.0	112	990	242	1139	0.11313	8.7e-022	477698
1	JOLMA2013_POU3F2_DBD_2 JOLMA2013_POU3F2_DBD_2	7.5e-015	8.0e-018	-39.37	0.0	112	990	206	893	0.11313	1.7e-023	465348
1	JOLMA2013_POU3F4_DBD JOLMA2013_POU3F4_DBD	3.5e-019	3.7e-022	-49.34	0.0	113	993	271	1217	0.11380	3.5e-027	106640
1	JOLMA2013_POU5F1P1_DBD JOLMA2013_POU5F1P1_DBD	1.9e-017	2.1e-020	-45.33	0.0	113	993	285	1329	0.11380	1.2e-025	165168
1	JOLMA2013_Pou2f2_DBD_2 JOLMA2013_Pou2f2_DBD_2	2.7e-019	2.9e-022	-49.61	0.0	113	993	254	1111	0.11380	3.7e-027	76880
1	JOLMA2013_RFX2_DBD JOLMA2013_RFX2_DBD	2.7e-052	2.8e-055	-125.60	0.0	158	986	137	202	0.16024	1.1e-060	249936
1	JOLMA2013_RFX2_DBD_2 JOLMA2013_RFX2_DBD_2	5.5e-009	5.8e-012	-25.87	0.0	95	987	67	229	0.09625	5.9e-017	98600
1	JOLMA2013_RFX3_DBD JOLMA2013_RFX3_DBD	9.8e-053	1.0e-055	-126.61	0.0	126	986	142	249	0.12779	2.6e-061	402456
1	JOLMA2013_RFX3_DBD_2 JOLMA2013_RFX3_DBD_2	7.7e-007	8.2e-010	-20.92	0.0	97	987	82	335	0.09828	4.2e-015	197200
1	JOLMA2013_RFX4_DBD JOLMA2013_RFX4_DBD	8.5e-048	9.1e-051	-115.23	0.0	126	986	138	253	0.12779	2.1e-056	423612
1	JOLMA2013_RFX4_DBD_2 JOLMA2013_RFX4_DBD_2	7.8e-004	8.3e-007	-14.00	0.0	109	987	18	26	0.11044	3.9e-012	214948
1	JOLMA2013_RFX5_DBD JOLMA2013_RFX5_DBD	2.0e-051	2.1e-054	-123.61	0.0	126	986	143	257	0.12779	7.3e-060	283392
1	JOLMA2013_RFX5_DBD_2 JOLMA2013_RFX5_DBD_2	2.8e-052	3.0e-055	-125.53	0.0	126	986	142	251	0.12779	1.0e-060	288804
1	JOLMA2013_Rfx2_DBD JOLMA2013_Rfx2_DBD	1.3e-052	1.4e-055	-126.31	0.0	158	986	139	206	0.16024	4.2e-061	330132
1	JOLMA2013_Rfx2_DBD_2 JOLMA2013_Rfx2_DBD_2	1.1e-010	1.1e-013	-29.82	0.0	95	987	182	948	0.09625	4.2e-019	268685
1	JOLMA2013_Rfx3_DBD JOLMA2013_Rfx3_DBD	1.4e-050	1.5e-053	-121.61	0.0	158	986	128	184	0.16024	8.2e-059	186960
1	JOLMA2013_TEAD1_full JOLMA2013_TEAD1_full	1.1e-038	1.1e-041	-94.27	0.0	182	992	398	1075	0.18347	4.1e-047	278685
1	JOLMA2013_TEAD1_full_2 JOLMA2013_TEAD1_full_2	2.2e-023	2.4e-026	-59.00	0.0	169	985	72	103	0.17157	4.8e-032	495936
1	JOLMA2013_TEAD3_DBD JOLMA2013_TEAD3_DBD	4.3e-026	4.6e-029	-65.25	0.0	169	985	93	149	0.17157	8.9e-035	514632
1	JOLMA2013_TEAD3_DBD_2 JOLMA2013_TEAD3_DBD_2	2.4e-067	2.6e-070	-160.23	0.0	178	994	586	1563	0.17907	7.8e-075	33232
1	JOLMA2013_TEAD4_DBD JOLMA2013_TEAD4_DBD	8.1e-040	8.7e-043	-96.85	0.0	184	992	756	2457	0.18548	2.9e-048	295515
1	JOLMA2013_TFAP2A_DBD JOLMA2013_TFAP2A_DBD	2.4e-083	2.6e-086	-197.08	0.0	258	990	2300	6055	0.26061	6.1e-092	421382
1	JOLMA2013_TFAP2A_DBD_2 JOLMA2013_TFAP2A_DBD_2	1.6e-050	1.7e-053	-121.48	0.0	163	991	1490	6059	0.16448	5.3e-059	330660
1	JOLMA2013_TFAP2A_DBD_3 JOLMA2013_TFAP2A_DBD_3	1.7e-067	1.8e-070	-160.58	0.0	177	989	1416	4949	0.17897	4.0e-076	450528
1	JOLMA2013_TFAP2B_DBD JOLMA2013_TFAP2B_DBD	1.2e-065	1.2e-068	-156.36	0.0	162	990	1539	6009	0.16364	2.9e-074	419900
1	JOLMA2013_TFAP2B_DBD_2 JOLMA2013_TFAP2B_DBD_2	3.9e-040	4.2e-043	-97.58	0.0	149	991	1244	5534	0.15035	1.3e-048	310860
1	JOLMA2013_TFAP2B_DBD_3 JOLMA2013_TFAP2B_DBD_3	5.8e-066	6.2e-069	-157.06	0.0	169	989	1205	4243	0.17088	1.3e-074	458926
1	JOLMA2013_TFAP2C_DBD JOLMA2013_TFAP2C_DBD	1.6e-062	1.7e-065	-149.11	0.0	162	990	1544	6093	0.16364	3.9e-071	445588
1	JOLMA2013_TFAP2C_DBD_2 JOLMA2013_TFAP2C_DBD_2	4.0e-036	4.3e-039	-88.35	0.0	145	991	1272	5946	0.14632	1.4e-044	308880
1	JOLMA2013_TFAP2C_DBD_3 JOLMA2013_TFAP2C_DBD_3	3.6e-061	3.8e-064	-146.03	0.0	169	989	1126	3968	0.17088	8.8e-070	432250
1	JOLMA2013_TFAP2C_full JOLMA2013_TFAP2C_full	2.1e-070	2.2e-073	-167.29	0.0	266	990	2383	6316	0.26869	5.6e-079	394212
1	JOLMA2013_TFAP2C_full_2 JOLMA2013_TFAP2C_full_2	1.6e-032	1.8e-035	-80.03	0.0	233	989	1131	3346	0.23559	4.3e-041	404586
1	JOLMA2013_TFAP2C_full_3 JOLMA2013_TFAP2C_full_3	8.8e-033	9.4e-036	-80.65	0.0	149	991	1353	6329	0.15035	2.9e-041	328185
1	JOLMA2013_Tcfap2a_DBD JOLMA2013_Tcfap2a_DBD	1.3e-068	1.4e-071	-163.17	0.0	256	990	2142	5795	0.25859	3.4e-077	406562
1	JOLMA2013_Tcfap2a_DBD_2 JOLMA2013_Tcfap2a_DBD_2	4.9e-039	5.2e-042	-95.06	0.0	193	991	1596	5847	0.19475	1.6e-047	326700
1	JOLMA2013_Tcfap2a_DBD_3 JOLMA2013_Tcfap2a_DBD_3	4.6e-072	4.9e-075	-171.11	0.0	233	989	1706	4762	0.23559	1.1e-080	460408
1	JOLMA2013_Ascl2_DBD JOLMA2013_Ascl2_DBD	5.3e-034	5.7e-037	-83.46	0.0	230	992	1869	6070	0.23185	2.8e-042	203940
1	JOLMA2013_FIGLA_DBD JOLMA2013_FIGLA_DBD	2.2e-019	2.4e-022	-49.78	0.0	194	992	1588	6311	0.19556	9.4e-028	254430
1	JOLMA2013_HEY2_DBD JOLMA2013_HEY2_DBD	2.0e-002	2.1e-005	-10.75	0.0	156	992	927	4841	0.15726	1.1e-010	197505
1	JOLMA2013_ID4_DBD JOLMA2013_ID4_DBD	2.4e-014	2.5e-017	-38.23	0.0	172	992	1361	6130	0.17339	1.1e-022	227700
1	JOLMA2013_MESP1_DBD JOLMA2013_MESP1_DBD	2.5e-024	2.7e-027	-61.18	0.0	156	992	1355	6335	0.15726	1.2e-032	221760
1	JOLMA2013_NHLH1_DBD JOLMA2013_NHLH1_DBD	1.2e-047	1.3e-050	-114.88	0.0	190	992	1256	4315	0.19153	7.5e-056	170775
1	JOLMA2013_NHLH1_full JOLMA2013_NHLH1_full	3.7e-034	3.9e-037	-83.84	0.0	192	992	1415	5217	0.19355	2.5e-042	158895
1	JOLMA2013_TCF3_DBD JOLMA2013_TCF3_DBD	5.0e-021	5.3e-024	-53.59	0.0	192	992	1391	5440	0.19355	2.3e-029	226710
1	JOLMA2013_TCF4_DBD JOLMA2013_TCF4_DBD	5.1e-019	5.4e-022	-48.97	0.0	208	992	1539	5710	0.20968	2.6e-027	210870
1	JOLMA2013_TCF4_full JOLMA2013_TCF4_full	6.6e-007	7.1e-010	-21.07	0.0	126	992	868	5290	0.12702	3.5e-015	198990
1	JOLMA2013_TFAP4_DBD JOLMA2013_TFAP4_DBD	3.8e-002	4.1e-005	-10.11	0.0	192	992	596	2431	0.19355	2.7e-010	148500
1	JOLMA2013_TFAP4_full JOLMA2013_TFAP4_full	6.7e-008	7.1e-011	-23.37	0.0	192	992	688	2673	0.19355	5.7e-016	124245
1	JOLMA2013_JDP2_DBD JOLMA2013_JDP2_DBD	1.9e-011	2.1e-014	-31.51	0.0	219	993	220	572	0.22054	6.1e-019	33728
1	JOLMA2013_JDP2_full JOLMA2013_JDP2_full	7.1e-013	7.5e-016	-34.82	0.0	191	993	128	300	0.19235	2.4e-020	30752
1	JOLMA2013_Jdp2_DBD JOLMA2013_Jdp2_DBD	1.6e-011	1.7e-014	-31.69	0.0	201	993	128	299	0.20242	1.4e-018	12400
1	JOLMA2013_NFE2_DBD JOLMA2013_NFE2_DBD	1.2e-012	1.2e-015	-34.33	0.0	173	991	149	403	0.17457	1.0e-020	122760
1	JOLMA2013_FOXO1_DBD_3 JOLMA2013_FOXO1_DBD_3	1.5e-005	1.6e-008	-17.97	0.0	246	990	1581	5389	0.24848	3.8e-014	408538
1	JOLMA2013_FOXO6_DBD_3 JOLMA2013_FOXO6_DBD_3	1.6e-002	1.7e-005	-10.99	0.0	238	988	745	2501	0.24089	4.4e-011	383061
1	JOLMA2013_DPRX_DBD JOLMA2013_DPRX_DBD	7.3e-002	7.7e-005	-9.47	0.0	292	992	272	666	0.29435	3.1e-010	253440
1	JOLMA2013_GSC_full JOLMA2013_GSC_full	3.2e-003	3.4e-006	-12.58	0.0	208	992	94	232	0.20968	1.2e-011	289575
