# Supplementary material for: Motif signatures in stretch enhancers are enriched for disease-associated genetic variants
Source: Epigenetics Chromatin. 2015 Jul 16;8:23. doi: 10.1186/s13072-015-0015-7 (PMC4502539; doi:10.1186/s13072-015-0015-7)
Supplement: Additional file 3: — CentriMo scans of DHS sequences with database motifs. Zip archive of text outputs from CentriMo scans on DHS sequences within SEs or TEs using database motifs. File names specify the cell type and enhancer class. Can be downloaded at http://fusion.nhgri.nih.gov/files/se-motifs/AdditionalFile3.zip. [file 13072_2015_15_MOESM3_ESM.zip › AdditionalFile3/H1ES.TE.CentriMo.txt]

# WARNING: this file is not sorted!
# db	id alt	E-value	adj_p-value	log_adj_p-value	bin_location	bin_width	total_width	sites_in_bin	total_sites	p_success	p-value	mult_tests
1	JASPAR2014_ELK1 JASPAR2014_ELK1	1.1e-023	1.2e-026	-59.69	0.0	302	992	2188	5810	0.30444	5.4e-032	223245
1	JASPAR2014_NHLH1 JASPAR2014_NHLH1	2.0e-064	2.2e-067	-153.50	0.0	266	990	1971	5125	0.26869	6.0e-073	364572
1	JASPAR2014_MZF1_1-4 JASPAR2014_MZF1_1-4	3.1e-041	3.3e-044	-100.13	0.0	374	996	2800	5989	0.37550	5.5e-048	5964
1	JASPAR2014_MZF1_5-13 JASPAR2014_MZF1_5-13	2.7e-041	2.9e-044	-100.26	0.0	242	992	1891	5715	0.24395	1.3e-049	217800
1	JASPAR2014_Pax2 JASPAR2014_Pax2	7.9e-003	8.4e-006	-11.69	0.0	196	994	833	3454	0.19718	1.2e-010	67456
1	JASPAR2014_SPIB JASPAR2014_SPIB	1.3e-010	1.3e-013	-29.65	0.0	439	995	2636	5273	0.44121	6.4e-018	20874
1	JASPAR2014_znf143 JASPAR2014_znf143	1.2e-029	1.3e-032	-73.42	0.0	202	982	1278	4450	0.20570	2.3e-038	564480
1	JASPAR2014_TEAD1 JASPAR2014_TEAD1	9.9e-029	1.0e-031	-71.33	0.0	214	990	282	637	0.21616	3.0e-037	347282
1	JASPAR2014_REL JASPAR2014_REL	2.3e-007	2.4e-010	-22.15	0.0	256	992	843	2567	0.25806	1.2e-015	207405
1	JASPAR2014_RELA JASPAR2014_RELA	1.3e-012	1.4e-015	-34.23	0.0	266	992	1244	3686	0.26815	1.2e-020	115335
1	JASPAR2014_Zfp423 JASPAR2014_Zfp423	2.7e-004	2.8e-007	-15.08	0.0	337	987	688	1615	0.34144	1.0e-012	278052
1	JASPAR2014_Mafb JASPAR2014_Mafb	2.2e-038	2.4e-041	-93.55	0.0	268	994	2107	5959	0.26962	6.3e-046	37696
1	JASPAR2014_CTCF JASPAR2014_CTCF	1.4e-084	1.5e-087	-199.90	0.0	187	983	1404	4390	0.19023	4.4e-093	349592
1	JASPAR2014_Pou5f1::Sox2 JASPAR2014_Pou5f1::Sox2	3.6e-014	3.9e-017	-37.79	0.0	157	987	206	657	0.15907	6.3e-023	615264
1	JASPAR2014_GABPA JASPAR2014_GABPA	1.6e-063	1.7e-066	-151.46	0.0	233	991	1668	4761	0.23512	7.3e-072	229680
1	JASPAR2014_Klf4 JASPAR2014_Klf4	6.2e-181	6.5e-184	-421.80	0.0	142	992	1695	5775	0.14315	3.4e-189	190575
1	JASPAR2014_REST JASPAR2014_REST	1.3e-011	1.3e-014	-31.95	0.0	113	981	26	31	0.11519	3.7e-020	358190
1	JASPAR2014_RUNX1 JASPAR2014_RUNX1	1.2e-004	1.3e-007	-15.85	0.0	451	991	2990	5966	0.45510	5.7e-013	230670
1	JASPAR2014_ESR1 JASPAR2014_ESR1	4.3e-023	4.6e-026	-58.35	0.0	226	982	1713	5770	0.23014	7.2e-032	638470
1	JASPAR2014_PPARG::RXRA JASPAR2014_PPARG::RXRA	2.8e-020	2.9e-023	-51.88	0.0	449	987	2880	5431	0.45491	5.5e-029	536877
1	JASPAR2014_INSM1 JASPAR2014_INSM1	1.9e-040	2.1e-043	-98.29	0.0	208	990	1382	4565	0.21010	5.3e-049	392236
1	JASPAR2014_FEV JASPAR2014_FEV	1.1e-004	1.2e-007	-15.93	0.0	390	994	2035	4607	0.39235	5.2e-012	23312
1	JASPAR2014_RXR::RAR_DR5 JASPAR2014_RXR::RAR_DR5	3.6e-003	3.9e-006	-12.46	0.0	187	985	956	4116	0.18985	8.0e-012	483636
1	JASPAR2014_PLAG1 JASPAR2014_PLAG1	1.3e-011	1.4e-014	-31.92	0.0	180	988	766	3085	0.18219	3.4e-020	408204
1	JASPAR2014_JUN::FOS JASPAR2014_JUN::FOS	1.7e-026	1.8e-029	-66.17	0.0	147	995	326	1131	0.14774	8.4e-034	21868
1	JASPAR2014_Tcfcp2l1 JASPAR2014_Tcfcp2l1	6.1e-057	6.5e-060	-136.29	0.0	262	988	1977	5307	0.26518	1.2e-065	530468
1	JASPAR2014_Zfx JASPAR2014_Zfx	1.2e-038	1.3e-041	-94.13	0.0	158	988	1285	5461	0.15992	3.6e-047	363341
1	JASPAR2014_Atoh1 JASPAR2014_Atoh1	3.3e-030	3.5e-033	-74.73	0.0	472	994	1667	2808	0.47485	8.9e-037	3968
1	JASPAR2014_BATF::JUN JASPAR2014_BATF::JUN	3.3e-003	3.5e-006	-12.56	0.0	165	991	73	201	0.16650	1.5e-011	230175
1	JASPAR2014_E2F3 JASPAR2014_E2F3	5.0e-074	5.3e-077	-175.63	0.0	209	987	1050	2842	0.21175	1.6e-082	337705
1	JASPAR2014_E2F4 JASPAR2014_E2F4	8.9e-063	9.5e-066	-149.72	0.0	165	991	832	2730	0.16650	4.3e-071	219285
1	JASPAR2014_E2F6 JASPAR2014_E2F6	9.1e-062	9.7e-065	-147.39	0.0	147	991	1197	4884	0.14834	4.1e-070	234630
1	JASPAR2014_EGR2 JASPAR2014_EGR2	5.9e-072	6.3e-075	-170.86	0.0	207	987	1692	5251	0.20973	1.7e-080	371722
1	JASPAR2014_ELF1 JASPAR2014_ELF1	1.7e-038	1.8e-041	-93.80	0.0	277	989	1825	4864	0.28008	6.5e-047	281086
1	JASPAR2014_Erg JASPAR2014_Erg	1.2e-050	1.3e-053	-121.81	0.0	317	991	1419	3088	0.31988	5.5e-059	227205
1	JASPAR2014_FLI1 JASPAR2014_FLI1	3.9e-062	4.1e-065	-148.25	0.0	309	991	2278	5330	0.31181	1.8e-070	225720
1	JASPAR2014_FOS JASPAR2014_FOS	5.9e-020	6.3e-023	-51.12	0.0	147	991	201	618	0.14834	3.2e-028	194040
1	JASPAR2014_FOSL1 JASPAR2014_FOSL1	5.2e-033	5.6e-036	-81.17	0.0	147	991	292	888	0.14834	3.1e-041	180675
1	JASPAR2014_FOSL2 JASPAR2014_FOSL2	3.0e-030	3.2e-033	-74.82	0.0	149	991	196	506	0.15035	1.5e-038	214830
1	JASPAR2014_HNF4G JASPAR2014_HNF4G	6.4e-004	6.8e-007	-14.21	0.0	287	987	1928	5795	0.29078	2.3e-012	296786
1	JASPAR2014_JUNB JASPAR2014_JUNB	2.3e-030	2.5e-033	-75.08	0.0	149	991	178	437	0.15035	1.5e-038	160875
1	JASPAR2014_JUND JASPAR2014_JUND	3.0e-029	3.2e-032	-72.53	0.0	147	991	228	651	0.14834	2.1e-037	151965
1	JASPAR2014_Klf1 JASPAR2014_Klf1	9.6e-115	1.0e-117	-269.38	0.0	155	991	1541	5451	0.15641	3.9e-123	263340
1	JASPAR2014_Myod1 JASPAR2014_Myod1	2.7e-069	2.8e-072	-164.74	0.0	249	989	1813	4862	0.25177	1.1e-077	261326
1	JASPAR2014_Myog JASPAR2014_Myog	8.8e-050	9.4e-053	-119.80	0.0	245	991	1478	4107	0.24723	4.9e-058	191070
1	JASPAR2014_NFE2::MAF JASPAR2014_NFE2::MAF	5.0e-009	5.3e-012	-25.96	0.0	107	987	147	657	0.10841	1.7e-017	313055
1	JASPAR2014_NFYB JASPAR2014_NFYB	4.4e-049	4.6e-052	-118.20	0.0	173	987	218	420	0.17528	1.6e-057	284954
1	JASPAR2014_NR2C2 JASPAR2014_NR2C2	8.4e-030	9.0e-033	-73.79	0.0	255	987	1682	4928	0.25836	2.2e-038	404260
1	JASPAR2014_Nr5a2 JASPAR2014_Nr5a2	3.2e-008	3.5e-011	-24.09	0.0	275	987	1642	4945	0.27862	1.0e-016	338691
1	JASPAR2014_NRF1 JASPAR2014_NRF1	8.5e-017	9.0e-020	-43.85	0.0	167	991	748	3101	0.16852	4.4e-025	203445
1	JASPAR2014_POU2F2 JASPAR2014_POU2F2	9.1e-004	9.6e-007	-13.85	0.0	201	989	87	210	0.20324	2.9e-012	330486
1	JASPAR2014_Rfx1 JASPAR2014_Rfx1	2.5e-062	2.6e-065	-148.71	0.0	116	988	130	199	0.11741	8.0e-071	327352
1	JASPAR2014_RFX5 JASPAR2014_RFX5	2.8e-047	2.9e-050	-114.05	0.0	131	987	1099	5182	0.13273	9.0e-056	324394
1	JASPAR2014_SMAD2::SMAD3::SMAD4 JASPAR2014_SMAD2::SMAD3::SMAD4	2.1e-008	2.3e-011	-24.50	0.0	281	989	1904	5692	0.28413	6.6e-017	343824
1	JASPAR2014_Sox3 JASPAR2014_Sox3	1.8e-005	1.9e-008	-17.78	0.0	246	992	147	341	0.24798	1.2e-013	153450
1	JASPAR2014_Sox6 JASPAR2014_Sox6	3.1e-006	3.3e-009	-19.52	0.0	254	992	377	1040	0.25605	2.2e-014	148995
1	JASPAR2014_SP2 JASPAR2014_SP2	3.6e-312	3.9e-315	-723.96	0.0	151	987	1978	5405	0.15299	1.0e-320	370736
1	JASPAR2014_Tcf12 JASPAR2014_Tcf12	1.5e-046	1.6e-049	-112.37	0.0	245	991	1094	2895	0.24723	8.2e-055	194040
1	JASPAR2014_Tcf3 JASPAR2014_Tcf3	1.5e-055	1.6e-058	-133.09	0.0	247	991	1296	3409	0.24924	7.1e-064	223740
1	JASPAR2014_TFAP2C JASPAR2014_TFAP2C	3.9e-093	4.1e-096	-219.64	0.0	171	987	1631	5647	0.17325	1.4e-101	290870
1	JASPAR2014_TP63 JASPAR2014_TP63	3.9e-006	4.1e-009	-19.31	0.0	152	982	890	4512	0.15479	1.4e-014	296450
1	JASPAR2014_USF2 JASPAR2014_USF2	3.6e-016	3.8e-019	-42.42	0.0	113	991	138	486	0.11403	1.9e-024	202455
1	JASPAR2014_ZNF263 JASPAR2014_ZNF263	1.4e-065	1.5e-068	-156.19	0.0	207	981	1859	5959	0.21101	3.3e-074	444430
1	JASPAR2014_E2F1 JASPAR2014_E2F1	3.9e-021	4.1e-024	-53.85	0.0	213	991	450	1283	0.21493	4.0e-029	102465
1	JASPAR2014_EBF1 JASPAR2014_EBF1	1.1e-044	1.2e-047	-108.08	0.0	177	991	984	3458	0.17861	5.4e-053	213345
1	JASPAR2014_EGR1 JASPAR2014_EGR1	1.5e-214	1.6e-217	-499.21	0.0	162	988	1914	5668	0.16397	4.8e-223	328338
1	JASPAR2014_ELK4 JASPAR2014_ELK4	6.4e-064	6.8e-067	-152.35	0.0	235	991	1484	4093	0.23713	3.0e-072	223740
1	JASPAR2014_ESR2 JASPAR2014_ESR2	8.2e-011	8.7e-014	-30.07	0.0	267	987	1845	5697	0.27052	3.0e-019	289391
1	JASPAR2014_Ets1 JASPAR2014_Ets1	4.9e-052	5.2e-055	-124.98	0.0	303	987	2112	5076	0.30699	1.5e-060	357918
1	JASPAR2014_HNF4A JASPAR2014_HNF4A	2.3e-003	2.5e-006	-12.90	0.0	439	987	2755	5628	0.44478	8.7e-012	287419
1	JASPAR2014_Myb JASPAR2014_Myb	7.9e-003	8.4e-006	-11.69	0.0	708	992	3298	4355	0.71371	5.2e-011	162360
1	JASPAR2014_Mycn JASPAR2014_Mycn	1.3e-002	1.4e-005	-11.15	0.0	352	994	274	578	0.35412	1.8e-009	7936
1	JASPAR2014_Nfe2l2 JASPAR2014_Nfe2l2	7.4e-010	7.9e-013	-27.87	0.0	97	987	89	335	0.09828	2.2e-018	354960
1	JASPAR2014_NFKB1 JASPAR2014_NFKB1	1.0e-009	1.1e-012	-27.54	0.0	455	991	2273	4335	0.45913	4.6e-018	240570
1	JASPAR2014_NFYA JASPAR2014_NFYA	3.0e-042	3.2e-045	-102.45	0.0	154	984	332	928	0.15650	9.1e-051	352538
1	JASPAR2014_Spi1 JASPAR2014_Spi1	1.1e-009	1.2e-012	-27.48	0.0	299	987	2024	5680	0.30294	4.0e-018	295307
1	JASPAR2014_Sox2 JASPAR2014_Sox2	1.1e-012	1.2e-015	-34.34	0.0	244	994	540	1560	0.24547	4.1e-019	2976
1	JASPAR2014_SP1 JASPAR2014_SP1	6.3e-304	6.7e-307	-704.99	0.0	147	991	1893	5272	0.14834	3.2e-312	212355
1	JASPAR2014_STAT3 JASPAR2014_STAT3	6.7e-002	7.1e-005	-9.55	0.0	531	991	1854	3139	0.53582	3.2e-010	220770
1	JASPAR2014_TFAP2A JASPAR2014_TFAP2A	3.9e-085	4.2e-088	-201.20	0.0	269	987	2230	5581	0.27254	1.3e-093	323901
1	JASPAR2014_USF1 JASPAR2014_USF1	7.7e-017	8.2e-020	-43.95	0.0	113	991	146	521	0.11403	3.8e-025	214830
1	JASPAR2014_ZEB1 JASPAR2014_ZEB1	6.6e-003	7.1e-006	-11.86	0.0	213	993	586	2161	0.21450	2.3e-010	30752
1	JASPAR2014_Bach1::Mafk JASPAR2014_Bach1::Mafk	1.6e-020	1.7e-023	-52.42	0.0	175	987	581	2107	0.17730	4.8e-029	358411
1	JASPAR2014_ESRRA JASPAR2014_ESRRA	2.2e-003	2.4e-006	-12.95	0.0	223	991	1317	4956	0.22503	8.7e-012	274230
1	JASPAR2014_THAP1 JASPAR2014_THAP1	2.0e-045	2.1e-048	-109.79	0.0	291	993	2313	5999	0.29305	2.2e-053	95728
1	JASPAR2014_EHF JASPAR2014_EHF	2.9e-038	3.1e-041	-93.29	0.0	298	994	1062	2450	0.29980	1.5e-044	1984
1	JASPAR2014_KLF5 JASPAR2014_KLF5	4.7e-232	5.1e-235	-539.49	0.0	156	992	1778	5149	0.15726	3.6e-240	139095
1	JASPAR2014_RFX2 JASPAR2014_RFX2	3.8e-065	4.1e-068	-155.17	0.0	107	983	138	226	0.10885	1.1e-073	354502
1	JOLMA2013_CTCF_full JOLMA2013_CTCF_full	8.3e-030	8.8e-033	-73.81	0.0	153	985	278	824	0.15533	3.7e-038	234684
1	JOLMA2013_EGR1_DBD JOLMA2013_EGR1_DBD	3.3e-052	3.5e-055	-125.40	0.0	170	988	970	3390	0.17206	8.7e-061	399823
1	JOLMA2013_EGR1_full JOLMA2013_EGR1_full	7.8e-003	8.3e-006	-11.70	0.0	178	988	195	693	0.18016	4.2e-011	198679
1	JOLMA2013_EGR2_DBD JOLMA2013_EGR2_DBD	4.8e-028	5.1e-031	-69.75	0.0	263	991	1018	2707	0.26539	1.9e-036	274725
1	JOLMA2013_EGR2_full JOLMA2013_EGR2_full	9.8e-058	1.0e-060	-138.11	0.0	249	987	1460	3867	0.25228	2.5e-066	424473
1	JOLMA2013_EGR3_DBD JOLMA2013_EGR3_DBD	4.2e-033	4.4e-036	-81.40	0.0	251	987	805	2066	0.25431	1.2e-041	362355
1	JOLMA2013_EGR4_DBD JOLMA2013_EGR4_DBD	5.2e-043	5.6e-046	-104.20	0.0	166	986	1335	5343	0.16836	1.2e-051	450180
1	JOLMA2013_Egr3_DBD JOLMA2013_Egr3_DBD	2.6e-012	2.8e-015	-33.52	0.0	229	987	423	1207	0.23202	1.0e-020	277559
1	JOLMA2013_GLIS2_DBD JOLMA2013_GLIS2_DBD	9.1e-034	9.7e-037	-82.93	0.0	198	988	988	3287	0.20040	2.4e-042	400316
1	JOLMA2013_GLIS3_DBD JOLMA2013_GLIS3_DBD	5.6e-002	5.9e-005	-9.74	0.0	148	988	142	565	0.14980	2.3e-010	262276
1	JOLMA2013_HINFP1_full JOLMA2013_HINFP1_full	2.3e-009	2.4e-012	-26.75	0.0	210	990	1049	3886	0.21212	7.4e-018	325546
1	JOLMA2013_KLF13_full JOLMA2013_KLF13_full	3.5e-028	3.8e-031	-70.05	0.0	86	984	195	837	0.08740	1.2e-036	301965
1	JOLMA2013_KLF14_DBD JOLMA2013_KLF14_DBD	6.7e-139	7.2e-142	-325.00	0.0	158	988	1282	3910	0.15992	1.5e-147	481661
1	JOLMA2013_KLF16_DBD JOLMA2013_KLF16_DBD	1.8e-219	1.9e-222	-510.54	0.0	157	991	1906	5761	0.15843	5.5e-228	342540
1	JOLMA2013_Klf12_DBD JOLMA2013_Klf12_DBD	2.6e-062	2.8e-065	-148.63	0.0	155	987	954	3452	0.15704	5.9e-071	473773
1	JOLMA2013_SP1_DBD JOLMA2013_SP1_DBD	4.5e-242	4.8e-245	-562.57	0.0	147	991	1881	5769	0.14834	1.3e-250	364320
1	JOLMA2013_SP3_DBD JOLMA2013_SP3_DBD	4.4e-180	4.7e-183	-419.83	0.0	157	991	1862	5996	0.15843	1.2e-188	387090
1	JOLMA2013_SP4_full JOLMA2013_SP4_full	1.1e-185	1.2e-188	-432.73	0.0	157	985	988	2378	0.15939	2.5e-194	462480
1	JOLMA2013_SP8_DBD JOLMA2013_SP8_DBD	4.2e-146	4.5e-149	-341.58	0.0	132	990	1557	5921	0.13333	1.0e-154	439660
1	JOLMA2013_ZBTB7A_DBD JOLMA2013_ZBTB7A_DBD	5.7e-003	6.1e-006	-12.01	0.0	182	990	1081	4879	0.18384	1.6e-011	377910
1	JOLMA2013_ZBTB7C_full JOLMA2013_ZBTB7C_full	1.5e-004	1.6e-007	-15.68	0.0	184	990	1289	5767	0.18586	4.3e-013	364572
1	JOLMA2013_ZIC1_full JOLMA2013_ZIC1_full	2.8e-123	3.0e-126	-289.02	0.0	148	988	953	2861	0.14980	7.1e-132	425952
1	JOLMA2013_ZIC3_full JOLMA2013_ZIC3_full	5.4e-133	5.7e-136	-311.41	0.0	157	987	1051	3024	0.15907	1.2e-141	476238
1	JOLMA2013_ZIC4_DBD JOLMA2013_ZIC4_DBD	1.5e-187	1.6e-190	-437.04	0.0	161	987	1798	5487	0.16312	3.1e-196	498423
1	JOLMA2013_ZNF740_DBD JOLMA2013_ZNF740_DBD	4.6e-122	4.9e-125	-286.24	0.0	158	992	1634	5685	0.15927	2.3e-130	212850
1	JOLMA2013_ZNF740_full JOLMA2013_ZNF740_full	5.1e-163	5.4e-166	-380.55	0.0	156	992	1703	5541	0.15726	2.9e-171	185130
1	JOLMA2013_Zfp740_DBD JOLMA2013_Zfp740_DBD	9.9e-074	1.1e-076	-174.94	0.0	164	992	1568	5942	0.16532	3.9e-082	273735
1	JOLMA2013_Zic3_DBD JOLMA2013_Zic3_DBD	3.0e-140	3.2e-143	-328.11	0.0	159	987	1067	2991	0.16109	7.1e-149	451588
1	JOLMA2013_EBF1_full JOLMA2013_EBF1_full	1.1e-016	1.1e-019	-43.61	0.0	178	988	956	3873	0.18016	2.4e-025	476731
1	JOLMA2013_EHF_full JOLMA2013_EHF_full	2.2e-014	2.3e-017	-38.29	0.0	244	990	1048	3244	0.24646	6.6e-023	357162
1	JOLMA2013_ELF1_DBD JOLMA2013_ELF1_DBD	3.3e-021	3.6e-024	-53.99	0.0	250	990	912	2587	0.25253	1.2e-029	297388
1	JOLMA2013_ELF3_DBD JOLMA2013_ELF3_DBD	1.2e-008	1.2e-011	-25.11	0.0	248	990	778	2382	0.25051	4.1e-017	302822
1	JOLMA2013_ELF3_full JOLMA2013_ELF3_full	3.6e-006	3.8e-009	-19.38	0.0	299	989	898	2389	0.30233	1.1e-014	334438
1	JOLMA2013_ELF4_full JOLMA2013_ELF4_full	1.3e-017	1.4e-020	-45.70	0.0	248	990	914	2677	0.25051	4.6e-026	308750
1	JOLMA2013_ELF5_DBD JOLMA2013_ELF5_DBD	1.3e-019	1.4e-022	-50.35	0.0	249	991	1064	3141	0.25126	3.7e-028	366300
1	JOLMA2013_ELF5_full JOLMA2013_ELF5_full	3.6e-018	3.8e-021	-47.02	0.0	249	991	982	2889	0.25126	1.1e-026	343035
1	JOLMA2013_ELK1_DBD JOLMA2013_ELK1_DBD	2.7e-035	2.8e-038	-86.45	0.0	300	992	1476	3589	0.30242	1.1e-043	249975
1	JOLMA2013_ELK1_full JOLMA2013_ELK1_full	1.2e-021	1.3e-024	-54.99	0.0	296	992	1199	3038	0.29839	6.8e-030	193050
1	JOLMA2013_ELK3_DBD JOLMA2013_ELK3_DBD	5.3e-032	5.6e-035	-78.86	0.0	298	992	1721	4358	0.30040	2.2e-040	253440
1	JOLMA2013_ELK4_DBD JOLMA2013_ELK4_DBD	9.1e-029	9.7e-032	-71.41	0.0	296	992	1728	4460	0.29839	4.2e-037	231660
1	JOLMA2013_ERF_DBD JOLMA2013_ERF_DBD	1.0e-036	1.1e-039	-89.71	0.0	378	992	1892	3839	0.38105	5.0e-045	219285
1	JOLMA2013_ERG_DBD JOLMA2013_ERG_DBD	2.5e-019	2.7e-022	-49.67	0.0	296	992	1308	3392	0.29839	1.1e-027	248985
1	JOLMA2013_ERG_full JOLMA2013_ERG_full	3.6e-026	3.8e-029	-65.44	0.0	296	992	1879	4950	0.29839	1.8e-034	210375
1	JOLMA2013_ETS1_DBD JOLMA2013_ETS1_DBD	6.5e-034	6.9e-037	-83.26	0.0	296	992	1993	5148	0.29839	3.0e-042	235125
1	JOLMA2013_ETS1_full JOLMA2013_ETS1_full	1.3e-027	1.4e-030	-68.77	0.0	378	992	2412	5172	0.38105	5.1e-036	266310
1	JOLMA2013_ETV1_DBD JOLMA2013_ETV1_DBD	1.7e-030	1.8e-033	-75.41	0.0	296	992	1660	4232	0.29839	6.4e-039	278685
1	JOLMA2013_ETV2_DBD JOLMA2013_ETV2_DBD	8.1e-005	8.6e-008	-16.27	0.0	379	991	1595	3615	0.38244	3.3e-013	258390
1	JOLMA2013_ETV3_DBD JOLMA2013_ETV3_DBD	2.3e-009	2.5e-012	-26.73	0.0	228	992	986	3360	0.22984	9.0e-018	273240
1	JOLMA2013_ETV4_DBD JOLMA2013_ETV4_DBD	3.8e-028	4.0e-031	-70.00	0.0	378	992	1940	4057	0.38105	1.5e-036	265815
1	JOLMA2013_ETV5_DBD JOLMA2013_ETV5_DBD	3.7e-042	3.9e-045	-102.24	0.0	296	992	2133	5420	0.29839	1.4e-050	277695
1	JOLMA2013_ETV6_full JOLMA2013_ETV6_full	2.8e-011	2.9e-014	-31.16	0.0	239	987	540	1570	0.24215	9.0e-020	326366
1	JOLMA2013_ETV6_full_2 JOLMA2013_ETV6_full_2	1.6e-039	1.7e-042	-96.19	0.0	296	992	2096	5357	0.29839	7.1e-048	237600
1	JOLMA2013_Elf5_DBD JOLMA2013_Elf5_DBD	2.9e-015	3.1e-018	-40.32	0.0	249	991	1072	3254	0.25126	9.2e-024	335115
1	JOLMA2013_Elk3_DBD JOLMA2013_Elk3_DBD	3.2e-022	3.4e-025	-56.34	0.0	300	992	1173	2916	0.30242	1.8e-030	192555
1	JOLMA2013_FEV_DBD JOLMA2013_FEV_DBD	9.9e-022	1.1e-024	-55.21	0.0	378	992	1689	3559	0.38105	5.0e-030	208890
1	JOLMA2013_FLI1_DBD JOLMA2013_FLI1_DBD	4.1e-028	4.4e-031	-69.90	0.0	296	992	2012	5307	0.29839	1.8e-036	243540
1	JOLMA2013_FLI1_DBD_2 JOLMA2013_FLI1_DBD_2	5.8e-002	6.2e-005	-9.69	0.0	222	988	274	865	0.22470	2.9e-010	211990
1	JOLMA2013_FLI1_full JOLMA2013_FLI1_full	7.1e-021	7.6e-024	-53.24	0.0	378	992	1567	3287	0.38105	3.5e-029	216810
1	JOLMA2013_GABPA_full JOLMA2013_GABPA_full	1.5e-039	1.6e-042	-96.26	0.0	308	992	1723	4124	0.31048	6.9e-048	227205
1	JOLMA2013_SPDEF_full JOLMA2013_SPDEF_full	3.1e-003	3.3e-006	-12.61	0.0	191	991	634	2570	0.19273	1.2e-011	269280
1	JOLMA2013_GCM1_full_2 JOLMA2013_GCM1_full_2	4.2e-009	4.4e-012	-26.14	0.0	167	991	1098	5125	0.16852	1.4e-017	320760
1	JOLMA2013_GCM2_DBD JOLMA2013_GCM2_DBD	4.2e-011	4.4e-014	-30.75	0.0	240	992	1717	5853	0.24194	1.6e-019	270270
1	JOLMA2013_NFIX_full JOLMA2013_NFIX_full	2.0e-016	2.1e-019	-43.01	0.0	347	987	1620	3739	0.35157	4.5e-025	466871
1	JOLMA2013_NRF1_full JOLMA2013_NRF1_full	3.3e-003	3.6e-006	-12.54	0.0	236	990	31	42	0.23838	2.0e-011	174382
1	JOLMA2013_POU2F3_DBD JOLMA2013_POU2F3_DBD	3.2e-006	3.4e-009	-19.49	0.0	195	993	73	156	0.19637	1.9e-014	181040
1	JOLMA2013_POU3F4_DBD JOLMA2013_POU3F4_DBD	2.0e-006	2.1e-009	-19.99	0.0	195	993	73	156	0.19637	1.9e-014	109120
1	JOLMA2013_POU5F1P1_DBD JOLMA2013_POU5F1P1_DBD	3.0e-006	3.2e-009	-19.57	0.0	195	993	73	156	0.19637	1.9e-014	167152
1	JOLMA2013_Pou2f2_DBD_2 JOLMA2013_Pou2f2_DBD_2	1.3e-006	1.4e-009	-20.42	0.0	195	993	73	156	0.19637	1.9e-014	71424
1	JOLMA2013_RFX2_DBD JOLMA2013_RFX2_DBD	1.6e-057	1.7e-060	-137.64	0.0	116	986	108	150	0.11765	7.1e-066	237636
1	JOLMA2013_RFX2_DBD_2 JOLMA2013_RFX2_DBD_2	1.1e-007	1.2e-010	-22.87	0.0	187	987	55	100	0.18946	1.1e-015	106981
1	JOLMA2013_RFX3_DBD JOLMA2013_RFX3_DBD	3.3e-060	3.5e-063	-143.81	0.0	116	986	129	201	0.11765	8.7e-069	402456
1	JOLMA2013_RFX3_DBD_2 JOLMA2013_RFX3_DBD_2	9.9e-009	1.1e-011	-25.28	0.0	75	987	22	34	0.07599	5.3e-017	199172
1	JOLMA2013_RFX4_DBD JOLMA2013_RFX4_DBD	6.4e-055	6.8e-058	-131.63	0.0	116	986	105	147	0.11765	1.6e-063	425088
1	JOLMA2013_RFX4_DBD_2 JOLMA2013_RFX4_DBD_2	1.9e-008	2.0e-011	-24.63	0.0	75	987	23	38	0.07599	9.0e-017	222343
1	JOLMA2013_RFX5_DBD JOLMA2013_RFX5_DBD	6.0e-064	6.4e-067	-152.41	0.0	116	986	126	184	0.11765	2.3e-072	274536
1	JOLMA2013_RFX5_DBD_2 JOLMA2013_RFX5_DBD_2	5.9e-064	6.3e-067	-152.43	0.0	116	986	130	195	0.11765	2.3e-072	276996
1	JOLMA2013_Rfx2_DBD JOLMA2013_Rfx2_DBD	7.6e-060	8.0e-063	-142.98	0.0	116	986	138	229	0.11765	2.5e-068	327672
1	JOLMA2013_Rfx2_DBD_2 JOLMA2013_Rfx2_DBD_2	1.7e-011	1.8e-014	-31.63	0.0	203	987	318	959	0.20567	6.9e-020	266220
1	JOLMA2013_Rfx3_DBD JOLMA2013_Rfx3_DBD	1.5e-060	1.6e-063	-144.59	0.0	116	986	123	184	0.11765	9.0e-069	179580
1	JOLMA2013_TEAD1_full JOLMA2013_TEAD1_full	2.0e-035	2.1e-038	-86.74	0.0	116	992	348	1376	0.11694	7.5e-044	281655
1	JOLMA2013_TEAD1_full_2 JOLMA2013_TEAD1_full_2	4.9e-006	5.2e-009	-19.08	0.0	227	985	37	49	0.23046	1.1e-014	453624
1	JOLMA2013_TEAD3_DBD JOLMA2013_TEAD3_DBD	4.3e-007	4.6e-010	-21.50	0.0	299	985	83	128	0.30355	9.6e-016	477240
1	JOLMA2013_TEAD3_DBD_2 JOLMA2013_TEAD3_DBD_2	1.7e-053	1.8e-056	-128.34	0.0	142	994	413	1268	0.14286	5.7e-061	32240
1	JOLMA2013_TEAD4_DBD JOLMA2013_TEAD4_DBD	1.1e-030	1.1e-033	-75.85	0.0	116	992	328	1335	0.11694	3.9e-039	290565
1	JOLMA2013_TFAP2A_DBD JOLMA2013_TFAP2A_DBD	5.8e-108	6.2e-111	-253.76	0.0	238	990	2164	5748	0.24040	1.5e-116	409032
1	JOLMA2013_TFAP2A_DBD_2 JOLMA2013_TFAP2A_DBD_2	2.6e-054	2.8e-057	-130.22	0.0	169	991	1485	5752	0.17053	8.5e-063	328680
1	JOLMA2013_TFAP2A_DBD_3 JOLMA2013_TFAP2A_DBD_3	3.3e-065	3.5e-068	-155.32	0.0	183	989	1333	4486	0.18504	7.7e-074	458432
1	JOLMA2013_TFAP2B_DBD JOLMA2013_TFAP2B_DBD	4.3e-097	4.5e-100	-228.75	0.0	186	990	1758	5699	0.18788	1.1e-105	409032
1	JOLMA2013_TFAP2B_DBD_2 JOLMA2013_TFAP2B_DBD_2	4.6e-060	4.9e-063	-143.48	0.0	187	991	1522	5280	0.18870	1.5e-068	318780
1	JOLMA2013_TFAP2B_DBD_3 JOLMA2013_TFAP2B_DBD_3	3.4e-056	3.6e-059	-134.57	0.0	169	989	1071	3799	0.17088	7.7e-065	470288
1	JOLMA2013_TFAP2C_DBD JOLMA2013_TFAP2C_DBD	2.7e-101	2.9e-104	-238.42	0.0	186	990	1788	5764	0.18788	6.4e-110	444106
1	JOLMA2013_TFAP2C_DBD_2 JOLMA2013_TFAP2C_DBD_2	3.0e-035	3.2e-038	-86.33	0.0	169	991	1374	5648	0.17053	1.0e-043	316305
1	JOLMA2013_TFAP2C_DBD_3 JOLMA2013_TFAP2C_DBD_3	7.5e-056	7.9e-059	-133.78	0.0	167	989	1015	3593	0.16886	1.8e-064	449046
1	JOLMA2013_TFAP2C_full JOLMA2013_TFAP2C_full	2.9e-098	3.1e-101	-231.43	0.0	186	990	1825	5957	0.18788	8.0e-107	386308
1	JOLMA2013_TFAP2C_full_2 JOLMA2013_TFAP2C_full_2	6.0e-033	6.3e-036	-81.05	0.0	335	989	1411	3096	0.33873	1.5e-041	410020
1	JOLMA2013_TFAP2C_full_3 JOLMA2013_TFAP2C_full_3	5.9e-039	6.3e-042	-94.87	0.0	153	991	1350	5984	0.15439	1.9e-047	322740
1	JOLMA2013_Tcfap2a_DBD JOLMA2013_Tcfap2a_DBD	1.6e-099	1.7e-102	-234.34	0.0	216	990	1904	5457	0.21818	4.0e-108	422370
1	JOLMA2013_Tcfap2a_DBD_2 JOLMA2013_Tcfap2a_DBD_2	1.3e-038	1.4e-041	-94.08	0.0	125	991	1071	5498	0.12614	5.5e-047	252450
1	JOLMA2013_Tcfap2a_DBD_3 JOLMA2013_Tcfap2a_DBD_3	1.2e-061	1.3e-064	-147.12	0.0	273	989	1740	4343	0.27604	2.7e-070	475722
1	JOLMA2013_ARNTL_DBD JOLMA2013_ARNTL_DBD	7.3e-009	7.8e-012	-25.58	0.0	96	992	54	164	0.09677	1.2e-016	63360
1	JOLMA2013_Ascl2_DBD JOLMA2013_Ascl2_DBD	2.7e-059	2.9e-062	-141.71	0.0	234	992	1810	5302	0.23589	1.4e-067	199485
1	JOLMA2013_BHLHB3_full JOLMA2013_BHLHB3_full	1.0e-002	1.1e-005	-11.42	0.0	136	992	344	1793	0.13710	7.5e-011	147510
1	JOLMA2013_BHLHE41_full JOLMA2013_BHLHE41_full	4.3e-006	4.6e-009	-19.20	0.0	96	992	102	485	0.09677	6.7e-014	68805
1	JOLMA2013_FIGLA_DBD JOLMA2013_FIGLA_DBD	3.3e-009	3.5e-012	-26.39	0.0	206	992	1514	5981	0.20766	1.4e-017	249480
1	JOLMA2013_HEY1_DBD JOLMA2013_HEY1_DBD	3.0e-002	3.2e-005	-10.34	0.0	174	992	507	2223	0.17540	1.7e-010	186615
1	JOLMA2013_HEY2_DBD JOLMA2013_HEY2_DBD	5.7e-009	6.1e-012	-25.82	0.0	142	992	770	4023	0.14315	2.9e-017	211365
1	JOLMA2013_HEY2_full JOLMA2013_HEY2_full	4.4e-006	4.7e-009	-19.17	0.0	96	992	614	4686	0.09677	2.1e-014	223740
1	JOLMA2013_ID4_DBD JOLMA2013_ID4_DBD	5.9e-016	6.2e-019	-41.92	0.0	204	992	1361	5145	0.20565	2.7e-024	231660
1	JOLMA2013_MESP1_DBD JOLMA2013_MESP1_DBD	3.1e-027	3.3e-030	-67.89	0.0	204	992	1641	6019	0.20565	1.4e-035	232155
1	JOLMA2013_NHLH1_DBD JOLMA2013_NHLH1_DBD	8.9e-066	9.5e-069	-156.63	0.0	246	992	1438	3763	0.24798	6.5e-074	146520
1	JOLMA2013_NHLH1_full JOLMA2013_NHLH1_full	6.8e-053	7.3e-056	-126.96	0.0	246	992	1624	4537	0.24798	4.3e-061	171270
1	JOLMA2013_TCF3_DBD JOLMA2013_TCF3_DBD	5.0e-020	5.3e-023	-51.30	0.0	182	992	1282	5245	0.18347	2.4e-028	221760
1	JOLMA2013_TCF4_DBD JOLMA2013_TCF4_DBD	1.0e-020	1.1e-023	-52.88	0.0	204	992	1480	5519	0.20565	5.7e-029	191565
1	JOLMA2013_TCF4_full JOLMA2013_TCF4_full	8.1e-010	8.7e-013	-27.77	0.0	222	992	1637	6040	0.22379	4.5e-018	193545
1	JOLMA2013_TFAP4_DBD JOLMA2013_TFAP4_DBD	1.6e-008	1.7e-011	-24.78	0.0	366	992	1989	4652	0.36895	1.2e-016	149490
1	JOLMA2013_TFAP4_full JOLMA2013_TFAP4_full	5.3e-011	5.6e-014	-30.51	0.0	128	992	710	3981	0.12903	4.4e-019	127710
1	JOLMA2013_TFE3_DBD JOLMA2013_TFE3_DBD	1.7e-007	1.8e-010	-22.46	0.0	114	992	197	960	0.11492	6.6e-016	264825
1	JOLMA2013_TFEB_full JOLMA2013_TFEB_full	5.8e-010	6.2e-013	-28.11	0.0	116	992	240	1162	0.11694	2.7e-018	228195
1	JOLMA2013_Tcf21_DBD JOLMA2013_Tcf21_DBD	2.1e-007	2.3e-010	-22.21	0.0	548	988	791	1182	0.55466	6.3e-016	357425
1	JOLMA2013_USF1_DBD JOLMA2013_USF1_DBD	9.7e-010	1.0e-012	-27.60	0.0	116	992	191	867	0.11694	5.8e-018	178695
1	JOLMA2013_Atf4_DBD JOLMA2013_Atf4_DBD	1.7e-002	1.8e-005	-10.93	0.0	184	988	38	72	0.18623	8.2e-011	218399
1	JOLMA2013_CREB3_full JOLMA2013_CREB3_full	3.3e-003	3.5e-006	-12.56	0.0	120	988	70	251	0.12146	1.5e-011	228752
1	JOLMA2013_Creb3l2_DBD_2 JOLMA2013_Creb3l2_DBD_2	3.5e-003	3.7e-006	-12.50	0.0	352	990	582	1306	0.35556	1.5e-011	241566
1	JOLMA2013_JDP2_DBD JOLMA2013_JDP2_DBD	6.6e-015	7.0e-018	-39.50	0.0	147	993	174	563	0.14804	2.1e-022	32736
1	JOLMA2013_JDP2_DBD_2 JOLMA2013_JDP2_DBD_2	1.0e-004	1.1e-007	-16.02	0.0	150	990	152	567	0.15152	6.8e-013	163020
1	JOLMA2013_JDP2_full JOLMA2013_JDP2_full	1.9e-013	2.0e-016	-36.14	0.0	143	993	114	321	0.14401	7.1e-021	28272
1	JOLMA2013_JDP2_full_2 JOLMA2013_JDP2_full_2	5.7e-003	6.0e-006	-12.02	0.0	150	990	172	696	0.15152	3.5e-011	173394
1	JOLMA2013_Jdp2_DBD JOLMA2013_Jdp2_DBD	2.4e-013	2.6e-016	-35.89	0.0	147	993	112	309	0.14804	2.2e-020	11904
1	JOLMA2013_Jdp2_DBD_2 JOLMA2013_Jdp2_DBD_2	1.0e-005	1.1e-008	-18.35	0.0	150	990	158	581	0.15152	6.8e-014	157586
1	JOLMA2013_MAFK_full_2 JOLMA2013_MAFK_full_2	9.3e-005	9.9e-008	-16.13	0.0	261	987	719	2142	0.26444	2.0e-013	481661
1	JOLMA2013_NFE2_DBD JOLMA2013_NFE2_DBD	1.7e-011	1.8e-014	-31.67	0.0	147	991	123	363	0.14834	1.2e-019	144540
1	JOLMA2013_FOXO1_DBD_3 JOLMA2013_FOXO1_DBD_3	6.8e-018	7.2e-021	-46.38	0.0	396	990	2378	5019	0.40000	1.7e-026	415454
1	JOLMA2013_FOXO3_full_3 JOLMA2013_FOXO3_full_3	3.9e-007	4.1e-010	-21.60	0.0	431	991	2357	4792	0.43491	1.3e-015	309870
1	JOLMA2013_FOXO4_DBD_3 JOLMA2013_FOXO4_DBD_3	1.2e-011	1.3e-014	-31.97	0.0	398	990	2469	5321	0.40202	3.1e-020	425334
1	JOLMA2013_FOXO6_DBD_3 JOLMA2013_FOXO6_DBD_3	3.1e-003	3.3e-006	-12.62	0.0	396	988	898	1881	0.40081	8.9e-012	373694
