# Supplementary material for: Motif signatures in stretch enhancers are enriched for disease-associated genetic variants
Source: Epigenetics Chromatin. 2015 Jul 16;8:23. doi: 10.1186/s13072-015-0015-7 (PMC4502539; doi:10.1186/s13072-015-0015-7)
Supplement: Additional file 3: — CentriMo scans of DHS sequences with database motifs. Zip archive of text outputs from CentriMo scans on DHS sequences within SEs or TEs using database motifs. File names specify the cell type and enhancer class. Can be downloaded at http://fusion.nhgri.nih.gov/files/se-motifs/AdditionalFile3.zip. [file 13072_2015_15_MOESM3_ESM.zip › AdditionalFile3/HMEC.SE.CentriMo.txt]

# WARNING: this file is not sorted!
# db	motif	E-value	adj_p-value	log_adj_p-value	bin_location	bin_width	total_width	sites_in_bin	total_sites	p_success	p-value	mult_tests
1	JASPAR2014_Arnt	3.0e-018	3.2e-021	-47.18	0.0	274	996	2297	6950	0.27510	1.6e-024	1988
1	JASPAR2014_Arnt::Ahr	7.2e-025	7.6e-028	-62.44	0.0	220	996	1664	5819	0.22088	2.6e-031	2982
1	JASPAR2014_ELK1	2.3e-055	2.5e-058	-132.64	0.0	298	992	5801	16006	0.30040	9.5e-064	259875
1	JASPAR2014_FOXC1	1.1e-003	1.2e-006	-13.62	0.0	496	994	3124	5754	0.49899	1.5e-011	80848
1	JASPAR2014_NHLH1	1.0e-102	1.1e-105	-241.67	0.0	188	990	3780	14150	0.18990	2.8e-111	393718
1	JASPAR2014_MZF1_1-4	5.5e-006	5.9e-009	-18.95	0.0	490	996	8846	17042	0.49197	7.9e-013	7455
1	JASPAR2014_MYC::MAX	7.8e-016	8.3e-019	-41.63	0.0	187	991	1732	7334	0.18870	4.0e-024	208395
1	JASPAR2014_Pax2	5.8e-204	6.2e-207	-474.81	0.0	174	994	3160	10592	0.17505	8.6e-212	72416
1	JASPAR2014_SOX9	3.1e-002	3.3e-005	-10.32	0.0	209	993	78	188	0.21047	2.0e-010	167152
1	JASPAR2014_SPIB	1.1e-025	1.1e-028	-64.35	0.0	255	995	4311	14349	0.25628	5.5e-033	20377
1	JASPAR2014_znf143	1.9e-016	2.0e-019	-43.06	0.0	172	982	2658	12595	0.17515	2.9e-025	681590
1	JASPAR2014_NFE2L1::MafG	2.4e-206	2.5e-209	-480.32	0.0	152	996	3578	14072	0.15261	2.8e-213	8946
1	JASPAR2014_TEAD1	6.1e-157	6.5e-160	-366.54	0.0	156	990	2550	9518	0.15758	1.7e-165	394212
1	JASPAR2014_Hand1::Tcfe2a	1.1e-029	1.2e-032	-73.50	0.0	280	992	4249	12704	0.28226	4.8e-038	250965
1	JASPAR2014_REL	5.6e-030	6.0e-033	-74.20	0.0	244	992	978	2743	0.24597	2.3e-038	257895
1	JASPAR2014_RELA	2.9e-030	3.0e-033	-74.87	0.0	268	992	2638	7846	0.27016	2.9e-038	103950
1	JASPAR2014_Mafb	6.1e-137	6.4e-140	-320.50	0.0	164	994	1309	3942	0.16499	1.2e-144	54064
1	JASPAR2014_TLX1::NFIC	3.3e-064	3.5e-067	-153.03	0.0	138	988	1036	4249	0.13968	9.9e-073	350030
1	JASPAR2014_ZNF354C	1.1e-006	1.2e-009	-20.54	0.0	138	996	2762	17492	0.13855	2.0e-013	5964
1	JASPAR2014_BRCA1	7.7e-003	8.2e-006	-11.71	0.0	225	995	3620	14610	0.22613	3.1e-010	26341
1	JASPAR2014_ELF5	2.5e-031	2.7e-034	-77.30	0.0	253	993	4581	15170	0.25478	1.9e-039	139376
1	JASPAR2014_CTCF	1.2e-167	1.3e-170	-391.21	0.0	135	983	447	785	0.13733	2.7e-176	467432
1	JASPAR2014_GABPA	2.0e-131	2.2e-134	-307.78	0.0	223	991	4139	12867	0.22503	8.1e-140	266805
1	JASPAR2014_Klf4	3.5e-208	3.7e-211	-484.53	0.0	156	992	4069	16027	0.15726	1.5e-216	250470
1	JASPAR2014_REST	7.8e-003	8.3e-006	-11.70	0.0	147	981	918	4974	0.14985	1.7e-011	487550
1	JASPAR2014_RUNX1	1.1e-136	1.1e-139	-319.94	0.0	207	991	3168	9928	0.20888	4.6e-145	245520
1	JASPAR2014_ESR1	3.8e-033	4.0e-036	-81.50	0.0	180	982	3719	16517	0.18330	5.2e-042	765380
1	JASPAR2014_PPARG::RXRA	6.3e-004	6.8e-007	-14.21	0.0	515	987	9540	17396	0.52178	1.1e-012	641393
1	JASPAR2014_INSM1	7.0e-007	7.4e-010	-21.02	0.0	82	990	1256	12163	0.08283	1.5e-015	487578
1	JASPAR2014_FEV	5.6e-061	6.0e-064	-145.57	0.0	190	994	1116	3556	0.19115	2.7e-068	22320
1	JASPAR2014_NFIC	1.8e-054	2.0e-057	-130.58	0.0	204	996	4185	16175	0.20482	2.5e-061	7952
1	JASPAR2014_CREB1	9.2e-016	9.8e-019	-41.47	0.0	170	994	184	520	0.17103	1.7e-023	56544
1	JASPAR2014_JUN::FOS	1.9e-2001	2.0e-2004	-4613.69	0.0	155	995	5645	9659	0.15578	9.0e-2009	22365
1	JASPAR2014_HIF1A::ARNT	4.7e-035	5.0e-038	-85.90	0.0	158	994	2547	12396	0.15895	8.6e-043	57536
1	JASPAR2014_Tcfcp2l1	4.5e-191	4.8e-194	-445.13	0.0	164	988	3883	14663	0.16599	8.9e-200	540328
1	JASPAR2014_Zfx	2.3e-044	2.5e-047	-107.32	0.0	120	988	2463	15013	0.12146	6.2e-053	399823
1	JASPAR2014_Atoh1	3.4e-045	3.6e-048	-109.24	0.0	252	994	2064	6059	0.25352	9.1e-052	3968
1	JASPAR2014_BATF::JUN	2.8e-1409	3.0e-1412	-3250.14	0.0	153	991	5401	11300	0.15439	1.3e-1417	228690
1	JASPAR2014_Bhlhe40	3.2e-039	3.4e-042	-95.48	0.0	157	991	2364	11249	0.15843	1.6e-047	209385
1	JASPAR2014_CEBPB	1.0e-010	1.1e-013	-29.83	0.0	177	991	405	1492	0.17861	5.5e-019	201960
1	JASPAR2014_E2F3	3.1e-034	3.3e-037	-83.99	0.0	253	987	2264	6850	0.25633	8.6e-043	386512
1	JASPAR2014_E2F4	4.1e-054	4.4e-057	-129.77	0.0	195	991	1637	5660	0.19677	1.8e-062	244530
1	JASPAR2014_E2F6	3.0e-025	3.2e-028	-63.30	0.0	195	991	2537	10349	0.19677	1.3e-033	257400
1	JASPAR2014_EGR2	2.8e-116	2.9e-119	-272.93	0.0	149	987	3287	14576	0.15096	7.1e-125	411655
1	JASPAR2014_ELF1	2.2e-083	2.4e-086	-197.16	0.0	235	989	3944	12410	0.23761	8.0e-092	293436
1	JASPAR2014_Erg	1.3e-084	1.4e-087	-200.00	0.0	181	991	2508	9334	0.18264	6.1e-093	224730
1	JASPAR2014_FLI1	8.4e-133	9.0e-136	-310.96	0.0	249	991	5193	15115	0.25126	3.7e-141	244035
1	JASPAR2014_FOS	1.3e-2260	1.4e-2263	-5210.43	0.0	157	991	6573	11338	0.15843	6.5e-2269	212355
1	JASPAR2014_FOSL1	1.5e-2369	1.6e-2372	-5461.23	0.0	155	991	6421	10662	0.15641	8.1e-2378	203940
1	JASPAR2014_FOSL2	1.3e-1808	1.3e-1811	-4169.68	0.0	157	991	4482	6932	0.15843	6.1e-1817	220275
1	JASPAR2014_HSF1	1.1e-010	1.1e-013	-29.82	0.0	509	987	7628	13778	0.51570	2.4e-019	465885
1	JASPAR2014_JUN	5.0e-075	5.3e-078	-177.93	0.0	165	989	1632	6163	0.16684	1.8e-083	292942
1	JASPAR2014_JUNB	8.9e-2394	9.4e-2397	-5517.05	0.0	161	991	6292	9968	0.16246	5.6e-2402	167805
1	JASPAR2014_JUND	1.3e-2288	1.4e-2291	-5274.88	0.0	157	991	5981	9602	0.15843	8.1e-2297	173250
1	JASPAR2014_Klf1	1.4e-186	1.4e-189	-434.82	0.0	159	991	3797	14809	0.16044	5.2e-195	275220
1	JASPAR2014_MAFF	3.8e-076	4.0e-079	-180.52	0.0	160	984	2952	12896	0.16260	1.4e-084	278397
1	JASPAR2014_MAFK	1.7e-065	1.8e-068	-155.98	0.0	163	987	2943	12966	0.16515	6.6e-074	275094
1	JASPAR2014_Meis1	1.5e-011	1.6e-014	-31.79	0.0	251	987	4555	15918	0.25431	4.5e-020	351016
1	JASPAR2014_Myod1	5.9e-084	6.3e-087	-198.49	0.0	219	989	3930	13200	0.22144	2.3e-092	275158
1	JASPAR2014_Myog	1.2e-065	1.2e-068	-156.37	0.0	215	991	3511	12234	0.21695	5.4e-074	227205
1	JASPAR2014_NFE2::MAF	2.9e-782	3.1e-785	-1806.40	0.0	149	987	4023	10089	0.15096	7.1e-791	434333
1	JASPAR2014_NFYB	6.6e-014	7.0e-017	-37.20	0.0	113	987	814	5087	0.11449	2.2e-022	310590
1	JASPAR2014_NRF1	5.7e-042	6.1e-045	-101.81	0.0	135	991	1327	6531	0.13623	2.9e-050	211860
1	JASPAR2014_Rfx1	5.2e-027	5.6e-030	-67.36	0.0	180	988	567	1890	0.18219	1.5e-035	369257
1	JASPAR2014_RFX5	1.4e-054	1.4e-057	-130.88	0.0	177	987	3468	14820	0.17933	4.1e-063	351016
1	JASPAR2014_RUNX2	2.0e-102	2.1e-105	-241.02	0.0	191	987	3614	13188	0.19352	5.4e-111	394893
1	JASPAR2014_SMAD2::SMAD3::SMAD4	3.5e-037	3.7e-040	-90.79	0.0	145	989	3010	16049	0.14661	1.0e-045	366548
1	JASPAR2014_Sox6	6.8e-010	7.2e-013	-27.96	0.0	418	992	2610	5448	0.42137	4.6e-018	155430
1	JASPAR2014_SP2	8.2e-099	8.7e-102	-232.70	0.0	155	987	3316	14629	0.15704	2.2e-107	397851
1	JASPAR2014_Tcf12	1.1e-066	1.2e-069	-158.70	0.0	215	991	3635	12703	0.21695	4.9e-075	241560
1	JASPAR2014_Tcf3	1.8e-062	1.9e-065	-149.01	0.0	171	991	3325	14413	0.17255	8.3e-071	231660
1	JASPAR2014_TFAP2C	1.4e-221	1.5e-224	-515.39	0.0	167	987	4320	15879	0.16920	4.7e-230	315027
1	JASPAR2014_TP63	4.9e-445	5.2e-448	-1029.91	0.0	160	982	2942	7781	0.16293	1.4e-453	380730
1	JASPAR2014_USF2	9.3e-045	9.8e-048	-108.24	0.0	137	991	2134	11198	0.13824	4.5e-053	220275
1	JASPAR2014_ZBTB33	9.9e-011	1.0e-013	-29.88	0.0	187	987	936	3772	0.18946	3.9e-019	270164
1	JASPAR2014_ZNF263	5.3e-002	5.6e-005	-9.78	0.0	277	981	3490	11275	0.28236	1.1e-010	493920
1	JASPAR2014_AR	1.7e-016	1.8e-019	-43.19	0.0	263	987	4510	14822	0.26646	5.5e-025	318478
1	JASPAR2014_CEBPA	6.0e-022	6.4e-025	-55.71	0.0	227	991	1930	6674	0.22906	2.9e-030	222750
1	JASPAR2014_E2F1	1.8e-019	1.9e-022	-49.99	0.0	139	991	498	2196	0.14026	1.2e-027	158895
1	JASPAR2014_EBF1	2.2e-020	2.4e-023	-52.10	0.0	157	991	1639	7982	0.15843	1.1e-028	224235
1	JASPAR2014_EGR1	1.7e-127	1.8e-130	-298.73	0.0	148	988	3411	15075	0.14980	5.1e-136	359890
1	JASPAR2014_ELK4	3.8e-136	4.0e-139	-318.67	0.0	249	991	4679	13331	0.25126	1.6e-144	247500
1	JASPAR2014_ESR2	2.9e-029	3.1e-032	-72.55	0.0	189	987	3773	16265	0.19149	9.5e-038	325380
1	JASPAR2014_Ets1	3.4e-129	3.6e-132	-302.67	0.0	179	987	3763	14116	0.18136	9.2e-138	387005
1	JASPAR2014_MAX	1.8e-018	1.9e-021	-47.72	0.0	186	992	2133	9197	0.18750	1.4e-026	134640
1	JASPAR2014_Myb	2.0e-023	2.2e-026	-59.09	0.0	282	992	4346	13138	0.28427	1.4e-031	155430
1	JASPAR2014_Myc	1.3e-012	1.4e-015	-34.22	0.0	188	992	1833	7928	0.18952	1.3e-020	104940
1	JASPAR2014_Mycn	1.6e-019	1.7e-022	-50.14	0.0	186	994	833	3155	0.18712	2.1e-026	7936
1	JASPAR2014_Nfe2l2	1.0e-746	1.1e-749	-1724.53	0.0	143	987	4729	13619	0.14488	2.4e-755	455039
1	JASPAR2014_NFKB1	6.7e-030	7.1e-033	-74.03	0.0	243	991	1284	3791	0.24521	3.0e-038	233145
1	JASPAR2014_NFYA	1.9e-013	2.0e-016	-36.13	0.0	124	984	1040	6184	0.12602	5.0e-022	409494
1	JASPAR2014_PAX5	7.7e-004	8.2e-007	-14.02	0.0	105	983	1936	15568	0.10682	2.2e-012	376106
1	JASPAR2014_Spi1	1.6e-011	1.7e-014	-31.72	0.0	241	987	2951	10425	0.24417	5.3e-020	314534
1	JASPAR2014_Sox2	6.7e-012	7.1e-015	-32.57	0.0	268	994	1281	3845	0.26962	2.4e-018	2976
1	JASPAR2014_SP1	3.9e-094	4.2e-097	-221.92	0.0	147	991	2934	13470	0.14834	1.7e-102	247500
1	JASPAR2014_STAT3	3.8e-004	4.0e-007	-14.73	0.0	607	991	9350	14599	0.61251	1.8e-012	223740
1	JASPAR2014_TFAP2A	2.6e-225	2.8e-228	-523.97	0.0	155	987	4025	15516	0.15704	7.6e-234	361862
1	JASPAR2014_TP53	1.1e-408	1.1e-411	-946.24	0.0	173	987	3153	8359	0.17528	2.7e-417	427431
1	JASPAR2014_USF1	2.3e-041	2.4e-044	-100.42	0.0	159	991	860	3283	0.16044	1.1e-049	220275
1	JASPAR2014_ZEB1	5.2e-011	5.5e-014	-30.53	0.0	101	993	424	2720	0.10171	1.7e-018	31744
1	JASPAR2014_Bach1::Mafk	7.4e-600	7.9e-603	-1386.39	0.0	141	987	3022	7844	0.14286	1.5e-608	524059
1	JASPAR2014_SREBF1	7.5e-014	8.0e-017	-37.06	0.0	132	992	743	3965	0.13306	5.8e-022	138600
1	JASPAR2014_SREBF2	4.3e-018	4.6e-021	-46.83	0.0	98	992	1419	10889	0.09879	2.7e-026	167310
1	JASPAR2014_THAP1	5.4e-080	5.8e-083	-189.36	0.0	235	993	5243	17323	0.23666	4.5e-088	127968
1	JASPAR2014_EHF	1.2e-042	1.3e-045	-103.35	0.0	240	994	2089	6489	0.24145	6.6e-049	1984
1	JASPAR2014_KLF5	9.2e-168	9.8e-171	-391.46	0.0	152	992	3309	13368	0.15323	6.0e-176	163845
1	JASPAR2014_RFX2	3.4e-027	3.6e-030	-67.79	0.0	199	983	908	3054	0.20244	9.0e-036	401147
1	JOLMA2013_CTCF_full	2.0e-134	2.1e-137	-314.71	0.0	137	985	582	1390	0.13909	5.0e-143	417216
1	JOLMA2013_EGR1_DBD	8.2e-094	8.7e-097	-221.18	0.0	192	988	2476	8495	0.19433	1.8e-102	489056
1	JOLMA2013_EGR1_full	4.1e-041	4.4e-044	-99.83	0.0	190	988	666	2006	0.19231	1.4e-049	324887
1	JOLMA2013_EGR2_DBD	1.0e-095	1.1e-098	-225.57	0.0	205	991	2716	8925	0.20686	3.3e-104	330165
1	JOLMA2013_EGR2_full	6.1e-102	6.5e-105	-239.91	0.0	175	987	2469	9072	0.17730	1.2e-110	517650
1	JOLMA2013_EGR3_DBD	4.4e-085	4.7e-088	-201.09	0.0	133	987	1298	5455	0.13475	9.9e-094	468350
1	JOLMA2013_EGR4_DBD	3.9e-074	4.1e-077	-175.89	0.0	138	986	2811	14116	0.13996	7.8e-083	526440
1	JOLMA2013_Egr3_DBD	3.2e-044	3.4e-047	-107.00	0.0	191	987	1043	3449	0.19352	8.6e-053	395386
1	JOLMA2013_HIC2_DBD	3.1e-022	3.3e-025	-56.36	0.0	125	993	2701	17369	0.12588	2.0e-030	164176
1	JOLMA2013_Hic1_DBD	5.5e-030	5.9e-033	-74.21	0.0	134	984	793	3700	0.13618	1.3e-038	470869
1	JOLMA2013_Hic1_DBD_2	7.9e-025	8.4e-028	-62.35	0.0	131	993	2853	17459	0.13192	5.0e-033	165664
1	JOLMA2013_KLF13_full	3.1e-016	3.3e-019	-42.56	0.0	170	984	785	3213	0.17276	8.2e-025	398201
1	JOLMA2013_KLF14_DBD	2.9e-084	3.1e-087	-199.19	0.0	172	988	2657	10471	0.17409	5.8e-093	534412
1	JOLMA2013_KLF16_DBD	1.3e-132	1.4e-135	-310.55	0.0	161	991	3796	15755	0.16246	3.4e-141	395505
1	JOLMA2013_Klf12_DBD	2.3e-127	2.5e-130	-298.42	0.0	159	987	2651	10318	0.16109	4.5e-136	556597
1	JOLMA2013_SCRT2_DBD	4.9e-007	5.2e-010	-21.37	0.0	411	989	2168	4578	0.41557	1.2e-015	438178
1	JOLMA2013_SNAI2_DBD	2.3e-019	2.4e-022	-49.77	0.0	133	993	2686	16430	0.13394	1.7e-027	144832
1	JOLMA2013_SP1_DBD	2.4e-168	2.6e-171	-392.79	0.0	143	991	3811	16849	0.14430	7.0e-177	369270
1	JOLMA2013_SP3_DBD	2.8e-146	2.9e-149	-342.01	0.0	169	991	4323	17258	0.17053	6.5e-155	453420
1	JOLMA2013_SP4_full	2.7e-081	2.9e-084	-192.35	0.0	181	985	1580	5306	0.18376	5.5e-090	532344
1	JOLMA2013_SP8_DBD	2.5e-078	2.7e-081	-185.53	0.0	132	990	3143	16726	0.13333	5.6e-087	475228
1	JOLMA2013_ZIC1_full	8.9e-025	9.5e-028	-62.22	0.0	96	988	910	6278	0.09717	2.0e-033	483633
1	JOLMA2013_ZIC3_full	1.1e-018	1.2e-021	-48.20	0.0	97	987	862	6078	0.09828	2.3e-027	517157
1	JOLMA2013_ZIC4_DBD	1.4e-055	1.5e-058	-133.13	0.0	109	987	2277	14519	0.11044	2.8e-064	536877
1	JOLMA2013_ZNF306_full	1.0e-002	1.1e-005	-11.42	0.0	290	988	779	2171	0.29352	3.2e-011	342142
1	JOLMA2013_ZNF740_DBD	1.9e-027	2.0e-030	-68.37	0.0	144	992	2810	15478	0.14516	7.2e-036	281655
1	JOLMA2013_ZNF740_full	4.0e-057	4.3e-060	-136.70	0.0	144	992	2976	15177	0.14516	1.8e-065	241560
1	JOLMA2013_ZNF75A_DBD	6.2e-003	6.6e-006	-11.93	0.0	414	990	4339	9605	0.41818	1.6e-011	419900
1	JOLMA2013_Zfp740_DBD	8.8e-016	9.4e-019	-41.51	0.0	150	992	3062	17049	0.15121	2.8e-024	336600
1	JOLMA2013_Zic3_DBD	2.1e-021	2.3e-024	-54.45	0.0	101	987	966	6564	0.10233	4.4e-030	506804
1	JOLMA2013_GRHL1_DBD	3.1e-023	3.3e-026	-58.66	0.0	181	985	882	3311	0.18376	7.2e-032	461988
1	JOLMA2013_GRHL1_DBD_2	7.1e-020	7.6e-023	-50.94	0.0	226	992	3198	11801	0.22782	3.9e-028	192555
1	JOLMA2013_GRHL1_full	2.0e-004	2.1e-007	-15.37	0.0	170	990	143	465	0.17172	5.3e-013	396682
1	JOLMA2013_TFCP2_full	6.8e-002	7.3e-005	-9.53	0.0	220	992	1442	5617	0.22177	3.2e-010	230175
1	JOLMA2013_TFCP2_full_2	1.2e-029	1.3e-032	-73.41	0.0	190	986	2604	10699	0.19270	3.0e-038	436896
1	JOLMA2013_EBF1_full	9.3e-022	9.9e-025	-55.27	0.0	190	988	2506	10559	0.19231	1.7e-030	565964
1	JOLMA2013_EHF_full	3.1e-056	3.3e-059	-134.65	0.0	252	990	3548	10830	0.25455	8.2e-065	405574
1	JOLMA2013_ELF1_DBD	1.5e-063	1.6e-066	-151.52	0.0	202	990	2200	7560	0.20404	4.2e-072	375440
1	JOLMA2013_ELF3_DBD	1.1e-043	1.2e-046	-105.77	0.0	252	990	2564	7724	0.25455	3.2e-052	366548
1	JOLMA2013_ELF3_full	2.7e-030	2.8e-033	-74.95	0.0	251	989	2269	7021	0.25379	6.7e-039	424840
1	JOLMA2013_ELF4_full	2.1e-052	2.2e-055	-125.83	0.0	204	990	1978	6818	0.20606	5.9e-061	380874
1	JOLMA2013_ELF5_DBD	2.0e-069	2.1e-072	-165.05	0.0	253	991	4657	14324	0.25530	5.3e-078	390555
1	JOLMA2013_ELF5_full	6.4e-075	6.8e-078	-177.69	0.0	253	991	5461	16980	0.25530	1.9e-083	363330
1	JOLMA2013_ELK1_DBD	9.0e-140	9.6e-143	-327.01	0.0	250	992	4932	14079	0.25202	3.3e-148	287100
1	JOLMA2013_ELK1_full	4.5e-105	4.8e-108	-247.11	0.0	250	992	3298	9201	0.25202	2.3e-113	209880
1	JOLMA2013_ELK3_DBD	9.8e-141	1.0e-143	-329.23	0.0	250	992	5060	14491	0.25202	4.1e-149	255915
1	JOLMA2013_ELK4_DBD	1.7e-153	1.8e-156	-358.62	0.0	180	992	3622	13009	0.18145	6.6e-162	270765
1	JOLMA2013_ERF_DBD	4.2e-133	4.5e-136	-311.66	0.0	250	992	4081	11361	0.25202	1.9e-141	237600
1	JOLMA2013_ERG_DBD	2.0e-142	2.1e-145	-333.14	0.0	250	992	4944	14075	0.25202	7.5e-151	277200
1	JOLMA2013_ERG_full	1.9e-147	2.0e-150	-344.69	0.0	250	992	4936	13969	0.25202	8.9e-156	226215
1	JOLMA2013_ETS1_DBD	1.5e-161	1.6e-164	-377.17	0.0	178	992	4161	15404	0.17944	5.9e-170	266805
1	JOLMA2013_ETS1_DBD_2	1.2e-012	1.3e-015	-34.27	0.0	178	984	475	1745	0.18089	4.0e-021	322587
1	JOLMA2013_ETS1_full	4.2e-157	4.5e-160	-366.92	0.0	250	992	5372	15267	0.25202	1.7e-165	264825
1	JOLMA2013_ETS1_full_2	7.5e-004	8.0e-007	-14.04	0.0	176	984	155	510	0.17886	4.6e-012	173323
1	JOLMA2013_ETV1_DBD	2.8e-167	3.0e-170	-390.33	0.0	250	992	4602	12577	0.25202	1.0e-175	298485
1	JOLMA2013_ETV2_DBD	2.2e-061	2.3e-064	-146.53	0.0	251	991	3009	8927	0.25328	7.1e-070	323730
1	JOLMA2013_ETV3_DBD	1.0e-063	1.1e-066	-151.88	0.0	216	992	3161	10847	0.21774	3.9e-072	282645
1	JOLMA2013_ETV4_DBD	3.2e-145	3.4e-148	-339.57	0.0	250	992	4317	11958	0.25202	1.1e-153	310365
1	JOLMA2013_ETV5_DBD	7.5e-162	8.0e-165	-377.85	0.0	250	992	4705	12989	0.25202	2.6e-170	308385
1	JOLMA2013_ETV6_full	7.8e-008	8.3e-011	-23.21	0.0	255	987	1196	3764	0.25836	1.9e-016	426938
1	JOLMA2013_ETV6_full_2	1.2e-094	1.3e-097	-223.10	0.0	254	992	4923	14652	0.25605	5.1e-103	252450
1	JOLMA2013_Elf5_DBD	8.9e-069	9.5e-072	-163.54	0.0	253	991	5440	17061	0.25530	2.6e-077	363330
1	JOLMA2013_Elk3_DBD	7.6e-110	8.1e-113	-258.11	0.0	208	992	2867	9162	0.20968	4.2e-118	192060
1	JOLMA2013_FEV_DBD	3.1e-143	3.3e-146	-334.98	0.0	252	992	4989	14108	0.25403	1.2e-151	275715
1	JOLMA2013_FLI1_DBD	1.2e-157	1.3e-160	-368.18	0.0	180	992	4206	15518	0.18145	5.2e-166	244035
1	JOLMA2013_FLI1_DBD_2	1.0e-008	1.1e-011	-25.22	0.0	284	988	753	2013	0.28745	3.4e-017	322915
1	JOLMA2013_FLI1_full	2.5e-135	2.7e-138	-316.77	0.0	250	992	4515	12762	0.25202	1.2e-143	230175
1	JOLMA2013_FLI1_full_2	4.9e-004	5.3e-007	-14.46	0.0	498	988	529	850	0.50405	2.4e-012	219878
1	JOLMA2013_GABPA_full	2.9e-165	3.0e-168	-385.72	0.0	178	992	3484	12329	0.17944	1.3e-173	239580
1	JOLMA2013_SPDEF_DBD	1.5e-033	1.6e-036	-82.44	0.0	123	991	1388	7829	0.12412	5.0e-042	315315
1	JOLMA2013_SPDEF_full	6.4e-057	6.8e-060	-136.24	0.0	179	991	2178	8546	0.18063	2.2e-065	314820
1	JOLMA2013_GCM1_DBD	5.8e-008	6.2e-011	-23.51	0.0	128	992	2291	15104	0.12903	2.7e-016	229185
1	JOLMA2013_GCM1_full_2	1.0e-019	1.1e-022	-50.55	0.0	123	991	2208	14203	0.12412	3.0e-028	367785
1	JOLMA2013_GCM2_DBD	2.0e-022	2.2e-025	-56.79	0.0	132	992	2707	16462	0.13306	7.4e-031	292545
1	JOLMA2013_SOX9_DBD	1.1e-002	1.2e-005	-11.33	0.0	273	993	542	1549	0.27492	6.6e-011	181536
1	JOLMA2013_SMAD3_DBD	2.2e-007	2.3e-010	-22.17	0.0	124	992	125	486	0.12500	2.3e-015	103950
1	JOLMA2013_MEIS1_DBD	4.8e-006	5.1e-009	-19.10	0.0	483	995	8825	17198	0.48543	1.9e-013	27335
1	JOLMA2013_MEIS2_DBD_2	7.5e-008	8.0e-011	-23.25	0.0	268	994	5102	17204	0.26962	1.6e-015	48608
1	JOLMA2013_MEIS3_DBD_2	1.4e-008	1.5e-011	-24.92	0.0	194	990	3231	14416	0.19596	2.9e-017	524628
1	JOLMA2013_Meis2_DBD_2	1.9e-007	2.0e-010	-22.31	0.0	126	990	2449	16469	0.12727	3.7e-016	548834
1	JOLMA2013_Meis3_DBD	3.3e-003	3.5e-006	-12.56	0.0	181	995	3489	17383	0.18191	1.1e-010	30814
1	JOLMA2013_Meis3_DBD_2	6.6e-007	7.0e-010	-21.07	0.0	152	990	1889	10374	0.15354	1.7e-015	419900
1	JOLMA2013_TGIF2LX_full	2.1e-003	2.2e-006	-13.02	0.0	244	990	1058	3572	0.24646	8.6e-012	255892
1	JOLMA2013_NFKB2_DBD	7.8e-005	8.3e-008	-16.30	0.0	165	989	184	654	0.16684	1.8e-013	450528
1	JOLMA2013_NFIA_full	2.2e-135	2.3e-138	-316.91	0.0	205	987	1662	4425	0.20770	4.7e-144	490535
1	JOLMA2013_NFIB_full	1.9e-130	2.0e-133	-305.55	0.0	205	987	1680	4540	0.20770	3.9e-139	507790
1	JOLMA2013_NFIX_full	2.4e-180	2.5e-183	-420.45	0.0	205	987	2412	6613	0.20770	4.3e-189	587163
1	JOLMA2013_NRF1_full	1.6e-005	1.7e-008	-17.90	0.0	156	990	458	2086	0.15758	7.0e-014	240578
1	JOLMA2013_PAX5_DBD	7.7e-005	8.1e-008	-16.32	0.0	132	984	1726	10884	0.13415	1.7e-013	482653
1	JOLMA2013_RFX2_DBD	4.9e-017	5.2e-020	-44.41	0.0	122	986	135	426	0.12373	1.3e-025	403932
1	JOLMA2013_RFX2_DBD_2	5.7e-009	6.0e-012	-25.84	0.0	271	987	288	679	0.27457	3.0e-017	203116
1	JOLMA2013_RFX3_DBD	1.3e-017	1.4e-020	-45.75	0.0	180	986	223	613	0.18256	2.6e-026	524472
1	JOLMA2013_RFX3_DBD_2	9.7e-016	1.0e-018	-41.42	0.0	281	987	582	1420	0.28470	3.0e-024	342635
1	JOLMA2013_RFX4_DBD	2.1e-015	2.2e-018	-40.66	0.0	122	986	118	359	0.12373	4.1e-024	530376
1	JOLMA2013_RFX4_DBD_2	2.1e-017	2.3e-020	-45.23	0.0	275	987	922	2450	0.27862	6.0e-026	380103
1	JOLMA2013_RFX5_DBD	9.1e-020	9.6e-023	-50.69	0.0	124	986	190	661	0.12576	2.2e-028	437880
1	JOLMA2013_RFX5_DBD_2	5.1e-021	5.5e-024	-53.56	0.0	270	986	356	765	0.27383	1.3e-029	430008
1	JOLMA2013_Rfx2_DBD	1.1e-017	1.2e-020	-45.87	0.0	124	986	137	423	0.12576	2.5e-026	473796
1	JOLMA2013_Rfx2_DBD_2	1.5e-018	1.5e-021	-47.92	0.0	275	987	1234	3393	0.27862	3.8e-027	402288
1	JOLMA2013_Rfx3_DBD	1.1e-017	1.1e-020	-45.91	0.0	122	986	140	445	0.12373	3.7e-026	308976
1	JOLMA2013_RUNX2_DBD	1.4e-040	1.5e-043	-98.60	0.0	212	986	3116	11398	0.21501	2.4e-049	629760
1	JOLMA2013_RUNX2_DBD_2	9.2e-016	9.7e-019	-41.47	0.0	230	984	1068	3456	0.23374	2.1e-024	461049
1	JOLMA2013_RUNX2_DBD_3	1.7e-117	1.8e-120	-275.71	0.0	159	993	1917	7038	0.16012	1.4e-125	133920
1	JOLMA2013_RUNX3_DBD	2.0e-031	2.1e-034	-77.55	0.0	212	986	2588	9502	0.21501	3.3e-040	638616
1	JOLMA2013_RUNX3_DBD_2	6.2e-118	6.6e-121	-276.73	0.0	230	992	3973	12145	0.23185	2.6e-126	256410
1	JOLMA2013_RUNX3_DBD_3	4.4e-017	4.7e-020	-44.51	0.0	234	984	935	2890	0.23780	9.0e-026	515550
1	JOLMA2013_RUNX3_full	5.9e-114	6.3e-117	-267.56	0.0	218	992	4260	13942	0.21976	2.3e-122	273735
1	JOLMA2013_GMEB2_DBD	1.0e-024	1.1e-027	-62.08	0.0	196	994	2716	11180	0.19718	1.3e-032	87296
1	JOLMA2013_EOMES_DBD_2	7.9e-009	8.4e-012	-25.50	0.0	204	982	1442	5670	0.20774	1.9e-017	439530
1	JOLMA2013_MGA_DBD	2.1e-003	2.2e-006	-13.03	0.0	138	994	2649	16932	0.13883	3.9e-011	56048
1	JOLMA2013_TBX21_DBD	4.2e-004	4.5e-007	-14.61	0.0	148	986	934	5003	0.15010	1.0e-012	439356
1	JOLMA2013_TBX21_DBD_3	1.7e-007	1.8e-010	-22.42	0.0	113	983	708	4575	0.11495	4.0e-016	459576
1	JOLMA2013_TBX5_DBD	1.8e-005	2.0e-008	-17.75	0.0	152	994	3028	17508	0.15292	2.5e-013	78368
1	JOLMA2013_TEAD1_full	2.0e-165	2.1e-168	-386.08	0.0	184	992	3044	10101	0.18548	7.0e-174	302445
1	JOLMA2013_TEAD1_full_2	2.2e-026	2.4e-029	-65.92	0.0	169	985	320	948	0.17157	4.0e-035	595812
1	JOLMA2013_TEAD3_DBD	3.5e-035	3.7e-038	-86.18	0.0	151	985	549	1996	0.15330	5.8e-044	641076
1	JOLMA2013_TEAD3_DBD_2	5.4e-212	5.7e-215	-493.31	0.0	184	994	3531	11474	0.18511	2.0e-219	29264
1	JOLMA2013_TEAD4_DBD	9.4e-183	1.0e-185	-425.98	0.0	172	992	2327	7407	0.17339	3.2e-191	310860
1	JOLMA2013_TFAP2A_DBD	3.5e-217	3.7e-220	-505.26	0.0	192	990	4789	15953	0.19394	8.1e-226	457938
1	JOLMA2013_TFAP2A_DBD_2	1.2e-140	1.3e-143	-329.03	0.0	157	991	3825	16095	0.15843	3.2e-149	391050
1	JOLMA2013_TFAP2A_DBD_3	4.8e-066	5.1e-069	-157.24	0.0	193	989	2596	9526	0.19515	1.0e-074	512772
1	JOLMA2013_TFAP2B_DBD	1.3e-222	1.4e-225	-517.78	0.0	160	990	4178	15877	0.16162	3.0e-231	448058
1	JOLMA2013_TFAP2B_DBD_2	9.0e-173	9.6e-176	-402.99	0.0	157	991	2814	10468	0.15843	2.8e-181	339075
1	JOLMA2013_TFAP2B_DBD_3	1.6e-082	1.7e-085	-195.18	0.0	205	989	2938	10037	0.20728	3.2e-091	536978
1	JOLMA2013_TFAP2C_DBD	5.6e-220	6.0e-223	-511.69	0.0	178	990	4559	16066	0.17980	1.2e-228	494494
1	JOLMA2013_TFAP2C_DBD_2	8.5e-120	9.1e-123	-281.01	0.0	157	991	3693	15922	0.15843	2.5e-128	363825
1	JOLMA2013_TFAP2C_DBD_3	2.6e-074	2.7e-077	-176.29	0.0	207	989	2743	9332	0.20930	5.2e-083	521170
1	JOLMA2013_TFAP2C_full	3.6e-206	3.8e-209	-479.89	0.0	178	990	4738	17096	0.17980	9.1e-215	423852
1	JOLMA2013_TFAP2C_full_2	6.5e-073	6.9e-076	-173.06	0.0	205	989	2470	8347	0.20728	1.4e-081	490048
1	JOLMA2013_TFAP2C_full_3	3.4e-105	3.6e-108	-247.39	0.0	125	991	3217	17211	0.12614	9.9e-114	366795
1	JOLMA2013_Tcfap2a_DBD	3.9e-205	4.1e-208	-477.53	0.0	160	990	3952	15111	0.16162	8.9e-214	459420
1	JOLMA2013_Tcfap2a_DBD_2	1.0e-099	1.1e-102	-234.76	0.0	143	991	3229	15345	0.14430	3.0e-108	373230
1	JOLMA2013_Tcfap2a_DBD_3	3.2e-078	3.4e-081	-185.28	0.0	193	989	2990	10943	0.19515	6.5e-087	521170
1	JOLMA2013_ARNTL_DBD	1.9e-014	2.0e-017	-38.45	0.0	190	992	582	2089	0.19153	2.8e-022	70290
1	JOLMA2013_Ascl2_DBD	4.8e-065	5.1e-068	-154.95	0.0	216	992	4418	15842	0.21774	2.4e-073	207900
1	JOLMA2013_BHLHB2_DBD	3.7e-027	4.0e-030	-67.69	0.0	158	992	1627	7627	0.15927	2.2e-035	183150
1	JOLMA2013_BHLHB3_full	3.7e-034	4.0e-037	-83.82	0.0	158	992	1680	7687	0.15927	2.7e-042	146520
1	JOLMA2013_BHLHE41_full	4.1e-014	4.4e-017	-37.67	0.0	200	992	830	3026	0.20161	5.6e-022	78210
1	JOLMA2013_Bhlhb2_DBD	2.9e-018	3.1e-021	-47.23	0.0	158	992	1363	6518	0.15927	1.9e-026	158400
1	JOLMA2013_CLOCK_DBD	1.1e-004	1.2e-007	-15.93	0.0	186	992	2130	9858	0.18750	5.5e-013	221760
1	JOLMA2013_FIGLA_DBD	7.8e-023	8.3e-026	-57.75	0.0	122	992	2645	17304	0.12298	2.9e-031	290070
1	JOLMA2013_HEY1_DBD	5.9e-023	6.2e-026	-58.04	0.0	158	992	1493	7049	0.15927	2.9e-031	217800
1	JOLMA2013_HEY2_DBD	2.8e-041	2.9e-044	-100.24	0.0	158	992	2732	13117	0.15927	1.2e-049	248985
1	JOLMA2013_HEY2_full	1.6e-040	1.7e-043	-98.49	0.0	158	992	2675	12833	0.15927	6.6e-049	255420
1	JOLMA2013_ID4_DBD	7.3e-034	7.8e-037	-83.14	0.0	152	992	3192	16588	0.15323	2.9e-042	269775
1	JOLMA2013_MAX_DBD	2.3e-006	2.5e-009	-19.82	0.0	263	985	618	1761	0.26701	7.4e-015	331116
1	JOLMA2013_MAX_DBD_2	1.6e-036	1.7e-039	-89.29	0.0	184	992	3052	13003	0.18548	7.6e-045	219780
1	JOLMA2013_MESP1_DBD	1.4e-018	1.4e-021	-47.99	0.0	138	992	2900	17251	0.13911	5.0e-027	286110
1	JOLMA2013_MLXIPL_full	1.1e-013	1.1e-016	-36.70	0.0	164	992	942	4237	0.16532	6.1e-022	187110
1	JOLMA2013_MNT_DBD	2.5e-034	2.7e-037	-84.22	0.0	160	992	2921	14269	0.16129	1.1e-042	231660
1	JOLMA2013_MYF6_full	5.9e-007	6.3e-010	-21.19	0.0	382	992	4876	11601	0.38508	4.3e-015	145530
1	JOLMA2013_Mlx_DBD	1.6e-008	1.7e-011	-24.79	0.0	164	992	658	2945	0.16532	2.2e-016	77715
1	JOLMA2013_NHLH1_DBD	4.8e-078	5.1e-081	-184.89	0.0	204	992	2648	9035	0.20565	2.8e-086	181170
1	JOLMA2013_NHLH1_full	1.4e-091	1.5e-094	-216.05	0.0	188	992	3249	12098	0.18952	7.9e-100	187605
1	JOLMA2013_SREBF2_DBD	2.1e-007	2.2e-010	-22.23	0.0	158	992	222	831	0.15927	1.8e-015	120285
1	JOLMA2013_Srebf1_DBD	6.3e-008	6.7e-011	-23.42	0.0	158	992	211	770	0.15927	5.1e-016	130680
1	JOLMA2013_TCF3_DBD	5.5e-026	5.8e-029	-65.01	0.0	154	992	3074	16095	0.15524	2.8e-034	211860
1	JOLMA2013_TCF4_DBD	7.0e-026	7.5e-029	-64.77	0.0	112	992	2294	15864	0.11290	3.0e-034	251955
1	JOLMA2013_TCF4_full	9.1e-008	9.7e-011	-23.06	0.0	104	992	2150	17325	0.10484	4.2e-016	228195
1	JOLMA2013_TFAP4_DBD	6.9e-042	7.4e-045	-101.62	0.0	240	992	4039	13561	0.24194	4.6e-050	159885
1	JOLMA2013_TFAP4_full	3.8e-038	4.0e-041	-93.01	0.0	232	992	2116	6847	0.23387	3.1e-046	129195
1	JOLMA2013_TFE3_DBD	3.1e-064	3.3e-067	-153.08	0.0	158	992	3570	16830	0.15927	1.2e-072	279675
1	JOLMA2013_TFEB_full	4.4e-068	4.7e-071	-161.93	0.0	158	992	3364	15591	0.15927	1.9e-076	246510
1	JOLMA2013_Tcf21_DBD	1.8e-007	1.9e-010	-22.39	0.0	272	988	1692	5185	0.27530	4.0e-016	473280
1	JOLMA2013_USF1_DBD	4.1e-049	4.3e-052	-118.26	0.0	160	992	2178	9753	0.16129	2.3e-057	190575
1	JOLMA2013_ATF4_DBD	9.8e-100	1.0e-102	-234.82	0.0	187	989	2274	7755	0.18908	2.1e-108	486590
1	JOLMA2013_ATF7_DBD	3.5e-049	3.7e-052	-118.42	0.0	162	988	678	2265	0.16397	1.1e-057	338198
1	JOLMA2013_Atf4_DBD	9.1e-044	9.6e-047	-105.96	0.0	192	988	949	3062	0.19433	2.4e-052	401302
1	JOLMA2013_BATF3_DBD	4.3e-032	4.6e-035	-79.07	0.0	162	988	270	735	0.16397	2.3e-040	195721
1	JOLMA2013_CEBPB_DBD	5.4e-035	5.8e-038	-85.75	0.0	202	992	928	2990	0.20363	2.8e-043	204435
1	JOLMA2013_CEBPB_full	7.7e-026	8.2e-029	-64.67	0.0	226	992	550	1499	0.22782	4.6e-034	180180
1	JOLMA2013_CEBPD_DBD	5.4e-023	5.7e-026	-58.12	0.0	162	992	1274	5730	0.16331	2.9e-031	197505
1	JOLMA2013_CEBPE_DBD	2.0e-031	2.1e-034	-77.55	0.0	172	992	678	2406	0.17339	8.9e-040	235620
1	JOLMA2013_CEBPG_DBD	1.4e-037	1.5e-040	-91.68	0.0	226	992	870	2457	0.22782	1.0e-045	151965
1	JOLMA2013_CEBPG_full	2.1e-042	2.2e-045	-102.81	0.0	226	992	808	2186	0.22782	1.5e-050	152955
1	JOLMA2013_CREB3L1_DBD	1.8e-029	1.9e-032	-73.04	0.0	178	988	1070	4096	0.18016	4.4e-038	430882
1	JOLMA2013_CREB3L1_DBD_2	1.9e-018	2.0e-021	-47.65	0.0	250	990	1586	4950	0.25253	5.7e-027	353210
1	JOLMA2013_CREB3L1_full	7.7e-011	8.2e-014	-30.14	0.0	238	990	976	3147	0.24040	2.9e-019	278122
1	JOLMA2013_CREB3_full	2.0e-059	2.1e-062	-142.01	0.0	184	988	907	2799	0.18623	5.9e-068	356439
1	JOLMA2013_CREB3_full_2	1.6e-027	1.7e-030	-68.54	0.0	176	988	1034	4017	0.17814	3.9e-036	432854
1	JOLMA2013_Cebpb_DBD	5.9e-025	6.3e-028	-62.64	0.0	226	992	591	1650	0.22782	3.5e-033	179190
1	JOLMA2013_Creb3l2_DBD	4.3e-008	4.6e-011	-23.80	0.0	177	989	299	1065	0.17897	2.2e-016	206986
1	JOLMA2013_Creb3l2_DBD_2	4.3e-017	4.6e-020	-44.52	0.0	228	990	762	2347	0.23030	1.4e-025	323076
1	JOLMA2013_Creb5_DBD	4.7e-056	5.0e-059	-134.25	0.0	166	990	500	1408	0.16768	1.6e-064	304798
1	JOLMA2013_DBP_DBD	1.2e-018	1.3e-021	-48.07	0.0	162	990	940	4116	0.16364	3.9e-027	341354
1	JOLMA2013_DBP_full	5.0e-014	5.3e-017	-37.47	0.0	162	990	999	4562	0.16364	1.4e-022	392236
1	JOLMA2013_HLF_full	1.5e-014	1.6e-017	-38.65	0.0	188	990	1461	6059	0.18990	3.8e-023	425828
1	JOLMA2013_JDP2_DBD	8.1e-1802	8.6e-1805	-4154.01	0.0	157	993	5300	9225	0.15811	2.6e-1809	32736
1	JOLMA2013_JDP2_DBD_2	2.9e-068	3.0e-071	-162.37	0.0	160	990	724	2268	0.16162	1.3e-076	242060
1	JOLMA2013_JDP2_full	1.1e-1880	1.2e-1883	-4335.62	0.0	157	993	5518	9589	0.15811	4.0e-1888	28768
1	JOLMA2013_JDP2_full_2	1.2e-075	1.3e-078	-179.33	0.0	162	990	864	2758	0.16364	5.4e-084	242554
1	JOLMA2013_Jdp2_DBD	6.1e-1865	6.5e-1868	-4299.36	0.0	157	993	5340	9133	0.15811	5.7e-1872	11408
1	JOLMA2013_Jdp2_DBD_2	3.9e-069	4.2e-072	-164.36	0.0	162	990	726	2242	0.16364	1.8e-077	230698
1	JOLMA2013_MAFF_DBD	9.4e-130	1.0e-132	-303.94	0.0	139	987	1430	5224	0.14083	2.1e-138	486098
1	JOLMA2013_MAFG_full	3.7e-064	3.9e-067	-152.91	0.0	165	981	1072	3734	0.16820	7.2e-073	541940
1	JOLMA2013_MAFK_DBD	3.9e-027	4.2e-030	-67.65	0.0	252	990	4916	16529	0.25455	8.8e-036	470288
1	JOLMA2013_MAFK_DBD_2	2.1e-078	2.3e-081	-185.69	0.0	139	981	2664	12958	0.14169	3.6e-087	629650
1	JOLMA2013_MAFK_full	2.8e-011	3.0e-014	-31.14	0.0	128	990	2540	16543	0.12929	6.7e-020	447070
1	JOLMA2013_MAFK_full_2	6.8e-137	7.2e-140	-320.39	0.0	139	987	3307	15160	0.14083	1.2e-145	590121
1	JOLMA2013_Mafb_DBD	3.9e-063	4.2e-066	-150.54	0.0	160	990	3000	13604	0.16162	8.5e-072	494988
1	JOLMA2013_Mafb_DBD_2	1.9e-101	2.0e-104	-238.76	0.0	145	985	1378	5161	0.14721	3.8e-110	529392
1	JOLMA2013_Mafb_DBD_3	2.6e-014	2.7e-017	-38.14	0.0	116	984	911	5616	0.11789	5.4e-023	508676
1	JOLMA2013_NFE2_DBD	2.2e-1379	2.4e-1382	-3181.31	0.0	157	991	4438	8168	0.15843	1.5e-1387	155925
1	JOLMA2013_NFIL3_DBD	1.9e-038	2.0e-041	-93.70	0.0	168	990	1042	4006	0.16970	4.6e-047	438178
1	JOLMA2013_NRL_DBD	6.0e-059	6.4e-062	-140.91	0.0	199	991	4364	17077	0.20081	1.8e-067	348480
1	JOLMA2013_XBP1_DBD	7.4e-061	7.8e-064	-145.31	0.0	144	990	1006	3997	0.14545	2.2e-069	356668
1	JOLMA2013_XBP1_DBD_2	4.6e-029	4.9e-032	-72.09	0.0	174	988	1388	5702	0.17611	1.1e-037	443700
1	JOLMA2013_FOXB1_DBD	4.4e-013	4.7e-016	-35.29	0.0	128	988	1670	10302	0.12955	9.4e-022	501381
1	JOLMA2013_FOXO1_DBD_3	1.9e-021	2.0e-024	-54.57	0.0	392	990	6383	14428	0.39596	4.7e-030	426322
1	JOLMA2013_FOXO3_full_3	3.2e-018	3.4e-021	-47.12	0.0	431	991	6886	14374	0.43491	1.1e-026	316305
1	JOLMA2013_FOXO4_DBD_3	5.4e-018	5.7e-021	-46.61	0.0	234	990	4429	16264	0.23636	1.2e-026	461396
1	JOLMA2013_FOXO6_DBD_3	1.9e-003	2.1e-006	-13.09	0.0	428	988	2708	5661	0.43320	4.4e-012	471801
1	JOLMA2013_AR_DBD	9.3e-013	9.9e-016	-34.55	0.0	257	985	892	2585	0.26091	2.3e-021	426072
1	JOLMA2013_AR_full	9.0e-006	9.6e-009	-18.46	0.0	255	985	928	2881	0.25888	2.2e-014	440340
1	JOLMA2013_Ar_DBD	1.4e-009	1.5e-012	-27.21	0.0	259	985	633	1777	0.26294	3.2e-018	480684
1	JOLMA2013_NR3C1_DBD	3.4e-003	3.6e-006	-12.54	0.0	255	985	708	2188	0.25888	8.8e-012	405900
1	JOLMA2013_NR3C2_DBD	1.2e-003	1.2e-006	-13.61	0.0	237	985	372	1120	0.24061	3.0e-012	411312
1	JOLMA2013_Nr2e1_DBD_2	1.8e-009	1.9e-012	-27.01	0.0	102	988	1396	10792	0.10324	3.6e-018	516664
1	JOLMA2013_TP63_DBD	3.3e-143	3.5e-146	-334.93	0.0	176	984	627	1233	0.17886	1.0e-151	336826
1	JOLMA2013_Tp53_DBD	2.7e-009	2.9e-012	-26.58	0.0	204	984	1425	5585	0.20732	5.5e-018	522915
1	JOLMA2013_Tp53_DBD_2	5.3e-015	5.7e-018	-39.71	0.0	165	985	897	3905	0.16751	1.3e-023	451656
1	JOLMA2013_Tp53_DBD_3	5.5e-357	5.9e-360	-827.16	0.0	170	984	2032	4763	0.17276	1.1e-365	548938
1	JOLMA2013_Tp73_DBD	7.8e-367	8.3e-370	-849.84	0.0	160	984	2402	6326	0.16260	1.4e-375	583308
