# Supplementary material for: Motif signatures in stretch enhancers are enriched for disease-associated genetic variants
Source: Epigenetics Chromatin. 2015 Jul 16;8:23. doi: 10.1186/s13072-015-0015-7 (PMC4502539; doi:10.1186/s13072-015-0015-7)
Supplement: Additional file 3: — CentriMo scans of DHS sequences with database motifs. Zip archive of text outputs from CentriMo scans on DHS sequences within SEs or TEs using database motifs. File names specify the cell type and enhancer class. Can be downloaded at http://fusion.nhgri.nih.gov/files/se-motifs/AdditionalFile3.zip. [file 13072_2015_15_MOESM3_ESM.zip › AdditionalFile3/HMEC.TE.CentriMo.txt]

# WARNING: this file is not sorted!
# db	id alt	E-value	adj_p-value	log_adj_p-value	bin_location	bin_width	total_width	sites_in_bin	total_sites	p_success	p-value	mult_tests
1	JASPAR2014_Arnt JASPAR2014_Arnt	1.2e-025	1.3e-028	-64.20	0.0	228	996	1221	3937	0.22892	6.6e-032	1988
1	JASPAR2014_Arnt::Ahr JASPAR2014_Arnt::Ahr	3.8e-014	4.0e-017	-37.76	0.0	200	996	868	3234	0.20080	1.3e-020	2982
1	JASPAR2014_ELK1 JASPAR2014_ELK1	3.7e-042	3.9e-045	-102.24	0.0	250	992	2674	8217	0.25202	1.6e-050	243540
1	JASPAR2014_NHLH1 JASPAR2014_NHLH1	3.4e-061	3.7e-064	-146.07	0.0	212	990	1726	5447	0.21414	9.8e-070	372970
1	JASPAR2014_MZF1_1-4 JASPAR2014_MZF1_1-4	3.3e-008	3.5e-011	-24.08	0.0	404	996	4037	9056	0.40562	4.7e-015	7455
1	JASPAR2014_MYC::MAX JASPAR2014_MYC::MAX	1.1e-026	1.1e-029	-66.64	0.0	191	991	788	2706	0.19273	5.3e-035	218295
1	JASPAR2014_Pax2 JASPAR2014_Pax2	8.3e-128	8.8e-131	-299.46	0.0	122	994	1527	6530	0.12274	1.4e-135	63488
1	JASPAR2014_SPIB JASPAR2014_SPIB	6.5e-027	6.9e-030	-67.14	0.0	411	995	4375	9197	0.41307	3.9e-034	17892
1	JASPAR2014_znf143 JASPAR2014_znf143	1.6e-002	1.7e-005	-11.00	0.0	218	982	1682	6561	0.22200	2.7e-011	612990
1	JASPAR2014_NFE2L1::MafG JASPAR2014_NFE2L1::MafG	1.5e-135	1.6e-138	-317.27	0.0	138	996	1805	7168	0.13855	1.8e-142	8946
1	JASPAR2014_TEAD1 JASPAR2014_TEAD1	1.2e-073	1.2e-076	-174.78	0.0	176	990	1647	5898	0.17778	3.4e-082	364078
1	JASPAR2014_TAL1::TCF3 JASPAR2014_TAL1::TCF3	1.5e-004	1.6e-007	-15.63	0.0	444	990	2278	4542	0.44848	3.9e-013	415454
1	JASPAR2014_Hand1::Tcfe2a JASPAR2014_Hand1::Tcfe2a	4.5e-021	4.8e-024	-53.69	0.0	310	992	3364	9150	0.31250	2.0e-029	236115
1	JASPAR2014_REL JASPAR2014_REL	7.1e-015	7.5e-018	-39.43	0.0	298	992	1430	3813	0.30040	3.7e-023	201465
1	JASPAR2014_RELA JASPAR2014_RELA	2.4e-013	2.6e-016	-35.89	0.0	184	992	1203	5037	0.18548	2.2e-021	118305
1	JASPAR2014_Mafb JASPAR2014_Mafb	1.1e-080	1.2e-083	-190.94	0.0	204	994	1936	6184	0.20523	2.5e-088	47120
1	JASPAR2014_TLX1::NFIC JASPAR2014_TLX1::NFIC	2.4e-063	2.5e-066	-151.05	0.0	148	988	766	2686	0.14980	8.4e-072	299251
1	JASPAR2014_ZNF354C JASPAR2014_ZNF354C	2.1e-007	2.3e-010	-22.21	0.0	124	996	1391	9210	0.12450	3.8e-014	5964
1	JASPAR2014_ELF5 JASPAR2014_ELF5	1.5e-011	1.6e-014	-31.78	0.0	563	993	5623	9168	0.56697	1.1e-019	141360
1	JASPAR2014_CTCF JASPAR2014_CTCF	5.9e-060	6.3e-063	-143.22	0.0	119	983	1144	5631	0.12106	1.6e-068	398201
1	JASPAR2014_GABPA JASPAR2014_GABPA	5.6e-083	5.9e-086	-196.24	0.0	199	991	2010	6557	0.20081	2.4e-091	248490
1	JASPAR2014_Klf4 JASPAR2014_Klf4	5.7e-079	6.0e-082	-187.02	0.0	164	992	2110	8439	0.16532	2.5e-087	241560
1	JASPAR2014_REST JASPAR2014_REST	2.3e-003	2.4e-006	-12.92	0.0	251	981	725	2268	0.25586	6.1e-012	398370
1	JASPAR2014_RUNX1 JASPAR2014_RUNX1	3.8e-085	4.1e-088	-201.23	0.0	133	991	1176	4812	0.13421	1.7e-093	236115
1	JASPAR2014_ESR1 JASPAR2014_ESR1	1.5e-021	1.6e-024	-54.81	0.0	134	982	1566	8695	0.13646	2.3e-030	687960
1	JASPAR2014_PPARG::RXRA JASPAR2014_PPARG::RXRA	2.0e-002	2.2e-005	-10.74	0.0	427	987	4109	8796	0.43262	3.7e-011	588642
1	JASPAR2014_INSM1 JASPAR2014_INSM1	7.3e-003	7.7e-006	-11.77	0.0	628	990	4195	6219	0.63434	1.7e-011	449046
1	JASPAR2014_FEV JASPAR2014_FEV	2.8e-034	2.9e-037	-84.12	0.0	178	994	530	1682	0.17907	1.3e-041	22816
1	JASPAR2014_RXR::RAR_DR5 JASPAR2014_RXR::RAR_DR5	2.2e-002	2.3e-005	-10.67	0.0	461	985	368	614	0.46802	4.5e-011	515124
1	JASPAR2014_NFIC JASPAR2014_NFIC	6.0e-054	6.3e-057	-129.40	0.0	146	996	1796	8414	0.14659	8.0e-061	7952
1	JASPAR2014_CREB1 JASPAR2014_CREB1	1.9e-010	2.0e-013	-29.24	0.0	144	994	101	289	0.14487	3.6e-018	55552
1	JASPAR2014_JUN::FOS JASPAR2014_JUN::FOS	1.9e-1026	2.1e-1029	-2368.63	0.0	137	995	2564	4389	0.13769	8.9e-1034	23359
1	JASPAR2014_HIF1A::ARNT JASPAR2014_HIF1A::ARNT	2.3e-022	2.5e-025	-56.65	0.0	138	994	713	3389	0.13883	4.8e-030	52080
1	JASPAR2014_SOX10 JASPAR2014_SOX10	1.4e-002	1.4e-005	-11.14	0.0	450	996	4299	8902	0.45181	1.9e-009	7455
1	JASPAR2014_Tcfcp2l1 JASPAR2014_Tcfcp2l1	3.9e-111	4.2e-114	-261.06	0.0	200	988	2351	7407	0.20243	8.1e-120	514692
1	JASPAR2014_Zfx JASPAR2014_Zfx	1.5e-016	1.6e-019	-43.27	0.0	122	988	1295	7940	0.12348	4.1e-025	389963
1	JASPAR2014_Atoh1 JASPAR2014_Atoh1	3.2e-034	3.4e-037	-83.98	0.0	338	994	1657	3718	0.34004	8.5e-041	3968
1	JASPAR2014_BATF::JUN JASPAR2014_BATF::JUN	4.9e-771	5.2e-774	-1780.55	0.0	125	991	2266	4655	0.12614	2.2e-779	240570
1	JASPAR2014_Bhlhe40 JASPAR2014_Bhlhe40	7.8e-037	8.3e-040	-89.99	0.0	129	991	1222	6324	0.13017	3.7e-045	223740
1	JASPAR2014_E2F3 JASPAR2014_E2F3	2.0e-014	2.2e-017	-38.37	0.0	209	987	993	3525	0.21175	5.8e-023	372215
1	JASPAR2014_E2F4 JASPAR2014_E2F4	3.9e-016	4.1e-019	-42.34	0.0	199	991	927	3390	0.20081	1.7e-024	243540
1	JASPAR2014_E2F6 JASPAR2014_E2F6	4.0e-003	4.3e-006	-12.36	0.0	409	991	2507	5485	0.41271	1.7e-011	254925
1	JASPAR2014_EGR2 JASPAR2014_EGR2	6.1e-075	6.5e-078	-177.74	0.0	145	987	1740	7526	0.14691	1.6e-083	398344
1	JASPAR2014_ELF1 JASPAR2014_ELF1	1.6e-047	1.7e-050	-114.57	0.0	345	989	3248	7429	0.34884	6.2e-056	281580
1	JASPAR2014_Erg JASPAR2014_Erg	4.3e-045	4.5e-048	-109.01	0.0	339	991	2759	6339	0.34208	2.0e-053	231165
1	JASPAR2014_FLI1 JASPAR2014_FLI1	2.2e-070	2.4e-073	-167.22	0.0	193	991	2181	7687	0.19475	1.0e-078	238095
1	JASPAR2014_FOS JASPAR2014_FOS	2.5e-1224	2.7e-1227	-2824.28	0.0	133	991	2730	4363	0.13421	1.4e-1232	196020
1	JASPAR2014_FOSL1 JASPAR2014_FOSL1	4.8e-1266	5.1e-1269	-2920.34	0.0	147	991	2902	4431	0.14834	2.6e-1274	197505
1	JASPAR2014_FOSL2 JASPAR2014_FOSL2	5.8e-1046	6.2e-1049	-2413.59	0.0	139	991	2008	2777	0.14026	2.7e-1054	233145
1	JASPAR2014_HSF1 JASPAR2014_HSF1	8.9e-016	9.4e-019	-41.50	0.0	509	987	3501	6029	0.51570	2.2e-024	430882
1	JASPAR2014_JUN JASPAR2014_JUN	1.1e-038	1.1e-041	-94.29	0.0	125	989	724	3353	0.12639	4.1e-047	276146
1	JASPAR2014_JUNB JASPAR2014_JUNB	7.0e-1282	7.5e-1285	-2956.81	0.0	151	991	2916	4350	0.15237	4.8e-1290	153945
1	JASPAR2014_JUND JASPAR2014_JUND	4.0e-1245	4.2e-1248	-2872.19	0.0	133	991	2602	3955	0.13421	2.5e-1253	167310
1	JASPAR2014_Klf1 JASPAR2014_Klf1	2.1e-074	2.2e-077	-176.51	0.0	129	991	1569	7436	0.13017	8.1e-083	269775
1	JASPAR2014_MAFF JASPAR2014_MAFF	5.7e-039	6.0e-042	-94.91	0.0	124	984	1180	6185	0.12602	2.2e-047	272505
1	JASPAR2014_MAFK JASPAR2014_MAFK	8.9e-038	9.4e-041	-92.16	0.0	125	987	976	4905	0.12665	3.5e-046	267206
1	JASPAR2014_Meis1 JASPAR2014_Meis1	2.1e-021	2.2e-024	-54.46	0.0	259	987	2674	8413	0.26241	6.6e-030	336719
1	JASPAR2014_Myod1 JASPAR2014_Myod1	1.8e-057	1.9e-060	-137.51	0.0	215	989	2083	6791	0.21739	7.1e-066	269724
1	JASPAR2014_Myog JASPAR2014_Myog	5.1e-050	5.4e-053	-120.34	0.0	153	991	1385	5904	0.15439	2.5e-058	215325
1	JASPAR2014_NFE2::MAF JASPAR2014_NFE2::MAF	3.7e-434	3.9e-437	-1004.86	0.0	127	987	1884	4900	0.12867	9.9e-443	393907
1	JASPAR2014_NFYB JASPAR2014_NFYB	3.3e-010	3.5e-013	-28.67	0.0	303	987	906	2304	0.30699	1.2e-018	294814
1	JASPAR2014_Nr5a2 JASPAR2014_Nr5a2	3.4e-003	3.6e-006	-12.54	0.0	367	987	2996	7307	0.37183	1.0e-011	348058
1	JASPAR2014_NRF1 JASPAR2014_NRF1	1.8e-046	1.9e-049	-112.19	0.0	169	991	1007	3684	0.17053	9.3e-055	202950
1	JASPAR2014_Rfx1 JASPAR2014_Rfx1	5.0e-010	5.3e-013	-28.26	0.0	152	988	216	781	0.15385	1.6e-018	328831
1	JASPAR2014_RFX5 JASPAR2014_RFX5	2.3e-035	2.5e-038	-86.60	0.0	259	987	2551	7639	0.26241	7.4e-044	330803
1	JASPAR2014_RUNX2 JASPAR2014_RUNX2	9.9e-067	1.1e-069	-158.83	0.0	157	987	1656	6734	0.15907	2.8e-075	377145
1	JASPAR2014_SMAD2::SMAD3::SMAD4 JASPAR2014_SMAD2::SMAD3::SMAD4	5.6e-012	5.9e-015	-32.76	0.0	89	989	1025	8558	0.08999	1.7e-020	348764
1	JASPAR2014_Sox6 JASPAR2014_Sox6	1.1e-004	1.1e-007	-15.99	0.0	422	992	1303	2636	0.42540	7.0e-013	161865
1	JASPAR2014_SP2 JASPAR2014_SP2	1.6e-055	1.6e-058	-133.05	0.0	131	987	1278	6036	0.13273	4.2e-064	396372
1	JASPAR2014_Tcf12 JASPAR2014_Tcf12	2.9e-048	3.1e-051	-116.30	0.0	225	991	2078	6676	0.22704	1.3e-056	235620
1	JASPAR2014_Tcf3 JASPAR2014_Tcf3	5.3e-059	5.7e-062	-141.02	0.0	163	991	1843	7613	0.16448	2.4e-067	234135
1	JASPAR2014_TFAP2C JASPAR2014_TFAP2C	2.9e-144	3.1e-147	-337.36	0.0	181	987	2103	6608	0.18338	9.9e-153	310590
1	JASPAR2014_TP63 JASPAR2014_TP63	8.8e-289	9.4e-292	-670.12	0.0	144	982	1644	4419	0.14664	2.6e-297	364070
1	JASPAR2014_USF2 JASPAR2014_USF2	1.3e-042	1.4e-045	-103.26	0.0	149	991	533	1856	0.15035	6.4e-051	222750
1	JASPAR2014_ZBTB33 JASPAR2014_ZBTB33	1.3e-003	1.4e-006	-13.50	0.0	213	987	630	2281	0.21581	5.4e-012	253895
1	JASPAR2014_AR JASPAR2014_AR	9.2e-015	9.7e-018	-39.17	0.0	479	987	4242	7841	0.48531	3.2e-023	300730
1	JASPAR2014_CEBPA JASPAR2014_CEBPA	7.3e-009	7.7e-012	-25.59	0.0	165	991	351	1370	0.16650	3.4e-017	224235
1	JASPAR2014_E2F1 JASPAR2014_E2F1	9.3e-005	9.9e-008	-16.13	0.0	245	991	523	1605	0.24723	7.5e-013	132165
1	JASPAR2014_EBF1 JASPAR2014_EBF1	3.3e-013	3.6e-016	-35.57	0.0	145	991	840	4189	0.14632	1.6e-021	218790
1	JASPAR2014_EGR1 JASPAR2014_EGR1	1.6e-058	1.7e-061	-139.91	0.0	120	988	1333	6844	0.12146	4.9e-067	352002
1	JASPAR2014_ELK4 JASPAR2014_ELK4	5.9e-080	6.3e-083	-189.28	0.0	197	991	1637	5181	0.19879	2.7e-088	233145
1	JASPAR2014_ESR2 JASPAR2014_ESR2	1.5e-027	1.5e-030	-68.64	0.0	109	987	1336	8634	0.11044	5.1e-036	302702
1	JASPAR2014_Ets1 JASPAR2014_Ets1	2.6e-067	2.8e-070	-160.16	0.0	185	987	1824	6477	0.18744	7.5e-076	367778
1	JASPAR2014_MAX JASPAR2014_MAX	4.6e-018	4.9e-021	-46.76	0.0	176	992	1161	4894	0.17742	3.7e-026	133155
1	JASPAR2014_Myb JASPAR2014_Myb	5.3e-027	5.6e-030	-67.35	0.0	256	992	2170	6659	0.25806	3.6e-035	155925
1	JASPAR2014_Myc JASPAR2014_Myc	2.2e-017	2.3e-020	-45.20	0.0	192	992	1086	4189	0.19355	2.0e-025	118305
1	JASPAR2014_Mycn JASPAR2014_Mycn	2.1e-032	2.3e-035	-79.77	0.0	228	994	889	2597	0.22938	2.9e-039	7936
1	JASPAR2014_Nfe2l2 JASPAR2014_Nfe2l2	8.7e-392	9.2e-395	-907.30	0.0	123	987	2088	6265	0.12462	2.3e-400	410176
1	JASPAR2014_NFKB1 JASPAR2014_NFKB1	1.0e-012	1.1e-015	-34.43	0.0	149	991	209	729	0.15035	4.8e-021	233640
1	JASPAR2014_NFYA JASPAR2014_NFYA	2.2e-012	2.4e-015	-33.67	0.0	194	984	873	3305	0.19715	6.6e-021	361867
1	JASPAR2014_Spi1 JASPAR2014_Spi1	2.1e-012	2.2e-015	-33.74	0.0	403	987	3952	8632	0.40831	7.3e-021	304181
1	JASPAR2014_Sox2 JASPAR2014_Sox2	6.3e-004	6.7e-007	-14.22	0.0	236	994	648	2191	0.23742	2.2e-010	2976
1	JASPAR2014_SP1 JASPAR2014_SP1	1.6e-051	1.7e-054	-123.81	0.0	133	991	1060	4809	0.13421	7.3e-060	233145
1	JASPAR2014_STAT1 JASPAR2014_STAT1	9.2e-006	9.8e-009	-18.44	0.0	477	991	3027	5706	0.48133	5.5e-014	177210
1	JASPAR2014_STAT3 JASPAR2014_STAT3	3.7e-008	3.9e-011	-23.96	0.0	459	991	1296	2369	0.46317	1.8e-016	222750
1	JASPAR2014_TFAP2A JASPAR2014_TFAP2A	2.6e-142	2.8e-145	-332.84	0.0	165	987	2291	8063	0.16717	8.0e-151	348551
1	JASPAR2014_TP53 JASPAR2014_TP53	1.8e-282	1.9e-285	-655.59	0.0	177	987	1504	3300	0.17933	4.9e-291	387991
1	JASPAR2014_USF1 JASPAR2014_USF1	2.6e-041	2.8e-044	-100.30	0.0	153	991	529	1812	0.15439	1.2e-049	221760
1	JASPAR2014_ZEB1 JASPAR2014_ZEB1	7.9e-007	8.4e-010	-20.90	0.0	123	993	695	4246	0.12387	2.7e-014	31248
1	JASPAR2014_Bach1::Mafk JASPAR2014_Bach1::Mafk	3.9e-348	4.2e-351	-806.78	0.0	125	987	1454	3740	0.12665	9.4e-357	443700
1	JASPAR2014_SREBF1 JASPAR2014_SREBF1	1.5e-002	1.6e-005	-11.02	0.0	112	992	744	5255	0.11290	1.1e-010	144045
1	JASPAR2014_THAP1 JASPAR2014_THAP1	1.1e-059	1.2e-062	-142.57	0.0	237	993	2864	8967	0.23867	1.2e-067	102672
1	JASPAR2014_EHF JASPAR2014_EHF	7.3e-022	7.7e-025	-55.52	0.0	292	994	1210	3143	0.29376	3.9e-028	1984
1	JASPAR2014_KLF5 JASPAR2014_KLF5	2.2e-074	2.3e-077	-176.47	0.0	166	992	1908	7475	0.16734	1.6e-082	141570
1	JASPAR2014_RFX2 JASPAR2014_RFX2	2.1e-011	2.2e-014	-31.44	0.0	273	983	897	2481	0.27772	6.6e-020	334862
1	JOLMA2013_CTCF_full JOLMA2013_CTCF_full	2.9e-066	3.1e-069	-157.76	0.0	141	985	422	1181	0.14315	9.1e-075	336036
1	JOLMA2013_EGR1_DBD JOLMA2013_EGR1_DBD	3.1e-053	3.3e-056	-127.76	0.0	174	988	1293	4726	0.17611	7.1e-062	457997
1	JOLMA2013_EGR1_full JOLMA2013_EGR1_full	2.9e-019	3.1e-022	-49.53	0.0	240	988	254	559	0.24291	1.1e-027	275587
1	JOLMA2013_EGR2_DBD JOLMA2013_EGR2_DBD	6.8e-069	7.2e-072	-163.81	0.0	163	991	985	3355	0.16448	2.4e-077	301950
1	JOLMA2013_EGR2_full JOLMA2013_EGR2_full	1.5e-060	1.6e-063	-144.62	0.0	177	987	1298	4540	0.17933	3.3e-069	475745
1	JOLMA2013_EGR3_DBD JOLMA2013_EGR3_DBD	3.9e-047	4.1e-050	-113.71	0.0	177	987	875	2931	0.17933	9.7e-056	424473
1	JOLMA2013_EGR4_DBD JOLMA2013_EGR4_DBD	3.1e-033	3.3e-036	-81.69	0.0	132	986	1220	6243	0.13387	6.7e-042	497904
1	JOLMA2013_Egr3_DBD JOLMA2013_Egr3_DBD	7.8e-030	8.3e-033	-73.87	0.0	175	987	575	1931	0.17730	2.4e-038	349044
1	JOLMA2013_HIC2_DBD JOLMA2013_HIC2_DBD	2.6e-019	2.7e-022	-49.65	0.0	153	993	1771	9003	0.15408	1.6e-027	171616
1	JOLMA2013_Hic1_DBD JOLMA2013_Hic1_DBD	4.6e-017	4.9e-020	-44.46	0.0	114	984	378	1899	0.11585	1.3e-025	378070
1	JOLMA2013_Hic1_DBD_2 JOLMA2013_Hic1_DBD_2	2.6e-022	2.8e-025	-56.53	0.0	157	993	1638	7927	0.15811	1.8e-030	153760
1	JOLMA2013_KLF13_full JOLMA2013_KLF13_full	4.5e-015	4.8e-018	-39.87	0.0	150	984	190	604	0.15244	1.4e-023	338790
1	JOLMA2013_KLF14_DBD JOLMA2013_KLF14_DBD	9.5e-061	1.0e-063	-145.06	0.0	134	988	808	3200	0.13563	2.0e-069	502860
1	JOLMA2013_KLF16_DBD JOLMA2013_KLF16_DBD	4.9e-066	5.2e-069	-157.23	0.0	141	991	1791	8262	0.14228	1.4e-074	372240
1	JOLMA2013_Klf12_DBD JOLMA2013_Klf12_DBD	1.8e-060	1.9e-063	-144.40	0.0	125	987	1074	4958	0.12665	3.8e-069	510255
1	JOLMA2013_SCRT2_DBD JOLMA2013_SCRT2_DBD	3.8e-007	4.0e-010	-21.63	0.0	181	989	654	2674	0.18301	1.1e-015	359632
1	JOLMA2013_SNAI2_DBD JOLMA2013_SNAI2_DBD	1.8e-002	1.9e-005	-10.87	0.0	129	993	1329	8665	0.12991	1.1e-010	165664
1	JOLMA2013_SP1_DBD JOLMA2013_SP1_DBD	2.8e-069	2.9e-072	-164.71	0.0	139	991	1885	8824	0.14026	7.4e-078	394515
1	JOLMA2013_SP3_DBD JOLMA2013_SP3_DBD	2.1e-075	2.2e-078	-178.79	0.0	139	991	1952	9050	0.14026	4.9e-084	461340
1	JOLMA2013_SP4_full JOLMA2013_SP4_full	9.9e-067	1.1e-069	-158.83	0.0	131	985	767	2950	0.13299	2.2e-075	483636
1	JOLMA2013_SP8_DBD JOLMA2013_SP8_DBD	2.8e-039	3.0e-042	-95.61	0.0	142	990	1761	8790	0.14343	6.4e-048	469794
1	JOLMA2013_ZIC1_full JOLMA2013_ZIC1_full	9.0e-009	9.6e-012	-25.37	0.0	476	988	1829	3295	0.48178	2.3e-017	422994
1	JOLMA2013_ZIC3_full JOLMA2013_ZIC3_full	3.6e-006	3.9e-009	-19.37	0.0	477	987	1688	3054	0.48328	8.4e-015	458983
1	JOLMA2013_ZIC4_DBD JOLMA2013_ZIC4_DBD	1.0e-022	1.1e-025	-57.46	0.0	329	987	2222	5436	0.33333	2.2e-031	499902
1	JOLMA2013_ZNF238_full JOLMA2013_ZNF238_full	5.1e-002	5.4e-005	-9.82	0.0	141	989	1146	6725	0.14257	1.0e-010	518700
1	JOLMA2013_ZNF740_DBD JOLMA2013_ZNF740_DBD	7.5e-004	8.0e-007	-14.04	0.0	136	992	1218	7357	0.13710	3.0e-012	265815
1	JOLMA2013_ZNF740_full JOLMA2013_ZNF740_full	3.8e-019	4.1e-022	-49.25	0.0	138	992	1437	7855	0.13911	1.9e-027	215325
1	JOLMA2013_Zic3_DBD JOLMA2013_Zic3_DBD	6.8e-011	7.2e-014	-30.26	0.0	335	987	1452	3525	0.33941	1.7e-019	437291
1	JOLMA2013_GRHL1_DBD JOLMA2013_GRHL1_DBD	1.7e-003	1.8e-006	-13.21	0.0	135	985	275	1340	0.13706	4.8e-012	378840
1	JOLMA2013_GRHL1_DBD_2 JOLMA2013_GRHL1_DBD_2	5.9e-003	6.2e-006	-11.99	0.0	624	992	2458	3609	0.62903	3.1e-011	203445
1	JOLMA2013_TFCP2_full_2 JOLMA2013_TFCP2_full_2	5.6e-011	5.9e-014	-30.46	0.0	366	986	2514	5869	0.37120	1.5e-019	393108
1	JOLMA2013_EBF1_full JOLMA2013_EBF1_full	2.2e-014	2.3e-017	-38.29	0.0	428	988	2631	5255	0.43320	4.7e-023	502367
1	JOLMA2013_EHF_full JOLMA2013_EHF_full	2.8e-038	2.9e-041	-93.33	0.0	188	990	1490	5539	0.18990	7.3e-047	404092
1	JOLMA2013_ELF1_DBD JOLMA2013_ELF1_DBD	1.6e-042	1.7e-045	-103.06	0.0	184	990	1100	3858	0.18586	5.1e-051	344812
1	JOLMA2013_ELF1_full JOLMA2013_ELF1_full	6.8e-002	7.2e-005	-9.54	0.0	326	990	638	1577	0.32929	2.3e-010	312208
1	JOLMA2013_ELF3_DBD JOLMA2013_ELF3_DBD	2.8e-026	2.9e-029	-65.70	0.0	188	990	1052	3888	0.18990	8.6e-035	342342
1	JOLMA2013_ELF3_full JOLMA2013_ELF3_full	6.7e-022	7.1e-025	-55.60	0.0	225	989	1130	3648	0.22750	1.9e-030	378898
1	JOLMA2013_ELF4_full JOLMA2013_ELF4_full	4.9e-031	5.2e-034	-76.63	0.0	188	990	980	3475	0.18990	1.5e-039	357656
1	JOLMA2013_ELF5_DBD JOLMA2013_ELF5_DBD	3.5e-043	3.7e-046	-104.61	0.0	343	991	3738	8821	0.34612	9.7e-052	379665
1	JOLMA2013_ELF5_full JOLMA2013_ELF5_full	2.4e-043	2.5e-046	-104.99	0.0	343	991	2646	6007	0.34612	7.1e-052	355410
1	JOLMA2013_ELK1_DBD JOLMA2013_ELK1_DBD	1.1e-081	1.2e-084	-193.23	0.0	168	992	1676	6166	0.16935	4.6e-090	263340
1	JOLMA2013_ELK1_full JOLMA2013_ELK1_full	1.9e-061	2.1e-064	-146.64	0.0	162	992	1208	4524	0.16331	1.0e-069	199485
1	JOLMA2013_ELK3_DBD JOLMA2013_ELK3_DBD	1.9e-077	2.0e-080	-183.52	0.0	164	992	1671	6358	0.16532	7.8e-086	256410
1	JOLMA2013_ELK4_DBD JOLMA2013_ELK4_DBD	1.4e-083	1.5e-086	-197.62	0.0	162	992	1184	4069	0.16331	5.8e-092	256905
1	JOLMA2013_ERF_DBD JOLMA2013_ERF_DBD	5.2e-070	5.5e-073	-166.38	0.0	192	992	1644	5496	0.19355	2.4e-078	232155
1	JOLMA2013_ERG_DBD JOLMA2013_ERG_DBD	9.5e-075	1.0e-077	-177.29	0.0	160	992	1788	7133	0.16129	3.7e-083	272745
1	JOLMA2013_ERG_DBD_2 JOLMA2013_ERG_DBD_2	3.9e-007	4.2e-010	-21.60	0.0	308	988	468	1102	0.31174	1.6e-015	262276
1	JOLMA2013_ERG_full JOLMA2013_ERG_full	1.2e-078	1.3e-081	-186.24	0.0	162	992	1502	5611	0.16331	5.7e-087	229185
1	JOLMA2013_ERG_full_2 JOLMA2013_ERG_full_2	1.1e-006	1.2e-009	-20.54	0.0	250	988	270	700	0.25304	5.9e-015	201637
1	JOLMA2013_ETS1_DBD JOLMA2013_ETS1_DBD	1.6e-087	1.7e-090	-206.71	0.0	164	992	1281	4399	0.16532	7.0e-096	243045
1	JOLMA2013_ETS1_DBD_2 JOLMA2013_ETS1_DBD_2	2.7e-004	2.9e-007	-15.06	0.0	166	984	224	842	0.16870	1.2e-012	238135
1	JOLMA2013_ETS1_full JOLMA2013_ETS1_full	4.5e-080	4.8e-083	-189.55	0.0	166	992	1569	5768	0.16734	1.7e-088	281655
1	JOLMA2013_ETV1_DBD JOLMA2013_ETV1_DBD	1.3e-077	1.4e-080	-183.87	0.0	160	992	1298	4727	0.16129	4.7e-086	297495
1	JOLMA2013_ETV2_DBD JOLMA2013_ETV2_DBD	1.3e-033	1.4e-036	-82.56	0.0	279	991	1908	5176	0.28153	4.8e-042	289080
1	JOLMA2013_ETV3_DBD JOLMA2013_ETV3_DBD	7.4e-037	7.9e-040	-90.04	0.0	164	992	1466	6242	0.16532	2.9e-045	272250
1	JOLMA2013_ETV4_DBD JOLMA2013_ETV4_DBD	1.8e-071	1.9e-074	-169.72	0.0	160	992	1483	5712	0.16129	6.4e-080	306405
1	JOLMA2013_ETV5_DBD JOLMA2013_ETV5_DBD	3.1e-076	3.3e-079	-180.71	0.0	160	992	1647	6413	0.16129	1.1e-084	300960
1	JOLMA2013_ETV6_full JOLMA2013_ETV6_full	1.5e-004	1.6e-007	-15.66	0.0	347	987	708	1616	0.35157	4.3e-013	366299
1	JOLMA2013_ETV6_full_2 JOLMA2013_ETV6_full_2	5.4e-047	5.8e-050	-113.38	0.0	160	992	997	3822	0.16129	2.5e-055	234135
1	JOLMA2013_Elf5_DBD JOLMA2013_Elf5_DBD	5.0e-045	5.3e-048	-108.86	0.0	347	991	3924	9171	0.35015	1.5e-053	352935
1	JOLMA2013_Elk3_DBD JOLMA2013_Elk3_DBD	3.2e-061	3.4e-064	-146.15	0.0	162	992	1162	4311	0.16331	1.8e-069	188100
1	JOLMA2013_FEV_DBD JOLMA2013_FEV_DBD	2.8e-073	3.0e-076	-173.89	0.0	162	992	1342	4948	0.16331	1.2e-081	253935
1	JOLMA2013_FLI1_DBD JOLMA2013_FLI1_DBD	5.2e-084	5.5e-087	-198.62	0.0	160	992	1496	5553	0.16129	2.1e-092	266310
1	JOLMA2013_FLI1_DBD_2 JOLMA2013_FLI1_DBD_2	1.6e-016	1.7e-019	-43.25	0.0	320	988	610	1326	0.32389	6.0e-025	273615
1	JOLMA2013_FLI1_full JOLMA2013_FLI1_full	7.8e-074	8.3e-077	-175.18	0.0	164	992	1320	4782	0.16532	3.8e-082	221760
1	JOLMA2013_FLI1_full_2 JOLMA2013_FLI1_full_2	1.5e-004	1.6e-007	-15.65	0.0	250	988	196	493	0.25304	1.0e-012	159239
1	JOLMA2013_GABPA_full JOLMA2013_GABPA_full	6.0e-077	6.4e-080	-182.35	0.0	186	992	1657	5602	0.18750	2.8e-085	232650
1	JOLMA2013_SPDEF_DBD JOLMA2013_SPDEF_DBD	4.9e-022	5.2e-025	-55.91	0.0	185	991	1078	4169	0.18668	1.9e-030	282150
1	JOLMA2013_SPDEF_full JOLMA2013_SPDEF_full	3.8e-031	4.0e-034	-76.89	0.0	185	991	1170	4370	0.18668	1.5e-039	277695
1	JOLMA2013_GCM1_DBD JOLMA2013_GCM1_DBD	6.5e-007	6.9e-010	-21.09	0.0	178	992	1079	4815	0.17944	2.8e-015	251460
1	JOLMA2013_GCM1_full_2 JOLMA2013_GCM1_full_2	8.2e-014	8.7e-017	-36.98	0.0	191	991	1788	7514	0.19273	2.5e-022	350460
1	JOLMA2013_GCM2_DBD JOLMA2013_GCM2_DBD	9.9e-014	1.1e-016	-36.79	0.0	160	992	1725	8600	0.16129	3.7e-022	283635
1	JOLMA2013_MEIS1_DBD JOLMA2013_MEIS1_DBD	3.4e-002	3.7e-005	-10.22	0.0	191	995	834	3592	0.19196	1.3e-009	28329
1	JOLMA2013_MEIS2_DBD_2 JOLMA2013_MEIS2_DBD_2	7.6e-009	8.1e-012	-25.54	0.0	174	994	1869	8957	0.17505	1.7e-016	48112
1	JOLMA2013_MEIS3_DBD_2 JOLMA2013_MEIS3_DBD_2	1.7e-010	1.8e-013	-29.35	0.0	196	990	1156	4587	0.19798	3.5e-019	508820
1	JOLMA2013_Meis2_DBD JOLMA2013_Meis2_DBD	3.3e-002	3.5e-005	-10.27	0.0	191	995	834	3592	0.19196	1.3e-009	26838
1	JOLMA2013_Meis2_DBD_2 JOLMA2013_Meis2_DBD_2	2.5e-004	2.7e-007	-15.14	0.0	196	990	1818	7879	0.19798	4.9e-013	537966
1	JOLMA2013_Meis3_DBD JOLMA2013_Meis3_DBD	9.0e-006	9.6e-009	-18.46	0.0	261	995	2724	9209	0.26231	3.1e-013	31311
1	JOLMA2013_Meis3_DBD_2 JOLMA2013_Meis3_DBD_2	2.3e-013	2.5e-016	-35.94	0.0	196	990	1316	5214	0.19798	6.1e-022	405080
1	JOLMA2013_PKNOX2_DBD JOLMA2013_PKNOX2_DBD	5.3e-003	5.7e-006	-12.08	0.0	264	990	437	1243	0.26667	2.9e-011	196118
1	JOLMA2013_TGIF2LX_full JOLMA2013_TGIF2LX_full	8.7e-002	9.3e-005	-9.28	0.0	376	990	584	1255	0.37980	4.0e-010	231686
1	JOLMA2013_TGIF2_DBD JOLMA2013_TGIF2_DBD	1.9e-002	2.0e-005	-10.83	0.0	264	990	566	1673	0.26667	6.0e-011	331968
1	JOLMA2013_NFIA_full JOLMA2013_NFIA_full	3.0e-118	3.2e-121	-277.46	0.0	173	987	869	2222	0.17528	7.4e-127	428417
1	JOLMA2013_NFIB_full JOLMA2013_NFIB_full	4.9e-118	5.2e-121	-276.96	0.0	173	987	929	2445	0.17528	1.2e-126	446658
1	JOLMA2013_NFIX_full JOLMA2013_NFIX_full	1.3e-165	1.4e-168	-386.49	0.0	175	987	1340	3550	0.17730	2.5e-174	558076
1	JOLMA2013_NRF1_full JOLMA2013_NRF1_full	8.1e-024	8.6e-027	-60.02	0.0	120	990	70	124	0.12121	4.0e-032	214396
1	JOLMA2013_RFX2_DBD JOLMA2013_RFX2_DBD	5.0e-007	5.3e-010	-21.35	0.0	224	986	159	391	0.22718	1.9e-015	283392
1	JOLMA2013_RFX3_DBD JOLMA2013_RFX3_DBD	3.1e-006	3.3e-009	-19.53	0.0	224	986	165	416	0.22718	8.0e-015	412788
1	JOLMA2013_RFX3_DBD_2 JOLMA2013_RFX3_DBD_2	4.3e-002	4.5e-005	-10.00	0.0	281	987	374	992	0.28470	1.8e-010	254881
1	JOLMA2013_RFX4_DBD JOLMA2013_RFX4_DBD	1.1e-005	1.2e-008	-18.27	0.0	224	986	150	372	0.22718	2.6e-014	446244
1	JOLMA2013_RFX4_DBD_2 JOLMA2013_RFX4_DBD_2	2.6e-006	2.8e-009	-19.71	0.0	421	987	654	1220	0.42655	9.7e-015	284954
1	JOLMA2013_RFX5_DBD JOLMA2013_RFX5_DBD	5.6e-008	6.0e-011	-23.54	0.0	140	986	260	1108	0.14199	1.9e-016	311436
1	JOLMA2013_RFX5_DBD_2 JOLMA2013_RFX5_DBD_2	6.3e-007	6.7e-010	-21.12	0.0	224	986	139	328	0.22718	2.1e-015	317340
1	JOLMA2013_Rfx2_DBD JOLMA2013_Rfx2_DBD	8.8e-007	9.3e-010	-20.79	0.0	224	986	163	405	0.22718	2.5e-015	367524
1	JOLMA2013_Rfx2_DBD_2 JOLMA2013_Rfx2_DBD_2	7.8e-011	8.3e-014	-30.11	0.0	387	987	778	1542	0.39210	2.6e-019	324887
1	JOLMA2013_Rfx3_DBD JOLMA2013_Rfx3_DBD	4.1e-007	4.4e-010	-21.54	0.0	192	986	116	294	0.19473	2.2e-015	197784
1	JOLMA2013_RUNX2_DBD JOLMA2013_RUNX2_DBD	2.5e-026	2.7e-029	-65.80	0.0	282	986	1062	2676	0.28600	4.8e-035	553500
1	JOLMA2013_RUNX2_DBD_2 JOLMA2013_RUNX2_DBD_2	1.6e-017	1.7e-020	-45.52	0.0	332	984	1608	3838	0.33740	4.3e-026	397710
1	JOLMA2013_RUNX2_DBD_3 JOLMA2013_RUNX2_DBD_3	1.2e-068	1.3e-071	-163.25	0.0	149	993	1230	4878	0.15005	9.3e-077	135408
1	JOLMA2013_RUNX3_DBD JOLMA2013_RUNX3_DBD	1.1e-023	1.2e-026	-59.68	0.0	282	986	1070	2735	0.28600	2.2e-032	549072
1	JOLMA2013_RUNX3_DBD_2 JOLMA2013_RUNX3_DBD_2	2.4e-069	2.5e-072	-164.87	0.0	148	992	1339	5444	0.14919	1.0e-077	243045
1	JOLMA2013_RUNX3_DBD_3 JOLMA2013_RUNX3_DBD_3	6.9e-015	7.4e-018	-39.45	0.0	350	984	1798	4178	0.35569	1.7e-023	445337
1	JOLMA2013_RUNX3_full JOLMA2013_RUNX3_full	1.3e-055	1.4e-058	-133.20	0.0	154	992	1235	4986	0.15524	5.2e-064	270765
1	JOLMA2013_GMEB2_DBD JOLMA2013_GMEB2_DBD	4.9e-003	5.2e-006	-12.16	0.0	100	994	748	5901	0.10060	6.4e-011	81840
1	JOLMA2013_EOMES_DBD_2 JOLMA2013_EOMES_DBD_2	1.2e-008	1.3e-011	-25.09	0.0	284	982	1144	3197	0.28921	3.4e-017	370440
1	JOLMA2013_TBX21_DBD_3 JOLMA2013_TBX21_DBD_3	2.8e-003	3.0e-006	-12.71	0.0	219	983	632	2226	0.22279	8.1e-012	371687
1	JOLMA2013_TEAD1_full JOLMA2013_TEAD1_full	6.1e-067	6.5e-070	-159.31	0.0	140	992	736	2639	0.14113	2.5e-075	255420
1	JOLMA2013_TEAD1_full_2 JOLMA2013_TEAD1_full_2	1.2e-007	1.3e-010	-22.76	0.0	165	985	236	843	0.16751	2.6e-016	507744
1	JOLMA2013_TEAD3_DBD JOLMA2013_TEAD3_DBD	8.3e-013	8.8e-016	-34.67	0.0	193	985	260	758	0.19594	1.6e-021	534804
1	JOLMA2013_TEAD3_DBD_2 JOLMA2013_TEAD3_DBD_2	7.2e-091	7.6e-094	-214.41	0.0	140	994	1397	5673	0.14085	2.4e-098	32240
1	JOLMA2013_TEAD4_DBD JOLMA2013_TEAD4_DBD	3.5e-070	3.7e-073	-166.77	0.0	152	992	661	2077	0.15323	1.3e-078	294525
1	JOLMA2013_TFAP2A_DBD JOLMA2013_TFAP2A_DBD	8.2e-121	8.7e-124	-283.36	0.0	138	990	1947	8102	0.13939	1.9e-129	451516
1	JOLMA2013_TFAP2A_DBD_2 JOLMA2013_TFAP2A_DBD_2	2.6e-064	2.7e-067	-153.27	0.0	159	991	1046	3780	0.16044	7.3e-073	374220
1	JOLMA2013_TFAP2A_DBD_3 JOLMA2013_TFAP2A_DBD_3	4.9e-039	5.2e-042	-95.05	0.0	209	989	1528	5141	0.21132	1.0e-047	504868
1	JOLMA2013_TFAP2B_DBD JOLMA2013_TFAP2B_DBD	6.2e-122	6.6e-125	-285.94	0.0	138	990	1938	8032	0.13939	1.5e-130	444600
1	JOLMA2013_TFAP2B_DBD_2 JOLMA2013_TFAP2B_DBD_2	1.3e-087	1.4e-090	-206.91	0.0	161	991	1496	5456	0.16246	3.9e-096	350460
1	JOLMA2013_TFAP2B_DBD_3 JOLMA2013_TFAP2B_DBD_3	8.2e-060	8.8e-063	-142.89	0.0	205	989	1617	5208	0.20728	1.7e-068	521170
1	JOLMA2013_TFAP2C_DBD JOLMA2013_TFAP2C_DBD	2.0e-126	2.1e-129	-296.28	0.0	180	990	2451	8367	0.18182	4.4e-135	478686
1	JOLMA2013_TFAP2C_DBD_2 JOLMA2013_TFAP2C_DBD_2	1.5e-054	1.6e-057	-130.80	0.0	159	991	775	2676	0.16044	4.4e-063	351945
1	JOLMA2013_TFAP2C_DBD_3 JOLMA2013_TFAP2C_DBD_3	4.7e-055	5.0e-058	-131.93	0.0	205	989	1508	4860	0.20728	1.0e-063	492518
1	JOLMA2013_TFAP2C_full JOLMA2013_TFAP2C_full	7.1e-130	7.6e-133	-304.22	0.0	180	990	2581	8871	0.18182	1.8e-138	426322
1	JOLMA2013_TFAP2C_full_2 JOLMA2013_TFAP2C_full_2	1.8e-045	1.9e-048	-109.88	0.0	137	989	965	4262	0.13852	3.9e-054	481156
1	JOLMA2013_TFAP2C_full_3 JOLMA2013_TFAP2C_full_3	8.8e-038	9.4e-041	-92.17	0.0	131	991	1670	8992	0.13219	2.6e-046	366795
1	JOLMA2013_Tcfap2a_DBD JOLMA2013_Tcfap2a_DBD	1.2e-117	1.3e-120	-276.04	0.0	186	990	2210	7252	0.18788	2.9e-126	454974
1	JOLMA2013_Tcfap2a_DBD_2 JOLMA2013_Tcfap2a_DBD_2	4.2e-032	4.5e-035	-79.09	0.0	125	991	1437	8083	0.12614	1.3e-040	353925
1	JOLMA2013_Tcfap2a_DBD_3 JOLMA2013_Tcfap2a_DBD_3	1.9e-051	2.1e-054	-123.62	0.0	209	989	1760	5816	0.21132	4.0e-060	507338
1	JOLMA2013_ARNTL_DBD JOLMA2013_ARNTL_DBD	1.5e-024	1.6e-027	-61.73	0.0	148	992	393	1462	0.14919	2.5e-032	62370
1	JOLMA2013_Ascl2_DBD JOLMA2013_Ascl2_DBD	1.0e-064	1.1e-067	-154.21	0.0	230	992	2455	7609	0.23185	5.3e-073	201465
1	JOLMA2013_BHLHB2_DBD JOLMA2013_BHLHB2_DBD	1.6e-023	1.7e-026	-59.32	0.0	110	992	737	4322	0.11089	9.9e-032	174735
1	JOLMA2013_BHLHB3_full JOLMA2013_BHLHB3_full	1.1e-022	1.2e-025	-57.40	0.0	130	992	822	4232	0.13105	7.5e-031	157905
1	JOLMA2013_BHLHE41_full JOLMA2013_BHLHE41_full	3.8e-020	4.0e-023	-51.58	0.0	152	992	451	1776	0.15323	5.0e-028	80190
1	JOLMA2013_Bhlhb2_DBD JOLMA2013_Bhlhb2_DBD	2.0e-024	2.1e-027	-61.41	0.0	104	992	605	3548	0.10484	1.3e-032	160380
1	JOLMA2013_CLOCK_DBD JOLMA2013_CLOCK_DBD	9.8e-016	1.0e-018	-41.40	0.0	180	992	1589	6923	0.18145	4.9e-024	214335
1	JOLMA2013_FIGLA_DBD JOLMA2013_FIGLA_DBD	7.7e-015	8.2e-018	-39.34	0.0	98	992	1190	9079	0.09879	3.0e-023	275220
1	JOLMA2013_HEY1_DBD JOLMA2013_HEY1_DBD	4.9e-022	5.2e-025	-55.92	0.0	182	992	818	3058	0.18347	2.5e-030	209880
1	JOLMA2013_HEY2_DBD JOLMA2013_HEY2_DBD	6.1e-028	6.5e-031	-69.51	0.0	118	992	1218	7192	0.11895	2.8e-036	232155
1	JOLMA2013_HEY2_full JOLMA2013_HEY2_full	1.6e-032	1.8e-035	-80.03	0.0	96	992	1034	7031	0.09677	7.3e-041	241560
1	JOLMA2013_ID4_DBD JOLMA2013_ID4_DBD	5.9e-022	6.3e-025	-55.73	0.0	144	992	1662	8760	0.14516	2.5e-030	252450
1	JOLMA2013_MAX_DBD JOLMA2013_MAX_DBD	4.8e-008	5.1e-011	-23.70	0.0	119	985	198	908	0.12081	2.1e-016	246492
1	JOLMA2013_MAX_DBD_2 JOLMA2013_MAX_DBD_2	4.6e-045	4.9e-048	-108.93	0.0	152	992	1545	6917	0.15323	2.3e-053	217800
1	JOLMA2013_MESP1_DBD JOLMA2013_MESP1_DBD	9.4e-009	1.0e-011	-25.33	0.0	140	992	1569	9096	0.14113	3.8e-017	259380
1	JOLMA2013_MLXIPL_full JOLMA2013_MLXIPL_full	4.3e-022	4.6e-025	-56.04	0.0	194	992	757	2624	0.19556	2.4e-030	189585
1	JOLMA2013_MLX_full JOLMA2013_MLX_full	1.4e-012	1.5e-015	-34.14	0.0	66	992	155	1038	0.06653	1.1e-020	141075
1	JOLMA2013_MNT_DBD JOLMA2013_MNT_DBD	1.4e-038	1.5e-041	-94.01	0.0	116	992	1336	7742	0.11694	6.5e-047	229680
1	JOLMA2013_MYF6_full JOLMA2013_MYF6_full	3.7e-008	3.9e-011	-23.97	0.0	264	992	1857	5923	0.26613	2.8e-016	141570
1	JOLMA2013_Mlx_DBD JOLMA2013_Mlx_DBD	3.4e-019	3.7e-022	-49.36	0.0	192	992	466	1506	0.19355	4.9e-027	74250
1	JOLMA2013_NHLH1_DBD JOLMA2013_NHLH1_DBD	2.7e-051	2.9e-054	-123.27	0.0	212	992	1649	5334	0.21371	1.6e-059	188100
1	JOLMA2013_NHLH1_full JOLMA2013_NHLH1_full	1.3e-065	1.4e-068	-156.23	0.0	180	992	1749	6383	0.18145	7.7e-074	183150
1	JOLMA2013_SREBF2_DBD JOLMA2013_SREBF2_DBD	3.2e-007	3.4e-010	-21.80	0.0	132	992	118	424	0.13306	3.0e-015	114840
1	JOLMA2013_Srebf1_DBD JOLMA2013_Srebf1_DBD	9.9e-007	1.0e-009	-20.68	0.0	94	992	566	4326	0.09476	8.0e-015	131670
1	JOLMA2013_TCF3_DBD JOLMA2013_TCF3_DBD	2.9e-018	3.1e-021	-47.23	0.0	140	992	1538	8405	0.14113	1.4e-026	217305
1	JOLMA2013_TCF4_DBD JOLMA2013_TCF4_DBD	6.0e-021	6.3e-024	-53.42	0.0	140	992	1540	8297	0.14113	2.7e-029	231660
1	JOLMA2013_TCF4_full JOLMA2013_TCF4_full	2.1e-005	2.2e-008	-17.64	0.0	138	992	1513	9087	0.13911	9.6e-014	227700
1	JOLMA2013_TFAP4_DBD JOLMA2013_TFAP4_DBD	1.6e-038	1.7e-041	-93.86	0.0	138	992	1408	6984	0.13911	1.1e-046	157905
1	JOLMA2013_TFAP4_full JOLMA2013_TFAP4_full	5.1e-033	5.4e-036	-81.21	0.0	218	992	1094	3432	0.21976	4.7e-041	114345
1	JOLMA2013_TFE3_DBD JOLMA2013_TFE3_DBD	8.3e-043	8.8e-046	-103.75	0.0	142	992	1656	8090	0.14315	3.1e-051	280665
1	JOLMA2013_TFEB_full JOLMA2013_TFEB_full	9.1e-046	9.7e-049	-110.56	0.0	142	992	1151	5147	0.14315	3.9e-054	246015
1	JOLMA2013_Tcf21_DBD JOLMA2013_Tcf21_DBD	2.7e-010	2.9e-013	-28.87	0.0	142	988	528	2529	0.14372	7.4e-019	387991
1	JOLMA2013_USF1_DBD JOLMA2013_USF1_DBD	3.5e-051	3.8e-054	-123.01	0.0	148	992	1213	5160	0.14919	1.9e-059	195525
1	JOLMA2013_ATF4_DBD JOLMA2013_ATF4_DBD	3.7e-036	3.9e-039	-88.43	0.0	127	989	843	4065	0.12841	9.2e-045	430274
1	JOLMA2013_ATF7_DBD JOLMA2013_ATF7_DBD	1.2e-029	1.3e-032	-73.45	0.0	144	988	292	936	0.14575	4.6e-038	272629
1	JOLMA2013_Atf4_DBD JOLMA2013_Atf4_DBD	9.8e-018	1.0e-020	-46.01	0.0	168	988	343	1160	0.17004	3.4e-026	311576
1	JOLMA2013_BATF3_DBD JOLMA2013_BATF3_DBD	1.5e-015	1.6e-018	-40.99	0.0	104	988	111	381	0.10526	1.1e-023	137547
1	JOLMA2013_CEBPB_DBD JOLMA2013_CEBPB_DBD	1.1e-013	1.1e-016	-36.72	0.0	154	992	288	1063	0.15524	5.7e-022	198000
1	JOLMA2013_CEBPB_full JOLMA2013_CEBPB_full	4.1e-011	4.3e-014	-30.77	0.0	108	992	169	763	0.10887	2.4e-019	178695
1	JOLMA2013_CEBPD_DBD JOLMA2013_CEBPD_DBD	4.3e-009	4.5e-012	-26.12	0.0	96	992	180	974	0.09677	2.6e-017	174735
1	JOLMA2013_CEBPE_DBD JOLMA2013_CEBPE_DBD	4.9e-013	5.2e-016	-35.19	0.0	154	992	338	1316	0.15524	2.2e-021	239085
1	JOLMA2013_CEBPG_DBD JOLMA2013_CEBPG_DBD	1.4e-016	1.5e-019	-43.35	0.0	96	992	259	1385	0.09677	1.1e-024	141075
1	JOLMA2013_CEBPG_full JOLMA2013_CEBPG_full	4.7e-016	5.0e-019	-42.14	0.0	96	992	266	1447	0.09677	3.3e-024	152460
1	JOLMA2013_CREB3L1_DBD JOLMA2013_CREB3L1_DBD	3.4e-019	3.6e-022	-49.37	0.0	166	988	696	2795	0.16802	9.6e-028	379610
1	JOLMA2013_CREB3L1_DBD_2 JOLMA2013_CREB3L1_DBD_2	6.6e-021	7.0e-024	-53.32	0.0	184	990	724	2628	0.18586	2.2e-029	321594
1	JOLMA2013_CREB3L1_full JOLMA2013_CREB3L1_full	2.5e-016	2.6e-019	-42.78	0.0	190	990	295	870	0.19192	1.0e-024	260338
1	JOLMA2013_CREB3_full JOLMA2013_CREB3_full	1.6e-032	1.7e-035	-80.05	0.0	138	988	377	1347	0.13968	5.7e-041	298265
1	JOLMA2013_CREB3_full_2 JOLMA2013_CREB3_full_2	2.8e-022	3.0e-025	-56.47	0.0	138	988	634	2898	0.13968	8.1e-031	370243
1	JOLMA2013_Cebpb_DBD JOLMA2013_Cebpb_DBD	3.2e-010	3.4e-013	-28.70	0.0	120	992	201	890	0.12097	2.0e-018	174735
1	JOLMA2013_Creb3l2_DBD JOLMA2013_Creb3l2_DBD	6.5e-003	6.9e-006	-11.88	0.0	115	989	121	569	0.11628	4.3e-011	159562
1	JOLMA2013_Creb3l2_DBD_2 JOLMA2013_Creb3l2_DBD_2	3.5e-021	3.8e-024	-53.94	0.0	192	990	598	1998	0.19394	1.3e-029	278616
1	JOLMA2013_Creb5_DBD JOLMA2013_Creb5_DBD	1.8e-028	1.9e-031	-70.75	0.0	104	990	224	867	0.10505	6.8e-037	276146
1	JOLMA2013_DBP_DBD JOLMA2013_DBP_DBD	1.5e-017	1.6e-020	-45.59	0.0	106	990	341	1781	0.10707	5.0e-026	318136
1	JOLMA2013_DBP_full JOLMA2013_DBP_full	2.5e-012	2.7e-015	-33.56	0.0	218	990	727	2408	0.22020	7.4e-021	360126
1	JOLMA2013_Dbp_DBD JOLMA2013_Dbp_DBD	1.3e-005	1.3e-008	-18.13	0.0	114	990	216	1124	0.11515	4.9e-014	275652
1	JOLMA2013_HLF_full JOLMA2013_HLF_full	3.9e-012	4.2e-015	-33.11	0.0	218	990	804	2707	0.22020	1.0e-020	409526
1	JOLMA2013_JDP2_DBD JOLMA2013_JDP2_DBD	7.7e-1014	8.2e-1017	-2339.63	0.0	137	993	2472	4151	0.13797	2.5e-1021	32240
1	JOLMA2013_JDP2_DBD_2 JOLMA2013_JDP2_DBD_2	1.0e-034	1.1e-037	-85.13	0.0	104	990	282	1133	0.10505	5.5e-043	192166
1	JOLMA2013_JDP2_full JOLMA2013_JDP2_full	2.5e-1017	2.6e-1020	-2347.67	0.0	137	993	2550	4368	0.13797	8.9e-1025	29760
1	JOLMA2013_JDP2_full_2 JOLMA2013_JDP2_full_2	3.1e-040	3.3e-043	-97.83	0.0	144	990	386	1250	0.14545	1.6e-048	203528
1	JOLMA2013_Jdp2_DBD JOLMA2013_Jdp2_DBD	1.1e-1036	1.2e-1039	-2392.24	0.0	137	993	2490	4135	0.13797	9.0e-1044	12896
1	JOLMA2013_Jdp2_DBD_2 JOLMA2013_Jdp2_DBD_2	3.0e-038	3.2e-041	-93.25	0.0	104	990	290	1138	0.10505	1.7e-046	188214
1	JOLMA2013_MAFF_DBD JOLMA2013_MAFF_DBD	1.0e-073	1.1e-076	-174.94	0.0	155	987	810	2641	0.15704	2.6e-082	403274
1	JOLMA2013_MAFG_full JOLMA2013_MAFG_full	1.3e-033	1.4e-036	-82.58	0.0	159	981	406	1288	0.16208	2.8e-042	489020
1	JOLMA2013_MAFK_DBD JOLMA2013_MAFK_DBD	1.8e-013	1.9e-016	-36.21	0.0	168	990	1776	8457	0.16970	4.1e-022	456950
1	JOLMA2013_MAFK_DBD_2 JOLMA2013_MAFK_DBD_2	1.4e-038	1.5e-041	-94.00	0.0	155	981	494	1646	0.15800	2.7e-047	563010
1	JOLMA2013_MAFK_full JOLMA2013_MAFK_full	5.9e-006	6.3e-009	-18.88	0.0	200	990	1613	6716	0.20202	1.4e-014	452504
1	JOLMA2013_MAFK_full_2 JOLMA2013_MAFK_full_2	5.4e-079	5.8e-082	-187.06	0.0	157	987	924	3046	0.15907	1.1e-087	529482
1	JOLMA2013_Mafb_DBD JOLMA2013_Mafb_DBD	1.8e-030	1.9e-033	-75.32	0.0	122	990	1172	6538	0.12323	4.0e-039	491036
1	JOLMA2013_Mafb_DBD_2 JOLMA2013_Mafb_DBD_2	5.0e-067	5.4e-070	-159.50	0.0	173	985	1347	4741	0.17563	1.1e-075	480192
1	JOLMA2013_Mafb_DBD_3 JOLMA2013_Mafb_DBD_3	5.6e-008	5.9e-011	-23.55	0.0	184	984	756	3064	0.18699	1.4e-016	428643
1	JOLMA2013_NFE2_DBD JOLMA2013_NFE2_DBD	1.5e-761	1.6e-764	-1758.69	0.0	137	991	2116	3895	0.13824	1.0e-769	162360
1	JOLMA2013_NFIL3_DBD JOLMA2013_NFIL3_DBD	1.4e-019	1.4e-022	-50.29	0.0	218	990	627	1902	0.22020	3.4e-028	426322
1	JOLMA2013_NRL_DBD JOLMA2013_NRL_DBD	4.5e-025	4.8e-028	-62.90	0.0	161	991	1892	8965	0.16246	1.4e-033	336600
1	JOLMA2013_XBP1_DBD JOLMA2013_XBP1_DBD	6.8e-031	7.3e-034	-76.30	0.0	142	990	587	2400	0.14343	2.4e-039	297882
1	JOLMA2013_XBP1_DBD_2 JOLMA2013_XBP1_DBD_2	1.4e-013	1.5e-016	-36.43	0.0	114	988	526	3007	0.11538	4.1e-022	367285
1	JOLMA2013_FOXB1_DBD JOLMA2013_FOXB1_DBD	2.8e-003	3.0e-006	-12.72	0.0	104	988	748	5576	0.10526	6.6e-012	450602
1	JOLMA2013_FOXO1_DBD_3 JOLMA2013_FOXO1_DBD_3	5.0e-004	5.3e-007	-14.45	0.0	490	990	3478	6458	0.49495	1.3e-012	418418
1	JOLMA2013_FOXO3_full_3 JOLMA2013_FOXO3_full_3	1.8e-008	1.9e-011	-24.70	0.0	455	991	3235	6329	0.45913	5.9e-017	317790
1	JOLMA2013_FOXO4_DBD_3 JOLMA2013_FOXO4_DBD_3	6.6e-006	7.1e-009	-18.77	0.0	406	990	3021	6621	0.41010	1.6e-014	439166
1	JOLMA2013_FOXO6_DBD_3 JOLMA2013_FOXO6_DBD_3	2.1e-003	2.3e-006	-13.00	0.0	420	988	1339	2733	0.42510	5.5e-012	410669
1	JOLMA2013_Foxg1_DBD_2 JOLMA2013_Foxg1_DBD_2	8.0e-002	8.6e-005	-9.37	0.0	582	990	3683	5865	0.58788	2.1e-010	403598
1	JOLMA2013_TP63_DBD JOLMA2013_TP63_DBD	5.1e-087	5.4e-090	-205.54	0.0	144	984	285	540	0.14634	2.6e-095	212112
1	JOLMA2013_Tp53_DBD JOLMA2013_Tp53_DBD	1.4e-007	1.5e-010	-22.64	0.0	236	984	1068	3570	0.23984	3.3e-016	445828
1	JOLMA2013_Tp53_DBD_2 JOLMA2013_Tp53_DBD_2	2.6e-012	2.8e-015	-33.53	0.0	125	985	327	1540	0.12690	7.5e-021	367524
1	JOLMA2013_Tp53_DBD_3 JOLMA2013_Tp53_DBD_3	2.5e-242	2.6e-245	-563.17	0.0	146	984	1034	2350	0.14837	5.9e-251	441409
1	JOLMA2013_Tp73_DBD JOLMA2013_Tp73_DBD	2.6e-228	2.8e-231	-530.88	0.0	110	984	1064	3236	0.11179	5.5e-237	498856
