# Supplementary material for: Motif signatures in stretch enhancers are enriched for disease-associated genetic variants
Source: Epigenetics Chromatin. 2015 Jul 16;8:23. doi: 10.1186/s13072-015-0015-7 (PMC4502539; doi:10.1186/s13072-015-0015-7)
Supplement: Additional file 3: — CentriMo scans of DHS sequences with database motifs. Zip archive of text outputs from CentriMo scans on DHS sequences within SEs or TEs using database motifs. File names specify the cell type and enhancer class. Can be downloaded at http://fusion.nhgri.nih.gov/files/se-motifs/AdditionalFile3.zip. [file 13072_2015_15_MOESM3_ESM.zip › AdditionalFile3/HSMM.SE.CentriMo.txt]

# WARNING: this file is not sorted!
# db	id alt	E-value	adj_p-value	log_adj_p-value	bin_location	bin_width	total_width	sites_in_bin	total_sites	p_success	p-value	mult_tests
1	JASPAR2014_Arnt JASPAR2014_Arnt	2.1e-002	2.2e-005	-10.71	0.0	344	996	1446	3711	0.34538	1.1e-008	1988
1	JASPAR2014_Arnt::Ahr JASPAR2014_Arnt::Ahr	3.9e-006	4.1e-009	-19.30	0.0	168	996	690	3181	0.16867	1.4e-012	2982
1	JASPAR2014_ELK1 JASPAR2014_ELK1	4.5e-012	4.8e-015	-32.96	0.0	300	992	2946	8439	0.30242	2.0e-020	245025
1	JASPAR2014_NHLH1 JASPAR2014_NHLH1	9.6e-315	1.0e-317	-729.90	0.0	134	990	2386	7878	0.13535	2.6e-323	389766
1	JASPAR2014_MZF1_1-4 JASPAR2014_MZF1_1-4	3.2e-003	3.4e-006	-12.59	0.0	470	996	4634	9197	0.47189	4.6e-010	7455
1	JASPAR2014_MYC::MAX JASPAR2014_MYC::MAX	4.1e-018	4.3e-021	-46.89	0.0	199	991	1054	3879	0.20081	2.0e-026	221265
1	JASPAR2014_Pax2 JASPAR2014_Pax2	7.0e-120	7.4e-123	-281.22	0.0	124	994	1396	5820	0.12475	1.2e-127	60512
1	JASPAR2014_SPIB JASPAR2014_SPIB	1.7e-014	1.8e-017	-38.57	0.0	393	995	3936	8851	0.39497	9.9e-022	17892
1	JASPAR2014_znf143 JASPAR2014_znf143	1.9e-007	2.0e-010	-22.32	0.0	164	982	1366	6663	0.16701	3.3e-016	612010
1	JASPAR2014_NFE2L1::MafG JASPAR2014_NFE2L1::MafG	1.5e-123	1.6e-126	-289.65	0.0	142	996	1900	7667	0.14257	1.8e-130	8946
1	JASPAR2014_TEAD1 JASPAR2014_TEAD1	4.2e-106	4.4e-109	-249.50	0.0	176	990	1594	5175	0.17778	1.2e-114	368524
1	JASPAR2014_TAL1::TCF3 JASPAR2014_TAL1::TCF3	7.2e-160	7.7e-163	-373.28	0.0	152	990	1645	5433	0.15354	1.8e-168	419900
1	JASPAR2014_Hand1::Tcfe2a JASPAR2014_Hand1::Tcfe2a	3.4e-028	3.6e-031	-70.10	0.0	226	992	2563	8996	0.22782	1.5e-036	242055
1	JASPAR2014_REL JASPAR2014_REL	3.4e-013	3.6e-016	-35.57	0.0	264	992	354	848	0.26613	1.5e-021	234630
1	JASPAR2014_RELA JASPAR2014_RELA	5.2e-023	5.5e-026	-58.16	0.0	192	992	1227	4665	0.19355	4.7e-031	117315
1	JASPAR2014_Mafb JASPAR2014_Mafb	6.5e-109	6.9e-112	-255.96	0.0	172	994	2530	9448	0.17304	1.5e-116	45632
1	JASPAR2014_TLX1::NFIC JASPAR2014_TLX1::NFIC	1.5e-044	1.5e-047	-107.79	0.0	170	988	752	2547	0.17206	5.9e-053	260304
1	JASPAR2014_ZNF354C JASPAR2014_ZNF354C	6.1e-004	6.5e-007	-14.24	0.0	154	996	1689	9447	0.15462	1.1e-010	5964
1	JASPAR2014_ELF5 JASPAR2014_ELF5	1.7e-004	1.8e-007	-15.54	0.0	209	993	992	3850	0.21047	1.4e-012	129456
1	JASPAR2014_CTCF JASPAR2014_CTCF	4.4e-070	4.7e-073	-166.55	0.0	95	983	232	610	0.09664	1.2e-078	402620
1	JASPAR2014_GABPA JASPAR2014_GABPA	2.3e-035	2.5e-038	-86.60	0.0	251	991	2182	6626	0.25328	9.5e-044	257895
1	JASPAR2014_Klf4 JASPAR2014_Klf4	4.4e-076	4.7e-079	-180.37	0.0	146	992	1889	8295	0.14718	1.9e-084	243540
1	JASPAR2014_RUNX1 JASPAR2014_RUNX1	1.5e-173	1.6e-176	-404.76	0.0	201	991	3112	9451	0.20283	7.3e-182	226710
1	JASPAR2014_ESR1 JASPAR2014_ESR1	5.7e-022	6.1e-025	-55.76	0.0	204	982	2262	8736	0.20774	8.7e-031	700210
1	JASPAR2014_PPARG::RXRA JASPAR2014_PPARG::RXRA	1.8e-005	1.9e-008	-17.78	0.0	397	987	2175	4770	0.40223	3.1e-014	612306
1	JASPAR2014_INSM1 JASPAR2014_INSM1	8.7e-007	9.2e-010	-20.81	0.0	162	990	1318	6575	0.16364	2.2e-015	424840
1	JASPAR2014_FEV JASPAR2014_FEV	6.6e-023	7.0e-026	-57.93	0.0	260	994	1725	5182	0.26157	3.1e-030	22320
1	JASPAR2014_NFIC JASPAR2014_NFIC	4.4e-050	4.6e-053	-120.50	0.0	208	996	2430	8655	0.20884	7.8e-057	5964
1	JASPAR2014_CREB1 JASPAR2014_CREB1	2.0e-016	2.2e-019	-42.98	0.0	138	994	482	2211	0.13883	4.2e-024	51088
1	JASPAR2014_JUN::FOS JASPAR2014_JUN::FOS	1.5e-974	1.6e-977	-2249.15	0.0	135	995	2724	5115	0.13568	6.9e-982	23359
1	JASPAR2014_HIF1A::ARNT JASPAR2014_HIF1A::ARNT	6.6e-004	7.0e-007	-14.17	0.0	368	994	1323	3088	0.37022	1.7e-011	42160
1	JASPAR2014_Tcfcp2l1 JASPAR2014_Tcfcp2l1	1.5e-055	1.6e-058	-133.06	0.0	274	988	2776	7568	0.27733	3.1e-064	523073
1	JASPAR2014_Zfx JASPAR2014_Zfx	1.6e-010	1.7e-013	-29.40	0.0	174	988	1713	7972	0.17611	4.3e-019	393907
1	JASPAR2014_Atoh1 JASPAR2014_Atoh1	4.5e-094	4.8e-097	-221.79	0.0	194	994	978	2609	0.19517	1.2e-100	3968
1	JASPAR2014_BATF::JUN JASPAR2014_BATF::JUN	3.3e-698	3.5e-701	-1612.85	0.0	135	991	2630	6005	0.13623	1.5e-706	232155
1	JASPAR2014_CEBPB JASPAR2014_CEBPB	1.2e-006	1.2e-009	-20.52	0.0	201	991	243	751	0.20283	5.8e-015	211860
1	JASPAR2014_E2F3 JASPAR2014_E2F3	2.6e-019	2.7e-022	-49.66	0.0	133	987	547	2562	0.13475	7.6e-028	357918
1	JASPAR2014_E2F4 JASPAR2014_E2F4	6.3e-019	6.7e-022	-48.76	0.0	149	991	615	2682	0.15035	3.0e-027	225225
1	JASPAR2014_E2F6 JASPAR2014_E2F6	1.2e-011	1.3e-014	-31.96	0.0	139	991	539	2621	0.14026	5.6e-020	234630
1	JASPAR2014_EGR2 JASPAR2014_EGR2	7.7e-041	8.2e-044	-99.21	0.0	197	987	2092	7778	0.19959	2.1e-049	396865
1	JASPAR2014_ELF1 JASPAR2014_ELF1	1.3e-029	1.3e-032	-73.39	0.0	261	989	1738	5020	0.26390	4.8e-038	279110
1	JASPAR2014_Erg JASPAR2014_Erg	3.5e-023	3.7e-026	-58.56	0.0	243	991	1169	3514	0.24521	1.6e-031	226710
1	JASPAR2014_FLI1 JASPAR2014_FLI1	1.8e-039	1.9e-042	-96.05	0.0	243	991	2093	6430	0.24521	8.0e-048	241560
1	JASPAR2014_FOS JASPAR2014_FOS	3.5e-1140	3.8e-1143	-2630.53	0.0	153	991	3169	5393	0.15439	1.9e-1148	193545
1	JASPAR2014_FOSL1 JASPAR2014_FOSL1	5.0e-1189	5.3e-1192	-2743.01	0.0	153	991	3281	5557	0.15439	2.8e-1197	189090
1	JASPAR2014_FOSL2 JASPAR2014_FOSL2	2.2e-967	2.4e-970	-2232.64	0.0	121	991	2984	6517	0.12210	1.1e-975	219780
1	JASPAR2014_HSF1 JASPAR2014_HSF1	5.9e-005	6.3e-008	-16.58	0.0	311	987	2670	7527	0.31510	1.4e-013	439756
1	JASPAR2014_JUN JASPAR2014_JUN	9.1e-037	9.7e-040	-89.84	0.0	137	989	866	3903	0.13852	3.4e-045	285038
1	JASPAR2014_JUNB JASPAR2014_JUNB	5.7e-1199	6.1e-1202	-2765.91	0.0	155	991	3269	5441	0.15641	3.5e-1207	175230
1	JASPAR2014_JUND JASPAR2014_JUND	1.2e-1151	1.3e-1154	-2656.91	0.0	153	991	3055	5037	0.15439	8.4e-1160	155925
1	JASPAR2014_Klf1 JASPAR2014_Klf1	1.8e-049	1.9e-052	-119.08	0.0	139	991	1603	7740	0.14026	6.6e-058	292050
1	JASPAR2014_MAFF JASPAR2014_MAFF	5.2e-052	5.5e-055	-124.93	0.0	150	984	1671	7444	0.15244	2.0e-060	270050
1	JASPAR2014_MAFK JASPAR2014_MAFK	1.4e-045	1.5e-048	-110.12	0.0	127	987	1413	7326	0.12867	5.7e-054	263755
1	JASPAR2014_Meis1 JASPAR2014_Meis1	9.0e-038	9.6e-041	-92.14	0.0	171	987	1954	8323	0.17325	2.8e-046	342635
1	JASPAR2014_Myod1 JASPAR2014_Myod1	2.1e-466	2.3e-469	-1079.10	0.0	155	989	2183	5034	0.15672	8.3e-475	272688
1	JASPAR2014_Myog JASPAR2014_Myog	2.5e-523	2.7e-526	-1210.16	0.0	159	991	2152	4532	0.16044	1.3e-531	212850
1	JASPAR2014_NFE2::MAF JASPAR2014_NFE2::MAF	1.6e-394	1.7e-397	-913.61	0.0	131	987	1959	5359	0.13273	4.3e-403	391442
1	JASPAR2014_NFYB JASPAR2014_NFYB	9.2e-012	9.8e-015	-32.26	0.0	135	987	78	192	0.13678	3.4e-020	288898
1	JASPAR2014_NRF1 JASPAR2014_NRF1	5.5e-008	5.9e-011	-23.56	0.0	173	991	917	4088	0.17457	2.9e-016	199485
1	JASPAR2014_Rfx1 JASPAR2014_Rfx1	1.7e-015	1.8e-018	-40.87	0.0	152	988	221	732	0.15385	5.3e-024	338691
1	JASPAR2014_RFX5 JASPAR2014_RFX5	2.0e-049	2.2e-052	-118.97	0.0	197	987	2198	8020	0.19959	6.4e-058	336226
1	JASPAR2014_RUNX2 JASPAR2014_RUNX2	3.7e-144	4.0e-147	-337.10	0.0	199	987	2578	7848	0.20162	1.0e-152	383554
1	JASPAR2014_SMAD2::SMAD3::SMAD4 JASPAR2014_SMAD2::SMAD3::SMAD4	1.2e-018	1.3e-021	-48.07	0.0	165	989	1846	8749	0.16684	3.7e-027	354692
1	JASPAR2014_SP2 JASPAR2014_SP2	6.3e-043	6.7e-046	-104.02	0.0	133	987	1651	8532	0.13475	1.7e-051	386512
1	JASPAR2014_Stat5a::Stat5b JASPAR2014_Stat5a::Stat5b	7.0e-003	7.4e-006	-11.81	0.0	331	991	1998	5303	0.33401	3.4e-011	219780
1	JASPAR2014_Tcf12 JASPAR2014_Tcf12	5.9e-535	6.3e-538	-1236.95	0.0	157	991	2200	4681	0.15843	2.9e-543	221265
1	JASPAR2014_Tcf3 JASPAR2014_Tcf3	4.0e-345	4.3e-348	-799.85	0.0	163	991	2198	5661	0.16448	1.8e-353	231660
1	JASPAR2014_TFAP2C JASPAR2014_TFAP2C	1.9e-036	2.0e-039	-89.10	0.0	207	987	2273	8277	0.20973	6.5e-045	307632
1	JASPAR2014_TP63 JASPAR2014_TP63	2.0e-008	2.1e-011	-24.58	0.0	182	982	1653	7389	0.18534	6.6e-017	319480
1	JASPAR2014_USF2 JASPAR2014_USF2	1.7e-010	1.8e-013	-29.34	0.0	165	991	432	1729	0.16650	8.7e-019	208890
1	JASPAR2014_AR JASPAR2014_AR	6.6e-010	7.0e-013	-27.98	0.0	337	987	2361	5973	0.34144	2.3e-018	309111
1	JASPAR2014_CEBPA JASPAR2014_CEBPA	6.3e-019	6.7e-022	-48.75	0.0	143	991	804	3856	0.14430	3.2e-027	212850
1	JASPAR2014_E2F1 JASPAR2014_E2F1	2.2e-009	2.3e-012	-26.80	0.0	277	991	495	1271	0.27952	1.8e-017	127215
1	JASPAR2014_EBF1 JASPAR2014_EBF1	1.1e-011	1.2e-014	-32.05	0.0	295	991	1602	4433	0.29768	5.5e-020	218295
1	JASPAR2014_EGR1 JASPAR2014_EGR1	2.2e-053	2.3e-056	-128.11	0.0	134	988	1643	8117	0.13563	6.7e-062	345593
1	JASPAR2014_ELK4 JASPAR2014_ELK4	9.0e-038	9.6e-041	-92.15	0.0	265	991	2246	6456	0.26741	4.1e-046	235620
1	JASPAR2014_ESR2 JASPAR2014_ESR2	2.0e-013	2.1e-016	-36.09	0.0	167	987	1831	8778	0.16920	6.9e-022	309604
1	JASPAR2014_Ets1 JASPAR2014_Ets1	8.0e-048	8.5e-051	-115.29	0.0	241	987	2193	6640	0.24417	2.3e-056	371229
1	JASPAR2014_MAX JASPAR2014_MAX	5.5e-008	5.9e-011	-23.55	0.0	166	992	1040	4914	0.16734	4.4e-016	135135
1	JASPAR2014_Myb JASPAR2014_Myb	4.9e-097	5.2e-100	-228.60	0.0	178	992	2110	7481	0.17944	3.5e-105	151470
1	JASPAR2014_Myc JASPAR2014_Myc	6.9e-006	7.4e-009	-18.72	0.0	168	992	317	1256	0.16935	6.8e-014	108900
1	JASPAR2014_Mycn JASPAR2014_Mycn	1.7e-014	1.8e-017	-38.54	0.0	166	994	755	3263	0.16700	2.3e-021	7936
1	JASPAR2014_Nfe2l2 JASPAR2014_Nfe2l2	1.1e-365	1.1e-368	-847.23	0.0	131	987	2280	7012	0.13273	2.6e-374	425952
1	JASPAR2014_NFKB1 JASPAR2014_NFKB1	1.6e-016	1.7e-019	-43.20	0.0	251	991	2272	7424	0.25328	7.3e-025	236610
1	JASPAR2014_NFYA JASPAR2014_NFYA	2.0e-012	2.1e-015	-33.81	0.0	82	984	166	917	0.08333	6.0e-021	343700
1	JASPAR2014_Spi1 JASPAR2014_Spi1	3.7e-002	3.9e-005	-10.14	0.0	315	987	1654	4553	0.31915	1.3e-010	297279
1	JASPAR2014_SP1 JASPAR2014_SP1	4.8e-046	5.1e-049	-111.20	0.0	141	991	1564	7508	0.14228	2.1e-054	237600
1	JASPAR2014_STAT1 JASPAR2014_STAT1	9.3e-004	9.9e-007	-13.83	0.0	395	991	2395	5390	0.39859	4.7e-012	211365
1	JASPAR2014_STAT3 JASPAR2014_STAT3	5.0e-003	5.3e-006	-12.14	0.0	393	991	1070	2305	0.39657	2.4e-011	220275
1	JASPAR2014_TFAP2A JASPAR2014_TFAP2A	1.1e-028	1.2e-031	-71.20	0.0	93	987	1120	8115	0.09422	3.5e-037	343621
1	JASPAR2014_USF1 JASPAR2014_USF1	3.7e-012	3.9e-015	-33.18	0.0	119	991	1140	7284	0.12008	1.8e-020	214335
1	JASPAR2014_Bach1::Mafk JASPAR2014_Bach1::Mafk	5.3e-305	5.7e-308	-707.46	0.0	133	987	1434	3743	0.13475	1.2e-313	464406
1	JASPAR2014_SREBF1 JASPAR2014_SREBF1	6.3e-009	6.7e-012	-25.73	0.0	98	992	676	4982	0.09879	4.6e-017	146520
1	JASPAR2014_SREBF2 JASPAR2014_SREBF2	1.2e-010	1.3e-013	-29.66	0.0	164	992	1206	5749	0.16532	9.0e-019	147015
1	JASPAR2014_THAP1 JASPAR2014_THAP1	3.8e-041	4.0e-044	-99.92	0.0	169	993	2141	9315	0.17019	3.2e-049	124496
1	JASPAR2014_EHF JASPAR2014_EHF	4.1e-014	4.4e-017	-37.67	0.0	226	994	987	3330	0.22736	2.2e-020	1984
1	JASPAR2014_KLF5 JASPAR2014_KLF5	4.6e-076	4.9e-079	-180.32	0.0	156	992	1666	6673	0.15726	3.0e-084	161370
1	JASPAR2014_RFX2 JASPAR2014_RFX2	1.5e-018	1.6e-021	-47.90	0.0	169	983	244	723	0.17192	4.5e-027	349592
1	JASPAR2014_NR3C1 JASPAR2014_NR3C1	1.7e-004	1.8e-007	-15.55	0.0	325	987	344	757	0.32928	4.4e-013	399330
1	JOLMA2013_CTCF_full JOLMA2013_CTCF_full	4.6e-060	4.9e-063	-143.47	0.0	93	985	256	816	0.09442	1.6e-068	307500
1	JOLMA2013_EGR1_DBD JOLMA2013_EGR1_DBD	2.5e-032	2.7e-035	-79.60	0.0	198	988	1156	4001	0.20040	6.2e-041	432361
1	JOLMA2013_EGR1_full JOLMA2013_EGR1_full	6.2e-002	6.6e-005	-9.62	0.0	214	988	281	922	0.21660	2.8e-010	239105
1	JOLMA2013_EGR2_DBD JOLMA2013_EGR2_DBD	1.5e-024	1.5e-027	-61.73	0.0	201	991	988	3426	0.20283	5.4e-033	285120
1	JOLMA2013_EGR2_full JOLMA2013_EGR2_full	6.5e-034	6.9e-037	-83.27	0.0	199	987	1248	4324	0.20162	1.5e-042	452081
1	JOLMA2013_EGR3_DBD JOLMA2013_EGR3_DBD	1.4e-024	1.5e-027	-61.80	0.0	215	987	893	2836	0.21783	3.7e-033	392428
1	JOLMA2013_EGR4_DBD JOLMA2013_EGR4_DBD	1.5e-022	1.6e-025	-57.10	0.0	206	986	1812	6763	0.20892	3.3e-031	483144
1	JOLMA2013_Egr3_DBD JOLMA2013_Egr3_DBD	4.7e-006	5.0e-009	-19.11	0.0	203	987	520	1856	0.20567	1.6e-014	312562
1	JOLMA2013_GLI2_DBD JOLMA2013_GLI2_DBD	1.1e-003	1.1e-006	-13.69	0.0	126	988	1370	8979	0.12753	2.2e-012	515185
1	JOLMA2013_GLI2_DBD_2 JOLMA2013_GLI2_DBD_2	2.0e-002	2.2e-005	-10.74	0.0	114	990	1059	7585	0.11515	5.2e-011	411996
1	JOLMA2013_HIC2_DBD JOLMA2013_HIC2_DBD	1.7e-009	1.8e-012	-27.02	0.0	149	993	1719	9441	0.15005	1.1e-017	167648
1	JOLMA2013_Hic1_DBD JOLMA2013_Hic1_DBD	3.8e-004	4.0e-007	-14.72	0.0	258	984	674	2024	0.26220	1.1e-012	383471
1	JOLMA2013_Hic1_DBD_2 JOLMA2013_Hic1_DBD_2	1.2e-014	1.3e-017	-38.88	0.0	145	993	1611	8749	0.14602	7.5e-023	174592
1	JOLMA2013_KLF14_DBD JOLMA2013_KLF14_DBD	2.1e-019	2.2e-022	-49.88	0.0	184	988	1328	5392	0.18623	4.6e-028	476731
1	JOLMA2013_KLF16_DBD JOLMA2013_KLF16_DBD	5.0e-044	5.4e-047	-106.54	0.0	155	991	1822	8274	0.15641	1.4e-052	382635
1	JOLMA2013_Klf12_DBD JOLMA2013_Klf12_DBD	4.3e-034	4.6e-037	-83.67	0.0	119	987	1004	5427	0.12057	9.1e-043	502367
1	JOLMA2013_SCRT2_DBD JOLMA2013_SCRT2_DBD	1.2e-007	1.3e-010	-22.76	0.0	141	989	510	2528	0.14257	3.4e-016	380380
1	JOLMA2013_SP1_DBD JOLMA2013_SP1_DBD	1.1e-048	1.2e-051	-117.26	0.0	129	991	1603	8336	0.13017	2.9e-057	408870
1	JOLMA2013_SP3_DBD JOLMA2013_SP3_DBD	6.6e-043	7.0e-046	-103.97	0.0	131	991	1732	9204	0.13219	1.6e-051	430155
1	JOLMA2013_SP4_full JOLMA2013_SP4_full	3.6e-019	3.9e-022	-49.30	0.0	185	985	710	2575	0.18782	8.9e-028	435912
1	JOLMA2013_SP8_DBD JOLMA2013_SP8_DBD	1.2e-027	1.3e-030	-68.83	0.0	156	990	1839	8837	0.15758	2.8e-036	464360
1	JOLMA2013_ZBTB7C_full JOLMA2013_ZBTB7C_full	1.2e-008	1.3e-011	-25.10	0.0	128	990	1469	9212	0.12929	3.1e-017	402610
1	JOLMA2013_ZIC1_full JOLMA2013_ZIC1_full	2.0e-022	2.1e-025	-56.83	0.0	148	988	747	3311	0.14980	4.9e-031	422994
1	JOLMA2013_ZIC3_full JOLMA2013_ZIC3_full	1.3e-015	1.4e-018	-41.13	0.0	133	987	958	5181	0.13475	3.0e-024	463420
1	JOLMA2013_ZIC4_DBD JOLMA2013_ZIC4_DBD	5.2e-037	5.6e-040	-90.38	0.0	127	987	1412	7585	0.12867	1.1e-045	499409
1	JOLMA2013_ZNF238_DBD JOLMA2013_ZNF238_DBD	1.6e-080	1.7e-083	-190.59	0.0	145	989	1506	6186	0.14661	3.4e-089	498446
1	JOLMA2013_ZNF238_full JOLMA2013_ZNF238_full	2.9e-098	3.1e-101	-231.42	0.0	149	989	1918	7792	0.15066	5.9e-107	526604
1	JOLMA2013_ZNF740_DBD JOLMA2013_ZNF740_DBD	1.3e-021	1.4e-024	-54.95	0.0	118	992	1334	8276	0.11895	5.2e-030	263835
1	JOLMA2013_ZNF740_full JOLMA2013_ZNF740_full	1.2e-035	1.3e-038	-87.26	0.0	118	992	1396	8139	0.11895	5.8e-044	217800
1	JOLMA2013_Zfp740_DBD JOLMA2013_Zfp740_DBD	7.5e-016	8.0e-019	-41.67	0.0	112	992	1347	9107	0.11290	2.4e-024	334125
1	JOLMA2013_Zic3_DBD JOLMA2013_Zic3_DBD	2.1e-022	2.2e-025	-56.78	0.0	181	987	946	3620	0.18338	4.9e-031	445672
1	JOLMA2013_TFCP2_full_2 JOLMA2013_TFCP2_full_2	7.3e-005	7.7e-008	-16.38	0.0	292	986	2022	5950	0.29615	2.0e-013	395076
1	JOLMA2013_EBF1_full JOLMA2013_EBF1_full	2.3e-017	2.5e-020	-45.14	0.0	320	988	2213	5672	0.32389	4.9e-026	512227
1	JOLMA2013_EHF_full JOLMA2013_EHF_full	8.6e-012	9.2e-015	-32.32	0.0	256	990	1740	5545	0.25859	2.4e-020	377910
1	JOLMA2013_ELF1_DBD JOLMA2013_ELF1_DBD	2.7e-016	2.9e-019	-42.68	0.0	262	990	1370	4062	0.26465	8.8e-025	330980
1	JOLMA2013_ELF3_DBD JOLMA2013_ELF3_DBD	1.1e-005	1.2e-008	-18.23	0.0	260	990	1290	4095	0.26263	3.9e-014	313196
1	JOLMA2013_ELF3_full JOLMA2013_ELF3_full	1.8e-002	1.9e-005	-10.87	0.0	261	989	850	2650	0.26390	5.1e-011	372476
1	JOLMA2013_ELF4_full JOLMA2013_ELF4_full	3.0e-014	3.2e-017	-37.98	0.0	216	990	1124	3952	0.21818	9.6e-023	334438
1	JOLMA2013_ELF5_DBD JOLMA2013_ELF5_DBD	1.0e-014	1.1e-017	-39.08	0.0	247	991	1989	6561	0.24924	2.9e-023	361845
1	JOLMA2013_ELF5_full JOLMA2013_ELF5_full	4.5e-014	4.8e-017	-37.57	0.0	247	991	2306	7736	0.24924	1.3e-022	358380
1	JOLMA2013_ELK1_DBD JOLMA2013_ELK1_DBD	2.7e-040	2.9e-043	-97.96	0.0	246	992	2447	7583	0.24798	1.1e-048	263835
1	JOLMA2013_ELK1_full JOLMA2013_ELK1_full	3.1e-029	3.3e-032	-72.48	0.0	264	992	1598	4534	0.26613	1.8e-037	185625
1	JOLMA2013_ELK3_DBD JOLMA2013_ELK3_DBD	2.1e-043	2.2e-046	-105.13	0.0	242	992	2532	7940	0.24395	1.0e-051	219780
1	JOLMA2013_ELK4_DBD JOLMA2013_ELK4_DBD	8.6e-047	9.1e-050	-112.92	0.0	262	992	2569	7417	0.26411	3.5e-055	257895
1	JOLMA2013_ERF_DBD JOLMA2013_ERF_DBD	7.8e-042	8.3e-045	-101.50	0.0	264	992	1968	5505	0.26613	3.6e-050	233640
1	JOLMA2013_ERG_DBD JOLMA2013_ERG_DBD	3.2e-044	3.5e-047	-106.98	0.0	262	992	2818	8291	0.26411	1.4e-052	244035
1	JOLMA2013_ERG_full JOLMA2013_ERG_full	3.8e-043	4.1e-046	-104.52	0.0	262	992	2544	7407	0.26411	1.6e-051	247005
1	JOLMA2013_ETS1_DBD JOLMA2013_ETS1_DBD	1.0e-051	1.1e-054	-124.26	0.0	262	992	2322	6523	0.26411	4.4e-060	244035
1	JOLMA2013_ETS1_full JOLMA2013_ETS1_full	1.5e-050	1.6e-053	-121.56	0.0	262	992	1890	5150	0.26411	6.0e-059	269280
1	JOLMA2013_ETV1_DBD JOLMA2013_ETV1_DBD	5.9e-047	6.3e-050	-113.29	0.0	242	992	2182	6624	0.24395	2.3e-055	271755
1	JOLMA2013_ETV2_DBD JOLMA2013_ETV2_DBD	4.4e-019	4.7e-022	-49.12	0.0	261	991	1726	5217	0.26337	1.7e-027	272745
1	JOLMA2013_ETV3_DBD JOLMA2013_ETV3_DBD	1.1e-018	1.2e-021	-48.17	0.0	264	992	1878	5683	0.26613	4.4e-027	271755
1	JOLMA2013_ETV4_DBD JOLMA2013_ETV4_DBD	4.6e-044	4.9e-047	-106.64	0.0	174	992	1596	6343	0.17540	1.7e-052	286605
1	JOLMA2013_ETV5_DBD JOLMA2013_ETV5_DBD	1.9e-046	2.0e-049	-112.12	0.0	240	992	2458	7668	0.24194	7.1e-055	286605
1	JOLMA2013_ETV6_full_2 JOLMA2013_ETV6_full_2	5.3e-028	5.6e-031	-69.65	0.0	272	992	2356	6863	0.27419	2.2e-036	250965
1	JOLMA2013_Elf5_DBD JOLMA2013_Elf5_DBD	7.6e-015	8.1e-018	-39.35	0.0	241	991	2210	7539	0.24319	2.4e-023	344025
1	JOLMA2013_Elk3_DBD JOLMA2013_Elk3_DBD	7.0e-032	7.5e-035	-78.58	0.0	264	992	1698	4810	0.26613	4.0e-040	187110
1	JOLMA2013_FEV_DBD JOLMA2013_FEV_DBD	1.4e-045	1.5e-048	-110.10	0.0	262	992	2598	7534	0.26411	5.4e-054	283635
1	JOLMA2013_FLI1_DBD JOLMA2013_FLI1_DBD	9.3e-050	9.9e-053	-119.74	0.0	262	992	2462	7012	0.26411	3.6e-058	274230
1	JOLMA2013_FLI1_full JOLMA2013_FLI1_full	2.2e-042	2.3e-045	-102.78	0.0	262	992	1850	5153	0.26411	1.0e-050	223245
1	JOLMA2013_GABPA_full JOLMA2013_GABPA_full	1.4e-055	1.5e-058	-133.18	0.0	240	992	2016	5942	0.24194	6.8e-064	212850
1	JOLMA2013_SPDEF_DBD JOLMA2013_SPDEF_DBD	2.3e-009	2.4e-012	-26.74	0.0	219	991	832	2880	0.22099	9.0e-018	271755
1	JOLMA2013_SPDEF_full JOLMA2013_SPDEF_full	1.4e-018	1.5e-021	-47.97	0.0	171	991	834	3396	0.17255	5.2e-027	280665
1	JOLMA2013_GCM1_DBD JOLMA2013_GCM1_DBD	3.4e-003	3.6e-006	-12.53	0.0	164	992	1500	7726	0.16532	1.4e-011	251460
1	JOLMA2013_GCM1_full_2 JOLMA2013_GCM1_full_2	8.6e-003	9.2e-006	-11.60	0.0	105	991	987	7596	0.10595	2.6e-011	356895
1	JOLMA2013_GCM2_DBD JOLMA2013_GCM2_DBD	5.0e-008	5.3e-011	-23.65	0.0	164	992	1560	7778	0.16532	1.9e-016	277695
1	JOLMA2013_MEIS1_DBD JOLMA2013_MEIS1_DBD	5.0e-005	5.4e-008	-16.74	0.0	185	995	1743	8045	0.18593	2.0e-012	27335
1	JOLMA2013_MEIS2_DBD JOLMA2013_MEIS2_DBD	6.1e-002	6.5e-005	-9.64	0.0	174	988	119	392	0.17611	5.2e-010	126208
1	JOLMA2013_MEIS2_DBD_2 JOLMA2013_MEIS2_DBD_2	2.6e-016	2.7e-019	-42.75	0.0	128	994	625	3272	0.12877	5.7e-024	48112
1	JOLMA2013_MEIS3_DBD JOLMA2013_MEIS3_DBD	1.9e-004	2.0e-007	-15.41	0.0	164	994	496	2243	0.16499	2.9e-012	70928
1	JOLMA2013_MEIS3_DBD_2 JOLMA2013_MEIS3_DBD_2	2.1e-039	2.2e-042	-95.92	0.0	160	990	1750	7775	0.16162	4.4e-048	495482
1	JOLMA2013_Meis2_DBD JOLMA2013_Meis2_DBD	8.7e-006	9.2e-009	-18.50	0.0	167	995	1045	5056	0.16784	3.6e-013	25347
1	JOLMA2013_Meis2_DBD_2 JOLMA2013_Meis2_DBD_2	1.8e-039	1.9e-042	-96.05	0.0	158	990	1074	4382	0.15960	3.7e-048	525616
1	JOLMA2013_Meis3_DBD JOLMA2013_Meis3_DBD	1.9e-007	2.0e-010	-22.33	0.0	169	995	1887	9421	0.16985	7.8e-015	25844
1	JOLMA2013_Meis3_DBD_2 JOLMA2013_Meis3_DBD_2	1.5e-034	1.6e-037	-84.70	0.0	168	990	1342	5533	0.16970	4.0e-043	411502
1	JOLMA2013_PKNOX1_DBD JOLMA2013_PKNOX1_DBD	2.3e-017	2.4e-020	-45.16	0.0	186	990	334	1031	0.18788	1.6e-025	156104
1	JOLMA2013_PKNOX2_DBD JOLMA2013_PKNOX2_DBD	5.4e-020	5.7e-023	-51.21	0.0	160	990	386	1385	0.16162	2.7e-028	209456
1	JOLMA2013_Pknox2_DBD JOLMA2013_Pknox2_DBD	5.0e-014	5.3e-017	-37.47	0.0	186	990	295	919	0.18788	4.3e-022	124488
1	JOLMA2013_TGIF1_DBD JOLMA2013_TGIF1_DBD	4.9e-030	5.2e-033	-74.34	0.0	174	990	241	604	0.17576	4.7e-038	109668
1	JOLMA2013_TGIF2LX_full JOLMA2013_TGIF2LX_full	8.5e-026	9.1e-029	-64.57	0.0	160	990	524	1933	0.16162	3.5e-034	259844
1	JOLMA2013_TGIF2_DBD JOLMA2013_TGIF2_DBD	4.3e-035	4.5e-038	-85.99	0.0	160	990	981	3967	0.16162	1.3e-043	337896
1	JOLMA2013_NFIA_full JOLMA2013_NFIA_full	4.1e-079	4.4e-082	-187.33	0.0	163	987	784	2355	0.16515	1.1e-087	416092
1	JOLMA2013_NFIB_full JOLMA2013_NFIB_full	9.0e-081	9.6e-084	-191.16	0.0	219	987	872	2083	0.22188	2.3e-089	423487
1	JOLMA2013_NFIX_full JOLMA2013_NFIX_full	9.7e-118	1.0e-120	-276.28	0.0	159	987	1534	5227	0.16109	1.9e-126	546244
1	JOLMA2013_RFX2_DBD JOLMA2013_RFX2_DBD	1.4e-010	1.5e-013	-29.52	0.0	152	986	119	340	0.15416	5.4e-019	278964
1	JOLMA2013_RFX3_DBD JOLMA2013_RFX3_DBD	1.9e-011	2.0e-014	-31.53	0.0	152	986	110	295	0.15416	4.8e-020	425580
1	JOLMA2013_RFX3_DBD_2 JOLMA2013_RFX3_DBD_2	1.7e-006	1.8e-009	-20.14	0.0	167	987	232	840	0.16920	7.0e-015	257346
1	JOLMA2013_RFX4_DBD JOLMA2013_RFX4_DBD	1.1e-011	1.2e-014	-32.06	0.0	152	986	92	224	0.15416	2.7e-020	443292
1	JOLMA2013_RFX4_DBD_2 JOLMA2013_RFX4_DBD_2	5.1e-011	5.4e-014	-30.55	0.0	173	987	356	1286	0.17528	1.9e-019	280517
1	JOLMA2013_RFX5_DBD JOLMA2013_RFX5_DBD	5.0e-013	5.3e-016	-35.17	0.0	158	986	279	999	0.16024	1.7e-021	315864
1	JOLMA2013_RFX5_DBD_2 JOLMA2013_RFX5_DBD_2	3.5e-013	3.7e-016	-35.54	0.0	152	986	323	1247	0.15416	1.1e-021	330132
1	JOLMA2013_Rfx2_DBD JOLMA2013_Rfx2_DBD	1.2e-011	1.3e-014	-32.00	0.0	152	986	91	221	0.15416	3.5e-020	365064
1	JOLMA2013_Rfx2_DBD_2 JOLMA2013_Rfx2_DBD_2	1.3e-011	1.4e-014	-31.89	0.0	187	987	371	1250	0.18946	4.4e-020	320943
1	JOLMA2013_Rfx3_DBD JOLMA2013_Rfx3_DBD	7.7e-010	8.2e-013	-27.83	0.0	152	986	147	468	0.15416	4.0e-018	206640
1	JOLMA2013_RUNX2_DBD JOLMA2013_RUNX2_DBD	2.2e-066	2.4e-069	-158.01	0.0	212	986	1775	5522	0.21501	4.2e-075	569736
1	JOLMA2013_RUNX2_DBD_2 JOLMA2013_RUNX2_DBD_2	9.6e-036	1.0e-038	-87.47	0.0	182	984	1069	3862	0.18496	2.5e-044	418332
1	JOLMA2013_RUNX2_DBD_3 JOLMA2013_RUNX2_DBD_3	5.8e-186	6.2e-189	-433.37	0.0	195	993	2091	5722	0.19637	4.2e-194	144832
1	JOLMA2013_RUNX3_DBD JOLMA2013_RUNX3_DBD	1.0e-056	1.1e-059	-135.79	0.0	218	986	1703	5269	0.22110	1.9e-065	558912
1	JOLMA2013_RUNX3_DBD_2 JOLMA2013_RUNX3_DBD_2	1.4e-196	1.5e-199	-457.83	0.0	196	992	2752	8010	0.19758	5.7e-205	258885
1	JOLMA2013_RUNX3_DBD_3 JOLMA2013_RUNX3_DBD_3	1.3e-030	1.4e-033	-75.67	0.0	178	984	1104	4207	0.18089	3.0e-039	463013
1	JOLMA2013_RUNX3_full JOLMA2013_RUNX3_full	2.3e-180	2.5e-183	-420.46	0.0	202	992	2222	6053	0.20363	9.4e-189	264825
1	JOLMA2013_GMEB2_DBD JOLMA2013_GMEB2_DBD	4.0e-003	4.2e-006	-12.37	0.0	148	994	1144	6413	0.14889	5.4e-011	78864
1	JOLMA2013_TEAD1_full JOLMA2013_TEAD1_full	4.1e-101	4.4e-104	-237.99	0.0	160	992	1436	5014	0.16129	1.6e-109	273735
1	JOLMA2013_TEAD1_full_2 JOLMA2013_TEAD1_full_2	5.3e-023	5.6e-026	-58.14	0.0	175	985	278	789	0.17766	1.0e-031	544152
1	JOLMA2013_TEAD3_DBD JOLMA2013_TEAD3_DBD	3.6e-031	3.8e-034	-76.94	0.0	213	985	477	1253	0.21624	6.6e-040	579084
1	JOLMA2013_TEAD3_DBD_2 JOLMA2013_TEAD3_DBD_2	4.1e-114	4.4e-117	-267.92	0.0	176	994	971	2622	0.17706	1.4e-121	32240
1	JOLMA2013_TEAD4_DBD JOLMA2013_TEAD4_DBD	7.5e-118	7.9e-121	-276.54	0.0	176	992	1180	3372	0.17742	2.7e-126	293040
1	JOLMA2013_TFAP2A_DBD JOLMA2013_TFAP2A_DBD	4.0e-042	4.2e-045	-102.18	0.0	108	990	1376	8442	0.10909	9.3e-051	452010
1	JOLMA2013_TFAP2A_DBD_2 JOLMA2013_TFAP2A_DBD_2	5.7e-027	6.0e-030	-67.28	0.0	129	991	1509	8497	0.13017	1.6e-035	379170
1	JOLMA2013_TFAP2A_DBD_3 JOLMA2013_TFAP2A_DBD_3	1.4e-026	1.4e-029	-66.41	0.0	133	989	1026	5236	0.13448	3.0e-035	488072
1	JOLMA2013_TFAP2B_DBD JOLMA2013_TFAP2B_DBD	3.2e-042	3.4e-045	-102.39	0.0	182	990	2066	8257	0.18384	7.7e-051	439660
1	JOLMA2013_TFAP2B_DBD_2 JOLMA2013_TFAP2B_DBD_2	3.7e-026	4.0e-029	-65.39	0.0	141	991	1473	7610	0.14228	1.2e-034	344520
1	JOLMA2013_TFAP2B_DBD_3 JOLMA2013_TFAP2B_DBD_3	5.8e-017	6.1e-020	-44.24	0.0	131	989	976	5327	0.13246	1.2e-025	498446
1	JOLMA2013_TFAP2C_DBD JOLMA2013_TFAP2C_DBD	5.3e-042	5.6e-045	-101.90	0.0	192	990	2188	8383	0.19394	1.2e-050	470782
1	JOLMA2013_TFAP2C_DBD_2 JOLMA2013_TFAP2C_DBD_2	3.7e-020	4.0e-023	-51.58	0.0	135	991	1486	8275	0.13623	1.1e-028	354915
1	JOLMA2013_TFAP2C_DBD_3 JOLMA2013_TFAP2C_DBD_3	6.0e-015	6.4e-018	-39.59	0.0	131	989	889	4849	0.13246	1.3e-023	477698
1	JOLMA2013_TFAP2C_full JOLMA2013_TFAP2C_full	2.5e-036	2.6e-039	-88.83	0.0	192	990	2333	9191	0.19394	6.1e-045	429780
1	JOLMA2013_TFAP2C_full_2 JOLMA2013_TFAP2C_full_2	2.0e-015	2.1e-018	-40.69	0.0	133	989	762	3974	0.13448	4.6e-024	466830
1	JOLMA2013_TFAP2C_full_3 JOLMA2013_TFAP2C_full_3	1.1e-031	1.2e-034	-78.14	0.0	129	991	1649	9224	0.13017	3.1e-040	370755
1	JOLMA2013_Tcfap2a_DBD JOLMA2013_Tcfap2a_DBD	8.9e-041	9.5e-044	-99.07	0.0	170	990	1879	7929	0.17172	2.1e-049	459914
1	JOLMA2013_Tcfap2a_DBD_2 JOLMA2013_Tcfap2a_DBD_2	8.9e-014	9.4e-017	-36.90	0.0	133	991	1379	8005	0.13421	3.0e-022	316800
1	JOLMA2013_Tcfap2a_DBD_3 JOLMA2013_Tcfap2a_DBD_3	7.7e-023	8.2e-026	-57.76	0.0	133	989	1062	5580	0.13448	1.7e-031	494988
1	JOLMA2013_Ascl2_DBD JOLMA2013_Ascl2_DBD	5.4e-436	5.7e-439	-1009.09	0.0	158	992	2239	5347	0.15927	2.9e-444	200475
1	JOLMA2013_Atoh1_DBD JOLMA2013_Atoh1_DBD	1.5e-043	1.6e-046	-105.44	0.0	186	992	2142	8416	0.18750	7.1e-052	226215
1	JOLMA2013_BHLHB2_DBD JOLMA2013_BHLHB2_DBD	9.5e-004	1.0e-006	-13.80	0.0	166	992	396	1707	0.16734	5.7e-012	178695
1	JOLMA2013_BHLHB3_full JOLMA2013_BHLHB3_full	2.3e-003	2.4e-006	-12.92	0.0	166	992	712	3363	0.16734	1.6e-011	153945
1	JOLMA2013_CLOCK_DBD JOLMA2013_CLOCK_DBD	7.5e-002	7.9e-005	-9.44	0.0	202	992	1568	6682	0.20363	3.6e-010	220275
1	JOLMA2013_FIGLA_DBD JOLMA2013_FIGLA_DBD	2.6e-073	2.7e-076	-173.99	0.0	156	992	1956	8188	0.15726	1.1e-081	255420
1	JOLMA2013_ID4_DBD JOLMA2013_ID4_DBD	1.1e-072	1.2e-075	-172.54	0.0	134	992	1621	7524	0.13508	5.3e-081	222255
1	JOLMA2013_MAX_DBD_2 JOLMA2013_MAX_DBD_2	1.0e-021	1.1e-024	-55.18	0.0	166	992	1322	5884	0.16734	5.2e-030	208890
1	JOLMA2013_MESP1_DBD JOLMA2013_MESP1_DBD	2.8e-047	3.0e-050	-114.02	0.0	132	992	1793	9384	0.13306	1.2e-055	262845
1	JOLMA2013_MNT_DBD JOLMA2013_MNT_DBD	2.1e-007	2.3e-010	-22.21	0.0	156	992	1338	6928	0.15726	9.8e-016	229680
1	JOLMA2013_MYF6_full JOLMA2013_MYF6_full	2.4e-247	2.5e-250	-574.73	0.0	158	992	2034	5999	0.15927	1.7e-255	144540
1	JOLMA2013_NEUROD2_full JOLMA2013_NEUROD2_full	8.6e-005	9.1e-008	-16.21	0.0	192	992	1202	5133	0.19355	3.6e-013	251955
1	JOLMA2013_NEUROG2_DBD JOLMA2013_NEUROG2_DBD	5.9e-019	6.3e-022	-48.81	0.0	196	992	1656	6573	0.19758	4.2e-027	150480
1	JOLMA2013_NEUROG2_full JOLMA2013_NEUROG2_full	9.1e-022	9.6e-025	-55.30	0.0	194	992	1280	4885	0.19556	8.1e-030	119295
1	JOLMA2013_NHLH1_DBD JOLMA2013_NHLH1_DBD	8.9e-273	9.5e-276	-633.27	0.0	160	992	1820	4860	0.16129	5.0e-281	191070
1	JOLMA2013_NHLH1_full JOLMA2013_NHLH1_full	6.4e-385	6.8e-388	-891.48	0.0	158	992	2217	5603	0.15927	3.8e-393	177210
1	JOLMA2013_TCF3_DBD JOLMA2013_TCF3_DBD	7.9e-100	8.4e-103	-235.04	0.0	134	992	1886	8435	0.13508	3.5e-108	239580
1	JOLMA2013_TCF4_DBD JOLMA2013_TCF4_DBD	2.2e-094	2.3e-097	-222.50	0.0	120	992	1750	8640	0.12097	1.3e-102	182655
1	JOLMA2013_TFAP4_DBD JOLMA2013_TFAP4_DBD	2.9e-364	3.1e-367	-843.93	0.0	160	992	2513	6831	0.16129	2.2e-372	141570
1	JOLMA2013_TFAP4_full JOLMA2013_TFAP4_full	1.4e-376	1.5e-379	-872.26	0.0	160	992	2510	6721	0.16129	1.2e-384	130185
1	JOLMA2013_TFE3_DBD JOLMA2013_TFE3_DBD	3.6e-024	3.8e-027	-60.83	0.0	164	992	1910	8950	0.16532	1.4e-032	272250
1	JOLMA2013_TFEB_full JOLMA2013_TFEB_full	3.2e-033	3.4e-036	-81.67	0.0	120	992	1291	7376	0.12097	1.4e-041	239580
1	JOLMA2013_Tcf21_DBD JOLMA2013_Tcf21_DBD	5.8e-317	6.2e-320	-735.01	0.0	160	988	1654	3917	0.16194	1.3e-325	491521
1	JOLMA2013_USF1_DBD JOLMA2013_USF1_DBD	3.3e-025	3.5e-028	-63.23	0.0	164	992	1248	5463	0.16532	1.8e-033	192555
1	JOLMA2013_ATF4_DBD JOLMA2013_ATF4_DBD	5.7e-042	6.0e-045	-101.82	0.0	179	989	1257	4659	0.18099	1.4e-050	430274
1	JOLMA2013_ATF7_DBD JOLMA2013_ATF7_DBD	1.1e-032	1.2e-035	-80.40	0.0	136	988	363	1294	0.13765	4.2e-041	288405
1	JOLMA2013_Atf4_DBD JOLMA2013_Atf4_DBD	5.0e-023	5.4e-026	-58.19	0.0	178	988	460	1516	0.18016	1.7e-031	312069
1	JOLMA2013_BATF3_DBD JOLMA2013_BATF3_DBD	2.3e-017	2.5e-020	-45.14	0.0	136	988	144	430	0.13765	1.8e-025	136561
1	JOLMA2013_CEBPB_DBD JOLMA2013_CEBPB_DBD	2.3e-020	2.5e-023	-52.05	0.0	200	992	439	1324	0.20161	1.3e-028	193050
1	JOLMA2013_CEBPB_full JOLMA2013_CEBPB_full	9.9e-015	1.0e-017	-39.10	0.0	206	992	260	704	0.20766	5.5e-023	192060
1	JOLMA2013_CEBPD_DBD JOLMA2013_CEBPD_DBD	5.0e-014	5.3e-017	-37.48	0.0	212	992	342	985	0.21371	2.9e-022	181170
1	JOLMA2013_CEBPE_DBD JOLMA2013_CEBPE_DBD	5.9e-019	6.3e-022	-48.81	0.0	206	992	404	1174	0.20766	2.7e-027	237105
1	JOLMA2013_CEBPG_DBD JOLMA2013_CEBPG_DBD	6.3e-017	6.7e-020	-44.16	0.0	206	992	381	1119	0.20766	5.0e-025	133650
1	JOLMA2013_CEBPG_full JOLMA2013_CEBPG_full	4.0e-019	4.3e-022	-49.20	0.0	206	992	372	1061	0.20766	2.8e-027	151965
1	JOLMA2013_CREB3L1_DBD JOLMA2013_CREB3L1_DBD	2.6e-002	2.8e-005	-10.49	0.0	204	988	606	2309	0.20648	7.6e-011	369257
1	JOLMA2013_CREB3L1_DBD_2 JOLMA2013_CREB3L1_DBD_2	4.3e-002	4.6e-005	-9.98	0.0	152	990	532	2666	0.15354	1.4e-010	327028
1	JOLMA2013_CREB3L1_full JOLMA2013_CREB3L1_full	2.0e-002	2.1e-005	-10.76	0.0	198	990	432	1627	0.20000	9.0e-011	238108
1	JOLMA2013_CREB3_full JOLMA2013_CREB3_full	2.0e-039	2.2e-042	-95.93	0.0	208	988	582	1568	0.21053	7.0e-048	309604
1	JOLMA2013_CREB3_full_2 JOLMA2013_CREB3_full_2	4.2e-008	4.4e-011	-23.84	0.0	200	988	676	2494	0.20243	1.2e-016	370736
1	JOLMA2013_Cebpb_DBD JOLMA2013_Cebpb_DBD	2.9e-014	3.1e-017	-38.01	0.0	198	992	428	1380	0.19960	1.7e-022	178200
1	JOLMA2013_Creb3l2_DBD_2 JOLMA2013_Creb3l2_DBD_2	9.6e-004	1.0e-006	-13.80	0.0	168	990	434	1871	0.16970	3.6e-012	282074
1	JOLMA2013_Creb5_DBD JOLMA2013_Creb5_DBD	9.7e-027	1.0e-029	-66.74	0.0	164	990	294	871	0.16566	3.9e-035	262808
1	JOLMA2013_JDP2_DBD JOLMA2013_JDP2_DBD	6.4e-901	6.8e-904	-2079.62	0.0	139	993	2616	4927	0.13998	2.1e-908	32736
1	JOLMA2013_JDP2_DBD_2 JOLMA2013_JDP2_DBD_2	1.3e-037	1.3e-040	-91.81	0.0	136	990	374	1289	0.13737	6.6e-046	202046
1	JOLMA2013_JDP2_full JOLMA2013_JDP2_full	9.1e-912	9.6e-915	-2104.60	0.0	131	993	2607	5081	0.13192	3.2e-919	29760
1	JOLMA2013_JDP2_full_2 JOLMA2013_JDP2_full_2	4.3e-042	4.5e-045	-102.11	0.0	158	990	490	1574	0.15960	2.0e-050	224770
1	JOLMA2013_Jdp2_DBD JOLMA2013_Jdp2_DBD	1.3e-925	1.4e-928	-2136.47	0.0	153	993	2734	4855	0.15408	1.0e-932	13392
1	JOLMA2013_Jdp2_DBD_2 JOLMA2013_Jdp2_DBD_2	3.7e-038	3.9e-041	-93.04	0.0	232	990	495	1167	0.23434	2.0e-046	196612
1	JOLMA2013_MAFF_DBD JOLMA2013_MAFF_DBD	2.7e-076	2.9e-079	-180.85	0.0	137	987	741	2584	0.13880	6.9e-085	415106
1	JOLMA2013_MAFG_full JOLMA2013_MAFG_full	7.9e-042	8.5e-045	-101.48	0.0	97	981	884	5369	0.09888	1.8e-050	482160
1	JOLMA2013_MAFK_DBD JOLMA2013_MAFK_DBD	7.0e-021	7.4e-024	-53.26	0.0	154	990	1438	6971	0.15556	1.6e-029	460902
1	JOLMA2013_MAFK_DBD_2 JOLMA2013_MAFK_DBD_2	5.5e-049	5.8e-052	-117.97	0.0	175	981	2034	8159	0.17839	1.0e-057	570360
1	JOLMA2013_MAFK_full JOLMA2013_MAFK_full	4.8e-012	5.1e-015	-32.91	0.0	216	990	1925	7291	0.21818	1.1e-020	450528
1	JOLMA2013_MAFK_full_2 JOLMA2013_MAFK_full_2	2.7e-070	2.9e-073	-167.02	0.0	135	987	1732	8118	0.13678	5.5e-079	528003
1	JOLMA2013_Mafb_DBD JOLMA2013_Mafb_DBD	5.6e-043	5.9e-046	-104.14	0.0	160	990	1764	7744	0.16162	1.3e-051	471770
1	JOLMA2013_Mafb_DBD_2 JOLMA2013_Mafb_DBD_2	4.0e-066	4.2e-069	-157.44	0.0	135	985	1590	7392	0.13706	8.6e-075	487572
1	JOLMA2013_Mafb_DBD_3 JOLMA2013_Mafb_DBD_3	1.3e-010	1.3e-013	-29.65	0.0	186	984	860	3428	0.18902	3.0e-019	436990
1	JOLMA2013_NFE2_DBD JOLMA2013_NFE2_DBD	7.1e-697	7.5e-700	-1609.79	0.0	123	991	2072	4343	0.12412	4.7e-705	161370
1	JOLMA2013_NFIL3_DBD JOLMA2013_NFIL3_DBD	4.7e-012	5.0e-015	-32.93	0.0	204	990	596	2035	0.20606	1.2e-020	415948
1	JOLMA2013_NRL_DBD JOLMA2013_NRL_DBD	3.2e-042	3.4e-045	-102.38	0.0	245	991	2972	9421	0.24723	1.1e-050	327690
1	JOLMA2013_XBP1_DBD JOLMA2013_XBP1_DBD	7.3e-037	7.8e-040	-90.05	0.0	140	990	591	2344	0.14141	2.6e-045	301834
1	JOLMA2013_XBP1_DBD_2 JOLMA2013_XBP1_DBD_2	5.8e-008	6.2e-011	-23.51	0.0	158	988	631	2893	0.15992	1.7e-016	368764
1	JOLMA2013_FOXB1_DBD JOLMA2013_FOXB1_DBD	1.1e-010	1.2e-013	-29.78	0.0	124	988	975	5886	0.12551	2.6e-019	450602
1	JOLMA2013_FOXO1_DBD_3 JOLMA2013_FOXO1_DBD_3	2.9e-005	3.1e-008	-17.28	0.0	120	990	1175	7867	0.12121	7.2e-014	433732
1	JOLMA2013_FOXO3_full_3 JOLMA2013_FOXO3_full_3	1.6e-003	1.7e-006	-13.27	0.0	123	991	1172	7798	0.12412	5.7e-012	306405
1	JOLMA2013_FOXO4_DBD_3 JOLMA2013_FOXO4_DBD_3	1.0e-006	1.1e-009	-20.65	0.0	166	990	1763	8831	0.16768	2.4e-015	448058
1	JOLMA2013_DPRX_DBD JOLMA2013_DPRX_DBD	5.6e-003	6.0e-006	-12.03	0.0	356	992	141	249	0.35887	2.2e-011	270765
1	JOLMA2013_Rhox11_DBD JOLMA2013_Rhox11_DBD	5.8e-009	6.2e-012	-25.80	0.0	273	993	1844	5667	0.27492	3.5e-017	176080
1	JOLMA2013_AR_DBD JOLMA2013_AR_DBD	5.4e-007	5.7e-010	-21.28	0.0	319	985	576	1349	0.32386	1.5e-015	372936
1	JOLMA2013_AR_full JOLMA2013_AR_full	8.6e-005	9.2e-008	-16.20	0.0	227	985	423	1333	0.23046	2.5e-013	374904
1	JOLMA2013_Ar_DBD JOLMA2013_Ar_DBD	1.2e-004	1.3e-007	-15.84	0.0	327	985	191	371	0.33198	3.1e-013	425088
1	JOLMA2013_NR3C1_DBD JOLMA2013_NR3C1_DBD	4.9e-006	5.3e-009	-19.06	0.0	361	985	474	975	0.36650	1.6e-014	331608
1	JOLMA2013_NR3C2_DBD JOLMA2013_NR3C2_DBD	3.8e-006	4.0e-009	-19.33	0.0	355	985	356	710	0.36041	1.2e-014	345876
1	JOLMA2013_RARA_DBD_3 JOLMA2013_RARA_DBD_3	8.5e-002	9.0e-005	-9.31	0.0	205	985	78	191	0.20812	2.8e-010	326196
1	JOLMA2013_RARA_full_3 JOLMA2013_RARA_full_3	5.8e-005	6.2e-008	-16.60	0.0	235	985	68	125	0.23858	2.2e-013	286836
1	JOLMA2013_Rara_DBD_2 JOLMA2013_Rara_DBD_2	1.5e-002	1.6e-005	-11.05	0.0	223	985	82	185	0.22640	5.7e-011	281424
1	JOLMA2013_Rarg_DBD_2 JOLMA2013_Rarg_DBD_2	4.2e-002	4.5e-005	-10.02	0.0	358	984	59	84	0.36382	3.1e-010	145827
