# Supplementary material for: Motif signatures in stretch enhancers are enriched for disease-associated genetic variants
Source: Epigenetics Chromatin. 2015 Jul 16;8:23. doi: 10.1186/s13072-015-0015-7 (PMC4502539; doi:10.1186/s13072-015-0015-7)
Supplement: Additional file 3: — CentriMo scans of DHS sequences with database motifs. Zip archive of text outputs from CentriMo scans on DHS sequences within SEs or TEs using database motifs. File names specify the cell type and enhancer class. Can be downloaded at http://fusion.nhgri.nih.gov/files/se-motifs/AdditionalFile3.zip. [file 13072_2015_15_MOESM3_ESM.zip › AdditionalFile3/HSMM.TE.CentriMo.txt]

# WARNING: this file is not sorted!
# db	id alt	E-value	adj_p-value	log_adj_p-value	bin_location	bin_width	total_width	sites_in_bin	total_sites	p_success	p-value	mult_tests
1	JASPAR2014_Arnt JASPAR2014_Arnt	1.5e-005	1.6e-008	-17.92	0.0	140	996	499	2652	0.14056	8.3e-012	1988
1	JASPAR2014_ELK1 JASPAR2014_ELK1	3.2e-015	3.4e-018	-40.22	0.0	270	992	2099	6388	0.27218	1.6e-023	212355
1	JASPAR2014_NHLH1 JASPAR2014_NHLH1	8.4e-204	9.0e-207	-474.44	0.0	134	990	1118	3147	0.13535	2.5e-212	362102
1	JASPAR2014_MZF1_1-4 JASPAR2014_MZF1_1-4	2.4e-009	2.6e-012	-26.68	0.0	420	996	3012	6384	0.42169	3.5e-016	7455
1	JASPAR2014_MYC::MAX JASPAR2014_MYC::MAX	1.1e-010	1.1e-013	-29.80	0.0	223	991	584	1857	0.22503	5.6e-019	203445
1	JASPAR2014_Pax2 JASPAR2014_Pax2	1.8e-088	1.9e-091	-208.87	0.0	146	994	1065	3840	0.14688	3.6e-096	54560
1	JASPAR2014_SPIB JASPAR2014_SPIB	6.3e-017	6.8e-020	-44.14	0.0	411	995	2649	5513	0.41307	3.4e-024	19880
1	JASPAR2014_NFE2L1::MafG JASPAR2014_NFE2L1::MafG	3.0e-091	3.2e-094	-215.27	0.0	162	996	1433	5125	0.16265	3.6e-098	8946
1	JASPAR2014_TEAD1 JASPAR2014_TEAD1	1.0e-022	1.1e-025	-57.49	0.0	184	990	1066	4112	0.18586	3.0e-031	361608
1	JASPAR2014_TAL1::TCF3 JASPAR2014_TAL1::TCF3	2.6e-116	2.8e-119	-272.99	0.0	140	990	991	3258	0.14141	6.8e-125	407056
1	JASPAR2014_Hand1::Tcfe2a JASPAR2014_Hand1::Tcfe2a	3.8e-020	4.0e-023	-51.57	0.0	276	992	2179	6384	0.27823	1.8e-028	227700
1	JASPAR2014_REL JASPAR2014_REL	5.7e-007	6.1e-010	-21.22	0.0	462	992	1269	2320	0.46573	2.8e-015	219285
1	JASPAR2014_RELA JASPAR2014_RELA	4.2e-011	4.5e-014	-30.74	0.0	312	992	1400	3644	0.31452	3.7e-019	120285
1	JASPAR2014_Mafb JASPAR2014_Mafb	4.1e-084	4.3e-087	-198.86	0.0	134	994	1476	6477	0.13481	9.6e-092	45136
1	JASPAR2014_TLX1::NFIC JASPAR2014_TLX1::NFIC	1.9e-047	2.1e-050	-114.41	0.0	122	988	488	1903	0.12348	9.0e-056	228259
1	JASPAR2014_ZNF354C JASPAR2014_ZNF354C	9.0e-004	9.6e-007	-13.86	0.0	152	996	1173	6466	0.15261	1.6e-010	5964
1	JASPAR2014_ELF5 JASPAR2014_ELF5	5.0e-004	5.3e-007	-14.45	0.0	627	993	4233	6293	0.63142	4.3e-012	124496
1	JASPAR2014_CTCF JASPAR2014_CTCF	2.0e-025	2.2e-028	-63.70	0.0	145	983	148	359	0.14751	5.9e-034	369232
1	JASPAR2014_GABPA JASPAR2014_GABPA	3.2e-052	3.4e-055	-125.42	0.0	251	991	1632	4483	0.25328	1.4e-060	236115
1	JASPAR2014_Klf4 JASPAR2014_Klf4	3.2e-030	3.4e-033	-74.77	0.0	130	992	1143	5995	0.13105	1.4e-038	239085
1	JASPAR2014_REST JASPAR2014_REST	1.1e-002	1.2e-005	-11.36	0.0	85	981	250	1889	0.08665	3.2e-011	367990
1	JASPAR2014_RUNX1 JASPAR2014_RUNX1	7.2e-112	7.6e-115	-262.77	0.0	207	991	1923	5596	0.20888	3.3e-120	230670
1	JASPAR2014_ESR1 JASPAR2014_ESR1	1.2e-006	1.2e-009	-20.51	0.0	108	982	860	6012	0.10998	1.9e-015	653660
1	JASPAR2014_PPARG::RXRA JASPAR2014_PPARG::RXRA	8.1e-003	8.6e-006	-11.66	0.0	433	987	2945	6122	0.43870	1.5e-011	571880
1	JASPAR2014_INSM1 JASPAR2014_INSM1	1.3e-006	1.4e-009	-20.41	0.0	434	990	2100	4214	0.43838	3.2e-015	420394
1	JASPAR2014_FEV JASPAR2014_FEV	4.7e-017	5.0e-020	-44.45	0.0	152	994	312	1157	0.15292	2.6e-024	18848
1	JASPAR2014_NFIC JASPAR2014_NFIC	2.4e-068	2.5e-071	-162.55	0.0	154	996	1463	5936	0.15462	4.6e-075	5467
1	JASPAR2014_CREB1 JASPAR2014_CREB1	3.7e-005	3.9e-008	-17.05	0.0	60	994	21	52	0.06036	7.6e-013	51584
1	JASPAR2014_JUN::FOS JASPAR2014_JUN::FOS	7.6e-782	8.1e-785	-1805.44	0.0	137	995	1905	3197	0.13769	3.6e-789	22365
1	JASPAR2014_HIF1A::ARNT JASPAR2014_HIF1A::ARNT	3.6e-002	3.9e-005	-10.16	0.0	148	994	436	2216	0.14889	8.0e-010	48608
1	JASPAR2014_Tcfcp2l1 JASPAR2014_Tcfcp2l1	6.9e-049	7.4e-052	-117.74	0.0	214	988	1621	5194	0.21660	1.5e-057	500395
1	JASPAR2014_Atoh1 JASPAR2014_Atoh1	1.2e-085	1.3e-088	-202.35	0.0	184	994	865	2388	0.18511	3.3e-092	3968
1	JASPAR2014_BATF::JUN JASPAR2014_BATF::JUN	3.3e-600	3.5e-603	-1387.21	0.0	153	991	1786	3171	0.15439	1.5e-608	233640
1	JASPAR2014_CEBPB JASPAR2014_CEBPB	1.2e-003	1.3e-006	-13.58	0.0	103	991	576	4195	0.10394	6.4e-012	196020
1	JASPAR2014_E2F3 JASPAR2014_E2F3	4.7e-005	5.0e-008	-16.81	0.0	167	987	573	2537	0.16920	1.5e-013	344607
1	JASPAR2014_E2F4 JASPAR2014_E2F4	3.7e-007	4.0e-010	-21.65	0.0	203	991	637	2331	0.20484	1.7e-015	231660
1	JASPAR2014_E2F6 JASPAR2014_E2F6	2.2e-002	2.3e-005	-10.66	0.0	169	991	998	4848	0.17053	1.0e-010	234630
1	JASPAR2014_EGR2 JASPAR2014_EGR2	5.0e-016	5.3e-019	-42.08	0.0	97	987	754	5291	0.09828	1.4e-024	388977
1	JASPAR2014_ELF1 JASPAR2014_ELF1	6.6e-033	7.0e-036	-80.95	0.0	255	989	1408	3976	0.25784	2.5e-041	280098
1	JASPAR2014_Erg JASPAR2014_Erg	3.0e-033	3.2e-036	-81.74	0.0	257	991	1066	2847	0.25933	1.4e-041	219780
1	JASPAR2014_FLI1 JASPAR2014_FLI1	1.5e-048	1.6e-051	-116.96	0.0	253	991	1740	4858	0.25530	6.9e-057	233145
1	JASPAR2014_FOS JASPAR2014_FOS	1.0e-900	1.1e-903	-2079.14	0.0	135	991	1922	2935	0.13623	5.8e-909	189585
1	JASPAR2014_FOSL1 JASPAR2014_FOSL1	1.3e-934	1.4e-937	-2157.19	0.0	135	991	2070	3257	0.13623	8.4e-943	165825
1	JASPAR2014_FOSL2 JASPAR2014_FOSL2	4.5e-760	4.8e-763	-1755.31	0.0	129	991	1460	2112	0.13017	2.1e-768	222750
1	JASPAR2014_HSF1 JASPAR2014_HSF1	4.1e-005	4.4e-008	-16.95	0.0	515	987	2826	4924	0.52178	1.1e-013	415106
1	JASPAR2014_JUN JASPAR2014_JUN	2.0e-032	2.1e-035	-79.84	0.0	167	989	728	2675	0.16886	7.7e-041	277134
1	JASPAR2014_JUNB JASPAR2014_JUNB	3.5e-929	3.7e-932	-2144.69	0.0	129	991	2022	3234	0.13017	2.2e-937	165825
1	JASPAR2014_JUND JASPAR2014_JUND	1.5e-883	1.5e-886	-2039.66	0.0	135	991	1986	3157	0.13623	1.1e-891	143055
1	JASPAR2014_Klf1 JASPAR2014_Klf1	8.8e-022	9.3e-025	-55.33	0.0	169	991	1220	5260	0.17053	3.4e-030	274230
1	JASPAR2014_MAFF JASPAR2014_MAFF	2.1e-040	2.3e-043	-98.20	0.0	132	984	929	4305	0.13415	8.8e-049	258266
1	JASPAR2014_MAFK JASPAR2014_MAFK	1.6e-029	1.8e-032	-73.12	0.0	131	987	866	4244	0.13273	6.8e-038	256853
1	JASPAR2014_Meis1 JASPAR2014_Meis1	8.4e-033	8.9e-036	-80.71	0.0	197	987	1619	5954	0.19959	2.7e-041	334747
1	JASPAR2014_Myod1 JASPAR2014_Myod1	2.7e-310	2.8e-313	-719.67	0.0	137	989	1350	3297	0.13852	1.1e-318	265278
1	JASPAR2014_Myog JASPAR2014_Myog	2.2e-362	2.4e-365	-839.58	0.0	139	991	1372	3055	0.14026	1.4e-370	163845
1	JASPAR2014_NFE2::MAF JASPAR2014_NFE2::MAF	8.4e-310	8.9e-313	-718.52	0.0	117	987	1299	3536	0.11854	2.4e-318	363834
1	JASPAR2014_NFYB JASPAR2014_NFYB	2.7e-009	2.9e-012	-26.58	0.0	197	987	634	2324	0.19959	1.0e-017	276080
1	JASPAR2014_NRF1 JASPAR2014_NRF1	5.5e-008	5.8e-011	-23.57	0.0	155	991	589	2734	0.15641	3.0e-016	192555
1	JASPAR2014_Rfx1 JASPAR2014_Rfx1	1.7e-014	1.8e-017	-38.55	0.0	150	988	87	193	0.15182	5.7e-023	318971
1	JASPAR2014_RFX5 JASPAR2014_RFX5	3.4e-037	3.7e-040	-90.81	0.0	135	987	1086	5210	0.13678	1.1e-045	322422
1	JASPAR2014_RUNX2 JASPAR2014_RUNX2	1.7e-081	1.8e-084	-192.84	0.0	123	987	1097	4763	0.12462	4.8e-090	372215
1	JASPAR2014_SMAD2::SMAD3::SMAD4 JASPAR2014_SMAD2::SMAD3::SMAD4	5.6e-010	6.0e-013	-28.15	0.0	125	989	933	5598	0.12639	1.8e-018	336908
1	JASPAR2014_SP2 JASPAR2014_SP2	3.5e-022	3.7e-025	-56.26	0.0	97	987	707	4649	0.09828	9.7e-031	378131
1	JASPAR2014_Stat4 JASPAR2014_Stat4	8.7e-003	9.2e-006	-11.60	0.0	466	988	2043	3897	0.47166	2.8e-011	327845
1	JASPAR2014_Stat5a::Stat5b JASPAR2014_Stat5a::Stat5b	5.4e-002	5.8e-005	-9.76	0.0	309	991	600	1552	0.31181	2.5e-010	227700
1	JASPAR2014_Tcf12 JASPAR2014_Tcf12	5.1e-376	5.4e-379	-871.00	0.0	139	991	1313	2778	0.14026	2.4e-384	225225
1	JASPAR2014_Tcf3 JASPAR2014_Tcf3	1.1e-252	1.2e-255	-587.00	0.0	141	991	1366	3669	0.14228	5.2e-261	223245
1	JASPAR2014_TFAP2C JASPAR2014_TFAP2C	4.9e-039	5.2e-042	-95.06	0.0	199	987	1615	5739	0.20162	1.7e-047	299744
1	JASPAR2014_TP63 JASPAR2014_TP63	3.1e-003	3.3e-006	-12.64	0.0	116	982	742	4949	0.11813	1.1e-011	302820
1	JASPAR2014_USF2 JASPAR2014_USF2	7.1e-010	7.6e-013	-27.91	0.0	131	991	171	662	0.13219	3.4e-018	223245
1	JASPAR2014_AR JASPAR2014_AR	1.3e-007	1.4e-010	-22.72	0.0	313	987	2065	5615	0.31712	4.6e-016	296786
1	JASPAR2014_CEBPA JASPAR2014_CEBPA	1.1e-015	1.2e-018	-41.27	0.0	145	991	580	2641	0.14632	5.5e-024	217305
1	JASPAR2014_EBF1 JASPAR2014_EBF1	9.3e-014	9.9e-017	-36.85	0.0	331	991	1232	2941	0.33401	4.3e-022	228195
1	JASPAR2014_EGR1 JASPAR2014_EGR1	3.9e-030	4.2e-033	-74.55	0.0	96	988	859	5650	0.09717	1.2e-038	345100
1	JASPAR2014_ELK4 JASPAR2014_ELK4	1.8e-054	1.9e-057	-130.60	0.0	253	991	1738	4760	0.25530	8.3e-063	231165
1	JASPAR2014_ESR2 JASPAR2014_ESR2	6.4e-006	6.8e-009	-18.80	0.0	163	987	1068	5207	0.16515	2.3e-014	298758
1	JASPAR2014_Ets1 JASPAR2014_Ets1	2.5e-047	2.7e-050	-114.13	0.0	253	987	1740	4856	0.25633	7.7e-056	352002
1	JASPAR2014_MAX JASPAR2014_MAX	6.1e-005	6.5e-008	-16.55	0.0	140	992	624	3360	0.14113	5.5e-013	119295
1	JASPAR2014_Myb JASPAR2014_Myb	1.0e-069	1.1e-072	-165.72	0.0	140	992	1207	5022	0.14113	6.8e-078	155925
1	JASPAR2014_Myc JASPAR2014_Myc	7.8e-005	8.3e-008	-16.30	0.0	324	992	322	708	0.32661	8.4e-013	98505
1	JASPAR2014_Mycn JASPAR2014_Mycn	9.0e-016	9.5e-019	-41.49	0.0	204	994	401	1238	0.20523	1.2e-022	7936
1	JASPAR2014_Nfe2l2 JASPAR2014_Nfe2l2	1.6e-294	1.7e-297	-683.35	0.0	109	987	1471	4723	0.11044	4.3e-303	388484
1	JASPAR2014_NFKB1 JASPAR2014_NFKB1	7.9e-013	8.4e-016	-34.72	0.0	319	991	2018	5264	0.32190	3.4e-021	246015
1	JASPAR2014_NFYA JASPAR2014_NFYA	4.9e-009	5.2e-012	-25.98	0.0	154	984	163	539	0.15650	1.6e-017	332898
1	JASPAR2014_Spi1 JASPAR2014_Spi1	3.5e-004	3.7e-007	-14.80	0.0	623	987	4028	5970	0.63121	1.3e-012	293335
1	JASPAR2014_SP1 JASPAR2014_SP1	1.6e-018	1.7e-021	-47.84	0.0	129	991	403	1819	0.13017	7.1e-027	234135
1	JASPAR2014_STAT3 JASPAR2014_STAT3	1.4e-005	1.5e-008	-18.04	0.0	539	991	3046	5117	0.54390	6.4e-014	227205
1	JASPAR2014_TFAP2A JASPAR2014_TFAP2A	6.0e-023	6.4e-026	-58.01	0.0	199	987	1496	5626	0.20162	1.9e-031	336719
1	JASPAR2014_TP53 JASPAR2014_TP53	2.0e-002	2.2e-005	-10.74	0.0	441	987	1373	2700	0.44681	7.4e-011	292349
1	JASPAR2014_USF1 JASPAR2014_USF1	1.7e-015	1.8e-018	-40.87	0.0	141	991	275	1058	0.14228	8.3e-024	214830
1	JASPAR2014_Bach1::Mafk JASPAR2014_Bach1::Mafk	1.3e-247	1.3e-250	-575.36	0.0	111	987	987	2712	0.11246	3.2e-256	415599
1	JASPAR2014_THAP1 JASPAR2014_THAP1	4.3e-039	4.6e-042	-95.19	0.0	215	993	1880	6412	0.21652	4.1e-047	110608
1	JASPAR2014_EHF JASPAR2014_EHF	8.9e-009	9.4e-012	-25.39	0.0	344	994	936	2197	0.34608	4.7e-015	1984
1	JASPAR2014_KLF5 JASPAR2014_KLF5	7.5e-041	8.0e-044	-99.24	0.0	152	992	1175	5062	0.15323	5.4e-049	148005
1	JASPAR2014_RFX2 JASPAR2014_RFX2	3.4e-015	3.7e-018	-40.15	0.0	155	983	95	211	0.15768	1.1e-023	318659
1	JOLMA2013_CTCF_full JOLMA2013_CTCF_full	5.8e-024	6.1e-027	-60.36	0.0	145	985	107	221	0.14721	2.4e-032	255348
1	JOLMA2013_EGR1_DBD JOLMA2013_EGR1_DBD	2.0e-011	2.1e-014	-31.49	0.0	108	988	460	2756	0.10931	5.2e-020	406232
1	JOLMA2013_EGR1_full JOLMA2013_EGR1_full	1.5e-003	1.6e-006	-13.33	0.0	190	988	94	249	0.19231	8.4e-012	192763
1	JOLMA2013_EGR2_DBD JOLMA2013_EGR2_DBD	5.1e-013	5.4e-016	-35.15	0.0	201	991	676	2381	0.20283	2.0e-021	274725
1	JOLMA2013_EGR2_full JOLMA2013_EGR2_full	8.3e-010	8.8e-013	-27.76	0.0	103	987	264	1466	0.10436	2.1e-018	425459
1	JOLMA2013_EGR3_DBD JOLMA2013_EGR3_DBD	3.7e-006	3.9e-009	-19.36	0.0	109	987	316	1863	0.11044	1.1e-014	350030
1	JOLMA2013_EGR4_DBD JOLMA2013_EGR4_DBD	5.4e-008	5.8e-011	-23.57	0.0	156	986	814	3912	0.15822	1.3e-016	456576
1	JOLMA2013_Egr3_DBD JOLMA2013_Egr3_DBD	2.9e-002	3.1e-005	-10.38	0.0	189	987	335	1264	0.19149	1.1e-010	274601
1	JOLMA2013_HIC2_DBD JOLMA2013_HIC2_DBD	3.2e-004	3.4e-007	-14.90	0.0	147	993	1080	5972	0.14804	2.1e-012	157728
1	JOLMA2013_Hic1_DBD JOLMA2013_Hic1_DBD	2.7e-003	2.9e-006	-12.75	0.0	162	984	302	1265	0.16463	8.9e-012	325042
1	JOLMA2013_Hic1_DBD_2 JOLMA2013_Hic1_DBD_2	7.0e-017	7.4e-020	-44.05	0.0	139	993	790	3954	0.13998	4.7e-025	157232
1	JOLMA2013_KLF13_full JOLMA2013_KLF13_full	2.2e-004	2.3e-007	-15.29	0.0	160	984	138	467	0.16260	8.5e-013	269068
1	JOLMA2013_KLF14_DBD JOLMA2013_KLF14_DBD	2.3e-010	2.4e-013	-29.06	0.0	162	988	542	2301	0.16397	5.5e-019	440742
1	JOLMA2013_KLF16_DBD JOLMA2013_KLF16_DBD	2.1e-028	2.2e-031	-70.58	0.0	159	991	1306	5827	0.16044	6.3e-037	355410
1	JOLMA2013_Klf12_DBD JOLMA2013_Klf12_DBD	1.3e-014	1.4e-017	-38.82	0.0	171	987	807	3349	0.17325	3.0e-023	461941
1	JOLMA2013_SCRT2_DBD JOLMA2013_SCRT2_DBD	7.6e-005	8.0e-008	-16.34	0.0	295	989	731	1949	0.29828	2.4e-013	335920
1	JOLMA2013_SP1_DBD JOLMA2013_SP1_DBD	5.1e-030	5.4e-033	-74.29	0.0	133	991	1188	6132	0.13421	1.4e-038	394515
1	JOLMA2013_SP3_DBD JOLMA2013_SP3_DBD	6.6e-024	7.1e-027	-60.22	0.0	133	991	1178	6278	0.13421	1.6e-032	439065
1	JOLMA2013_SP4_full JOLMA2013_SP4_full	4.0e-024	4.3e-027	-60.71	0.0	157	985	512	1926	0.15939	1.1e-032	395076
1	JOLMA2013_SP8_DBD JOLMA2013_SP8_DBD	1.1e-018	1.2e-021	-48.21	0.0	158	990	1294	6098	0.15960	2.6e-027	448552
1	JOLMA2013_ZIC1_full JOLMA2013_ZIC1_full	3.9e-013	4.2e-016	-35.41	0.0	94	988	374	2380	0.09514	1.1e-021	380596
1	JOLMA2013_ZIC3_full JOLMA2013_ZIC3_full	3.4e-007	3.6e-010	-21.73	0.0	97	987	352	2332	0.09828	8.3e-016	436798
1	JOLMA2013_ZIC4_DBD JOLMA2013_ZIC4_DBD	6.4e-020	6.8e-023	-51.04	0.0	149	987	1114	5375	0.15096	1.4e-028	473280
1	JOLMA2013_ZNF238_DBD JOLMA2013_ZNF238_DBD	1.7e-045	1.8e-048	-109.93	0.0	123	989	872	4152	0.12437	3.8e-054	471770
1	JOLMA2013_ZNF238_full JOLMA2013_ZNF238_full	2.1e-060	2.3e-063	-144.24	0.0	141	989	1235	5298	0.14257	4.5e-069	501904
1	JOLMA2013_ZNF740_DBD JOLMA2013_ZNF740_DBD	4.3e-007	4.6e-010	-21.51	0.0	90	992	655	5313	0.09073	1.8e-015	247995
1	JOLMA2013_ZNF740_full JOLMA2013_ZNF740_full	6.4e-012	6.8e-015	-32.62	0.0	134	992	897	4941	0.13508	3.2e-020	211860
1	JOLMA2013_Zfp740_DBD JOLMA2013_Zfp740_DBD	8.6e-002	9.1e-005	-9.30	0.0	30	992	282	6334	0.03024	3.0e-010	301455
1	JOLMA2013_Zic3_DBD JOLMA2013_Zic3_DBD	1.9e-014	2.0e-017	-38.46	0.0	141	987	546	2535	0.14286	5.0e-023	395879
1	JOLMA2013_TFCP2_full_2 JOLMA2013_TFCP2_full_2	7.8e-002	8.3e-005	-9.39	0.0	266	986	1289	4110	0.26978	2.3e-010	360636
1	JOLMA2013_EBF1_full JOLMA2013_EBF1_full	4.8e-018	5.1e-021	-46.73	0.0	314	988	1512	3780	0.31781	1.0e-026	488070
1	JOLMA2013_EHF_full JOLMA2013_EHF_full	1.3e-015	1.3e-018	-41.15	0.0	218	990	914	3059	0.22020	3.7e-024	364078
1	JOLMA2013_ELF1_DBD JOLMA2013_ELF1_DBD	3.0e-019	3.2e-022	-49.50	0.0	218	990	747	2355	0.22020	1.0e-027	313196
1	JOLMA2013_ELF3_DBD JOLMA2013_ELF3_DBD	1.1e-012	1.2e-015	-34.40	0.0	218	990	800	2684	0.22020	3.8e-021	305292
1	JOLMA2013_ELF3_full JOLMA2013_ELF3_full	7.9e-009	8.5e-012	-25.50	0.0	225	989	660	2154	0.22750	2.5e-017	341848
1	JOLMA2013_ELF4_full JOLMA2013_ELF4_full	4.1e-014	4.4e-017	-37.67	0.0	210	990	694	2330	0.21212	1.4e-022	320112
1	JOLMA2013_ELF5_DBD JOLMA2013_ELF5_DBD	1.3e-018	1.4e-021	-48.03	0.0	251	991	906	2604	0.25328	3.7e-027	369270
1	JOLMA2013_ELF5_full JOLMA2013_ELF5_full	3.7e-017	3.9e-020	-44.70	0.0	251	991	1958	6280	0.25328	1.1e-025	356400
1	JOLMA2013_ELK1_DBD JOLMA2013_ELK1_DBD	3.9e-039	4.2e-042	-95.29	0.0	248	992	1383	3906	0.25000	1.6e-047	256410
1	JOLMA2013_ELK1_full JOLMA2013_ELK1_full	2.8e-021	3.0e-024	-54.18	0.0	278	992	1195	3215	0.28024	1.6e-029	183645
1	JOLMA2013_ELK3_DBD JOLMA2013_ELK3_DBD	2.1e-038	2.2e-041	-93.60	0.0	250	992	1626	4699	0.25202	8.8e-047	254925
1	JOLMA2013_ELK4_DBD JOLMA2013_ELK4_DBD	1.7e-045	1.8e-048	-109.95	0.0	260	992	1725	4738	0.26210	7.0e-054	254430
1	JOLMA2013_ERF_DBD JOLMA2013_ERF_DBD	2.2e-035	2.4e-038	-86.64	0.0	206	992	1176	3895	0.20766	1.0e-043	236610
1	JOLMA2013_ERG_DBD JOLMA2013_ERG_DBD	4.3e-045	4.5e-048	-109.01	0.0	260	992	1724	4741	0.26210	1.8e-053	258885
1	JOLMA2013_ERG_full JOLMA2013_ERG_full	5.1e-045	5.5e-048	-108.82	0.0	260	992	1632	4447	0.26210	2.5e-053	217305
1	JOLMA2013_ETS1_DBD JOLMA2013_ETS1_DBD	3.2e-050	3.4e-053	-120.82	0.0	266	992	2003	5441	0.26815	1.5e-058	227205
1	JOLMA2013_ETS1_full JOLMA2013_ETS1_full	1.3e-045	1.4e-048	-110.19	0.0	260	992	2046	5772	0.26210	5.4e-054	257400
1	JOLMA2013_ETV1_DBD JOLMA2013_ETV1_DBD	6.3e-043	6.7e-046	-104.02	0.0	206	992	1344	4422	0.20766	2.5e-051	272250
1	JOLMA2013_ETV2_DBD JOLMA2013_ETV2_DBD	4.8e-020	5.1e-023	-51.34	0.0	259	991	1326	3884	0.26135	1.9e-028	270765
1	JOLMA2013_ETV3_DBD JOLMA2013_ETV3_DBD	2.4e-022	2.6e-025	-56.61	0.0	288	992	1975	5449	0.29032	1.0e-030	257895
1	JOLMA2013_ETV4_DBD JOLMA2013_ETV4_DBD	2.6e-039	2.7e-042	-95.70	0.0	172	992	1117	4259	0.17339	9.9e-048	274725
1	JOLMA2013_ETV5_DBD JOLMA2013_ETV5_DBD	4.2e-049	4.4e-052	-118.25	0.0	206	992	1358	4371	0.20766	1.6e-057	282150
1	JOLMA2013_ETV6_full JOLMA2013_ETV6_full	1.4e-003	1.5e-006	-13.40	0.0	133	987	260	1272	0.13475	4.8e-012	318971
1	JOLMA2013_ETV6_full_2 JOLMA2013_ETV6_full_2	2.6e-029	2.7e-032	-72.67	0.0	276	992	1874	5209	0.27823	1.1e-037	251460
1	JOLMA2013_Elf5_DBD JOLMA2013_Elf5_DBD	2.9e-020	3.1e-023	-51.83	0.0	251	991	1931	6102	0.25328	9.2e-029	335115
1	JOLMA2013_Elk3_DBD JOLMA2013_Elk3_DBD	2.8e-020	3.0e-023	-51.85	0.0	196	992	853	3035	0.19758	1.5e-028	199980
1	JOLMA2013_FEV_DBD JOLMA2013_FEV_DBD	4.1e-037	4.3e-040	-90.64	0.0	260	992	1726	4876	0.26210	1.6e-045	265320
1	JOLMA2013_FLI1_DBD JOLMA2013_FLI1_DBD	1.5e-048	1.6e-051	-116.99	0.0	260	992	1923	5327	0.26210	6.0e-057	260370
1	JOLMA2013_FLI1_DBD_2 JOLMA2013_FLI1_DBD_2	2.7e-003	2.8e-006	-12.77	0.0	244	988	310	892	0.24696	1.3e-011	227766
1	JOLMA2013_FLI1_full JOLMA2013_FLI1_full	7.2e-040	7.7e-043	-96.97	0.0	260	992	1666	4638	0.26210	3.4e-048	223245
1	JOLMA2013_GABPA_full JOLMA2013_GABPA_full	1.0e-044	1.1e-047	-108.15	0.0	212	992	1236	3867	0.21371	4.8e-053	225225
1	JOLMA2013_SPDEF_DBD JOLMA2013_SPDEF_DBD	1.0e-007	1.1e-010	-22.94	0.0	221	991	842	2935	0.22301	4.2e-016	260370
1	JOLMA2013_SPDEF_full JOLMA2013_SPDEF_full	4.6e-016	4.9e-019	-42.16	0.0	211	991	896	3082	0.21292	1.9e-024	255915
1	JOLMA2013_MEIS1_DBD JOLMA2013_MEIS1_DBD	4.0e-012	4.3e-015	-33.09	0.0	165	995	605	2577	0.16583	1.5e-019	27832
1	JOLMA2013_MEIS2_DBD JOLMA2013_MEIS2_DBD	2.5e-002	2.6e-005	-10.54	0.0	118	988	62	227	0.11943	2.7e-010	97614
1	JOLMA2013_MEIS2_DBD_2 JOLMA2013_MEIS2_DBD_2	1.3e-020	1.3e-023	-52.66	0.0	166	994	1390	6302	0.16700	3.1e-028	44144
1	JOLMA2013_MEIS3_DBD JOLMA2013_MEIS3_DBD	2.8e-007	3.0e-010	-21.93	0.0	194	994	411	1469	0.19517	4.2e-015	70928
1	JOLMA2013_MEIS3_DBD_2 JOLMA2013_MEIS3_DBD_2	9.7e-019	1.0e-021	-48.33	0.0	98	990	624	4076	0.09899	2.1e-027	495482
1	JOLMA2013_Meis2_DBD JOLMA2013_Meis2_DBD	3.5e-012	3.7e-015	-33.22	0.0	165	995	605	2577	0.16583	1.5e-019	24353
1	JOLMA2013_Meis2_DBD_2 JOLMA2013_Meis2_DBD_2	5.4e-020	5.8e-023	-51.20	0.0	106	990	818	5200	0.10707	1.1e-028	507832
1	JOLMA2013_Meis3_DBD JOLMA2013_Meis3_DBD	2.1e-012	2.2e-015	-33.76	0.0	285	995	2186	6465	0.28643	8.0e-020	27335
1	JOLMA2013_Meis3_DBD_2 JOLMA2013_Meis3_DBD_2	7.9e-021	8.4e-024	-53.13	0.0	120	990	727	3973	0.12121	2.2e-029	385814
1	JOLMA2013_PKNOX1_DBD JOLMA2013_PKNOX1_DBD	1.8e-008	1.9e-011	-24.69	0.0	122	990	168	712	0.12323	1.3e-016	152152
1	JOLMA2013_PKNOX2_DBD JOLMA2013_PKNOX2_DBD	2.3e-008	2.5e-011	-24.42	0.0	134	990	103	331	0.13535	1.3e-016	185250
1	JOLMA2013_Pknox2_DBD JOLMA2013_Pknox2_DBD	3.6e-005	3.9e-008	-17.07	0.0	114	990	127	572	0.11515	3.4e-013	115102
1	JOLMA2013_TGIF1_DBD JOLMA2013_TGIF1_DBD	7.5e-016	8.0e-019	-41.67	0.0	182	990	149	362	0.18384	8.1e-024	98800
1	JOLMA2013_TGIF2LX_full JOLMA2013_TGIF2LX_full	1.4e-008	1.5e-011	-24.94	0.0	120	990	110	396	0.12121	6.6e-017	223288
1	JOLMA2013_TGIF2_DBD JOLMA2013_TGIF2_DBD	2.1e-018	2.2e-021	-47.55	0.0	114	990	446	2324	0.11515	7.4e-027	299858
1	JOLMA2013_NFIA_full JOLMA2013_NFIA_full	3.1e-096	3.3e-099	-226.76	0.0	161	987	659	1730	0.16312	8.8e-105	375666
1	JOLMA2013_NFIB_full JOLMA2013_NFIB_full	1.1e-097	1.2e-100	-230.06	0.0	161	987	687	1826	0.16312	3.1e-106	392921
1	JOLMA2013_NFIX_full JOLMA2013_NFIX_full	1.4e-132	1.5e-135	-310.45	0.0	137	987	940	2912	0.13880	2.8e-141	530468
1	JOLMA2013_RFX2_DBD JOLMA2013_RFX2_DBD	8.3e-008	8.8e-011	-23.15	0.0	190	986	85	187	0.19270	4.0e-016	221892
1	JOLMA2013_RFX3_DBD JOLMA2013_RFX3_DBD	1.1e-008	1.1e-011	-25.20	0.0	222	986	141	323	0.22515	3.1e-017	369000
1	JOLMA2013_RFX4_DBD JOLMA2013_RFX4_DBD	5.0e-006	5.3e-009	-19.06	0.0	220	986	104	230	0.22312	1.3e-014	402948
1	JOLMA2013_RFX4_DBD_2 JOLMA2013_RFX4_DBD_2	3.9e-005	4.1e-008	-17.00	0.0	271	987	248	600	0.27457	1.8e-013	234668
1	JOLMA2013_RFX5_DBD JOLMA2013_RFX5_DBD	4.0e-011	4.2e-014	-30.80	0.0	168	986	250	845	0.17039	1.7e-019	249936
1	JOLMA2013_RFX5_DBD_2 JOLMA2013_RFX5_DBD_2	4.8e-011	5.1e-014	-30.61	0.0	172	986	190	577	0.17444	1.9e-019	271092
1	JOLMA2013_Rfx2_DBD JOLMA2013_Rfx2_DBD	7.9e-008	8.4e-011	-23.20	0.0	222	986	131	299	0.22515	2.8e-016	305532
1	JOLMA2013_Rfx2_DBD_2 JOLMA2013_Rfx2_DBD_2	3.6e-005	3.9e-008	-17.07	0.0	279	987	381	972	0.28267	1.5e-013	265234
1	JOLMA2013_Rfx3_DBD JOLMA2013_Rfx3_DBD	1.4e-008	1.5e-011	-24.92	0.0	190	986	103	242	0.19270	9.6e-017	156456
1	JOLMA2013_RUNX2_DBD JOLMA2013_RUNX2_DBD	2.6e-033	2.7e-036	-81.89	0.0	206	986	1222	4087	0.20892	5.3e-042	519060
1	JOLMA2013_RUNX2_DBD_2 JOLMA2013_RUNX2_DBD_2	4.7e-018	5.0e-021	-46.75	0.0	132	984	540	2561	0.13415	1.4e-026	359412
1	JOLMA2013_RUNX2_DBD_3 JOLMA2013_RUNX2_DBD_3	9.5e-083	1.0e-085	-195.71	0.0	193	993	1218	3610	0.19436	7.7e-091	130944
1	JOLMA2013_RUNX3_DBD JOLMA2013_RUNX3_DBD	1.1e-024	1.1e-027	-62.05	0.0	206	986	1071	3654	0.20892	2.2e-033	513648
1	JOLMA2013_RUNX3_DBD_2 JOLMA2013_RUNX3_DBD_2	7.3e-091	7.7e-094	-214.40	0.0	192	992	912	2405	0.19355	3.2e-099	241065
1	JOLMA2013_RUNX3_DBD_3 JOLMA2013_RUNX3_DBD_3	2.1e-015	2.3e-018	-40.62	0.0	132	984	592	2940	0.13415	5.7e-024	401147
1	JOLMA2013_RUNX3_full JOLMA2013_RUNX3_full	8.5e-088	9.1e-091	-207.33	0.0	192	992	1090	3082	0.19355	3.4e-096	265320
1	JOLMA2013_GMEB2_DBD JOLMA2013_GMEB2_DBD	1.4e-003	1.5e-006	-13.43	0.0	148	994	790	4237	0.14889	1.6e-011	92752
1	JOLMA2013_TEAD1_full JOLMA2013_TEAD1_full	7.6e-015	8.1e-018	-39.36	0.0	204	992	422	1308	0.20565	3.0e-023	271755
1	JOLMA2013_TEAD3_DBD_2 JOLMA2013_TEAD3_DBD_2	5.3e-021	5.6e-024	-53.54	0.0	178	994	408	1345	0.17907	1.7e-028	33232
1	JOLMA2013_TEAD4_DBD JOLMA2013_TEAD4_DBD	1.1e-018	1.1e-021	-48.22	0.0	178	992	390	1286	0.17944	4.0e-027	285615
1	JOLMA2013_TFAP2A_DBD JOLMA2013_TFAP2A_DBD	4.1e-021	4.3e-024	-53.80	0.0	112	990	947	5824	0.11313	9.8e-030	440648
1	JOLMA2013_TFAP2A_DBD_2 JOLMA2013_TFAP2A_DBD_2	2.4e-008	2.6e-011	-24.38	0.0	195	991	635	2380	0.19677	7.7e-017	335115
1	JOLMA2013_TFAP2A_DBD_3 JOLMA2013_TFAP2A_DBD_3	1.2e-012	1.3e-015	-34.26	0.0	249	989	1100	3397	0.25177	2.8e-021	473252
1	JOLMA2013_TFAP2B_DBD JOLMA2013_TFAP2B_DBD	2.6e-018	2.7e-021	-47.35	0.0	200	990	1456	5568	0.20202	6.3e-027	429780
1	JOLMA2013_TFAP2B_DBD_2 JOLMA2013_TFAP2B_DBD_2	3.9e-011	4.1e-014	-30.82	0.0	195	991	788	2975	0.19677	1.2e-019	336600
1	JOLMA2013_TFAP2B_DBD_3 JOLMA2013_TFAP2B_DBD_3	7.9e-014	8.4e-017	-37.02	0.0	209	989	946	3350	0.21132	1.8e-022	474240
1	JOLMA2013_TFAP2C_DBD JOLMA2013_TFAP2C_DBD	3.1e-020	3.3e-023	-51.78	0.0	202	990	1559	5902	0.20404	7.1e-029	461890
1	JOLMA2013_TFAP2C_DBD_2 JOLMA2013_TFAP2C_DBD_2	1.2e-005	1.2e-008	-18.20	0.0	91	991	702	5772	0.09183	3.7e-014	337095
1	JOLMA2013_TFAP2C_DBD_3 JOLMA2013_TFAP2C_DBD_3	1.8e-012	1.9e-015	-33.90	0.0	201	989	876	3216	0.20324	4.2e-021	448058
1	JOLMA2013_TFAP2C_full JOLMA2013_TFAP2C_full	7.5e-026	8.0e-029	-64.70	0.0	256	990	2055	6269	0.25859	1.9e-034	413972
1	JOLMA2013_TFAP2C_full_2 JOLMA2013_TFAP2C_full_2	2.4e-008	2.6e-011	-24.39	0.0	183	989	709	2864	0.18504	6.2e-017	408538
1	JOLMA2013_TFAP2C_full_3 JOLMA2013_TFAP2C_full_3	9.7e-008	1.0e-010	-22.99	0.0	105	991	876	6314	0.10595	2.9e-016	362340
1	JOLMA2013_Tcfap2a_DBD JOLMA2013_Tcfap2a_DBD	5.0e-025	5.3e-028	-62.81	0.0	186	990	1280	4972	0.18788	1.2e-033	450034
1	JOLMA2013_Tcfap2a_DBD_2 JOLMA2013_Tcfap2a_DBD_2	2.4e-002	2.5e-005	-10.58	0.0	91	991	660	5624	0.09183	8.4e-011	302940
1	JOLMA2013_Tcfap2a_DBD_3 JOLMA2013_Tcfap2a_DBD_3	1.2e-019	1.3e-022	-50.40	0.0	209	989	1147	4029	0.21132	2.9e-028	449540
1	JOLMA2013_ARNTL_DBD JOLMA2013_ARNTL_DBD	1.2e-007	1.3e-010	-22.77	0.0	66	992	138	1017	0.06653	2.1e-015	61875
1	JOLMA2013_Ascl2_DBD JOLMA2013_Ascl2_DBD	9.3e-314	9.9e-317	-727.63	0.0	138	992	1790	5051	0.13911	4.9e-322	201465
1	JOLMA2013_Atoh1_DBD JOLMA2013_Atoh1_DBD	1.9e-031	2.0e-034	-77.59	0.0	160	992	1303	5703	0.16129	9.7e-040	205920
1	JOLMA2013_BHLHB2_DBD JOLMA2013_BHLHB2_DBD	5.7e-006	6.1e-009	-18.92	0.0	66	992	153	1207	0.06653	3.3e-014	182160
1	JOLMA2013_BHLHB3_full JOLMA2013_BHLHB3_full	7.0e-005	7.5e-008	-16.41	0.0	62	992	253	2538	0.06250	4.8e-013	154935
1	JOLMA2013_BHLHE41_full JOLMA2013_BHLHE41_full	9.3e-006	9.8e-009	-18.44	0.0	134	992	162	670	0.13508	1.2e-013	80190
1	JOLMA2013_Bhlhb2_DBD JOLMA2013_Bhlhb2_DBD	1.6e-005	1.7e-008	-17.90	0.0	66	992	256	2390	0.06653	1.1e-013	147510
1	JOLMA2013_FIGLA_DBD JOLMA2013_FIGLA_DBD	3.6e-037	3.8e-040	-90.77	0.0	124	992	1081	5651	0.12500	1.4e-045	271260
1	JOLMA2013_HEY1_DBD JOLMA2013_HEY1_DBD	1.8e-004	1.9e-007	-15.48	0.0	56	992	171	1711	0.05645	9.5e-013	199980
1	JOLMA2013_HEY2_DBD JOLMA2013_HEY2_DBD	3.2e-002	3.4e-005	-10.30	0.0	56	992	178	1919	0.05645	1.4e-010	238590
1	JOLMA2013_HEY2_full JOLMA2013_HEY2_full	4.8e-004	5.1e-007	-14.48	0.0	64	992	408	4462	0.06452	2.2e-012	233145
1	JOLMA2013_ID4_DBD JOLMA2013_ID4_DBD	6.1e-029	6.5e-032	-71.82	0.0	134	992	1178	6076	0.13508	2.7e-037	243540
1	JOLMA2013_MAX_DBD_2 JOLMA2013_MAX_DBD_2	9.9e-012	1.1e-014	-32.18	0.0	140	992	521	2505	0.14113	4.9e-020	213345
1	JOLMA2013_MESP1_DBD JOLMA2013_MESP1_DBD	7.5e-020	8.0e-023	-50.88	0.0	114	992	1035	6438	0.11492	3.2e-028	253440
1	JOLMA2013_MLXIPL_full JOLMA2013_MLXIPL_full	1.2e-004	1.2e-007	-15.91	0.0	136	992	88	295	0.13710	6.1e-013	202950
1	JOLMA2013_MLX_full JOLMA2013_MLX_full	1.5e-004	1.6e-007	-15.65	0.0	136	992	76	244	0.13710	1.2e-012	134145
1	JOLMA2013_MNT_DBD JOLMA2013_MNT_DBD	2.3e-007	2.4e-010	-22.15	0.0	64	992	476	5090	0.06452	1.1e-015	223245
1	JOLMA2013_MYF6_full JOLMA2013_MYF6_full	4.5e-153	4.8e-156	-357.64	0.0	200	992	1525	3905	0.20161	3.4e-161	139590
1	JOLMA2013_Mlx_DBD JOLMA2013_Mlx_DBD	2.5e-004	2.6e-007	-15.16	0.0	140	992	244	1122	0.14113	3.3e-012	79200
1	JOLMA2013_NEUROD2_full JOLMA2013_NEUROD2_full	2.8e-005	2.9e-008	-17.35	0.0	120	992	563	3439	0.12097	1.2e-013	253440
1	JOLMA2013_NEUROG2_DBD JOLMA2013_NEUROG2_DBD	2.6e-013	2.7e-016	-35.83	0.0	162	992	960	4401	0.16331	2.0e-021	138105
1	JOLMA2013_NEUROG2_full JOLMA2013_NEUROG2_full	1.8e-017	1.9e-020	-45.42	0.0	130	992	656	3356	0.13105	1.5e-025	126720
1	JOLMA2013_NHLH1_DBD JOLMA2013_NHLH1_DBD	1.0e-176	1.1e-179	-412.07	0.0	134	992	1072	3178	0.13508	6.1e-185	179190
1	JOLMA2013_NHLH1_full JOLMA2013_NHLH1_full	1.7e-246	1.8e-249	-572.77	0.0	134	992	1324	3706	0.13508	9.7e-255	184635
1	JOLMA2013_TCF3_DBD JOLMA2013_TCF3_DBD	8.8e-047	9.4e-050	-112.89	0.0	114	992	1091	5912	0.11492	4.1e-055	229680
1	JOLMA2013_TCF4_DBD JOLMA2013_TCF4_DBD	9.6e-039	1.0e-041	-94.38	0.0	126	992	1145	5928	0.12702	4.6e-047	223245
1	JOLMA2013_TFAP4_DBD JOLMA2013_TFAP4_DBD	5.6e-243	6.0e-246	-564.65	0.0	134	992	1548	4723	0.13508	4.0e-251	150480
1	JOLMA2013_TFAP4_full JOLMA2013_TFAP4_full	4.3e-248	4.6e-251	-576.43	0.0	138	992	1558	4597	0.13911	3.4e-256	133155
1	JOLMA2013_TFE3_DBD JOLMA2013_TFE3_DBD	2.2e-014	2.3e-017	-38.31	0.0	140	992	276	1087	0.14113	8.2e-023	282645
1	JOLMA2013_TFEB_full JOLMA2013_TFEB_full	4.0e-018	4.3e-021	-46.90	0.0	220	992	363	976	0.22177	1.8e-026	233640
1	JOLMA2013_Tcf21_DBD JOLMA2013_Tcf21_DBD	5.2e-215	5.5e-218	-500.26	0.0	138	988	948	2304	0.13968	1.3e-223	415106
1	JOLMA2013_USF1_DBD JOLMA2013_USF1_DBD	6.4e-020	6.8e-023	-51.04	0.0	140	992	422	1765	0.14113	3.5e-028	194040
1	JOLMA2013_ATF4_DBD JOLMA2013_ATF4_DBD	1.1e-029	1.2e-032	-73.49	0.0	149	989	526	2003	0.15066	3.1e-038	394706
1	JOLMA2013_ATF7_DBD JOLMA2013_ATF7_DBD	3.3e-029	3.5e-032	-72.44	0.0	182	988	291	761	0.18421	1.5e-037	234175
1	JOLMA2013_Atf4_DBD JOLMA2013_Atf4_DBD	2.2e-021	2.3e-024	-54.42	0.0	128	988	260	985	0.12955	8.8e-030	263262
1	JOLMA2013_BATF3_DBD JOLMA2013_BATF3_DBD	8.6e-020	9.1e-023	-50.75	0.0	128	988	103	255	0.12955	8.7e-028	104516
1	JOLMA2013_CEBPB_DBD JOLMA2013_CEBPB_DBD	1.5e-014	1.6e-017	-38.70	0.0	140	992	188	647	0.14113	7.9e-023	196020
1	JOLMA2013_CEBPB_full JOLMA2013_CEBPB_full	1.7e-011	1.8e-014	-31.66	0.0	134	992	149	518	0.13508	9.6e-020	184140
1	JOLMA2013_CEBPD_DBD JOLMA2013_CEBPD_DBD	6.4e-012	6.8e-015	-32.63	0.0	112	992	149	605	0.11290	3.8e-020	176715
1	JOLMA2013_CEBPE_DBD JOLMA2013_CEBPE_DBD	1.9e-015	2.0e-018	-40.76	0.0	112	992	204	878	0.11290	8.7e-024	227700
1	JOLMA2013_CEBPG_DBD JOLMA2013_CEBPG_DBD	2.8e-016	2.9e-019	-42.67	0.0	78	992	132	640	0.07863	2.4e-024	125235
1	JOLMA2013_CEBPG_full JOLMA2013_CEBPG_full	3.1e-015	3.3e-018	-40.25	0.0	78	992	130	641	0.07863	2.5e-023	131670
1	JOLMA2013_CREB3L1_DBD JOLMA2013_CREB3L1_DBD	5.0e-009	5.3e-012	-25.96	0.0	132	988	416	2069	0.13360	1.6e-017	335733
1	JOLMA2013_CREB3L1_DBD_2 JOLMA2013_CREB3L1_DBD_2	3.1e-002	3.3e-005	-10.32	0.0	140	990	377	1942	0.14141	1.1e-010	298870
1	JOLMA2013_CREB3_full JOLMA2013_CREB3_full	2.7e-025	2.9e-028	-63.41	0.0	174	988	356	1085	0.17611	1.1e-033	273122
1	JOLMA2013_CREB3_full_2 JOLMA2013_CREB3_full_2	4.3e-006	4.6e-009	-19.20	0.0	80	988	104	580	0.08097	1.4e-014	331789
1	JOLMA2013_Cebpb_DBD JOLMA2013_Cebpb_DBD	1.9e-010	2.0e-013	-29.25	0.0	128	992	200	831	0.12903	1.1e-018	174240
1	JOLMA2013_Creb3l2_DBD JOLMA2013_Creb3l2_DBD	6.2e-006	6.6e-009	-18.83	0.0	135	989	110	391	0.13650	5.3e-014	124488
1	JOLMA2013_Creb3l2_DBD_2 JOLMA2013_Creb3l2_DBD_2	1.0e-001	1.1e-004	-9.15	0.0	140	990	275	1356	0.14141	4.4e-010	242060
1	JOLMA2013_Creb5_DBD JOLMA2013_Creb5_DBD	2.2e-028	2.3e-031	-70.55	0.0	180	990	241	596	0.18182	9.5e-037	242554
1	JOLMA2013_DBP_DBD JOLMA2013_DBP_DBD	4.7e-012	5.1e-015	-32.92	0.0	80	990	230	1504	0.08081	1.7e-020	294918
1	JOLMA2013_DBP_full JOLMA2013_DBP_full	3.1e-010	3.3e-013	-28.74	0.0	132	990	346	1627	0.13333	1.0e-018	330486
1	JOLMA2013_Dbp_DBD JOLMA2013_Dbp_DBD	2.8e-002	3.0e-005	-10.42	0.0	132	990	114	469	0.13333	1.1e-010	266266
1	JOLMA2013_HLF_full JOLMA2013_HLF_full	3.7e-006	3.9e-009	-19.36	0.0	80	990	248	1863	0.08081	1.0e-014	383344
1	JOLMA2013_JDP2_DBD JOLMA2013_JDP2_DBD	2.3e-727	2.5e-730	-1679.99	0.0	135	993	1798	3076	0.13595	7.6e-735	32240
1	JOLMA2013_JDP2_DBD_2 JOLMA2013_JDP2_DBD_2	9.8e-036	1.0e-038	-87.45	0.0	182	990	323	826	0.18384	5.5e-044	189696
1	JOLMA2013_JDP2_full JOLMA2013_JDP2_full	1.7e-722	1.8e-725	-1668.79	0.0	135	993	1833	3199	0.13595	6.9e-730	25792
1	JOLMA2013_JDP2_full_2 JOLMA2013_JDP2_full_2	1.4e-035	1.5e-038	-87.08	0.0	182	990	289	707	0.18384	7.7e-044	197106
1	JOLMA2013_Jdp2_DBD JOLMA2013_Jdp2_DBD	3.0e-739	3.2e-742	-1707.37	0.0	135	993	1804	3058	0.13595	2.4e-746	13392
1	JOLMA2013_Jdp2_DBD_2 JOLMA2013_Jdp2_DBD_2	6.0e-038	6.3e-041	-92.56	0.0	182	990	285	677	0.18384	3.5e-046	182286
1	JOLMA2013_MAFF_DBD JOLMA2013_MAFF_DBD	2.8e-059	3.0e-062	-141.67	0.0	159	987	599	1838	0.16109	8.2e-068	363341
1	JOLMA2013_MAFG_full JOLMA2013_MAFG_full	1.6e-030	1.7e-033	-75.45	0.0	147	981	312	990	0.14985	3.8e-039	453250
1	JOLMA2013_MAFK_DBD JOLMA2013_MAFK_DBD	2.6e-016	2.8e-019	-42.73	0.0	162	990	1316	6152	0.16364	6.2e-025	445588
1	JOLMA2013_MAFK_DBD_2 JOLMA2013_MAFK_DBD_2	1.9e-036	2.1e-039	-89.08	0.0	147	981	412	1374	0.14985	3.8e-045	533610
1	JOLMA2013_MAFK_full JOLMA2013_MAFK_full	3.1e-005	3.3e-008	-17.21	0.0	162	990	1246	6253	0.16364	7.7e-014	436202
1	JOLMA2013_MAFK_full_2 JOLMA2013_MAFK_full_2	8.8e-052	9.4e-055	-124.41	0.0	151	987	631	2158	0.15299	1.9e-060	497930
1	JOLMA2013_Mafb_DBD JOLMA2013_Mafb_DBD	2.5e-026	2.7e-029	-65.80	0.0	148	990	1154	5445	0.14949	5.7e-035	465842
1	JOLMA2013_Mafb_DBD_2 JOLMA2013_Mafb_DBD_2	1.5e-043	1.6e-046	-105.47	0.0	153	985	829	3187	0.15533	3.5e-052	448212
1	JOLMA2013_Mafb_DBD_3 JOLMA2013_Mafb_DBD_3	2.1e-011	2.2e-014	-31.45	0.0	220	984	725	2384	0.22358	5.6e-020	392309
1	JOLMA2013_NFE2_DBD JOLMA2013_NFE2_DBD	6.9e-552	7.4e-555	-1275.93	0.0	125	991	1465	2786	0.12614	4.6e-560	159390
1	JOLMA2013_NFIL3_DBD JOLMA2013_NFIL3_DBD	2.4e-020	2.5e-023	-52.03	0.0	110	990	257	1128	0.11111	6.2e-029	409032
1	JOLMA2013_NRL_DBD JOLMA2013_NRL_DBD	3.6e-033	3.8e-036	-81.55	0.0	169	991	1492	6281	0.17053	1.2e-041	315810
1	JOLMA2013_XBP1_DBD JOLMA2013_XBP1_DBD	1.6e-024	1.7e-027	-61.66	0.0	118	990	358	1580	0.11919	6.0e-033	278616
1	JOLMA2013_XBP1_DBD_2 JOLMA2013_XBP1_DBD_2	6.0e-007	6.4e-010	-21.17	0.0	140	988	297	1338	0.14170	1.9e-015	331296
1	JOLMA2013_FOXB1_DBD JOLMA2013_FOXB1_DBD	3.4e-004	3.6e-007	-14.84	0.0	110	988	432	2769	0.11134	8.8e-013	409190
1	JOLMA2013_FOXO1_DBD_3 JOLMA2013_FOXO1_DBD_3	2.3e-006	2.4e-009	-19.84	0.0	556	990	3258	5307	0.56162	5.9e-015	408044
1	JOLMA2013_FOXO3_full_3 JOLMA2013_FOXO3_full_3	3.4e-008	3.6e-011	-24.04	0.0	465	991	2733	5194	0.46922	1.2e-016	304920
1	JOLMA2013_FOXO4_DBD_3 JOLMA2013_FOXO4_DBD_3	8.6e-009	9.2e-012	-25.42	0.0	284	990	2020	5996	0.28687	2.2e-017	422370
1	JOLMA2013_FOXO6_DBD_3 JOLMA2013_FOXO6_DBD_3	7.2e-002	7.7e-005	-9.48	0.0	444	988	1201	2336	0.44939	2.0e-010	375173
1	JOLMA2013_RHOXF1_DBD JOLMA2013_RHOXF1_DBD	2.0e-002	2.1e-005	-10.78	0.0	165	993	528	2450	0.16616	1.4e-010	152272
1	JOLMA2013_Rhox11_DBD JOLMA2013_Rhox11_DBD	8.5e-005	9.1e-008	-16.21	0.0	203	993	968	3841	0.20443	5.9e-013	154256
1	JOLMA2013_AR_DBD JOLMA2013_AR_DBD	8.1e-003	8.6e-006	-11.66	0.0	233	985	65	128	0.23655	2.8e-011	310452
1	JOLMA2013_AR_full JOLMA2013_AR_full	8.4e-003	8.9e-006	-11.63	0.0	287	985	365	931	0.29137	3.0e-011	294708
1	JOLMA2013_Ar_DBD JOLMA2013_Ar_DBD	9.3e-003	9.8e-006	-11.53	0.0	233	985	596	1979	0.23655	2.8e-011	357684
