# Supplementary material for: Motif signatures in stretch enhancers are enriched for disease-associated genetic variants
Source: Epigenetics Chromatin. 2015 Jul 16;8:23. doi: 10.1186/s13072-015-0015-7 (PMC4502539; doi:10.1186/s13072-015-0015-7)
Supplement: Additional file 3: — CentriMo scans of DHS sequences with database motifs. Zip archive of text outputs from CentriMo scans on DHS sequences within SEs or TEs using database motifs. File names specify the cell type and enhancer class. Can be downloaded at http://fusion.nhgri.nih.gov/files/se-motifs/AdditionalFile3.zip. [file 13072_2015_15_MOESM3_ESM.zip › AdditionalFile3/HUVEC.SE.CentriMo.txt]

# WARNING: this file is not sorted!
# db	id alt	E-value	adj_p-value	log_adj_p-value	bin_location	bin_width	total_width	sites_in_bin	total_sites	p_success	p-value	mult_tests
1	JASPAR2014_Arnt JASPAR2014_Arnt	1.1e-006	1.2e-009	-20.52	0.0	112	996	843	5907	0.11245	6.1e-013	1988
1	JASPAR2014_Arnt::Ahr JASPAR2014_Arnt::Ahr	3.0e-008	3.2e-011	-24.15	0.0	358	996	2027	4917	0.35944	1.1e-014	2982
1	JASPAR2014_ELK1 JASPAR2014_ELK1	5.6e-313	5.9e-316	-725.84	0.0	172	992	4582	15279	0.17339	2.3e-321	260865
1	JASPAR2014_FOXF2 JASPAR2014_FOXF2	2.4e-005	2.6e-008	-17.48	0.0	248	988	574	1732	0.25101	5.2e-014	486591
1	JASPAR2014_FOXD1 JASPAR2014_FOXD1	2.0e-010	2.2e-013	-29.16	0.0	192	994	622	2344	0.19316	1.1e-017	18848
1	JASPAR2014_NHLH1 JASPAR2014_NHLH1	1.2e-053	1.3e-056	-128.71	0.0	212	990	2323	7904	0.21414	3.2e-062	396682
1	JASPAR2014_MYC::MAX JASPAR2014_MYC::MAX	8.9e-005	9.4e-008	-16.18	0.0	157	991	1144	5912	0.15843	4.2e-013	226215
1	JASPAR2014_Pax2 JASPAR2014_Pax2	1.2e-227	1.3e-230	-529.35	0.0	118	994	2780	12440	0.11871	2.1e-235	60016
1	JASPAR2014_SOX9 JASPAR2014_SOX9	3.4e-078	3.6e-081	-185.23	0.0	159	993	1553	5969	0.16012	2.3e-086	154256
1	JASPAR2014_Sox17 JASPAR2014_Sox17	2.1e-038	2.2e-041	-93.60	0.0	161	993	2102	9645	0.16213	1.6e-046	142848
1	JASPAR2014_SPIB JASPAR2014_SPIB	1.2e-255	1.2e-258	-593.86	0.0	209	995	4538	13363	0.21005	5.8e-263	21371
1	JASPAR2014_SRY JASPAR2014_SRY	7.3e-015	7.8e-018	-39.39	0.0	219	993	1008	3446	0.22054	5.0e-023	156240
1	JASPAR2014_Sox5 JASPAR2014_Sox5	4.3e-035	4.5e-038	-85.99	0.0	221	995	2047	7022	0.22211	6.1e-042	7455
1	JASPAR2014_NFE2L1::MafG JASPAR2014_NFE2L1::MafG	1.1e-253	1.2e-256	-589.28	0.0	156	996	3471	12462	0.15663	1.3e-260	8946
1	JASPAR2014_TEAD1 JASPAR2014_TEAD1	8.8e-081	9.4e-084	-191.18	0.0	202	990	2709	9289	0.20404	2.3e-089	411996
1	JASPAR2014_TAL1::TCF3 JASPAR2014_TAL1::TCF3	7.9e-008	8.4e-011	-23.21	0.0	246	990	2616	9150	0.24848	1.9e-016	436202
1	JASPAR2014_Hand1::Tcfe2a JASPAR2014_Hand1::Tcfe2a	1.3e-021	1.4e-024	-54.94	0.0	176	992	2764	12750	0.17742	5.5e-030	249480
1	JASPAR2014_REL JASPAR2014_REL	1.4e-041	1.5e-044	-100.90	0.0	204	992	1904	6763	0.20565	5.7e-050	265815
1	JASPAR2014_RELA JASPAR2014_RELA	2.4e-057	2.5e-060	-137.22	0.0	202	992	2052	7108	0.20363	2.0e-065	123750
1	JASPAR2014_Mafb JASPAR2014_Mafb	6.4e-123	6.8e-126	-288.21	0.0	144	994	749	2082	0.14487	1.2e-130	56544
1	JASPAR2014_TLX1::NFIC JASPAR2014_TLX1::NFIC	1.6e-071	1.7e-074	-169.85	0.0	166	988	1209	4243	0.16802	5.5e-080	309111
1	JASPAR2014_HINFP JASPAR2014_HINFP	6.4e-009	6.8e-012	-25.71	0.0	120	992	719	4382	0.12097	3.5e-017	194535
1	JASPAR2014_ELF5 JASPAR2014_ELF5	2.0e-530	2.1e-533	-1226.53	0.0	169	993	4491	12701	0.17019	1.7e-538	122016
1	JASPAR2014_CTCF JASPAR2014_CTCF	1.3e-134	1.4e-137	-315.12	0.0	119	983	515	1277	0.12106	3.0e-143	471360
1	JASPAR2014_GABPA JASPAR2014_GABPA	7.5e-769	7.9e-772	-1775.52	0.0	157	991	4821	12790	0.15843	3.2e-777	249480
1	JASPAR2014_Klf4 JASPAR2014_Klf4	1.2e-015	1.3e-018	-41.20	0.0	184	992	2891	13120	0.18548	5.0e-024	256410
1	JASPAR2014_RUNX1 JASPAR2014_RUNX1	7.9e-021	8.4e-024	-53.13	0.0	171	991	1768	7988	0.17255	3.5e-029	241065
1	JASPAR2014_Foxa2 JASPAR2014_Foxa2	3.3e-021	3.6e-024	-53.99	0.0	186	990	793	2892	0.18788	7.4e-030	483132
1	JASPAR2014_ESR1 JASPAR2014_ESR1	1.3e-013	1.4e-016	-36.51	0.0	188	982	3189	14234	0.19145	1.9e-022	743820
1	JASPAR2014_PPARG::RXRA JASPAR2014_PPARG::RXRA	1.6e-009	1.7e-012	-27.07	0.0	311	987	3492	9804	0.31510	2.7e-018	654704
1	JASPAR2014_NFATC2 JASPAR2014_NFATC2	1.2e-007	1.3e-010	-22.75	0.0	573	995	9270	15284	0.57588	8.3e-015	15904
1	JASPAR2014_INSM1 JASPAR2014_INSM1	4.3e-004	4.5e-007	-14.61	0.0	458	990	4784	9595	0.46263	9.2e-013	490542
1	JASPAR2014_FEV JASPAR2014_FEV	1.0e-670	1.1e-673	-1549.57	0.0	174	994	4267	10461	0.17505	4.8e-678	22320
1	JASPAR2014_FOXO3 JASPAR2014_FOXO3	1.1e-017	1.2e-020	-45.86	0.0	232	994	1272	4200	0.23340	3.6e-025	33232
1	JASPAR2014_RXR::RAR_DR5 JASPAR2014_RXR::RAR_DR5	3.2e-002	3.4e-005	-10.28	0.0	161	985	103	336	0.16345	5.9e-011	576624
1	JASPAR2014_NR4A2 JASPAR2014_NR4A2	6.1e-003	6.5e-006	-11.94	0.0	200	994	764	3078	0.20121	1.3e-010	49104
1	JASPAR2014_NFIC JASPAR2014_NFIC	1.1e-045	1.2e-048	-110.37	0.0	212	996	3723	13938	0.21285	1.7e-052	6958
1	JASPAR2014_CREB1 JASPAR2014_CREB1	3.2e-037	3.4e-040	-90.87	0.0	156	994	174	371	0.15694	7.6e-045	45136
1	JASPAR2014_JUN::FOS JASPAR2014_JUN::FOS	6.0e-1805	6.4e-1808	-4161.22	0.0	143	995	4768	8257	0.14372	2.7e-1812	23359
1	JASPAR2014_HIF1A::ARNT JASPAR2014_HIF1A::ARNT	7.9e-006	8.4e-009	-18.59	0.0	226	994	1220	4451	0.22736	1.7e-013	50096
1	JASPAR2014_SOX10 JASPAR2014_SOX10	9.2e-025	9.8e-028	-62.19	0.0	164	996	2830	13999	0.16466	1.4e-031	6958
1	JASPAR2014_Tcfcp2l1 JASPAR2014_Tcfcp2l1	7.8e-042	8.3e-045	-101.51	0.0	192	988	2809	11140	0.19433	1.5e-050	541807
1	JASPAR2014_Atoh1 JASPAR2014_Atoh1	2.3e-036	2.5e-039	-88.89	0.0	196	994	1398	5040	0.19718	6.3e-043	3968
1	JASPAR2014_BATF::JUN JASPAR2014_BATF::JUN	5.5e-1452	5.8e-1455	-3348.50	0.0	133	991	4642	9663	0.13421	2.5e-1460	231660
1	JASPAR2014_Bcl6 JASPAR2014_Bcl6	1.9e-023	2.0e-026	-59.15	0.0	264	988	3268	10231	0.26721	5.4e-032	380596
1	JASPAR2014_E2F3 JASPAR2014_E2F3	2.4e-028	2.5e-031	-70.45	0.0	245	987	1840	5702	0.24823	6.5e-037	389470
1	JASPAR2014_E2F4 JASPAR2014_E2F4	6.4e-036	6.8e-039	-87.89	0.0	191	991	1377	5029	0.19273	2.7e-044	255420
1	JASPAR2014_E2F6 JASPAR2014_E2F6	2.0e-015	2.1e-018	-40.71	0.0	237	991	1128	3610	0.23915	8.0e-024	260370
1	JASPAR2014_EGR2 JASPAR2014_EGR2	1.1e-016	1.2e-019	-43.57	0.0	323	987	3987	10638	0.32725	2.9e-025	416092
1	JASPAR2014_ELF1 JASPAR2014_ELF1	2.7e-725	2.9e-728	-1675.22	0.0	173	989	5344	13963	0.17492	9.8e-734	296400
1	JASPAR2014_Erg JASPAR2014_Erg	1.2e-774	1.3e-777	-1788.85	0.0	161	991	5404	14714	0.16246	5.8e-783	223245
1	JASPAR2014_FLI1 JASPAR2014_FLI1	8.6e-909	9.2e-912	-2097.74	0.0	161	991	5671	14696	0.16246	3.7e-917	245520
1	JASPAR2014_FOS JASPAR2014_FOS	1.2e-2156	1.3e-2159	-4971.06	0.0	147	991	5283	8476	0.14834	6.5e-2165	191565
1	JASPAR2014_FOSL1 JASPAR2014_FOSL1	2.5e-2214	2.6e-2217	-5103.87	0.0	143	991	5460	8971	0.14430	1.3e-2222	199485
1	JASPAR2014_FOSL2 JASPAR2014_FOSL2	1.9e-1686	2.0e-1689	-3888.36	0.0	133	991	5071	10121	0.13421	8.7e-1695	233145
1	JASPAR2014_Foxo1 JASPAR2014_Foxo1	1.3e-040	1.4e-043	-98.68	0.0	169	991	2506	11145	0.17053	5.5e-049	253440
1	JASPAR2014_Gata4 JASPAR2014_Gata4	1.3e-021	1.4e-024	-54.93	0.0	233	991	631	1779	0.23512	5.3e-030	261855
1	JASPAR2014_HNF4G JASPAR2014_HNF4G	4.0e-007	4.2e-010	-21.58	0.0	397	987	2568	5655	0.40223	1.3e-015	327845
1	JASPAR2014_HSF1 JASPAR2014_HSF1	1.0e-018	1.1e-021	-48.27	0.0	275	987	3940	12195	0.27862	2.4e-027	453560
1	JASPAR2014_JUN JASPAR2014_JUN	3.3e-105	3.5e-108	-247.42	0.0	107	989	812	3256	0.10819	1.2e-113	298870
1	JASPAR2014_JUNB JASPAR2014_JUNB	3.4e-2242	3.6e-2245	-5168.02	0.0	145	991	5491	8892	0.14632	1.9e-2250	194040
1	JASPAR2014_JUND JASPAR2014_JUND	6.6e-2119	7.0e-2122	-4884.13	0.0	147	991	5203	8362	0.14834	4.4e-2127	161370
1	JASPAR2014_Klf1 JASPAR2014_Klf1	4.1e-012	4.3e-015	-33.08	0.0	175	991	2328	11040	0.17659	1.5e-020	289080
1	JASPAR2014_MAFF JASPAR2014_MAFF	1.1e-062	1.2e-065	-149.49	0.0	112	984	1761	10137	0.11382	4.4e-071	272014
1	JASPAR2014_MAFK JASPAR2014_MAFK	5.5e-058	5.9e-061	-138.69	0.0	113	987	1956	11622	0.11449	2.2e-066	271643
1	JASPAR2014_Meis1 JASPAR2014_Meis1	1.7e-011	1.9e-014	-31.62	0.0	173	987	2872	14005	0.17528	5.3e-020	352495
1	JASPAR2014_Myod1 JASPAR2014_Myod1	1.9e-023	2.0e-026	-59.17	0.0	115	989	722	4019	0.11628	7.3e-032	276146
1	JASPAR2014_Myog JASPAR2014_Myog	1.5e-050	1.6e-053	-121.59	0.0	123	991	1006	4868	0.12412	7.6e-059	204435
1	JASPAR2014_NFE2::MAF JASPAR2014_NFE2::MAF	1.5e-700	1.6e-703	-1618.25	0.0	129	987	3169	8363	0.13070	3.7e-709	428910
1	JASPAR2014_NFYB JASPAR2014_NFYB	3.9e-017	4.1e-020	-44.64	0.0	139	987	479	2130	0.14083	1.4e-025	304181
1	JASPAR2014_NR2C2 JASPAR2014_NR2C2	3.0e-002	3.2e-005	-10.36	0.0	463	987	5769	11562	0.46910	6.9e-011	458983
1	JASPAR2014_NRF1 JASPAR2014_NRF1	1.4e-011	1.5e-014	-31.81	0.0	199	991	72	125	0.20081	6.7e-020	226215
1	JASPAR2014_Rfx1 JASPAR2014_Rfx1	3.4e-030	3.6e-033	-74.70	0.0	162	988	227	583	0.16397	1.0e-038	362355
1	JASPAR2014_RFX5 JASPAR2014_RFX5	2.5e-041	2.6e-044	-100.35	0.0	177	987	2902	12516	0.17933	7.6e-050	346579
1	JASPAR2014_RUNX2 JASPAR2014_RUNX2	3.4e-007	3.6e-010	-21.75	0.0	155	987	1641	8686	0.15704	9.4e-016	380103
1	JASPAR2014_Rxra JASPAR2014_Rxra	3.3e-004	3.5e-007	-14.86	0.0	149	991	1919	10983	0.15035	1.4e-012	251460
1	JASPAR2014_SMAD2::SMAD3::SMAD4 JASPAR2014_SMAD2::SMAD3::SMAD4	6.4e-006	6.8e-009	-18.81	0.0	191	989	3049	13930	0.19312	1.9e-014	362596
1	JASPAR2014_Sox3 JASPAR2014_Sox3	1.4e-022	1.5e-025	-57.14	0.0	222	992	1140	3738	0.22379	1.0e-030	145530
1	JASPAR2014_Sox6 JASPAR2014_Sox6	9.7e-080	1.0e-082	-188.78	0.0	222	992	2070	6195	0.22379	7.4e-088	139590
1	JASPAR2014_SP2 JASPAR2014_SP2	1.0e-033	1.1e-036	-82.80	0.0	167	987	1142	4595	0.16920	2.6e-042	418064
1	JASPAR2014_Stat4 JASPAR2014_Stat4	5.0e-035	5.3e-038	-85.84	0.0	276	988	4342	12973	0.27935	1.5e-043	341649
1	JASPAR2014_Stat5a::Stat5b JASPAR2014_Stat5a::Stat5b	1.8e-010	1.9e-013	-29.29	0.0	249	991	1902	6340	0.25126	9.6e-019	196515
1	JASPAR2014_Stat6 JASPAR2014_Stat6	2.9e-002	3.0e-005	-10.40	0.0	293	987	863	2414	0.29686	8.4e-011	362848
1	JASPAR2014_Tcf12 JASPAR2014_Tcf12	2.5e-052	2.6e-055	-125.67	0.0	123	991	1000	4789	0.12412	1.1e-060	239580
1	JASPAR2014_Tcf3 JASPAR2014_Tcf3	1.4e-043	1.5e-046	-105.54	0.0	199	991	1380	4701	0.20081	6.1e-052	240075
1	JASPAR2014_TFAP2C JASPAR2014_TFAP2C	1.0e-024	1.1e-027	-62.08	0.0	201	987	3270	13269	0.20365	3.4e-033	317492
1	JASPAR2014_TP63 JASPAR2014_TP63	3.0e-003	3.2e-006	-12.66	0.0	192	982	2616	11869	0.19552	9.6e-012	330750
1	JASPAR2014_USF2 JASPAR2014_USF2	3.9e-017	4.2e-020	-44.62	0.0	153	991	536	2250	0.15439	2.0e-025	205920
1	JASPAR2014_ZBTB33 JASPAR2014_ZBTB33	3.3e-005	3.5e-008	-17.17	0.0	305	987	1226	3325	0.30902	1.3e-013	276080
1	JASPAR2014_ZNF263 JASPAR2014_ZNF263	2.7e-015	2.9e-018	-40.38	0.0	383	981	2611	5730	0.39042	5.9e-024	491470
1	JASPAR2014_AR JASPAR2014_AR	1.5e-013	1.6e-016	-36.40	0.0	301	987	4593	13369	0.30496	5.0e-022	313055
1	JASPAR2014_E2F1 JASPAR2014_E2F1	2.6e-015	2.7e-018	-40.44	0.0	189	991	596	2136	0.19072	2.3e-023	118305
1	JASPAR2014_EGR1 JASPAR2014_EGR1	2.0e-025	2.2e-028	-63.70	0.0	330	988	1772	4178	0.33401	5.9e-034	367285
1	JASPAR2014_ELK4 JASPAR2014_ELK4	8.7e-868	9.2e-871	-2003.33	0.0	161	991	5328	13703	0.16246	3.8e-876	244035
1	JASPAR2014_ESR2 JASPAR2014_ESR2	2.0e-024	2.1e-027	-61.44	0.0	165	987	2900	14104	0.16717	6.3e-033	329324
1	JASPAR2014_Ets1 JASPAR2014_Ets1	5.1e-809	5.5e-812	-1868.00	0.0	161	987	5402	14377	0.16312	1.4e-817	394400
1	JASPAR2014_FOXA1 JASPAR2014_FOXA1	8.0e-007	8.5e-010	-20.88	0.0	185	987	530	2059	0.18744	2.9e-015	294321
1	JASPAR2014_Gata1 JASPAR2014_Gata1	1.9e-013	2.0e-016	-36.16	0.0	149	991	440	1882	0.15035	9.3e-022	211860
1	JASPAR2014_GATA2 JASPAR2014_GATA2	1.9e-018	2.1e-021	-47.63	0.0	138	988	474	2090	0.13968	6.5e-027	316999
1	JASPAR2014_GATA3 JASPAR2014_GATA3	1.0e-013	1.1e-016	-36.73	0.0	184	994	430	1529	0.18511	3.7e-020	2976
1	JASPAR2014_HNF4A JASPAR2014_HNF4A	1.0e-006	1.1e-009	-20.65	0.0	279	987	4129	13167	0.28267	3.4e-015	313548
1	JASPAR2014_Myb JASPAR2014_Myb	6.3e-029	6.7e-032	-71.78	0.0	194	992	2804	11501	0.19556	4.3e-037	155925
1	JASPAR2014_Mycn JASPAR2014_Mycn	1.1e-006	1.1e-009	-20.61	0.0	132	994	105	381	0.13280	1.4e-013	7936
1	JASPAR2014_Nfe2l2 JASPAR2014_Nfe2l2	9.3e-635	9.9e-638	-1466.75	0.0	131	987	3648	10812	0.13273	2.2e-643	444686
1	JASPAR2014_NFKB1 JASPAR2014_NFKB1	4.1e-047	4.3e-050	-113.67	0.0	209	991	3403	12630	0.21090	1.7e-055	246510
1	JASPAR2014_NFYA JASPAR2014_NFYA	5.3e-016	5.6e-019	-42.02	0.0	108	984	153	585	0.10976	1.3e-024	416859
1	JASPAR2014_Spi1 JASPAR2014_Spi1	2.5e-307	2.7e-310	-712.81	0.0	187	987	4286	12987	0.18946	8.6e-316	315027
1	JASPAR2014_Sox2 JASPAR2014_Sox2	3.7e-047	3.9e-050	-113.76	0.0	170	994	1094	4092	0.17103	1.3e-053	2976
1	JASPAR2014_SP1 JASPAR2014_SP1	5.6e-033	5.9e-036	-81.11	0.0	293	991	1498	3761	0.29566	2.5e-041	241560
1	JASPAR2014_STAT1 JASPAR2014_STAT1	1.2e-040	1.3e-043	-98.73	0.0	263	991	3624	11034	0.26539	6.2e-049	214335
1	JASPAR2014_STAT3 JASPAR2014_STAT3	9.1e-040	9.7e-043	-96.74	0.0	263	991	4186	12964	0.26539	4.4e-048	220275
1	JASPAR2014_TAL1::GATA1 JASPAR2014_TAL1::GATA1	5.8e-016	6.2e-019	-41.93	0.0	158	984	478	1896	0.16057	1.8e-024	335844
1	JASPAR2014_TFAP2A JASPAR2014_TFAP2A	1.5e-018	1.6e-021	-47.90	0.0	275	987	4109	12768	0.27862	4.4e-027	355946
1	JASPAR2014_USF1 JASPAR2014_USF1	8.0e-025	8.6e-028	-62.32	0.0	153	991	627	2551	0.15439	3.8e-033	226215
1	JASPAR2014_Bach1::Mafk JASPAR2014_Bach1::Mafk	3.1e-456	3.3e-459	-1055.70	0.0	129	987	2288	6382	0.13070	6.5e-465	501874
1	JASPAR2014_FOXP2 JASPAR2014_FOXP2	6.4e-012	6.8e-015	-32.63	0.0	181	991	1236	5312	0.18264	3.0e-020	226710
1	JASPAR2014_SREBF1 JASPAR2014_SREBF1	4.9e-003	5.2e-006	-12.17	0.0	96	992	1006	8497	0.09677	3.9e-011	134145
1	JASPAR2014_THAP1 JASPAR2014_THAP1	6.9e-028	7.4e-031	-69.38	0.0	205	993	3791	15273	0.20645	6.1e-036	121520
1	JASPAR2014_EHF JASPAR2014_EHF	1.5e-262	1.6e-265	-609.69	0.0	182	994	2401	6542	0.18310	8.2e-269	1984
1	JASPAR2014_KLF5 JASPAR2014_KLF5	3.7e-032	4.0e-035	-79.22	0.0	348	992	2521	5792	0.35081	2.6e-040	154935
1	JASPAR2014_RFX2 JASPAR2014_RFX2	4.2e-035	4.5e-038	-85.99	0.0	159	983	254	656	0.16175	1.2e-043	386417
1	JASPAR2014_NR3C1 JASPAR2014_NR3C1	2.0e-005	2.1e-008	-17.68	0.0	153	987	1996	11009	0.15502	5.2e-014	405246
1	JOLMA2013_CTCF_full JOLMA2013_CTCF_full	5.7e-121	6.0e-124	-283.72	0.0	131	985	353	671	0.13299	1.4e-129	425088
1	JOLMA2013_EGR1_DBD JOLMA2013_EGR1_DBD	5.7e-020	6.1e-023	-51.15	0.0	230	988	2106	7291	0.23279	1.3e-028	472294
1	JOLMA2013_EGR1_full JOLMA2013_EGR1_full	4.8e-004	5.1e-007	-14.48	0.0	144	988	282	1291	0.14575	1.8e-012	290377
1	JOLMA2013_EGR2_DBD JOLMA2013_EGR2_DBD	1.5e-008	1.5e-011	-24.89	0.0	227	991	1150	4025	0.22906	4.9e-017	315810
1	JOLMA2013_EGR2_full JOLMA2013_EGR2_full	1.3e-013	1.4e-016	-36.48	0.0	227	987	1851	6580	0.22999	2.9e-022	498916
1	JOLMA2013_EGR3_DBD JOLMA2013_EGR3_DBD	2.1e-010	2.2e-013	-29.13	0.0	237	987	1259	4197	0.24012	5.0e-019	448137
1	JOLMA2013_EGR4_DBD JOLMA2013_EGR4_DBD	5.5e-010	5.8e-013	-28.17	0.0	312	986	3446	9616	0.31643	1.1e-018	520044
1	JOLMA2013_Egr3_DBD JOLMA2013_Egr3_DBD	1.4e-002	1.5e-005	-11.13	0.0	231	987	794	2758	0.23404	4.0e-011	371722
1	JOLMA2013_KLF13_full JOLMA2013_KLF13_full	1.3e-004	1.4e-007	-15.78	0.0	204	984	664	2480	0.20732	3.7e-013	375615
1	JOLMA2013_KLF14_DBD JOLMA2013_KLF14_DBD	1.6e-017	1.7e-020	-45.52	0.0	234	988	206	440	0.23684	3.2e-026	531454
1	JOLMA2013_KLF16_DBD JOLMA2013_KLF16_DBD	5.0e-026	5.3e-029	-65.11	0.0	353	991	2457	5646	0.35621	1.4e-034	389565
1	JOLMA2013_Klf12_DBD JOLMA2013_Klf12_DBD	1.2e-007	1.2e-010	-22.81	0.0	173	987	1238	5690	0.17528	2.3e-016	541314
1	JOLMA2013_SP1_DBD JOLMA2013_SP1_DBD	6.7e-023	7.1e-026	-57.91	0.0	241	991	527	1368	0.24319	1.7e-031	405900
1	JOLMA2013_SP3_DBD JOLMA2013_SP3_DBD	2.5e-014	2.6e-017	-38.18	0.0	251	991	2751	9215	0.25328	5.5e-023	474210
1	JOLMA2013_SP4_full JOLMA2013_SP4_full	4.3e-026	4.5e-029	-65.26	0.0	147	985	430	1604	0.14924	8.8e-035	517092
1	JOLMA2013_SP8_DBD JOLMA2013_SP8_DBD	1.5e-003	1.6e-006	-13.32	0.0	234	990	121	287	0.23636	3.4e-012	482638
1	JOLMA2013_ZIC1_full JOLMA2013_ZIC1_full	6.1e-004	6.5e-007	-14.25	0.0	332	988	1751	4540	0.33603	1.4e-012	476731
1	JOLMA2013_ZIC3_full JOLMA2013_ZIC3_full	1.3e-004	1.4e-007	-15.76	0.0	175	987	1074	4934	0.17730	2.8e-013	513706
1	JOLMA2013_ZIC4_DBD JOLMA2013_ZIC4_DBD	7.1e-009	7.5e-012	-25.61	0.0	335	987	3124	8129	0.33941	1.4e-017	533919
1	JOLMA2013_ZNF740_DBD JOLMA2013_ZNF740_DBD	2.3e-009	2.5e-012	-26.71	0.0	440	992	5251	10842	0.44355	8.6e-018	289080
1	JOLMA2013_ZNF740_full JOLMA2013_ZNF740_full	9.4e-018	1.0e-020	-46.05	0.0	356	992	4533	11135	0.35887	4.0e-026	251955
1	JOLMA2013_ZNF75A_DBD JOLMA2013_ZNF75A_DBD	4.2e-007	4.4e-010	-21.54	0.0	604	990	5560	8530	0.61010	1.0e-015	426816
1	JOLMA2013_Zic3_DBD JOLMA2013_Zic3_DBD	3.0e-004	3.2e-007	-14.96	0.0	335	987	2167	5633	0.33941	6.5e-013	493986
1	JOLMA2013_TFCP2_full_2 JOLMA2013_TFCP2_full_2	6.2e-012	6.6e-015	-32.65	0.0	154	986	1852	9690	0.15619	1.6e-020	422628
1	JOLMA2013_EHF_full JOLMA2013_EHF_full	8.6e-462	9.1e-465	-1068.49	0.0	174	990	4300	12235	0.17576	2.2e-470	417924
1	JOLMA2013_ELF1_DBD JOLMA2013_ELF1_DBD	1.2e-410	1.3e-413	-950.70	0.0	174	990	3039	7900	0.17576	3.3e-419	393718
1	JOLMA2013_ELF1_full JOLMA2013_ELF1_full	8.6e-049	9.1e-052	-117.52	0.0	172	990	1411	5419	0.17374	2.6e-057	352716
1	JOLMA2013_ELF3_DBD JOLMA2013_ELF3_DBD	2.5e-369	2.7e-372	-855.58	0.0	174	990	3022	8179	0.17576	7.2e-378	370994
1	JOLMA2013_ELF3_full JOLMA2013_ELF3_full	2.6e-300	2.8e-303	-696.67	0.0	181	989	2762	7531	0.18301	6.5e-309	425828
1	JOLMA2013_ELF4_full JOLMA2013_ELF4_full	3.5e-350	3.7e-353	-811.51	0.0	146	990	2823	8867	0.14747	9.3e-359	395200
1	JOLMA2013_ELF5_DBD JOLMA2013_ELF5_DBD	2.1e-613	2.3e-616	-1417.57	0.0	173	991	5207	14415	0.17457	6.1e-622	372735
1	JOLMA2013_ELF5_full JOLMA2013_ELF5_full	5.8e-625	6.2e-628	-1444.21	0.0	173	991	5376	14958	0.17457	1.6e-633	375705
1	JOLMA2013_ELK1_DBD JOLMA2013_ELK1_DBD	1.1e-820	1.1e-823	-1894.89	0.0	160	992	5234	13780	0.16129	4.3e-829	270270
1	JOLMA2013_ELK1_full JOLMA2013_ELK1_full	4.8e-644	5.1e-647	-1488.14	0.0	160	992	3833	9763	0.16129	2.6e-652	193545
1	JOLMA2013_ELK1_full_2 JOLMA2013_ELK1_full_2	2.7e-019	2.9e-022	-49.60	0.0	169	985	185	490	0.17157	1.8e-027	163344
1	JOLMA2013_ELK3_DBD JOLMA2013_ELK3_DBD	3.6e-799	3.8e-802	-1845.34	0.0	190	992	5634	13373	0.19153	1.4e-807	272745
1	JOLMA2013_ELK4_DBD JOLMA2013_ELK4_DBD	1.2e-930	1.3e-933	-2148.06	0.0	160	992	5447	13782	0.16129	4.8e-939	269280
1	JOLMA2013_ERF_DBD JOLMA2013_ERF_DBD	1.5e-801	1.6e-804	-1850.84	0.0	174	992	5272	13096	0.17540	6.2e-810	250965
1	JOLMA2013_ERG_DBD JOLMA2013_ERG_DBD	1.1e-927	1.2e-930	-2141.23	0.0	160	992	5332	13375	0.16129	4.2e-936	286110
1	JOLMA2013_ERG_DBD_2 JOLMA2013_ERG_DBD_2	3.7e-081	3.9e-084	-192.06	0.0	142	988	732	2405	0.14372	1.1e-089	354960
1	JOLMA2013_ERG_full JOLMA2013_ERG_full	1.2e-933	1.3e-936	-2154.98	0.0	160	992	5355	13420	0.16129	5.0e-942	252945
1	JOLMA2013_ERG_full_2 JOLMA2013_ERG_full_2	1.9e-068	2.0e-071	-162.77	0.0	206	988	649	1558	0.20850	7.0e-077	291856
1	JOLMA2013_ETS1_DBD JOLMA2013_ETS1_DBD	8.3e-936	8.9e-939	-2159.94	0.0	160	992	5261	13055	0.16129	3.5e-944	255420
1	JOLMA2013_ETS1_DBD_2 JOLMA2013_ETS1_DBD_2	7.4e-061	7.8e-064	-145.31	0.0	164	984	609	1808	0.16667	2.3e-069	341245
1	JOLMA2013_ETS1_full JOLMA2013_ETS1_full	4.7e-929	5.0e-932	-2144.41	0.0	160	992	5607	14396	0.16129	1.7e-937	291060
1	JOLMA2013_ETS1_full_2 JOLMA2013_ETS1_full_2	4.6e-022	4.9e-025	-55.98	0.0	200	984	228	544	0.20325	2.7e-030	180688
1	JOLMA2013_ETV1_DBD JOLMA2013_ETV1_DBD	7.0e-855	7.5e-858	-1973.61	0.0	172	992	5627	14124	0.17339	2.6e-863	285120
1	JOLMA2013_ETV2_DBD JOLMA2013_ETV2_DBD	3.1e-712	3.3e-715	-1645.16	0.0	161	991	4326	11061	0.16246	1.1e-720	298485
1	JOLMA2013_ETV3_DBD JOLMA2013_ETV3_DBD	7.2e-407	7.6e-410	-942.03	0.0	176	992	4498	13475	0.17742	3.0e-415	253935
1	JOLMA2013_ETV4_DBD JOLMA2013_ETV4_DBD	4.4e-863	4.7e-866	-1992.49	0.0	172	992	5764	14559	0.17339	1.6e-871	293040
1	JOLMA2013_ETV5_DBD JOLMA2013_ETV5_DBD	3.1e-746	3.3e-749	-1723.44	0.0	160	992	5382	14958	0.16129	1.1e-754	307395
1	JOLMA2013_ETV6_full JOLMA2013_ETV6_full	8.1e-113	8.6e-116	-264.95	0.0	169	987	1472	4746	0.17123	2.0e-121	436798
1	JOLMA2013_ETV6_full_2 JOLMA2013_ETV6_full_2	1.9e-669	2.0e-672	-1546.63	0.0	162	992	5219	14819	0.16331	8.1e-678	249975
1	JOLMA2013_Elf5_DBD JOLMA2013_Elf5_DBD	2.2e-633	2.4e-636	-1463.59	0.0	173	991	5395	14957	0.17457	6.6e-642	359370
1	JOLMA2013_Elk3_DBD JOLMA2013_Elk3_DBD	9.5e-630	1.0e-632	-1455.23	0.0	190	992	4122	9476	0.19153	4.9e-638	206910
1	JOLMA2013_FEV_DBD JOLMA2013_FEV_DBD	1.9e-909	2.0e-912	-2099.24	0.0	160	992	5497	14123	0.16129	7.4e-918	275220
1	JOLMA2013_FLI1_DBD JOLMA2013_FLI1_DBD	1.4e-933	1.5e-936	-2154.81	0.0	160	992	5256	13053	0.16129	6.2e-942	243540
1	JOLMA2013_FLI1_DBD_2 JOLMA2013_FLI1_DBD_2	5.7e-108	6.0e-111	-253.79	0.0	148	988	869	2645	0.14980	1.7e-116	362355
1	JOLMA2013_FLI1_full JOLMA2013_FLI1_full	5.2e-907	5.5e-910	-2093.64	0.0	160	992	5148	12836	0.16129	2.5e-915	223245
1	JOLMA2013_FLI1_full_2 JOLMA2013_FLI1_full_2	3.1e-066	3.3e-069	-157.67	0.0	184	988	456	1060	0.18623	1.4e-074	247486
1	JOLMA2013_GABPA_full JOLMA2013_GABPA_full	7.6e-707	8.1e-710	-1632.74	0.0	176	992	4648	11429	0.17742	3.5e-715	228195
1	JOLMA2013_SPDEF_DBD JOLMA2013_SPDEF_DBD	8.9e-229	9.4e-232	-531.96	0.0	161	991	2470	7917	0.16246	3.1e-237	308880
1	JOLMA2013_SPDEF_full JOLMA2013_SPDEF_full	1.2e-284	1.3e-287	-660.58	0.0	151	991	2646	8528	0.15237	4.0e-293	323730
1	JOLMA2013_SPI1_full JOLMA2013_SPI1_full	2.6e-044	2.7e-047	-107.22	0.0	192	988	1176	3979	0.19433	6.4e-053	421515
1	JOLMA2013_SPIB_DBD JOLMA2013_SPIB_DBD	7.4e-125	7.9e-128	-292.67	0.0	192	988	2376	7588	0.19433	1.4e-133	549695
1	JOLMA2013_SPIC_full JOLMA2013_SPIC_full	1.2e-069	1.3e-072	-165.52	0.0	198	988	2885	10422	0.20040	2.3e-078	561527
1	JOLMA2013_Spic_DBD JOLMA2013_Spic_DBD	4.2e-113	4.5e-116	-265.61	0.0	210	988	2481	7536	0.21255	8.5e-122	522580
1	JOLMA2013_GATA3_DBD JOLMA2013_GATA3_DBD	2.8e-034	3.0e-037	-84.11	0.0	276	994	1666	4490	0.27767	3.4e-042	86800
1	JOLMA2013_GATA3_full JOLMA2013_GATA3_full	3.3e-036	3.5e-039	-88.56	0.0	276	994	1655	4425	0.27767	3.9e-044	87792
1	JOLMA2013_GATA4_DBD JOLMA2013_GATA4_DBD	1.5e-035	1.6e-038	-87.02	0.0	276	994	1568	4167	0.27767	1.6e-043	101184
1	JOLMA2013_GATA5_DBD JOLMA2013_GATA5_DBD	1.1e-032	1.2e-035	-80.44	0.0	236	994	1297	3913	0.23742	1.2e-040	99200
1	JOLMA2013_SOX9_DBD JOLMA2013_SOX9_DBD	8.3e-088	8.9e-091	-207.35	0.0	159	993	1706	6534	0.16012	4.9e-096	181536
1	JOLMA2013_MEIS1_DBD JOLMA2013_MEIS1_DBD	9.9e-009	1.1e-011	-25.27	0.0	153	995	2726	15336	0.15377	3.5e-016	29820
1	JOLMA2013_MEIS2_DBD_2 JOLMA2013_MEIS2_DBD_2	1.1e-004	1.1e-007	-15.99	0.0	86	994	1548	15064	0.08652	2.5e-012	44640
1	JOLMA2013_Meis2_DBD JOLMA2013_Meis2_DBD	8.6e-004	9.1e-007	-13.91	0.0	169	995	2911	15323	0.16985	3.4e-011	26838
1	JOLMA2013_Meis3_DBD JOLMA2013_Meis3_DBD	1.9e-005	2.0e-008	-17.72	0.0	157	995	2733	15257	0.15779	6.1e-013	32802
1	JOLMA2013_NFIA_full JOLMA2013_NFIA_full	2.3e-146	2.4e-149	-342.19	0.0	171	987	1344	3812	0.17325	4.8e-155	508283
1	JOLMA2013_NFIB_full JOLMA2013_NFIB_full	1.1e-143	1.2e-146	-336.00	0.0	171	987	1403	4070	0.17325	2.3e-152	519129
1	JOLMA2013_NFIX_full JOLMA2013_NFIX_full	2.3e-181	2.5e-184	-422.78	0.0	185	987	1867	5160	0.18744	4.1e-190	596037
1	JOLMA2013_NRF1_full JOLMA2013_NRF1_full	2.8e-006	3.0e-009	-19.64	0.0	250	990	54	82	0.25253	1.2e-014	237120
1	JOLMA2013_PAX6_DBD JOLMA2013_PAX6_DBD	3.0e-002	3.2e-005	-10.34	0.0	147	983	484	2450	0.14954	8.5e-011	379543
1	JOLMA2013_RFX2_DBD JOLMA2013_RFX2_DBD	2.3e-028	2.4e-031	-70.49	0.0	162	986	169	384	0.16430	6.5e-037	372444
1	JOLMA2013_RFX2_DBD_2 JOLMA2013_RFX2_DBD_2	4.2e-008	4.5e-011	-23.83	0.0	207	987	191	523	0.20973	2.5e-016	177480
1	JOLMA2013_RFX3_DBD JOLMA2013_RFX3_DBD	8.6e-027	9.2e-030	-66.86	0.0	162	986	155	344	0.16430	1.9e-035	494460
1	JOLMA2013_RFX3_DBD_2 JOLMA2013_RFX3_DBD_2	2.9e-019	3.1e-022	-49.53	0.0	191	987	483	1563	0.19352	9.8e-028	313548
1	JOLMA2013_RFX4_DBD JOLMA2013_RFX4_DBD	3.6e-027	3.8e-030	-67.73	0.0	162	986	150	325	0.16430	7.6e-036	505776
1	JOLMA2013_RFX4_DBD_2 JOLMA2013_RFX4_DBD_2	2.8e-014	3.0e-017	-38.05	0.0	145	987	476	2092	0.14691	8.6e-023	347072
1	JOLMA2013_RFX5_DBD JOLMA2013_RFX5_DBD	3.0e-029	3.2e-032	-72.53	0.0	162	986	176	403	0.16430	7.9e-038	404424
1	JOLMA2013_RFX5_DBD_2 JOLMA2013_RFX5_DBD_2	6.7e-028	7.1e-031	-69.42	0.0	162	986	190	461	0.16430	1.7e-036	415248
1	JOLMA2013_Rfx2_DBD JOLMA2013_Rfx2_DBD	1.6e-026	1.7e-029	-66.26	0.0	162	986	158	356	0.16430	3.8e-035	444768
1	JOLMA2013_Rfx2_DBD_2 JOLMA2013_Rfx2_DBD_2	6.9e-020	7.4e-023	-50.96	0.0	171	987	557	2055	0.17325	2.0e-028	375666
1	JOLMA2013_Rfx3_DBD JOLMA2013_Rfx3_DBD	6.6e-029	7.0e-032	-71.74	0.0	162	986	170	385	0.16430	2.4e-037	287328
1	JOLMA2013_RUNX2_DBD JOLMA2013_RUNX2_DBD	4.2e-010	4.5e-013	-28.44	0.0	254	986	2919	9829	0.25761	7.5e-019	598272
1	JOLMA2013_RUNX2_DBD_2 JOLMA2013_RUNX2_DBD_2	1.2e-004	1.2e-007	-15.91	0.0	382	984	1997	4530	0.38821	2.8e-013	443373
1	JOLMA2013_RUNX2_DBD_3 JOLMA2013_RUNX2_DBD_3	1.6e-010	1.6e-013	-29.43	0.0	189	993	1276	5347	0.19033	1.2e-018	142848
1	JOLMA2013_RUNX3_DBD JOLMA2013_RUNX3_DBD	2.0e-007	2.2e-010	-22.25	0.0	198	986	717	2702	0.20081	3.6e-016	597288
1	JOLMA2013_RUNX3_DBD_2 JOLMA2013_RUNX3_DBD_2	1.6e-013	1.7e-016	-36.29	0.0	248	992	2567	8695	0.25000	6.5e-022	267300
1	JOLMA2013_RUNX3_DBD_3 JOLMA2013_RUNX3_DBD_3	2.3e-002	2.4e-005	-10.63	0.0	192	984	1066	4552	0.19512	4.9e-011	490018
1	JOLMA2013_RUNX3_full JOLMA2013_RUNX3_full	4.3e-011	4.6e-014	-30.71	0.0	294	992	2600	7553	0.29637	1.6e-019	279180
1	JOLMA2013_GMEB2_DBD JOLMA2013_GMEB2_DBD	1.7e-036	1.8e-039	-89.23	0.0	120	994	1236	6914	0.12072	1.8e-044	97216
1	JOLMA2013_GMEB2_DBD_3 JOLMA2013_GMEB2_DBD_3	5.4e-003	5.8e-006	-12.06	0.0	147	987	316	1482	0.14894	2.2e-011	266220
1	JOLMA2013_TEAD1_full JOLMA2013_TEAD1_full	3.5e-082	3.7e-085	-194.40	0.0	176	992	1084	3375	0.17742	1.3e-090	283635
1	JOLMA2013_TEAD1_full_2 JOLMA2013_TEAD1_full_2	7.4e-019	7.8e-022	-48.60	0.0	119	985	173	606	0.12081	1.3e-027	588432
1	JOLMA2013_TEAD3_DBD JOLMA2013_TEAD3_DBD	6.6e-022	7.1e-025	-55.61	0.0	179	985	409	1304	0.18173	1.1e-030	621888
1	JOLMA2013_TEAD3_DBD_2 JOLMA2013_TEAD3_DBD_2	8.1e-104	8.6e-107	-244.22	0.0	178	994	1191	3543	0.17907	3.0e-111	29264
1	JOLMA2013_TEAD4_DBD JOLMA2013_TEAD4_DBD	2.9e-105	3.1e-108	-247.56	0.0	168	992	1573	5333	0.16935	1.0e-113	297000
1	JOLMA2013_TFAP2A_DBD JOLMA2013_TFAP2A_DBD	2.0e-010	2.1e-013	-29.19	0.0	400	990	3478	7662	0.40404	4.4e-019	475228
1	JOLMA2013_TFAP2A_DBD_2 JOLMA2013_TFAP2A_DBD_2	1.9e-003	2.0e-006	-13.14	0.0	237	991	1529	5477	0.23915	5.0e-012	396990
1	JOLMA2013_TFAP2A_DBD_3 JOLMA2013_TFAP2A_DBD_3	3.8e-018	4.0e-021	-46.96	0.0	235	989	2188	7512	0.23761	7.8e-027	520676
1	JOLMA2013_TFAP2B_DBD JOLMA2013_TFAP2B_DBD	5.6e-010	6.0e-013	-28.15	0.0	358	990	5146	12903	0.36162	1.3e-018	458926
1	JOLMA2013_TFAP2B_DBD_2 JOLMA2013_TFAP2B_DBD_2	8.1e-006	8.6e-009	-18.57	0.0	161	991	1556	8008	0.16246	2.3e-014	368775
1	JOLMA2013_TFAP2B_DBD_3 JOLMA2013_TFAP2B_DBD_3	6.2e-012	6.6e-015	-32.65	0.0	235	989	2204	7785	0.23761	1.2e-020	540930
1	JOLMA2013_TFAP2C_DBD JOLMA2013_TFAP2C_DBD	1.1e-011	1.2e-014	-32.05	0.0	356	990	5234	13140	0.35960	2.4e-020	497458
1	JOLMA2013_TFAP2C_DBD_3 JOLMA2013_TFAP2C_DBD_3	8.8e-013	9.4e-016	-34.60	0.0	235	989	1995	6953	0.23761	1.8e-021	510796
1	JOLMA2013_TFAP2C_full JOLMA2013_TFAP2C_full	7.7e-016	8.2e-019	-41.64	0.0	358	990	4930	12135	0.36162	1.9e-024	429780
1	JOLMA2013_TFAP2C_full_2 JOLMA2013_TFAP2C_full_2	1.7e-008	1.8e-011	-24.74	0.0	231	989	1844	6636	0.23357	3.6e-017	502892
1	JOLMA2013_Tcfap2a_DBD JOLMA2013_Tcfap2a_DBD	8.2e-011	8.7e-014	-30.08	0.0	470	990	3289	6186	0.47475	1.8e-019	477698
1	JOLMA2013_Tcfap2a_DBD_3 JOLMA2013_Tcfap2a_DBD_3	9.9e-016	1.1e-018	-41.39	0.0	243	989	2444	8297	0.24570	2.0e-024	523146
1	JOLMA2013_ARNTL_DBD JOLMA2013_ARNTL_DBD	3.9e-009	4.1e-012	-26.21	0.0	140	992	420	2001	0.14113	5.7e-017	72270
1	JOLMA2013_Ascl2_DBD JOLMA2013_Ascl2_DBD	5.7e-059	6.1e-062	-140.96	0.0	190	992	3113	12180	0.19153	2.8e-067	214830
1	JOLMA2013_BHLHB2_DBD JOLMA2013_BHLHB2_DBD	9.2e-011	9.8e-014	-29.95	0.0	160	992	594	2600	0.16129	5.3e-019	184635
1	JOLMA2013_BHLHB3_full JOLMA2013_BHLHB3_full	1.1e-005	1.2e-008	-18.26	0.0	108	992	552	3715	0.10887	7.1e-014	165330
1	JOLMA2013_BHLHE41_full JOLMA2013_BHLHE41_full	2.8e-020	3.0e-023	-51.86	0.0	150	992	492	2009	0.15121	3.6e-028	83655
1	JOLMA2013_Bhlhb2_DBD JOLMA2013_Bhlhb2_DBD	3.6e-012	3.8e-015	-33.21	0.0	160	992	606	2628	0.16129	2.3e-020	161865
1	JOLMA2013_HEY1_DBD JOLMA2013_HEY1_DBD	1.0e-004	1.1e-007	-16.02	0.0	166	992	425	1826	0.16734	4.9e-013	226215
1	JOLMA2013_MAX_DBD_2 JOLMA2013_MAX_DBD_2	7.8e-010	8.3e-013	-27.82	0.0	172	992	931	4119	0.17339	4.2e-018	198000
1	JOLMA2013_MLXIPL_full JOLMA2013_MLXIPL_full	9.5e-009	1.0e-011	-25.32	0.0	156	992	790	3793	0.15726	5.0e-017	200475
1	JOLMA2013_MLX_full JOLMA2013_MLX_full	7.9e-011	8.4e-014	-30.11	0.0	156	992	266	997	0.15726	5.7e-019	147510
1	JOLMA2013_MNT_DBD JOLMA2013_MNT_DBD	1.1e-004	1.2e-007	-15.93	0.0	186	992	781	3286	0.18750	5.1e-013	235620
1	JOLMA2013_MYF6_full JOLMA2013_MYF6_full	1.2e-010	1.3e-013	-29.70	0.0	108	992	920	6356	0.10887	8.2e-019	154935
1	JOLMA2013_Mlx_DBD JOLMA2013_Mlx_DBD	6.2e-008	6.6e-011	-23.44	0.0	150	992	474	2198	0.15121	7.9e-016	83160
1	JOLMA2013_NHLH1_DBD JOLMA2013_NHLH1_DBD	1.9e-032	2.0e-035	-79.88	0.0	172	992	1680	7129	0.17339	1.0e-040	204930
1	JOLMA2013_NHLH1_full JOLMA2013_NHLH1_full	5.2e-039	5.6e-042	-94.99	0.0	170	992	2304	10135	0.17137	3.0e-047	186615
1	JOLMA2013_TFAP4_DBD JOLMA2013_TFAP4_DBD	4.2e-042	4.4e-045	-102.13	0.0	190	992	1518	5542	0.19153	3.0e-050	149490
1	JOLMA2013_TFAP4_full JOLMA2013_TFAP4_full	5.8e-041	6.2e-044	-99.50	0.0	202	992	1672	5889	0.20363	4.8e-049	128205
1	JOLMA2013_TFE3_DBD JOLMA2013_TFE3_DBD	2.3e-026	2.4e-029	-65.89	0.0	150	992	554	2197	0.15121	8.4e-035	288090
1	JOLMA2013_TFEB_full JOLMA2013_TFEB_full	1.2e-024	1.3e-027	-61.91	0.0	128	992	524	2417	0.12903	5.3e-033	245025
1	JOLMA2013_Tcf21_DBD JOLMA2013_Tcf21_DBD	5.0e-019	5.4e-022	-48.98	0.0	204	988	1193	4327	0.20648	1.2e-027	459969
1	JOLMA2013_USF1_DBD JOLMA2013_USF1_DBD	1.8e-025	1.9e-028	-63.84	0.0	152	992	486	1852	0.15323	9.4e-034	199980
1	JOLMA2013_ATF4_DBD JOLMA2013_ATF4_DBD	1.0e-046	1.1e-049	-112.75	0.0	129	989	1168	5691	0.13043	2.3e-055	463372
1	JOLMA2013_ATF7_DBD JOLMA2013_ATF7_DBD	6.1e-135	6.4e-138	-315.89	0.0	118	988	708	2152	0.11943	1.9e-143	336719
1	JOLMA2013_Atf4_DBD JOLMA2013_Atf4_DBD	3.7e-017	3.9e-020	-44.69	0.0	140	988	415	1766	0.14170	1.1e-025	365313
1	JOLMA2013_BATF3_DBD JOLMA2013_BATF3_DBD	1.2e-063	1.3e-066	-151.74	0.0	138	988	290	694	0.13968	6.2e-072	203609
1	JOLMA2013_CREB3L1_DBD JOLMA2013_CREB3L1_DBD	3.6e-016	3.8e-019	-42.40	0.0	152	988	759	3452	0.15385	9.4e-025	409683
1	JOLMA2013_CREB3L1_DBD_2 JOLMA2013_CREB3L1_DBD_2	2.8e-008	2.9e-011	-24.25	0.0	152	990	137	440	0.15354	8.3e-017	353210
1	JOLMA2013_CREB3L1_full JOLMA2013_CREB3L1_full	1.2e-007	1.3e-010	-22.80	0.0	126	990	141	554	0.12727	4.5e-016	278616
1	JOLMA2013_CREB3_full JOLMA2013_CREB3_full	2.1e-123	2.3e-126	-289.31	0.0	126	988	745	2298	0.12753	6.5e-132	349537
1	JOLMA2013_CREB3_full_2 JOLMA2013_CREB3_full_2	4.4e-037	4.7e-040	-90.56	0.0	156	988	1098	4606	0.15789	1.1e-045	431375
1	JOLMA2013_Creb3l2_DBD JOLMA2013_Creb3l2_DBD	1.6e-006	1.7e-009	-20.20	0.0	179	989	258	902	0.18099	8.3e-015	203528
1	JOLMA2013_Creb3l2_DBD_2 JOLMA2013_Creb3l2_DBD_2	2.0e-011	2.1e-014	-31.50	0.0	174	990	676	2763	0.17576	6.6e-020	319618
1	JOLMA2013_Creb5_DBD JOLMA2013_Creb5_DBD	1.2e-124	1.3e-127	-292.20	0.0	116	990	636	1934	0.11717	4.3e-133	290472
1	JOLMA2013_DBP_DBD JOLMA2013_DBP_DBD	1.3e-014	1.4e-017	-38.79	0.0	104	990	550	3438	0.10505	4.6e-023	310726
1	JOLMA2013_DBP_full JOLMA2013_DBP_full	1.1e-008	1.2e-011	-25.17	0.0	104	990	738	5177	0.10505	3.1e-017	381862
1	JOLMA2013_HLF_full JOLMA2013_HLF_full	2.5e-005	2.7e-008	-17.44	0.0	104	990	710	5140	0.10505	6.6e-014	400140
1	JOLMA2013_JDP2_DBD JOLMA2013_JDP2_DBD	8.0e-1764	8.5e-1767	-4066.53	0.0	131	993	4470	7988	0.13192	2.6e-1771	32736
1	JOLMA2013_JDP2_DBD_2 JOLMA2013_JDP2_DBD_2	7.2e-155	7.6e-158	-361.78	0.0	118	990	669	1825	0.11919	3.2e-163	235638
1	JOLMA2013_JDP2_full JOLMA2013_JDP2_full	8.0e-1815	8.6e-1818	-4183.95	0.0	147	993	4908	8460	0.14804	3.1e-1822	27776
1	JOLMA2013_JDP2_full_2 JOLMA2013_JDP2_full_2	1.3e-141	1.4e-144	-331.27	0.0	118	990	675	1949	0.11919	5.4e-150	252928
1	JOLMA2013_Jdp2_DBD JOLMA2013_Jdp2_DBD	4.1e-1806	4.4e-1809	-4163.90	0.0	131	993	4510	7971	0.13192	3.5e-1813	12400
1	JOLMA2013_Jdp2_DBD_2 JOLMA2013_Jdp2_DBD_2	3.2e-152	3.4e-155	-355.67	0.0	118	990	731	2124	0.11919	1.5e-160	230204
1	JOLMA2013_MAFF_DBD JOLMA2013_MAFF_DBD	5.7e-108	6.0e-111	-253.79	0.0	115	987	985	3970	0.11651	1.4e-116	444686
1	JOLMA2013_MAFG_full JOLMA2013_MAFG_full	7.6e-051	8.1e-054	-122.25	0.0	113	981	1460	8300	0.11519	1.6e-059	518910
1	JOLMA2013_MAFK_DBD JOLMA2013_MAFK_DBD	1.1e-036	1.2e-039	-89.65	0.0	214	990	3148	11594	0.21616	2.5e-045	465348
1	JOLMA2013_MAFK_DBD_2 JOLMA2013_MAFK_DBD_2	4.1e-074	4.4e-077	-175.82	0.0	121	981	2392	13152	0.12334	7.4e-083	593390
1	JOLMA2013_MAFK_full JOLMA2013_MAFK_full	1.1e-020	1.2e-023	-52.81	0.0	186	990	2835	12428	0.18788	2.6e-029	455468
1	JOLMA2013_MAFK_full_2 JOLMA2013_MAFK_full_2	1.6e-099	1.7e-102	-234.36	0.0	107	987	2231	12855	0.10841	3.0e-108	560541
1	JOLMA2013_Mafb_DBD JOLMA2013_Mafb_DBD	1.1e-063	1.2e-066	-151.81	0.0	140	990	2463	12262	0.14141	2.4e-072	498446
1	JOLMA2013_Mafb_DBD_2 JOLMA2013_Mafb_DBD_2	8.1e-088	8.6e-091	-207.38	0.0	131	985	1576	7032	0.13299	1.7e-096	509712
1	JOLMA2013_Mafb_DBD_3 JOLMA2013_Mafb_DBD_3	1.0e-023	1.1e-026	-59.80	0.0	172	984	1055	4278	0.17480	2.2e-032	485108
1	JOLMA2013_NFE2_DBD JOLMA2013_NFE2_DBD	3.4e-1304	3.6e-1307	-3008.20	0.0	131	991	3640	6968	0.13219	2.5e-1312	144045
1	JOLMA2013_NFIL3_DBD JOLMA2013_NFIL3_DBD	2.3e-028	2.4e-031	-70.50	0.0	104	990	516	2783	0.10505	5.9e-037	411008
1	JOLMA2013_NRL_DBD JOLMA2013_NRL_DBD	1.2e-074	1.3e-077	-177.03	0.0	139	991	2957	14946	0.14026	3.9e-083	336105
1	JOLMA2013_XBP1_DBD JOLMA2013_XBP1_DBD	2.0e-115	2.2e-118	-270.93	0.0	122	990	984	3667	0.12323	6.3e-124	341354
1	JOLMA2013_XBP1_DBD_2 JOLMA2013_XBP1_DBD_2	1.0e-046	1.1e-049	-112.77	0.0	172	988	1337	5107	0.17409	2.5e-055	421022
1	JOLMA2013_FOXB1_DBD JOLMA2013_FOXB1_DBD	1.3e-027	1.4e-030	-68.76	0.0	126	988	1454	8271	0.12753	2.8e-036	488070
1	JOLMA2013_FOXD2_DBD_2 JOLMA2013_FOXD2_DBD_2	4.1e-017	4.4e-020	-44.57	0.0	211	995	2698	10662	0.21206	2.0e-024	21868
1	JOLMA2013_FOXD3_DBD_2 JOLMA2013_FOXD3_DBD_2	3.5e-010	3.7e-013	-28.63	0.0	185	995	603	2350	0.18593	1.8e-017	20874
1	JOLMA2013_FOXI1_full JOLMA2013_FOXI1_full	1.6e-010	1.8e-013	-29.37	0.0	185	995	603	2350	0.18593	1.8e-017	9940
1	JOLMA2013_FOXJ2_DBD_2 JOLMA2013_FOXJ2_DBD_2	1.6e-021	1.7e-024	-54.72	0.0	240	994	2340	7889	0.24145	3.0e-029	58032
1	JOLMA2013_FOXL1_full JOLMA2013_FOXL1_full	5.8e-011	6.2e-014	-30.42	0.0	183	995	1225	5305	0.18392	5.4e-018	11431
1	JOLMA2013_FOXO1_DBD JOLMA2013_FOXO1_DBD	4.7e-024	5.0e-027	-60.55	0.0	240	994	2281	7598	0.24145	9.5e-032	53072
1	JOLMA2013_FOXO1_DBD_3 JOLMA2013_FOXO1_DBD_3	9.5e-004	1.0e-006	-13.80	0.0	420	990	4862	10627	0.42424	2.3e-012	436202
1	JOLMA2013_FOXO3_full_2 JOLMA2013_FOXO3_full_2	3.6e-023	3.8e-026	-58.53	0.0	198	994	1233	4580	0.19920	2.3e-030	16368
1	JOLMA2013_FOXO3_full_3 JOLMA2013_FOXO3_full_3	9.1e-009	9.7e-012	-25.36	0.0	431	991	5537	11696	0.43491	3.0e-017	327195
1	JOLMA2013_FOXO4_DBD_2 JOLMA2013_FOXO4_DBD_2	4.6e-017	4.9e-020	-44.47	0.0	201	995	3073	12890	0.20201	4.1e-024	11928
1	JOLMA2013_FOXO6_DBD_2 JOLMA2013_FOXO6_DBD_2	4.4e-021	4.7e-024	-53.71	0.0	169	995	1400	6259	0.16985	5.9e-028	7952
1	JOLMA2013_FOXP3_DBD JOLMA2013_FOXP3_DBD	2.0e-014	2.1e-017	-38.40	0.0	167	995	1621	7735	0.16784	8.2e-022	25844
1	JOLMA2013_Foxc1_DBD_2 JOLMA2013_Foxc1_DBD_2	6.8e-007	7.2e-010	-21.05	0.0	183	995	1192	5305	0.18392	4.4e-014	16401
1	JOLMA2013_Foxg1_DBD_2 JOLMA2013_Foxg1_DBD_2	5.9e-012	6.3e-015	-32.70	0.0	136	990	1659	9727	0.13737	1.5e-020	418912
1	JOLMA2013_Foxg1_DBD_3 JOLMA2013_Foxg1_DBD_3	5.2e-020	5.5e-023	-51.25	0.0	211	995	3233	12858	0.21206	5.3e-027	10437
1	JOLMA2013_Foxj3_DBD_3 JOLMA2013_Foxj3_DBD_3	2.4e-015	2.5e-018	-40.53	0.0	240	994	2375	8226	0.24145	5.9e-023	42160
1	JOLMA2013_Foxk1_DBD_2 JOLMA2013_Foxk1_DBD_2	3.2e-018	3.4e-021	-47.14	0.0	183	995	2812	12753	0.18392	1.1e-025	29323
1	JOLMA2013_MEOX1_full JOLMA2013_MEOX1_full	2.8e-002	3.0e-005	-10.42	0.0	94	992	1537	13850	0.09476	1.1e-010	267795
1	JOLMA2013_Rhox11_DBD JOLMA2013_Rhox11_DBD	4.3e-002	4.6e-005	-9.99	0.0	305	993	3663	10939	0.30715	2.4e-010	188976
1	JOLMA2013_Ar_DBD JOLMA2013_Ar_DBD	6.1e-005	6.5e-008	-16.54	0.0	97	985	630	4799	0.09848	1.4e-013	458052
1	JOLMA2013_NR2E1_full JOLMA2013_NR2E1_full	1.3e-005	1.4e-008	-18.11	0.0	131	993	2125	13839	0.13192	1.0e-013	134416
1	JOLMA2013_NR2E1_full_2 JOLMA2013_NR2E1_full_2	2.1e-022	2.2e-025	-56.78	0.0	94	988	1418	10993	0.09514	4.1e-031	532933
1	JOLMA2013_NR2F1_DBD JOLMA2013_NR2F1_DBD	1.9e-002	2.0e-005	-10.80	0.0	439	987	1075	2083	0.44478	3.9e-011	520115
1	JOLMA2013_NR2F1_full JOLMA2013_NR2F1_full	1.6e-002	1.7e-005	-10.96	0.0	100	994	1651	14177	0.10060	4.3e-010	40176
1	JOLMA2013_NR2F6_full JOLMA2013_NR2F6_full	3.9e-005	4.1e-008	-17.00	0.0	346	988	824	1906	0.35020	7.8e-014	526524
1	JOLMA2013_Nr2e1_DBD JOLMA2013_Nr2e1_DBD	4.4e-021	4.7e-024	-53.72	0.0	131	993	2148	12912	0.13192	3.3e-029	141856
1	JOLMA2013_Nr2e1_DBD_2 JOLMA2013_Nr2e1_DBD_2	4.5e-048	4.8e-051	-115.86	0.0	166	988	2200	9504	0.16802	9.4e-057	510255
1	JOLMA2013_RARA_DBD_3 JOLMA2013_RARA_DBD_3	3.7e-003	4.0e-006	-12.44	0.0	195	985	456	1720	0.19797	9.8e-012	405408
1	JOLMA2013_RARA_full_3 JOLMA2013_RARA_full_3	1.5e-004	1.6e-007	-15.66	0.0	189	985	102	267	0.19188	4.2e-013	374904
1	JOLMA2013_RARG_DBD_2 JOLMA2013_RARG_DBD_2	6.5e-004	6.9e-007	-14.18	0.0	244	984	195	500	0.24797	1.8e-012	391327
1	JOLMA2013_RORA_DBD JOLMA2013_RORA_DBD	5.2e-002	5.5e-005	-9.80	0.0	172	982	229	881	0.17515	2.1e-010	258720
1	JOLMA2013_Rara_DBD_2 JOLMA2013_Rara_DBD_2	4.9e-003	5.2e-006	-12.16	0.0	113	985	260	1501	0.11472	1.5e-011	360636
1	JOLMA2013_Rarb_DBD_3 JOLMA2013_Rarb_DBD_3	1.0e-004	1.1e-007	-16.01	0.0	111	985	129	598	0.11269	4.2e-013	264696
1	JOLMA2013_Rarg_DBD_2 JOLMA2013_Rarg_DBD_2	1.3e-003	1.3e-006	-13.52	0.0	244	984	129	301	0.24797	5.9e-012	227333
