# Supplementary material for: Motif signatures in stretch enhancers are enriched for disease-associated genetic variants
Source: Epigenetics Chromatin. 2015 Jul 16;8:23. doi: 10.1186/s13072-015-0015-7 (PMC4502539; doi:10.1186/s13072-015-0015-7)
Supplement: Additional file 3: — CentriMo scans of DHS sequences with database motifs. Zip archive of text outputs from CentriMo scans on DHS sequences within SEs or TEs using database motifs. File names specify the cell type and enhancer class. Can be downloaded at http://fusion.nhgri.nih.gov/files/se-motifs/AdditionalFile3.zip. [file 13072_2015_15_MOESM3_ESM.zip › AdditionalFile3/HUVEC.TE.CentriMo.txt]

# WARNING: this file is not sorted!
# db	id alt	E-value	adj_p-value	log_adj_p-value	bin_location	bin_width	total_width	sites_in_bin	total_sites	p_success	p-value	mult_tests
1	JASPAR2014_Arnt JASPAR2014_Arnt	5.5e-007	5.9e-010	-21.26	0.0	114	996	390	2371	0.11446	3.0e-013	1988
1	JASPAR2014_Arnt::Ahr JASPAR2014_Arnt::Ahr	1.3e-002	1.4e-005	-11.15	0.0	230	996	565	1968	0.23092	4.8e-009	2982
1	JASPAR2014_ELK1 JASPAR2014_ELK1	8.0e-119	8.5e-122	-278.78	0.0	140	992	1397	5203	0.14113	3.8e-127	224235
1	JASPAR2014_FOXD1 JASPAR2014_FOXD1	8.9e-002	9.5e-005	-9.26	0.0	82	994	156	1177	0.08249	4.5e-009	20832
1	JASPAR2014_NHLH1 JASPAR2014_NHLH1	8.3e-018	8.8e-021	-46.18	0.0	182	990	1090	4391	0.18384	2.4e-026	365560
1	JASPAR2014_MYC::MAX JASPAR2014_MYC::MAX	3.5e-004	3.7e-007	-14.82	0.0	107	991	120	576	0.10797	1.8e-012	203445
1	JASPAR2014_Pax2 JASPAR2014_Pax2	6.1e-107	6.5e-110	-251.42	0.0	110	994	964	4070	0.11066	1.1e-114	60016
1	JASPAR2014_SOX9 JASPAR2014_SOX9	2.3e-012	2.5e-015	-33.63	0.0	225	993	401	1158	0.22659	1.6e-020	158224
1	JASPAR2014_Sox17 JASPAR2014_Sox17	1.2e-007	1.3e-010	-22.79	0.0	253	993	1347	4366	0.25478	9.4e-016	134912
1	JASPAR2014_SPIB JASPAR2014_SPIB	3.6e-096	3.8e-099	-226.61	0.0	173	995	1566	5320	0.17387	1.9e-103	20377
1	JASPAR2014_NFE2L1::MafG JASPAR2014_NFE2L1::MafG	3.6e-109	3.8e-112	-256.55	0.0	102	996	955	4289	0.10241	4.8e-116	7952
1	JASPAR2014_TEAD1 JASPAR2014_TEAD1	7.2e-015	7.7e-018	-39.41	0.0	212	990	896	3090	0.21414	2.5e-023	307762
1	JASPAR2014_Hand1::Tcfe2a JASPAR2014_Hand1::Tcfe2a	2.9e-005	3.1e-008	-17.28	0.0	470	992	1932	3614	0.47379	1.3e-013	239580
1	JASPAR2014_REL JASPAR2014_REL	3.0e-008	3.2e-011	-24.16	0.0	280	992	856	2381	0.28226	1.4e-016	224730
1	JASPAR2014_RELA JASPAR2014_RELA	5.2e-009	5.6e-012	-25.92	0.0	276	992	1080	3115	0.27823	5.0e-017	111870
1	JASPAR2014_Mafb JASPAR2014_Mafb	8.8e-042	9.4e-045	-101.38	0.0	136	994	282	830	0.13682	1.9e-049	50096
1	JASPAR2014_TLX1::NFIC JASPAR2014_TLX1::NFIC	4.5e-044	4.8e-047	-106.66	0.0	156	988	456	1421	0.15789	1.9e-052	246500
1	JASPAR2014_ELF5 JASPAR2014_ELF5	5.2e-174	5.6e-177	-405.84	0.0	179	993	1856	5382	0.18026	4.2e-182	132432
1	JASPAR2014_CTCF JASPAR2014_CTCF	8.2e-080	8.7e-083	-188.95	0.0	117	983	226	448	0.11902	2.3e-088	373160
1	JASPAR2014_EWSR1-FLI1 JASPAR2014_EWSR1-FLI1	4.7e-005	5.0e-008	-16.81	0.0	164	984	115	356	0.16667	3.8e-013	130606
1	JASPAR2014_GABPA JASPAR2014_GABPA	1.2e-340	1.3e-343	-789.56	0.0	169	991	1910	4493	0.17053	5.0e-349	249480
1	JASPAR2014_Klf4 JASPAR2014_Klf4	1.8e-020	1.9e-023	-52.32	0.0	192	992	240	621	0.19355	8.2e-029	232650
1	JASPAR2014_RUNX1 JASPAR2014_RUNX1	1.6e-006	1.7e-009	-20.17	0.0	143	991	345	1597	0.14430	7.3e-015	239085
1	JASPAR2014_Foxa2 JASPAR2014_Foxa2	1.5e-002	1.6e-005	-11.02	0.0	72	990	60	331	0.07273	3.7e-011	446576
1	JASPAR2014_FEV JASPAR2014_FEV	1.5e-235	1.6e-238	-547.56	0.0	204	994	1591	3482	0.20523	6.9e-243	22816
1	JASPAR2014_NFIC JASPAR2014_NFIC	2.2e-022	2.3e-025	-56.73	0.0	218	996	1419	4948	0.21888	3.1e-029	7455
1	JASPAR2014_CREB1 JASPAR2014_CREB1	4.6e-012	4.9e-015	-32.96	0.0	108	994	72	206	0.10865	9.9e-020	49104
1	JASPAR2014_JUN::FOS JASPAR2014_JUN::FOS	4.2e-767	4.5e-770	-1771.50	0.0	121	995	1632	2683	0.12161	2.2e-774	20377
1	JASPAR2014_SOX10 JASPAR2014_SOX10	1.7e-007	1.8e-010	-22.46	0.0	210	996	1251	4886	0.21084	2.5e-014	6958
1	JASPAR2014_Tcfcp2l1 JASPAR2014_Tcfcp2l1	6.1e-013	6.5e-016	-34.97	0.0	212	988	1204	4372	0.21457	1.3e-021	484126
1	JASPAR2014_Atoh1 JASPAR2014_Atoh1	2.0e-015	2.1e-018	-40.68	0.0	142	994	425	1883	0.14286	5.4e-022	3968
1	JASPAR2014_BATF::JUN JASPAR2014_BATF::JUN	2.0e-596	2.1e-599	-1378.49	0.0	121	991	1472	2714	0.12210	9.2e-605	232155
1	JASPAR2014_Bcl6 JASPAR2014_Bcl6	8.4e-006	9.0e-009	-18.53	0.0	232	988	296	845	0.23482	2.6e-014	350030
1	JASPAR2014_E2F3 JASPAR2014_E2F3	5.2e-005	5.6e-008	-16.71	0.0	291	987	781	2117	0.29483	1.6e-013	350523
1	JASPAR2014_E2F4 JASPAR2014_E2F4	3.7e-010	3.9e-013	-28.57	0.0	155	991	492	2154	0.15641	1.6e-018	236115
1	JASPAR2014_EGR2 JASPAR2014_EGR2	1.4e-002	1.5e-005	-11.11	0.0	257	987	1257	4110	0.26039	4.0e-011	375666
1	JASPAR2014_ELF1 JASPAR2014_ELF1	2.8e-290	2.9e-293	-673.58	0.0	137	989	1691	4834	0.13852	1.0e-298	284544
1	JASPAR2014_Erg JASPAR2014_Erg	2.4e-318	2.5e-321	-738.21	0.0	181	991	2144	5173	0.18264	1.2e-326	217800
1	JASPAR2014_FLI1 JASPAR2014_FLI1	1.8e-376	2.0e-379	-872.01	0.0	169	991	2056	4780	0.17053	8.3e-385	235125
1	JASPAR2014_FOS JASPAR2014_FOS	8.7e-906	9.3e-909	-2090.82	0.0	121	991	1770	2706	0.12210	4.7e-914	195525
1	JASPAR2014_FOSL1 JASPAR2014_FOSL1	1.3e-917	1.4e-920	-2118.04	0.0	125	991	1853	2849	0.12614	8.1e-926	173250
1	JASPAR2014_FOSL2 JASPAR2014_FOSL2	1.4e-758	1.5e-761	-1751.88	0.0	121	991	1314	1814	0.12210	7.9e-767	187110
1	JASPAR2014_Foxo1 JASPAR2014_Foxo1	1.2e-007	1.3e-010	-22.79	0.0	137	991	811	4468	0.13824	5.1e-016	247005
1	JASPAR2014_HSF1 JASPAR2014_HSF1	1.3e-007	1.4e-010	-22.71	0.0	461	987	2239	4231	0.46707	3.5e-016	395879
1	JASPAR2014_JUN JASPAR2014_JUN	3.7e-044	3.9e-047	-106.86	0.0	169	989	562	1755	0.17088	1.5e-052	268736
1	JASPAR2014_JUNB JASPAR2014_JUNB	8.7e-942	9.3e-945	-2173.72	0.0	119	991	1814	2772	0.12008	5.6e-950	165330
1	JASPAR2014_JUND JASPAR2014_JUND	2.9e-909	3.1e-912	-2098.84	0.0	123	991	1776	2685	0.12412	2.1e-917	146025
1	JASPAR2014_Klf1 JASPAR2014_Klf1	4.2e-008	4.4e-011	-23.84	0.0	199	991	1146	4571	0.20081	1.6e-016	271755
1	JASPAR2014_MAFF JASPAR2014_MAFF	1.0e-025	1.1e-028	-64.41	0.0	110	984	588	3172	0.11179	4.3e-034	247955
1	JASPAR2014_MAFK JASPAR2014_MAFK	1.4e-022	1.5e-025	-57.19	0.0	95	987	455	2715	0.09625	5.7e-031	254388
1	JASPAR2014_Meis1 JASPAR2014_Meis1	1.5e-008	1.6e-011	-24.83	0.0	163	987	983	4636	0.16515	5.2e-017	317492
1	JASPAR2014_Myod1 JASPAR2014_Myod1	1.0e-005	1.1e-008	-18.36	0.0	107	989	240	1361	0.10819	3.9e-014	271206
1	JASPAR2014_Myog JASPAR2014_Myog	5.0e-013	5.3e-016	-35.17	0.0	223	991	387	1106	0.22503	2.5e-021	208890
1	JASPAR2014_NFE2::MAF JASPAR2014_NFE2::MAF	5.3e-275	5.7e-278	-638.39	0.0	131	987	1158	2869	0.13273	1.7e-283	338198
1	JASPAR2014_NFYB JASPAR2014_NFYB	1.4e-020	1.5e-023	-52.56	0.0	181	987	221	580	0.18338	5.5e-029	268685
1	JASPAR2014_NRF1 JASPAR2014_NRF1	9.2e-014	9.7e-017	-36.87	0.0	181	991	73	130	0.18264	5.5e-022	177705
1	JASPAR2014_Rfx1 JASPAR2014_Rfx1	1.4e-008	1.5e-011	-24.94	0.0	142	988	69	169	0.14372	4.7e-017	312069
1	JASPAR2014_RFX5 JASPAR2014_RFX5	4.7e-008	5.0e-011	-23.71	0.0	121	987	189	843	0.12259	1.6e-016	312069
1	JASPAR2014_SMAD2::SMAD3::SMAD4 JASPAR2014_SMAD2::SMAD3::SMAD4	8.9e-007	9.5e-010	-20.78	0.0	121	989	508	2950	0.12235	2.9e-015	324558
1	JASPAR2014_Sox3 JASPAR2014_Sox3	3.6e-006	3.8e-009	-19.38	0.0	212	992	390	1283	0.21371	2.6e-014	146520
1	JASPAR2014_Sox6 JASPAR2014_Sox6	2.5e-014	2.7e-017	-38.15	0.0	212	992	587	1899	0.21371	2.0e-022	131670
1	JASPAR2014_SP2 JASPAR2014_SP2	5.8e-018	6.2e-021	-46.54	0.0	187	987	214	560	0.18946	1.6e-026	389963
1	JASPAR2014_Stat4 JASPAR2014_Stat4	4.2e-021	4.4e-024	-53.77	0.0	232	988	446	1165	0.23482	1.3e-029	331296
1	JASPAR2014_Stat5a::Stat5b JASPAR2014_Stat5a::Stat5b	1.2e-004	1.3e-007	-15.86	0.0	307	991	550	1372	0.30979	5.9e-013	217800
1	JASPAR2014_Tcf12 JASPAR2014_Tcf12	2.1e-014	2.3e-017	-38.32	0.0	159	991	374	1429	0.16044	9.9e-023	230175
1	JASPAR2014_Tcf3 JASPAR2014_Tcf3	3.7e-013	3.9e-016	-35.47	0.0	111	991	349	1868	0.11201	1.7e-021	227205
1	JASPAR2014_TFAP2C JASPAR2014_TFAP2C	1.4e-007	1.5e-010	-22.65	0.0	265	987	1515	4714	0.26849	5.0e-016	293335
1	JASPAR2014_USF2 JASPAR2014_USF2	2.7e-018	2.9e-021	-47.30	0.0	93	991	120	441	0.09384	1.3e-026	223245
1	JASPAR2014_ZBTB33 JASPAR2014_ZBTB33	8.9e-004	9.5e-007	-13.87	0.0	133	987	295	1478	0.13475	4.0e-012	238119
1	JASPAR2014_AR JASPAR2014_AR	3.4e-008	3.6e-011	-24.05	0.0	247	987	1279	4172	0.25025	1.2e-016	287419
1	JASPAR2014_E2F1 JASPAR2014_E2F1	5.1e-009	5.4e-012	-25.94	0.0	171	991	284	1019	0.17255	4.0e-017	135135
1	JASPAR2014_EGR1 JASPAR2014_EGR1	1.9e-004	2.0e-007	-15.40	0.0	128	988	425	2342	0.12955	6.0e-013	343128
1	JASPAR2014_ELK4 JASPAR2014_ELK4	3.2e-370	3.4e-373	-857.64	0.0	169	991	1981	4556	0.17053	1.4e-378	236115
1	JASPAR2014_ESR2 JASPAR2014_ESR2	1.1e-010	1.2e-013	-29.75	0.0	205	987	1336	5152	0.20770	4.2e-019	285447
1	JASPAR2014_Ets1 JASPAR2014_Ets1	3.5e-334	3.7e-337	-774.66	0.0	139	987	1821	4964	0.14083	1.0e-342	363834
1	JASPAR2014_MAX JASPAR2014_MAX	3.4e-003	3.6e-006	-12.52	0.0	168	992	546	2477	0.16935	3.0e-011	121770
1	JASPAR2014_Myb JASPAR2014_Myb	1.9e-011	2.1e-014	-31.52	0.0	142	992	719	3633	0.14315	1.4e-019	150480
1	JASPAR2014_Mycn JASPAR2014_Mycn	3.0e-006	3.1e-009	-19.58	0.0	110	994	184	968	0.11066	4.0e-013	7936
1	JASPAR2014_Nfe2l2 JASPAR2014_Nfe2l2	2.1e-257	2.2e-260	-597.87	0.0	99	987	1172	3872	0.10030	6.0e-266	369750
1	JASPAR2014_NFKB1 JASPAR2014_NFKB1	7.9e-005	8.4e-008	-16.29	0.0	383	991	1910	4341	0.38648	3.7e-013	228690
1	JASPAR2014_NFYA JASPAR2014_NFYA	3.9e-017	4.2e-020	-44.62	0.0	110	984	308	1500	0.11179	1.4e-025	309821
1	JASPAR2014_Spi1 JASPAR2014_Spi1	4.1e-112	4.3e-115	-263.33	0.0	177	987	1409	4303	0.17933	1.4e-120	300730
1	JASPAR2014_Sox2 JASPAR2014_Sox2	3.0e-020	3.2e-023	-51.79	0.0	212	994	453	1332	0.21328	1.1e-026	2976
1	JASPAR2014_SP1 JASPAR2014_SP1	3.3e-014	3.6e-017	-37.87	0.0	207	991	252	676	0.20888	1.6e-022	228690
1	JASPAR2014_STAT1 JASPAR2014_STAT1	3.6e-023	3.8e-026	-58.53	0.0	279	991	1162	3066	0.28153	1.7e-031	218790
1	JASPAR2014_STAT3 JASPAR2014_STAT3	2.1e-013	2.3e-016	-36.02	0.0	309	991	1753	4642	0.31181	9.9e-022	229680
1	JASPAR2014_TFAP2A JASPAR2014_TFAP2A	2.7e-006	2.8e-009	-19.68	0.0	203	987	1186	4702	0.20567	8.7e-015	327352
1	JASPAR2014_TP53 JASPAR2014_TP53	7.5e-003	8.0e-006	-11.74	0.0	181	987	500	2072	0.18338	2.9e-011	276573
1	JASPAR2014_USF1 JASPAR2014_USF1	3.2e-015	3.4e-018	-40.24	0.0	119	991	120	381	0.12008	1.5e-023	220770
1	JASPAR2014_Bach1::Mafk JASPAR2014_Bach1::Mafk	3.5e-194	3.8e-197	-452.28	0.0	101	987	757	2211	0.10233	1.0e-202	373694
1	JASPAR2014_THAP1 JASPAR2014_THAP1	1.3e-018	1.4e-021	-48.03	0.0	217	993	1414	5001	0.21853	1.2e-026	115568
1	JASPAR2014_EHF JASPAR2014_EHF	8.7e-133	9.3e-136	-310.92	0.0	196	994	974	2273	0.19718	4.7e-139	1984
1	JASPAR2014_KLF5 JASPAR2014_KLF5	1.9e-021	2.0e-024	-54.55	0.0	198	992	298	800	0.19960	1.3e-029	152955
1	JASPAR2014_RFX2 JASPAR2014_RFX2	7.6e-012	8.1e-015	-32.44	0.0	147	983	90	224	0.14954	2.6e-020	312767
1	JOLMA2013_CTCF_full JOLMA2013_CTCF_full	4.7e-072	5.0e-075	-171.08	0.0	137	985	233	450	0.13909	1.8e-080	278964
1	JOLMA2013_EGR1_DBD JOLMA2013_EGR1_DBD	4.1e-005	4.4e-008	-16.95	0.0	188	988	569	2245	0.19028	1.1e-013	402781
1	JOLMA2013_EGR1_full JOLMA2013_EGR1_full	8.4e-002	8.9e-005	-9.32	0.0	128	988	87	343	0.12955	4.5e-010	198679
1	JOLMA2013_EGR2_DBD JOLMA2013_EGR2_DBD	4.0e-006	4.2e-009	-19.28	0.0	141	991	367	1751	0.14228	1.5e-014	284625
1	JOLMA2013_EGR2_full JOLMA2013_EGR2_full	1.3e-003	1.4e-006	-13.49	0.0	127	987	62	193	0.12867	3.3e-012	418557
1	JOLMA2013_EGR3_DBD JOLMA2013_EGR3_DBD	3.1e-003	3.3e-006	-12.63	0.0	189	987	431	1662	0.19149	9.1e-012	357425
1	JOLMA2013_KLF13_full JOLMA2013_KLF13_full	2.1e-006	2.2e-009	-19.93	0.0	168	984	193	660	0.17073	8.1e-015	272505
1	JOLMA2013_KLF14_DBD JOLMA2013_KLF14_DBD	1.5e-021	1.6e-024	-54.78	0.0	178	988	178	425	0.18016	3.5e-030	459476
1	JOLMA2013_KLF16_DBD JOLMA2013_KLF16_DBD	2.3e-010	2.5e-013	-29.02	0.0	207	991	211	571	0.20888	6.9e-019	360360
1	JOLMA2013_Klf12_DBD JOLMA2013_Klf12_DBD	2.7e-010	2.9e-013	-28.87	0.0	147	987	482	2192	0.14894	6.3e-019	457011
1	JOLMA2013_SP1_DBD JOLMA2013_SP1_DBD	7.3e-017	7.7e-020	-44.01	0.0	183	991	232	651	0.18466	2.3e-025	332145
1	JOLMA2013_SP3_DBD JOLMA2013_SP3_DBD	2.7e-007	2.8e-010	-21.98	0.0	207	991	934	3520	0.20888	6.9e-016	414810
1	JOLMA2013_SP4_full JOLMA2013_SP4_full	1.2e-026	1.2e-029	-66.56	0.0	201	985	186	380	0.20406	3.1e-035	404916
1	JOLMA2013_SP8_DBD JOLMA2013_SP8_DBD	1.6e-004	1.7e-007	-15.59	0.0	178	990	117	340	0.17980	3.7e-013	460408
1	JOLMA2013_EHF_full JOLMA2013_EHF_full	4.6e-170	4.9e-173	-396.76	0.0	146	990	1222	3627	0.14747	1.3e-178	376428
1	JOLMA2013_ELF1_DBD JOLMA2013_ELF1_DBD	1.8e-174	1.9e-177	-406.91	0.0	162	990	1100	2811	0.16364	6.1e-183	314184
1	JOLMA2013_ELF1_full JOLMA2013_ELF1_full	1.4e-019	1.4e-022	-50.29	0.0	184	990	604	2132	0.18586	5.2e-028	276146
1	JOLMA2013_ELF3_DBD JOLMA2013_ELF3_DBD	8.0e-146	8.5e-149	-340.94	0.0	132	990	923	2816	0.13333	2.7e-154	317148
1	JOLMA2013_ELF3_full JOLMA2013_ELF3_full	1.3e-119	1.4e-122	-280.56	0.0	133	989	836	2642	0.13448	3.9e-128	366548
1	JOLMA2013_ELF4_full JOLMA2013_ELF4_full	1.5e-141	1.5e-144	-331.14	0.0	132	990	904	2765	0.13333	4.5e-150	340860
1	JOLMA2013_ELF5_DBD JOLMA2013_ELF5_DBD	1.1e-235	1.2e-238	-547.86	0.0	139	991	1734	5457	0.14026	3.4e-244	343530
1	JOLMA2013_ELF5_full JOLMA2013_ELF5_full	2.8e-238	3.0e-241	-553.84	0.0	139	991	1748	5497	0.14026	8.7e-247	340065
1	JOLMA2013_ELK1_DBD JOLMA2013_ELK1_DBD	3.9e-325	4.2e-328	-753.82	0.0	146	992	1801	4768	0.14718	1.6e-333	254925
1	JOLMA2013_ELK1_full JOLMA2013_ELK1_full	1.8e-259	1.9e-262	-602.65	0.0	132	992	1266	3408	0.13306	1.0e-267	182655
1	JOLMA2013_ELK1_full_2 JOLMA2013_ELK1_full_2	1.9e-008	2.0e-011	-24.62	0.0	93	985	46	127	0.09442	2.7e-016	76752
1	JOLMA2013_ELK3_DBD JOLMA2013_ELK3_DBD	1.0e-311	1.1e-314	-722.93	0.0	144	992	1814	4981	0.14516	4.2e-320	257895
1	JOLMA2013_ELK4_DBD JOLMA2013_ELK4_DBD	2.6e-351	2.7e-354	-814.11	0.0	150	992	1891	4824	0.15121	1.1e-359	237105
1	JOLMA2013_ERF_DBD JOLMA2013_ERF_DBD	2.5e-316	2.6e-319	-733.56	0.0	134	992	1701	4777	0.13508	1.2e-324	210870
1	JOLMA2013_ERG_DBD JOLMA2013_ERG_DBD	2.6e-350	2.8e-353	-811.80	0.0	150	992	1920	4945	0.15121	1.1e-358	245520
1	JOLMA2013_ERG_DBD_2 JOLMA2013_ERG_DBD_2	1.7e-022	1.8e-025	-56.99	0.0	232	988	338	808	0.23482	7.9e-031	223822
1	JOLMA2013_ERG_full JOLMA2013_ERG_full	8.9e-356	9.5e-359	-824.38	0.0	140	992	1827	4824	0.14113	4.6e-364	206910
1	JOLMA2013_ERG_full_2 JOLMA2013_ERG_full_2	2.8e-019	3.0e-022	-49.55	0.0	178	988	192	495	0.18016	1.8e-027	168606
1	JOLMA2013_ETS1_DBD JOLMA2013_ETS1_DBD	9.9e-369	1.1e-371	-854.21	0.0	140	992	1894	5006	0.14113	4.3e-377	247995
1	JOLMA2013_ETS1_DBD_2 JOLMA2013_ETS1_DBD_2	1.6e-032	1.7e-035	-80.08	0.0	226	984	298	630	0.22967	8.2e-041	203274
1	JOLMA2013_ETS1_full JOLMA2013_ETS1_full	7.3e-353	7.8e-356	-817.66	0.0	190	992	2278	5190	0.19153	3.1e-361	251955
1	JOLMA2013_ETS1_full_2 JOLMA2013_ETS1_full_2	1.2e-004	1.2e-007	-15.90	0.0	134	984	51	134	0.13618	1.6e-012	78560
1	JOLMA2013_ETV1_DBD JOLMA2013_ETV1_DBD	2.9e-327	3.1e-330	-758.73	0.0	144	992	1881	5134	0.14516	1.1e-335	270270
1	JOLMA2013_ETV2_DBD JOLMA2013_ETV2_DBD	1.3e-254	1.4e-257	-591.40	0.0	151	991	1485	3904	0.15237	5.0e-263	284625
1	JOLMA2013_ETV3_DBD JOLMA2013_ETV3_DBD	2.6e-172	2.8e-175	-401.93	0.0	130	992	1236	4073	0.13105	1.1e-180	256905
1	JOLMA2013_ETV4_DBD JOLMA2013_ETV4_DBD	1.2e-314	1.2e-317	-729.71	0.0	140	992	1862	5284	0.14113	4.5e-323	272745
1	JOLMA2013_ETV5_DBD JOLMA2013_ETV5_DBD	5.4e-291	5.8e-294	-675.21	0.0	188	992	2038	4841	0.18952	2.0e-299	293535
1	JOLMA2013_ETV6_full JOLMA2013_ETV6_full	2.0e-037	2.1e-040	-91.35	0.0	151	987	506	1769	0.15299	6.3e-046	337705
1	JOLMA2013_ETV6_full_2 JOLMA2013_ETV6_full_2	1.2e-247	1.3e-250	-575.39	0.0	160	992	1722	4678	0.16129	5.3e-256	244530
1	JOLMA2013_Elf5_DBD JOLMA2013_Elf5_DBD	1.9e-238	2.0e-241	-554.25	0.0	139	991	1737	5445	0.14026	6.3e-247	313335
1	JOLMA2013_Elk3_DBD JOLMA2013_Elk3_DBD	1.3e-262	1.4e-265	-609.88	0.0	132	992	1281	3448	0.13306	7.5e-271	182655
1	JOLMA2013_FEV_DBD JOLMA2013_FEV_DBD	3.2e-328	3.4e-331	-760.93	0.0	142	992	1866	5127	0.14315	1.3e-336	268785
1	JOLMA2013_FLI1_DBD JOLMA2013_FLI1_DBD	7.9e-350	8.4e-353	-810.68	0.0	144	992	1851	4846	0.14516	3.7e-358	227700
1	JOLMA2013_FLI1_DBD_2 JOLMA2013_FLI1_DBD_2	9.4e-031	1.0e-033	-75.99	0.0	230	988	353	796	0.23279	4.2e-039	238119
1	JOLMA2013_FLI1_full JOLMA2013_FLI1_full	1.5e-324	1.6e-327	-752.48	0.0	146	992	1707	4400	0.14718	7.4e-333	215325
1	JOLMA2013_FLI1_full_2 JOLMA2013_FLI1_full_2	2.1e-013	2.2e-016	-36.05	0.0	230	988	172	377	0.23279	1.6e-021	141984
1	JOLMA2013_GABPA_full JOLMA2013_GABPA_full	7.9e-291	8.4e-294	-674.83	0.0	132	992	1486	4108	0.13306	4.2e-299	200970
1	JOLMA2013_SPDEF_DBD JOLMA2013_SPDEF_DBD	2.5e-085	2.6e-088	-201.65	0.0	133	991	776	2732	0.13421	9.8e-094	270765
1	JOLMA2013_SPDEF_full JOLMA2013_SPDEF_full	1.1e-107	1.1e-110	-253.17	0.0	133	991	886	3007	0.13421	4.0e-116	284130
1	JOLMA2013_SPI1_full JOLMA2013_SPI1_full	3.3e-003	3.5e-006	-12.56	0.0	176	988	164	558	0.17814	1.1e-011	309111
1	JOLMA2013_SPIB_DBD JOLMA2013_SPIB_DBD	7.9e-030	8.4e-033	-73.86	0.0	176	988	934	3508	0.17814	1.8e-038	461448
1	JOLMA2013_SPIC_full JOLMA2013_SPIC_full	9.0e-021	9.6e-024	-53.01	0.0	246	988	1606	5030	0.24899	1.8e-029	516664
1	JOLMA2013_Spic_DBD JOLMA2013_Spic_DBD	1.5e-028	1.6e-031	-70.93	0.0	176	988	713	2541	0.17814	3.7e-037	423980
1	JOLMA2013_SOX9_DBD JOLMA2013_SOX9_DBD	2.1e-017	2.2e-020	-45.25	0.0	193	993	322	952	0.19436	1.3e-025	172112
1	JOLMA2013_MEIS1_DBD JOLMA2013_MEIS1_DBD	4.7e-002	5.0e-005	-9.90	0.0	123	995	828	5497	0.12362	1.7e-009	28826
1	JOLMA2013_MEIS2_DBD_2 JOLMA2013_MEIS2_DBD_2	8.9e-004	9.5e-007	-13.87	0.0	364	994	2064	5015	0.36620	2.0e-011	47616
1	JOLMA2013_NFIA_full JOLMA2013_NFIA_full	2.4e-104	2.5e-107	-245.44	0.0	155	987	536	1267	0.15704	7.5e-113	340170
1	JOLMA2013_NFIB_full JOLMA2013_NFIB_full	8.2e-100	8.7e-103	-235.00	0.0	155	987	506	1186	0.15704	2.4e-108	359890
1	JOLMA2013_NFIX_full JOLMA2013_NFIX_full	2.5e-113	2.7e-116	-266.11	0.0	159	987	596	1395	0.16109	5.3e-122	507790
1	JOLMA2013_NRF1_full JOLMA2013_NRF1_full	7.5e-015	8.0e-018	-39.37	0.0	190	990	78	135	0.19192	4.5e-023	176358
1	JOLMA2013_RFX2_DBD JOLMA2013_RFX2_DBD	5.2e-012	5.5e-015	-32.83	0.0	108	986	75	217	0.10953	2.7e-020	202212
1	JOLMA2013_RFX3_DBD JOLMA2013_RFX3_DBD	1.1e-013	1.2e-016	-36.68	0.0	108	986	72	190	0.10953	3.4e-022	349320
1	JOLMA2013_RFX3_DBD_2 JOLMA2013_RFX3_DBD_2	6.1e-003	6.5e-006	-11.94	0.0	65	987	40	191	0.06586	3.4e-011	191777
1	JOLMA2013_RFX4_DBD JOLMA2013_RFX4_DBD	2.6e-007	2.8e-010	-22.01	0.0	132	986	87	267	0.13387	7.2e-016	384252
1	JOLMA2013_RFX4_DBD_2 JOLMA2013_RFX4_DBD_2	1.1e-003	1.2e-006	-13.63	0.0	275	987	272	681	0.27862	5.7e-012	213469
1	JOLMA2013_RFX5_DBD JOLMA2013_RFX5_DBD	2.1e-011	2.3e-014	-31.42	0.0	108	986	91	301	0.10953	9.3e-020	242064
1	JOLMA2013_RFX5_DBD_2 JOLMA2013_RFX5_DBD_2	9.4e-011	1.0e-013	-29.93	0.0	108	986	85	276	0.10953	4.0e-019	248460
1	JOLMA2013_Rfx2_DBD JOLMA2013_Rfx2_DBD	1.8e-014	1.9e-017	-38.50	0.0	108	986	79	217	0.10953	6.6e-023	288804
1	JOLMA2013_Rfx2_DBD_2 JOLMA2013_Rfx2_DBD_2	3.7e-007	3.9e-010	-21.67	0.0	65	987	142	1054	0.06586	1.5e-015	258332
1	JOLMA2013_Rfx3_DBD JOLMA2013_Rfx3_DBD	8.5e-013	9.0e-016	-34.64	0.0	108	986	81	241	0.10953	6.5e-021	137760
1	JOLMA2013_RUNX2_DBD_3 JOLMA2013_RUNX2_DBD_3	4.3e-004	4.6e-007	-14.60	0.0	151	993	551	2740	0.15206	3.6e-012	125488
1	JOLMA2013_RUNX3_DBD_2 JOLMA2013_RUNX3_DBD_2	2.0e-004	2.1e-007	-15.36	0.0	194	992	126	350	0.19556	8.4e-013	252945
1	JOLMA2013_RUNX3_full JOLMA2013_RUNX3_full	8.4e-004	9.0e-007	-13.93	0.0	324	992	174	344	0.32661	3.4e-012	262845
1	JOLMA2013_GMEB2_DBD JOLMA2013_GMEB2_DBD	1.4e-012	1.5e-015	-34.11	0.0	158	994	610	2686	0.15895	1.9e-020	81344
1	JOLMA2013_TEAD1_full JOLMA2013_TEAD1_full	2.5e-013	2.6e-016	-35.88	0.0	184	992	256	776	0.18548	9.4e-022	277695
1	JOLMA2013_TEAD3_DBD_2 JOLMA2013_TEAD3_DBD_2	1.5e-015	1.6e-018	-40.95	0.0	184	994	730	2803	0.18511	5.8e-023	28272
1	JOLMA2013_TEAD4_DBD JOLMA2013_TEAD4_DBD	3.6e-018	3.8e-021	-47.02	0.0	184	992	338	1048	0.18548	1.4e-026	275715
1	JOLMA2013_TFAP2A_DBD JOLMA2013_TFAP2A_DBD	1.5e-003	1.6e-006	-13.37	0.0	378	990	1196	2677	0.38182	3.6e-012	439660
1	JOLMA2013_TFAP2A_DBD_2 JOLMA2013_TFAP2A_DBD_2	1.2e-002	1.3e-005	-11.25	0.0	339	991	867	2111	0.34208	3.6e-011	361350
1	JOLMA2013_TFAP2B_DBD JOLMA2013_TFAP2B_DBD	8.0e-002	8.5e-005	-9.37	0.0	328	990	1805	4824	0.33131	2.0e-010	423852
1	JOLMA2013_TFAP2B_DBD_2 JOLMA2013_TFAP2B_DBD_2	2.2e-003	2.3e-006	-12.97	0.0	259	991	791	2449	0.26135	7.2e-012	321750
1	JOLMA2013_TFAP2C_DBD JOLMA2013_TFAP2C_DBD	1.3e-002	1.4e-005	-11.18	0.0	292	990	1602	4727	0.29495	3.0e-011	456950
1	JOLMA2013_TFAP2C_full JOLMA2013_TFAP2C_full	7.6e-003	8.1e-006	-11.72	0.0	366	990	1797	4290	0.36970	2.0e-011	408538
1	JOLMA2013_Tcfap2a_DBD JOLMA2013_Tcfap2a_DBD	2.5e-004	2.7e-007	-15.13	0.0	366	990	1227	2820	0.36970	6.1e-013	442130
1	JOLMA2013_ARNTL_DBD JOLMA2013_ARNTL_DBD	1.6e-011	1.8e-014	-31.67	0.0	94	992	149	727	0.09476	2.8e-019	62370
1	JOLMA2013_Ascl2_DBD JOLMA2013_Ascl2_DBD	4.8e-016	5.1e-019	-42.11	0.0	184	992	1108	4498	0.18548	2.5e-024	209385
1	JOLMA2013_BHLHB2_DBD JOLMA2013_BHLHB2_DBD	5.3e-007	5.7e-010	-21.29	0.0	106	992	240	1350	0.10685	3.1e-015	182655
1	JOLMA2013_BHLHB3_full JOLMA2013_BHLHB3_full	1.9e-005	2.0e-008	-17.73	0.0	84	992	155	990	0.08468	1.3e-013	150480
1	JOLMA2013_BHLHE41_full JOLMA2013_BHLHE41_full	8.9e-012	9.5e-015	-32.29	0.0	96	992	123	535	0.09677	1.3e-019	73260
1	JOLMA2013_Bhlhb2_DBD JOLMA2013_Bhlhb2_DBD	1.2e-008	1.2e-011	-25.12	0.0	106	992	212	1114	0.10685	8.4e-017	146520
1	JOLMA2013_HEY1_DBD JOLMA2013_HEY1_DBD	8.0e-004	8.5e-007	-13.98	0.0	106	992	146	769	0.10685	4.6e-012	184635
1	JOLMA2013_MAX_DBD_2 JOLMA2013_MAX_DBD_2	2.0e-007	2.2e-010	-22.25	0.0	110	992	268	1484	0.11089	1.0e-015	211365
1	JOLMA2013_MLXIPL_full JOLMA2013_MLXIPL_full	1.1e-008	1.2e-011	-25.15	0.0	124	992	200	881	0.12500	6.1e-017	198000
1	JOLMA2013_MLX_full JOLMA2013_MLX_full	3.0e-005	3.2e-008	-17.26	0.0	118	992	70	236	0.11895	2.4e-013	134640
1	JOLMA2013_MNT_DBD JOLMA2013_MNT_DBD	9.6e-004	1.0e-006	-13.80	0.0	110	992	104	472	0.11089	4.9e-012	206415
1	JOLMA2013_Mlx_DBD JOLMA2013_Mlx_DBD	2.3e-010	2.4e-013	-29.05	0.0	106	992	171	807	0.10685	3.2e-018	75735
1	JOLMA2013_NHLH1_DBD JOLMA2013_NHLH1_DBD	3.7e-006	3.9e-009	-19.35	0.0	222	992	791	2770	0.22379	2.2e-014	181665
1	JOLMA2013_NHLH1_full JOLMA2013_NHLH1_full	1.1e-008	1.2e-011	-25.13	0.0	160	992	364	1487	0.16129	7.0e-017	173250
1	JOLMA2013_SREBF2_DBD JOLMA2013_SREBF2_DBD	2.7e-003	2.8e-006	-12.78	0.0	144	992	51	135	0.14516	2.4e-011	115335
1	JOLMA2013_Srebf1_DBD JOLMA2013_Srebf1_DBD	6.1e-003	6.5e-006	-11.95	0.0	144	992	76	246	0.14516	5.2e-011	124740
1	JOLMA2013_TFAP4_DBD JOLMA2013_TFAP4_DBD	5.9e-013	6.3e-016	-35.01	0.0	180	992	462	1682	0.18145	3.9e-021	159390
1	JOLMA2013_TFAP4_full JOLMA2013_TFAP4_full	8.0e-013	8.5e-016	-34.70	0.0	180	992	514	1921	0.18145	6.8e-021	125235
1	JOLMA2013_TFE3_DBD JOLMA2013_TFE3_DBD	3.9e-016	4.2e-019	-42.33	0.0	124	992	220	870	0.12500	1.6e-024	263835
1	JOLMA2013_TFEB_full JOLMA2013_TFEB_full	1.4e-017	1.4e-020	-45.68	0.0	160	992	272	903	0.16129	5.9e-026	245025
1	JOLMA2013_Tcf21_DBD JOLMA2013_Tcf21_DBD	8.1e-007	8.7e-010	-20.87	0.0	182	988	343	1247	0.18421	2.6e-015	326859
1	JOLMA2013_USF1_DBD JOLMA2013_USF1_DBD	9.3e-021	9.9e-024	-52.97	0.0	124	992	290	1189	0.12500	4.9e-029	199485
1	JOLMA2013_ATF4_DBD JOLMA2013_ATF4_DBD	1.5e-015	1.6e-018	-40.98	0.0	167	989	605	2422	0.16886	4.3e-024	368030
1	JOLMA2013_ATF7_DBD JOLMA2013_ATF7_DBD	1.1e-048	1.2e-051	-117.23	0.0	104	988	199	552	0.10526	5.6e-057	219878
1	JOLMA2013_Atf4_DBD JOLMA2013_Atf4_DBD	2.8e-002	3.0e-005	-10.40	0.0	164	988	107	353	0.16599	1.4e-010	224315
1	JOLMA2013_BATF3_DBD JOLMA2013_BATF3_DBD	1.8e-026	1.9e-029	-66.12	0.0	104	988	91	209	0.10526	2.0e-034	96628
1	JOLMA2013_CREB3L1_DBD_2 JOLMA2013_CREB3L1_DBD_2	9.2e-005	9.7e-008	-16.14	0.0	158	990	330	1413	0.15960	3.5e-013	282074
1	JOLMA2013_CREB3L1_full JOLMA2013_CREB3L1_full	2.0e-002	2.1e-005	-10.76	0.0	424	990	424	783	0.42828	1.0e-010	212914
1	JOLMA2013_CREB3_full JOLMA2013_CREB3_full	5.9e-047	6.3e-050	-113.29	0.0	132	988	303	893	0.13360	2.6e-055	245021
1	JOLMA2013_CREB3_full_2 JOLMA2013_CREB3_full_2	4.8e-011	5.1e-014	-30.61	0.0	98	988	303	1804	0.09919	1.6e-019	322915
1	JOLMA2013_Creb3l2_DBD_2 JOLMA2013_Creb3l2_DBD_2	1.2e-002	1.3e-005	-11.27	0.0	106	990	196	1148	0.10707	5.4e-011	237614
1	JOLMA2013_Creb5_DBD JOLMA2013_Creb5_DBD	4.7e-055	5.0e-058	-131.95	0.0	140	990	309	814	0.14141	2.2e-063	223288
1	JOLMA2013_DBP_DBD JOLMA2013_DBP_DBD	5.8e-002	6.2e-005	-9.70	0.0	210	990	328	1127	0.21212	2.2e-010	277628
1	JOLMA2013_JDP2_DBD JOLMA2013_JDP2_DBD	4.3e-751	4.6e-754	-1734.62	0.0	125	993	1614	2614	0.12588	1.4e-758	32736
1	JOLMA2013_JDP2_DBD_2 JOLMA2013_JDP2_DBD_2	1.4e-059	1.5e-062	-142.36	0.0	100	990	214	570	0.10101	8.3e-068	178828
1	JOLMA2013_JDP2_full JOLMA2013_JDP2_full	9.8e-775	1.0e-777	-1789.07	0.0	115	993	1628	2742	0.11581	3.6e-782	28768
1	JOLMA2013_JDP2_full_2 JOLMA2013_JDP2_full_2	8.0e-060	8.5e-063	-142.93	0.0	104	990	196	472	0.10505	4.6e-068	182286
1	JOLMA2013_Jdp2_DBD JOLMA2013_Jdp2_DBD	4.9e-781	5.2e-784	-1803.57	0.0	125	993	1642	2613	0.12588	4.4e-788	11904
1	JOLMA2013_Jdp2_DBD_2 JOLMA2013_Jdp2_DBD_2	1.4e-059	1.5e-062	-142.39	0.0	104	990	236	652	0.10505	8.9e-068	163514
1	JOLMA2013_MAFF_DBD JOLMA2013_MAFF_DBD	3.0e-028	3.2e-031	-70.21	0.0	101	987	316	1474	0.10233	1.0e-036	317492
1	JOLMA2013_MAFG_full JOLMA2013_MAFG_full	6.6e-014	7.0e-017	-37.20	0.0	187	981	351	1125	0.19062	1.7e-022	408170
1	JOLMA2013_MAFK_DBD JOLMA2013_MAFK_DBD	5.7e-018	6.1e-021	-46.55	0.0	176	990	1058	4379	0.17778	1.4e-026	434226
1	JOLMA2013_MAFK_DBD_2 JOLMA2013_MAFK_DBD_2	1.4e-013	1.5e-016	-36.44	0.0	183	981	398	1347	0.18654	3.0e-022	502740
1	JOLMA2013_MAFK_full JOLMA2013_MAFK_full	9.5e-013	1.0e-015	-34.52	0.0	126	990	774	4364	0.12727	2.4e-021	431262
1	JOLMA2013_MAFK_full_2 JOLMA2013_MAFK_full_2	5.1e-029	5.4e-032	-72.00	0.0	185	987	511	1586	0.18744	1.1e-037	472294
1	JOLMA2013_Mafb_DBD JOLMA2013_Mafb_DBD	3.3e-028	3.5e-031	-70.12	0.0	130	990	773	3756	0.13131	7.6e-037	462878
1	JOLMA2013_Mafb_DBD_2 JOLMA2013_Mafb_DBD_2	7.5e-030	8.0e-033	-73.91	0.0	157	985	605	2273	0.15939	1.9e-038	424596
1	JOLMA2013_Mafb_DBD_3 JOLMA2013_Mafb_DBD_3	2.4e-013	2.6e-016	-35.89	0.0	206	984	570	1879	0.20935	7.1e-022	368250
1	JOLMA2013_NFE2_DBD JOLMA2013_NFE2_DBD	4.7e-560	5.0e-563	-1294.74	0.0	115	991	1318	2428	0.11604	3.3e-568	150975
1	JOLMA2013_NFIL3_DBD JOLMA2013_NFIL3_DBD	1.2e-010	1.2e-013	-29.73	0.0	102	990	194	971	0.10303	3.1e-019	395694
1	JOLMA2013_NRL_DBD JOLMA2013_NRL_DBD	1.2e-025	1.2e-028	-64.27	0.0	149	991	1010	4644	0.15035	3.7e-034	330660
1	JOLMA2013_XBP1_DBD JOLMA2013_XBP1_DBD	1.0e-044	1.1e-047	-108.12	0.0	132	990	282	820	0.13333	4.1e-053	270218
1	JOLMA2013_XBP1_DBD_2 JOLMA2013_XBP1_DBD_2	4.8e-008	5.1e-011	-23.70	0.0	124	988	333	1700	0.12551	1.6e-016	320943
1	JOLMA2013_FOXO3_full_2 JOLMA2013_FOXO3_full_2	2.4e-003	2.5e-006	-12.89	0.0	146	994	744	4060	0.14688	1.3e-010	19344
1	JOLMA2013_FOXO4_DBD_2 JOLMA2013_FOXO4_DBD_2	6.6e-002	7.0e-005	-9.57	0.0	313	995	1565	4407	0.31457	5.2e-009	13419
1	JOLMA2013_Foxg1_DBD_2 JOLMA2013_Foxg1_DBD_2	7.5e-007	7.9e-010	-20.95	0.0	168	990	771	3480	0.16970	2.2e-015	360126
1	JOLMA2013_Foxg1_DBD_3 JOLMA2013_Foxg1_DBD_3	5.8e-002	6.2e-005	-9.69	0.0	289	995	1457	4413	0.29045	5.7e-009	10934
1	JOLMA2013_Foxk1_DBD_2 JOLMA2013_Foxk1_DBD_2	4.9e-003	5.2e-006	-12.17	0.0	83	995	453	4035	0.08342	1.7e-010	31311
1	JOLMA2013_NR2E1_full JOLMA2013_NR2E1_full	4.6e-002	4.9e-005	-9.93	0.0	47	993	355	5352	0.04733	3.5e-010	140864
1	JOLMA2013_Nr2e1_DBD JOLMA2013_Nr2e1_DBD	1.7e-008	1.8e-011	-24.76	0.0	137	993	853	4714	0.13797	1.3e-016	139872
1	JOLMA2013_Nr2e1_DBD_2 JOLMA2013_Nr2e1_DBD_2	1.8e-008	1.9e-011	-24.66	0.0	144	988	737	3766	0.14575	4.7e-017	416585
