# Supplementary material for: Motif signatures in stretch enhancers are enriched for disease-associated genetic variants
Source: Epigenetics Chromatin. 2015 Jul 16;8:23. doi: 10.1186/s13072-015-0015-7 (PMC4502539; doi:10.1186/s13072-015-0015-7)
Supplement: Additional file 3: — CentriMo scans of DHS sequences with database motifs. Zip archive of text outputs from CentriMo scans on DHS sequences within SEs or TEs using database motifs. File names specify the cell type and enhancer class. Can be downloaded at http://fusion.nhgri.nih.gov/files/se-motifs/AdditionalFile3.zip. [file 13072_2015_15_MOESM3_ESM.zip › AdditionalFile3/HepG2.SE.CentriMo.txt]

# WARNING: this file is not sorted!
# db	id alt	E-value	adj_p-value	log_adj_p-value	bin_location	bin_width	total_width	sites_in_bin	total_sites	p_success	p-value	mult_tests
1	JASPAR2014_Arnt JASPAR2014_Arnt	4.8e-013	5.1e-016	-35.21	0.0	214	996	1093	3978	0.21486	2.6e-019	1988
1	JASPAR2014_NR2F1 JASPAR2014_NR2F1	1.1e-284	1.1e-287	-660.72	0.0	184	988	2263	5743	0.18623	2.0e-293	574345
1	JASPAR2014_ELK1 JASPAR2014_ELK1	3.9e-025	4.2e-028	-63.04	0.0	256	992	2637	8320	0.25806	1.7e-033	240075
1	JASPAR2014_FOXF2 JASPAR2014_FOXF2	1.2e-016	1.2e-019	-43.53	0.0	200	988	429	1324	0.20243	2.6e-025	483633
1	JASPAR2014_FOXD1 JASPAR2014_FOXD1	5.7e-075	6.1e-078	-177.79	0.0	216	994	739	1750	0.21730	3.1e-082	19840
1	JASPAR2014_HLF JASPAR2014_HLF	6.2e-009	6.6e-012	-25.75	0.0	228	990	226	584	0.23030	1.8e-017	367042
1	JASPAR2014_HNF1A JASPAR2014_HNF1A	8.8e-043	9.4e-046	-103.68	0.0	182	988	215	421	0.18421	1.6e-051	571880
1	JASPAR2014_NHLH1 JASPAR2014_NHLH1	2.3e-032	2.5e-035	-79.68	0.0	184	990	1800	7218	0.18586	6.6e-041	373958
1	JASPAR2014_MZF1_1-4 JASPAR2014_MZF1_1-4	5.9e-020	6.3e-023	-51.13	0.0	294	996	3236	9344	0.29518	8.4e-027	7455
1	JASPAR2014_MZF1_5-13 JASPAR2014_MZF1_5-13	7.7e-005	8.1e-008	-16.32	0.0	204	992	1002	3957	0.20565	3.2e-013	256905
1	JASPAR2014_MYC::MAX JASPAR2014_MYC::MAX	1.8e-004	1.9e-007	-15.46	0.0	263	991	1013	3145	0.26539	9.1e-013	212355
1	JASPAR2014_Pax2 JASPAR2014_Pax2	3.3e-038	3.6e-041	-93.14	0.0	166	994	1493	6301	0.16700	5.5e-046	64480
1	JASPAR2014_RORA_1 JASPAR2014_RORA_1	1.0e-060	1.1e-063	-144.98	0.0	202	992	1953	6636	0.20363	7.8e-069	138105
1	JASPAR2014_RXRA::VDR JASPAR2014_RXRA::VDR	5.6e-004	5.9e-007	-14.34	0.0	109	987	186	1008	0.11044	2.7e-012	222343
1	JASPAR2014_SOX9 JASPAR2014_SOX9	2.8e-005	3.0e-008	-17.33	0.0	417	993	1685	3503	0.41994	1.8e-013	164672
1	JASPAR2014_Sox17 JASPAR2014_Sox17	2.8e-002	3.0e-005	-10.41	0.0	233	993	500	1656	0.23464	2.0e-010	148304
1	JASPAR2014_SPIB JASPAR2014_SPIB	6.4e-011	6.8e-014	-30.32	0.0	383	995	3540	8201	0.38492	3.3e-018	20377
1	JASPAR2014_znf143 JASPAR2014_znf143	4.5e-005	4.7e-008	-16.86	0.0	114	982	981	6720	0.11609	7.9e-014	597800
1	JASPAR2014_NFE2L1::MafG JASPAR2014_NFE2L1::MafG	2.1e-025	2.2e-028	-63.68	0.0	150	996	1096	5165	0.15060	2.6e-032	8449
1	JASPAR2014_TEAD1 JASPAR2014_TEAD1	2.8e-035	3.0e-038	-86.40	0.0	178	990	464	1383	0.17980	8.3e-044	358644
1	JASPAR2014_Hand1::Tcfe2a JASPAR2014_Hand1::Tcfe2a	4.2e-002	4.5e-005	-10.02	0.0	354	992	3173	8127	0.35685	1.9e-010	238590
1	JASPAR2014_REL JASPAR2014_REL	1.0e-003	1.1e-006	-13.73	0.0	438	992	801	1514	0.44153	4.7e-012	231165
1	JASPAR2014_RELA JASPAR2014_RELA	1.7e-004	1.8e-007	-15.53	0.0	464	992	871	1566	0.46774	1.5e-012	118800
1	JASPAR2014_NR1H2::RXRA JASPAR2014_NR1H2::RXRA	1.5e-034	1.6e-037	-84.72	0.0	205	985	166	287	0.20812	1.6e-042	99876
1	JASPAR2014_Mafb JASPAR2014_Mafb	1.5e-042	1.6e-045	-103.16	0.0	262	994	2138	6110	0.26358	3.4e-050	46128
1	JASPAR2014_TLX1::NFIC JASPAR2014_TLX1::NFIC	3.5e-019	3.7e-022	-49.35	0.0	194	988	728	2549	0.19636	1.5e-027	244035
1	JASPAR2014_ZNF354C JASPAR2014_ZNF354C	2.0e-002	2.1e-005	-10.75	0.0	120	996	1315	9362	0.12048	3.6e-009	5964
1	JASPAR2014_HINFP JASPAR2014_HINFP	7.0e-007	7.5e-010	-21.01	0.0	116	992	184	879	0.11694	4.4e-015	170280
1	JASPAR2014_BRCA1 JASPAR2014_BRCA1	5.3e-010	5.6e-013	-28.21	0.0	175	995	1676	7872	0.17588	2.0e-017	27335
1	JASPAR2014_CTCF JASPAR2014_CTCF	2.1e-173	2.2e-176	-404.45	0.0	103	983	407	789	0.10478	5.5e-182	409003
1	JASPAR2014_GABPA JASPAR2014_GABPA	7.9e-051	8.4e-054	-122.21	0.0	125	991	1238	6220	0.12614	3.9e-059	213345
1	JASPAR2014_Klf4 JASPAR2014_Klf4	1.4e-101	1.5e-104	-239.05	0.0	160	992	2111	8185	0.16129	6.6e-110	232650
1	JASPAR2014_REST JASPAR2014_REST	2.3e-010	2.5e-013	-29.04	0.0	213	981	816	2834	0.21713	6.0e-019	412090
1	JASPAR2014_RUNX1 JASPAR2014_RUNX1	3.4e-029	3.6e-032	-72.41	0.0	297	991	3307	9136	0.29970	1.5e-037	237600
1	JASPAR2014_Foxa2 JASPAR2014_Foxa2	2.6e-148	2.8e-151	-346.67	0.0	172	990	1310	3652	0.17374	5.8e-157	476216
1	JASPAR2014_ESR1 JASPAR2014_ESR1	2.4e-057	2.5e-060	-137.22	0.0	158	982	2071	8970	0.16090	3.6e-066	709520
1	JASPAR2014_PPARG::RXRA JASPAR2014_PPARG::RXRA	9.1e-193	9.7e-196	-449.03	0.0	219	987	3289	9088	0.22188	1.6e-201	613785
1	JASPAR2014_HNF1B JASPAR2014_HNF1B	2.8e-034	3.0e-037	-84.09	0.0	226	990	552	1413	0.22828	1.4e-042	214890
1	JASPAR2014_INSM1 JASPAR2014_INSM1	6.6e-025	7.0e-028	-62.52	0.0	220	990	1890	6618	0.22222	1.6e-033	428792
1	JASPAR2014_FEV JASPAR2014_FEV	1.6e-009	1.7e-012	-27.12	0.0	170	994	441	1771	0.17103	7.5e-017	22320
1	JASPAR2014_FOXO3 JASPAR2014_FOXO3	2.8e-047	3.0e-050	-114.02	0.0	200	994	448	1102	0.20121	9.0e-055	33728
1	JASPAR2014_RXR::RAR_DR5 JASPAR2014_RXR::RAR_DR5	1.3e-040	1.4e-043	-98.69	0.0	211	985	2066	7166	0.21421	2.6e-049	528408
1	JASPAR2014_NR4A2 JASPAR2014_NR4A2	9.0e-076	9.6e-079	-179.64	0.0	184	994	1333	4342	0.18511	1.8e-083	52080
1	JASPAR2014_NFIC JASPAR2014_NFIC	8.5e-002	9.0e-005	-9.31	0.0	406	996	4102	9408	0.40763	1.3e-008	6958
1	JASPAR2014_PLAG1 JASPAR2014_PLAG1	2.0e-002	2.1e-005	-10.78	0.0	92	988	552	4505	0.09312	4.5e-011	464406
1	JASPAR2014_CREB1 JASPAR2014_CREB1	7.7e-004	8.2e-007	-14.02	0.0	62	994	645	7936	0.06237	1.6e-011	50096
1	JASPAR2014_JUN::FOS JASPAR2014_JUN::FOS	2.3e-158	2.4e-161	-369.84	0.0	171	995	983	2396	0.17186	1.0e-165	23856
1	JASPAR2014_HIF1A::ARNT JASPAR2014_HIF1A::ARNT	4.5e-004	4.8e-007	-14.55	0.0	148	994	550	2806	0.14889	9.7e-012	49600
1	JASPAR2014_SOX10 JASPAR2014_SOX10	7.1e-043	7.5e-046	-103.90	0.0	170	996	2139	9269	0.17068	1.7e-049	4473
1	JASPAR2014_Esrrb JASPAR2014_Esrrb	5.6e-134	6.0e-137	-313.67	0.0	164	990	2214	7908	0.16566	1.5e-142	409032
1	JASPAR2014_Tcfcp2l1 JASPAR2014_Tcfcp2l1	5.6e-070	5.9e-073	-166.31	0.0	192	988	2224	7886	0.19433	1.1e-078	516171
1	JASPAR2014_Zfx JASPAR2014_Zfx	4.2e-032	4.5e-035	-79.09	0.0	164	988	1848	8303	0.16599	1.2e-040	377638
1	JASPAR2014_Atoh1 JASPAR2014_Atoh1	4.6e-026	4.9e-029	-65.18	0.0	160	994	943	4044	0.16097	1.2e-032	3968
1	JASPAR2014_BATF::JUN JASPAR2014_BATF::JUN	5.9e-077	6.2e-080	-182.38	0.0	137	991	695	2369	0.13824	2.8e-085	226215
1	JASPAR2014_Bhlhe40 JASPAR2014_Bhlhe40	3.1e-002	3.3e-005	-10.32	0.0	91	991	716	6185	0.09183	1.5e-010	213840
1	JASPAR2014_CEBPB JASPAR2014_CEBPB	3.6e-023	3.8e-026	-58.52	0.0	173	991	1217	5090	0.17457	1.9e-031	206910
1	JASPAR2014_E2F3 JASPAR2014_E2F3	1.4e-031	1.5e-034	-77.91	0.0	179	987	1033	3858	0.18136	4.1e-040	353974
1	JASPAR2014_E2F4 JASPAR2014_E2F4	5.4e-046	5.8e-049	-111.07	0.0	197	991	1056	3391	0.19879	2.5e-054	230175
1	JASPAR2014_E2F6 JASPAR2014_E2F6	5.9e-024	6.3e-027	-60.33	0.0	203	991	1579	5866	0.20484	2.7e-032	232155
1	JASPAR2014_EGR2 JASPAR2014_EGR2	2.0e-043	2.2e-046	-105.15	0.0	177	987	1813	7229	0.17933	5.6e-052	384540
1	JASPAR2014_ELF1 JASPAR2014_ELF1	4.8e-023	5.1e-026	-58.23	0.0	291	989	2216	6098	0.29424	1.8e-031	288002
1	JASPAR2014_Erg JASPAR2014_Erg	1.0e-030	1.1e-033	-75.87	0.0	301	991	1325	3212	0.30373	4.9e-039	226710
1	JASPAR2014_FLI1 JASPAR2014_FLI1	2.3e-039	2.4e-042	-95.81	0.0	287	991	2312	6160	0.28961	1.1e-047	227700
1	JASPAR2014_FOS JASPAR2014_FOS	5.7e-166	6.1e-169	-387.33	0.0	169	991	1032	2526	0.17053	3.1e-174	197010
1	JASPAR2014_FOSL1 JASPAR2014_FOSL1	6.4e-180	6.9e-183	-419.45	0.0	169	991	935	2102	0.17053	3.5e-188	194040
1	JASPAR2014_FOSL2 JASPAR2014_FOSL2	2.1e-169	2.3e-172	-395.23	0.0	167	991	790	1691	0.16852	1.0e-177	217800
1	JASPAR2014_FOXH1 JASPAR2014_FOXH1	1.4e-002	1.5e-005	-11.09	0.0	183	991	1192	5441	0.18466	7.7e-011	198495
1	JASPAR2014_Foxo1 JASPAR2014_Foxo1	1.7e-028	1.8e-031	-70.82	0.0	215	991	800	2437	0.21695	6.9e-037	253440
1	JASPAR2014_Gata4 JASPAR2014_Gata4	2.4e-014	2.5e-017	-38.22	0.0	111	991	236	1100	0.11201	9.7e-023	258885
1	JASPAR2014_HNF4G JASPAR2014_HNF4G	1.4e-563	1.5e-566	-1302.88	0.0	197	987	2982	6017	0.19959	4.2e-572	344607
1	JASPAR2014_JUN JASPAR2014_JUN	5.1e-016	5.5e-019	-42.05	0.0	175	989	694	2722	0.17695	1.9e-024	281086
1	JASPAR2014_JUNB JASPAR2014_JUNB	7.7e-171	8.2e-174	-398.54	0.0	171	991	1028	2457	0.17255	4.3e-179	191565
1	JASPAR2014_JUND JASPAR2014_JUND	8.6e-166	9.2e-169	-386.92	0.0	169	991	864	1941	0.17053	5.4e-174	171270
1	JASPAR2014_Klf1 JASPAR2014_Klf1	2.4e-051	2.5e-054	-123.42	0.0	199	991	2203	7954	0.20081	9.3e-060	270765
1	JASPAR2014_Meis1 JASPAR2014_Meis1	1.6e-015	1.7e-018	-40.90	0.0	213	987	2273	8704	0.21581	5.2e-024	333761
1	JASPAR2014_Myod1 JASPAR2014_Myod1	1.8e-025	1.9e-028	-63.85	0.0	139	989	1404	7315	0.14055	6.9e-034	269724
1	JASPAR2014_Myog JASPAR2014_Myog	1.6e-021	1.7e-024	-54.74	0.0	233	991	1194	3782	0.23512	8.4e-030	201465
1	JASPAR2014_NFE2::MAF JASPAR2014_NFE2::MAF	2.6e-044	2.8e-047	-107.19	0.0	119	987	634	2840	0.12057	7.5e-053	374187
1	JASPAR2014_NFYB JASPAR2014_NFYB	3.2e-007	3.4e-010	-21.81	0.0	81	987	313	2409	0.08207	1.2e-015	291363
1	JASPAR2014_NR2C2 JASPAR2014_NR2C2	2.0e-176	2.2e-179	-411.39	0.0	185	987	2272	6757	0.18744	4.7e-185	466378
1	JASPAR2014_Nr5a2 JASPAR2014_Nr5a2	7.2e-136	7.7e-139	-318.02	0.0	163	987	2252	8075	0.16515	2.0e-144	384047
1	JASPAR2014_NRF1 JASPAR2014_NRF1	1.2e-009	1.2e-012	-27.41	0.0	185	991	996	4144	0.18668	6.5e-018	191565
1	JASPAR2014_Rfx1 JASPAR2014_Rfx1	2.2e-015	2.3e-018	-40.61	0.0	186	988	98	191	0.18826	6.9e-024	336226
1	JASPAR2014_RFX5 JASPAR2014_RFX5	9.2e-037	9.8e-040	-89.82	0.0	281	987	2878	8060	0.28470	3.0e-045	332282
1	JASPAR2014_RUNX2 JASPAR2014_RUNX2	2.8e-013	3.0e-016	-35.76	0.0	191	987	2040	8679	0.19352	7.9e-022	373201
1	JASPAR2014_Rxra JASPAR2014_Rxra	7.6e-231	8.1e-234	-536.71	0.0	177	991	2144	5983	0.17861	3.3e-239	243045
1	JASPAR2014_SMAD2::SMAD3::SMAD4 JASPAR2014_SMAD2::SMAD3::SMAD4	2.6e-002	2.8e-005	-10.50	0.0	147	989	1516	8732	0.14863	7.8e-011	355186
1	JASPAR2014_Sox3 JASPAR2014_Sox3	2.0e-019	2.2e-022	-49.88	0.0	174	992	664	2538	0.17540	1.3e-027	161865
1	JASPAR2014_Sox6 JASPAR2014_Sox6	3.1e-028	3.2e-031	-70.20	0.0	174	992	836	3149	0.17540	2.7e-036	120285
1	JASPAR2014_SP2 JASPAR2014_SP2	8.6e-118	9.1e-121	-276.40	0.0	169	987	1901	6533	0.17123	2.4e-126	379610
1	JASPAR2014_Tcf12 JASPAR2014_Tcf12	6.5e-019	6.9e-022	-48.72	0.0	183	991	1636	6919	0.18466	3.0e-027	231660
1	JASPAR2014_Tcf3 JASPAR2014_Tcf3	7.9e-025	8.4e-028	-62.35	0.0	185	991	1290	5061	0.18668	3.7e-033	228195
1	JASPAR2014_TCF7L2 JASPAR2014_TCF7L2	6.9e-077	7.4e-080	-182.21	0.0	200	988	715	1754	0.20243	2.2e-085	333268
1	JASPAR2014_TFAP2C JASPAR2014_TFAP2C	5.1e-079	5.4e-082	-187.12	0.0	181	987	2324	8592	0.18338	1.8e-087	303688
1	JASPAR2014_TP63 JASPAR2014_TP63	3.9e-009	4.2e-012	-26.20	0.0	192	982	1794	7640	0.19552	1.3e-017	320950
1	JASPAR2014_USF2 JASPAR2014_USF2	1.5e-023	1.6e-026	-59.40	0.0	191	991	561	1823	0.19273	7.3e-032	218295
1	JASPAR2014_ZNF263 JASPAR2014_ZNF263	2.3e-004	2.5e-007	-15.20	0.0	199	981	700	2691	0.20285	5.4e-013	459130
1	JASPAR2014_AR JASPAR2014_AR	8.7e-019	9.3e-022	-48.43	0.0	513	987	4783	8265	0.51976	3.0e-027	308618
1	JASPAR2014_CEBPA JASPAR2014_CEBPA	1.0e-059	1.1e-062	-142.67	0.0	197	991	1280	4072	0.19879	5.2e-068	210375
1	JASPAR2014_E2F1 JASPAR2014_E2F1	4.5e-013	4.7e-016	-35.28	0.0	205	991	451	1444	0.20686	3.6e-021	131175
1	JASPAR2014_EBF1 JASPAR2014_EBF1	1.2e-022	1.3e-025	-57.33	0.0	183	991	1123	4404	0.18466	5.7e-031	220770
1	JASPAR2014_EGR1 JASPAR2014_EGR1	1.6e-084	1.7e-087	-199.82	0.0	188	988	2092	7212	0.19028	4.9e-093	339184
1	JASPAR2014_ELK4 JASPAR2014_ELK4	4.8e-051	5.1e-054	-122.70	0.0	123	991	752	3329	0.12412	2.2e-059	239085
1	JASPAR2014_ESR2 JASPAR2014_ESR2	1.8e-069	1.9e-072	-165.12	0.0	157	987	2079	8811	0.15907	6.2e-078	311576
1	JASPAR2014_Ets1 JASPAR2014_Ets1	8.2e-033	8.7e-036	-80.73	0.0	289	987	1999	5273	0.29281	2.4e-041	367285
1	JASPAR2014_FOXA1 JASPAR2014_FOXA1	1.4e-129	1.5e-132	-303.54	0.0	173	987	1659	5215	0.17528	4.9e-138	300730
1	JASPAR2014_Gata1 JASPAR2014_Gata1	1.2e-006	1.2e-009	-20.51	0.0	139	991	470	2372	0.14026	5.5e-015	226710
1	JASPAR2014_GATA2 JASPAR2014_GATA2	1.4e-006	1.5e-009	-20.32	0.0	312	988	720	1788	0.31579	4.8e-015	309604
1	JASPAR2014_GATA3 JASPAR2014_GATA3	2.7e-004	2.9e-007	-15.06	0.0	172	994	228	877	0.17304	9.7e-011	2976
1	JASPAR2014_HNF4A JASPAR2014_HNF4A	3.0e-583	3.2e-586	-1348.16	0.0	189	987	3367	7317	0.19149	9.8e-592	325380
1	JASPAR2014_MAX JASPAR2014_MAX	4.5e-003	4.8e-006	-12.24	0.0	186	992	1125	5016	0.18750	4.2e-011	113850
1	JASPAR2014_Myb JASPAR2014_Myb	9.2e-017	9.8e-020	-43.77	0.0	342	992	2862	7096	0.34476	6.7e-025	147015
1	JASPAR2014_Mycn JASPAR2014_Mycn	1.4e-014	1.5e-017	-38.74	0.0	142	994	496	2292	0.14286	1.9e-021	7936
1	JASPAR2014_Nfe2l2 JASPAR2014_Nfe2l2	5.8e-053	6.2e-056	-127.12	0.0	147	987	861	3313	0.14894	1.6e-061	391935
1	JASPAR2014_NFKB1 JASPAR2014_NFKB1	9.5e-013	1.0e-015	-34.53	0.0	305	991	2710	7567	0.30777	4.3e-021	232650
1	JASPAR2014_NFYA JASPAR2014_NFYA	5.8e-013	6.2e-016	-35.02	0.0	158	984	749	3353	0.16057	1.8e-021	348119
1	JASPAR2014_Spi1 JASPAR2014_Spi1	4.2e-003	4.4e-006	-12.33	0.0	445	987	4370	8995	0.45086	1.5e-011	299744
1	JASPAR2014_Sox2 JASPAR2014_Sox2	2.3e-053	2.4e-056	-128.07	0.0	176	994	819	2670	0.17706	8.1e-060	2976
1	JASPAR2014_SP1 JASPAR2014_SP1	6.5e-122	6.9e-125	-285.89	0.0	173	991	2086	7159	0.17457	2.8e-130	243045
1	JASPAR2014_TFAP2A JASPAR2014_TFAP2A	9.8e-066	1.0e-068	-156.53	0.0	171	987	2117	8388	0.17325	3.1e-074	340170
1	JASPAR2014_TP53 JASPAR2014_TP53	1.7e-005	1.8e-008	-17.82	0.0	197	987	978	3941	0.19959	5.7e-014	319957
1	JASPAR2014_USF1 JASPAR2014_USF1	6.9e-035	7.3e-038	-85.51	0.0	141	991	474	1771	0.14228	3.3e-043	218295
1	JASPAR2014_Bach1::Mafk JASPAR2014_Bach1::Mafk	3.9e-055	4.1e-058	-132.13	0.0	141	987	889	3552	0.14286	9.8e-064	423487
1	JASPAR2014_ESRRA JASPAR2014_ESRRA	7.9e-134	8.4e-137	-313.32	0.0	201	991	2641	8192	0.20283	3.0e-142	280170
1	JASPAR2014_FOXP2 JASPAR2014_FOXP2	1.6e-047	1.7e-050	-114.58	0.0	215	991	636	1636	0.21695	6.9e-056	251955
1	JASPAR2014_THAP1 JASPAR2014_THAP1	6.3e-035	6.7e-038	-85.60	0.0	173	993	2149	9344	0.17422	5.6e-043	118544
1	JASPAR2014_EHF JASPAR2014_EHF	5.6e-018	6.0e-021	-46.57	0.0	292	994	1296	3467	0.29376	3.0e-024	1984
1	JASPAR2014_KLF5 JASPAR2014_KLF5	3.4e-129	3.6e-132	-302.65	0.0	194	992	2224	6893	0.19556	2.4e-137	152460
1	JASPAR2014_RFX2 JASPAR2014_RFX2	2.5e-020	2.6e-023	-51.99	0.0	201	983	268	687	0.20448	7.6e-029	344682
1	JASPAR2014_NR3C1 JASPAR2014_NR3C1	3.5e-007	3.7e-010	-21.71	0.0	431	987	2833	5797	0.43668	9.7e-016	386019
1	JOLMA2013_CTCF_full JOLMA2013_CTCF_full	6.7e-133	7.2e-136	-311.18	0.0	109	985	399	897	0.11066	2.2e-141	331608
1	JOLMA2013_EGR1_DBD JOLMA2013_EGR1_DBD	2.1e-024	2.3e-027	-61.35	0.0	216	988	1340	4554	0.21862	5.5e-033	415599
1	JOLMA2013_EGR2_DBD JOLMA2013_EGR2_DBD	4.1e-007	4.4e-010	-21.55	0.0	237	991	976	3256	0.23915	1.6e-015	273240
1	JOLMA2013_EGR2_full JOLMA2013_EGR2_full	6.7e-025	7.1e-028	-62.51	0.0	217	987	1336	4503	0.21986	1.6e-033	438770
1	JOLMA2013_EGR3_DBD JOLMA2013_EGR3_DBD	3.2e-016	3.4e-019	-42.52	0.0	195	987	506	1671	0.19757	9.5e-025	359397
1	JOLMA2013_EGR4_DBD JOLMA2013_EGR4_DBD	7.6e-026	8.1e-029	-64.69	0.0	222	986	2143	7501	0.22515	1.7e-034	464940
1	JOLMA2013_Egr3_DBD JOLMA2013_Egr3_DBD	1.8e-002	1.9e-005	-10.86	0.0	213	987	454	1594	0.21581	6.7e-011	284461
1	JOLMA2013_GLIS2_DBD JOLMA2013_GLIS2_DBD	9.7e-005	1.0e-007	-16.09	0.0	302	988	1643	4624	0.30567	2.4e-013	426938
1	JOLMA2013_HINFP1_full JOLMA2013_HINFP1_full	1.4e-005	1.5e-008	-18.01	0.0	134	990	957	5608	0.13535	4.2e-014	356668
1	JOLMA2013_KLF13_full JOLMA2013_KLF13_full	1.2e-003	1.3e-006	-13.58	0.0	208	984	457	1610	0.21138	3.9e-012	327497
1	JOLMA2013_KLF14_DBD JOLMA2013_KLF14_DBD	6.6e-042	7.0e-045	-101.67	0.0	164	988	1201	4784	0.16599	1.5e-050	459969
1	JOLMA2013_KLF16_DBD JOLMA2013_KLF16_DBD	4.2e-091	4.5e-094	-214.95	0.0	183	991	2404	8649	0.18466	1.2e-099	364320
1	JOLMA2013_Klf12_DBD JOLMA2013_Klf12_DBD	2.1e-018	2.3e-021	-47.54	0.0	193	987	1426	5606	0.19554	4.7e-027	483140
1	JOLMA2013_SP1_DBD JOLMA2013_SP1_DBD	7.3e-101	7.8e-104	-237.42	0.0	185	991	1534	4776	0.18668	2.0e-109	392535
1	JOLMA2013_SP3_DBD JOLMA2013_SP3_DBD	4.0e-086	4.3e-089	-203.47	0.0	177	991	2450	9233	0.17861	9.6e-095	449460
1	JOLMA2013_SP4_full JOLMA2013_SP4_full	5.2e-060	5.6e-063	-143.35	0.0	183	985	908	2801	0.18579	1.3e-068	427548
1	JOLMA2013_SP8_DBD JOLMA2013_SP8_DBD	7.7e-053	8.2e-056	-126.85	0.0	172	990	2134	8757	0.17374	1.8e-061	463372
1	JOLMA2013_ZIC1_full JOLMA2013_ZIC1_full	5.5e-029	5.9e-032	-71.91	0.0	272	988	1341	3590	0.27530	1.4e-037	428910
1	JOLMA2013_ZIC3_full JOLMA2013_ZIC3_full	1.8e-029	1.9e-032	-73.05	0.0	271	987	1334	3568	0.27457	4.1e-038	454546
1	JOLMA2013_ZIC4_DBD JOLMA2013_ZIC4_DBD	6.1e-064	6.5e-067	-152.41	0.0	125	987	1595	8058	0.12665	1.3e-072	493000
1	JOLMA2013_ZNF740_DBD JOLMA2013_ZNF740_DBD	5.3e-048	5.6e-051	-115.71	0.0	186	992	1963	7497	0.18750	2.3e-056	245025
1	JOLMA2013_ZNF740_full JOLMA2013_ZNF740_full	2.3e-069	2.5e-072	-164.89	0.0	196	992	2244	7867	0.19758	1.1e-077	222255
1	JOLMA2013_Zfp740_DBD JOLMA2013_Zfp740_DBD	1.0e-019	1.1e-022	-50.58	0.0	298	992	3275	9268	0.30040	3.4e-028	322245
1	JOLMA2013_Zic3_DBD JOLMA2013_Zic3_DBD	5.7e-036	6.1e-039	-87.99	0.0	281	987	1475	3777	0.28470	1.4e-044	435319
1	JOLMA2013_TFCP2_full_2 JOLMA2013_TFCP2_full_2	1.3e-002	1.4e-005	-11.20	0.0	310	986	2021	5692	0.31440	3.4e-011	397536
1	JOLMA2013_EBF1_full JOLMA2013_EBF1_full	1.9e-012	2.1e-015	-33.82	0.0	222	988	1590	5726	0.22470	4.0e-021	516664
1	JOLMA2013_EHF_full JOLMA2013_EHF_full	6.9e-008	7.3e-011	-23.34	0.0	306	990	2142	5976	0.30909	1.9e-016	389766
1	JOLMA2013_ELF1_DBD JOLMA2013_ELF1_DBD	5.8e-020	6.1e-023	-51.15	0.0	170	990	910	3749	0.17172	1.9e-028	329498
1	JOLMA2013_ELF3_DBD JOLMA2013_ELF3_DBD	6.0e-008	6.4e-011	-23.47	0.0	118	990	630	3840	0.11919	2.0e-016	326040
1	JOLMA2013_ELF3_full JOLMA2013_ELF3_full	1.9e-004	2.1e-007	-15.39	0.0	291	989	1324	3806	0.29424	5.7e-013	364078
1	JOLMA2013_ELF4_full JOLMA2013_ELF4_full	2.0e-020	2.2e-023	-52.19	0.0	120	990	635	3379	0.12121	6.2e-029	348270
1	JOLMA2013_ELF5_DBD JOLMA2013_ELF5_DBD	4.4e-015	4.7e-018	-39.90	0.0	453	991	4674	9183	0.45711	1.2e-023	381150
1	JOLMA2013_ELF5_full JOLMA2013_ELF5_full	5.0e-015	5.3e-018	-39.78	0.0	303	991	3300	9327	0.30575	1.5e-023	365310
1	JOLMA2013_ELK1_DBD JOLMA2013_ELK1_DBD	4.8e-050	5.1e-053	-120.41	0.0	178	992	1120	3943	0.17944	1.9e-058	268785
1	JOLMA2013_ELK1_full JOLMA2013_ELK1_full	2.6e-043	2.8e-046	-104.89	0.0	170	992	1226	4739	0.17137	1.4e-051	202950
1	JOLMA2013_ELK3_DBD JOLMA2013_ELK3_DBD	5.2e-047	5.5e-050	-113.43	0.0	178	992	1288	4740	0.17944	2.3e-055	239085
1	JOLMA2013_ELK4_DBD JOLMA2013_ELK4_DBD	2.1e-055	2.3e-058	-132.73	0.0	164	992	1238	4720	0.16532	8.7e-064	262350
1	JOLMA2013_ERF_DBD JOLMA2013_ERF_DBD	9.0e-043	9.5e-046	-103.66	0.0	164	992	1598	6757	0.16532	4.1e-051	230175
1	JOLMA2013_ERG_DBD JOLMA2013_ERG_DBD	4.6e-041	4.9e-044	-99.72	0.0	278	992	1996	5346	0.28024	2.0e-049	250965
1	JOLMA2013_ERG_full JOLMA2013_ERG_full	3.1e-049	3.3e-052	-118.54	0.0	148	992	1138	4806	0.14919	1.4e-057	234630
1	JOLMA2013_ETS1_DBD JOLMA2013_ETS1_DBD	7.2e-056	7.6e-059	-133.82	0.0	146	992	1148	4778	0.14718	2.9e-064	261360
1	JOLMA2013_ETS1_full JOLMA2013_ETS1_full	3.1e-053	3.3e-056	-127.74	0.0	278	992	2405	6399	0.28024	1.3e-061	260370
1	JOLMA2013_ETV1_DBD JOLMA2013_ETV1_DBD	8.9e-050	9.4e-053	-119.79	0.0	178	992	1218	4380	0.17944	3.3e-058	290565
1	JOLMA2013_ETV2_DBD JOLMA2013_ETV2_DBD	2.1e-020	2.2e-023	-52.17	0.0	279	991	1640	4593	0.28153	7.4e-029	297000
1	JOLMA2013_ETV3_DBD JOLMA2013_ETV3_DBD	3.9e-030	4.1e-033	-74.57	0.0	206	992	2292	8617	0.20766	1.5e-038	272250
1	JOLMA2013_ETV4_DBD JOLMA2013_ETV4_DBD	1.7e-045	1.8e-048	-109.93	0.0	178	992	1280	4737	0.17944	6.7e-054	270270
1	JOLMA2013_ETV5_DBD JOLMA2013_ETV5_DBD	9.2e-052	9.8e-055	-124.36	0.0	238	992	1520	4334	0.23992	3.3e-060	298485
1	JOLMA2013_ETV6_full_2 JOLMA2013_ETV6_full_2	5.5e-027	5.8e-030	-67.32	0.0	214	992	1773	6288	0.21573	2.3e-035	249480
1	JOLMA2013_Elf5_DBD JOLMA2013_Elf5_DBD	3.5e-016	3.7e-019	-42.44	0.0	303	991	3303	9300	0.30575	1.0e-024	360855
1	JOLMA2013_Elk3_DBD JOLMA2013_Elk3_DBD	1.7e-046	1.8e-049	-112.25	0.0	178	992	1301	4812	0.17944	8.9e-055	199485
1	JOLMA2013_FEV_DBD JOLMA2013_FEV_DBD	6.0e-045	6.4e-048	-108.67	0.0	178	992	1268	4689	0.17944	2.3e-053	280665
1	JOLMA2013_FLI1_DBD JOLMA2013_FLI1_DBD	2.8e-051	3.0e-054	-123.26	0.0	278	992	2247	5947	0.28024	1.1e-059	261360
1	JOLMA2013_FLI1_DBD_2 JOLMA2013_FLI1_DBD_2	6.7e-005	7.1e-008	-16.46	0.0	114	988	230	1235	0.11538	2.8e-013	256853
1	JOLMA2013_FLI1_full JOLMA2013_FLI1_full	1.0e-047	1.1e-050	-115.02	0.0	172	992	954	3371	0.17339	5.3e-056	212355
1	JOLMA2013_GABPA_full JOLMA2013_GABPA_full	1.0e-059	1.1e-062	-142.66	0.0	208	992	1898	6252	0.20968	4.8e-068	229680
1	JOLMA2013_SPDEF_DBD JOLMA2013_SPDEF_DBD	8.0e-018	8.6e-021	-46.21	0.0	217	991	1166	4020	0.21897	3.0e-026	286605
1	JOLMA2013_SPDEF_full JOLMA2013_SPDEF_full	3.6e-026	3.9e-029	-65.42	0.0	227	991	1349	4355	0.22906	1.3e-034	297000
1	JOLMA2013_GATA3_DBD JOLMA2013_GATA3_DBD	6.7e-014	7.1e-017	-37.18	0.0	250	994	687	1974	0.25151	7.2e-022	98704
1	JOLMA2013_GATA3_full JOLMA2013_GATA3_full	2.7e-015	2.9e-018	-40.39	0.0	138	994	426	1914	0.13883	3.0e-023	94736
1	JOLMA2013_GATA4_DBD JOLMA2013_GATA4_DBD	2.6e-014	2.8e-017	-38.12	0.0	250	994	671	1914	0.25151	2.9e-022	96720
1	JOLMA2013_GATA5_DBD JOLMA2013_GATA5_DBD	3.2e-013	3.4e-016	-35.61	0.0	170	994	538	2137	0.17103	3.3e-021	103168
1	JOLMA2013_LEF1_DBD JOLMA2013_LEF1_DBD	1.3e-057	1.4e-060	-137.84	0.0	231	987	920	2337	0.23404	2.4e-066	559555
1	JOLMA2013_SOX9_DBD JOLMA2013_SOX9_DBD	3.6e-005	3.8e-008	-17.08	0.0	207	993	447	1561	0.20846	2.3e-013	169632
1	JOLMA2013_TCF7L1_full JOLMA2013_TCF7L1_full	4.4e-069	4.6e-072	-164.25	0.0	262	990	2285	6116	0.26465	1.1e-077	422370
1	JOLMA2013_Tcf7_DBD JOLMA2013_Tcf7_DBD	2.4e-063	2.5e-066	-151.05	0.0	262	990	1259	3034	0.26465	6.2e-072	406068
1	JOLMA2013_MEIS1_DBD JOLMA2013_MEIS1_DBD	8.7e-005	9.3e-008	-16.19	0.0	305	995	2332	6748	0.30653	3.3e-012	27832
1	JOLMA2013_MEIS2_DBD_2 JOLMA2013_MEIS2_DBD_2	3.7e-016	4.0e-019	-42.37	0.0	220	994	2460	9266	0.22133	7.8e-024	50592
1	JOLMA2013_MEIS3_DBD JOLMA2013_MEIS3_DBD	6.3e-003	6.7e-006	-11.91	0.0	212	994	988	3852	0.21328	9.3e-011	72416
1	JOLMA2013_Meis2_DBD JOLMA2013_Meis2_DBD	9.6e-004	1.0e-006	-13.79	0.0	305	995	2769	8145	0.30653	5.0e-011	20377
1	JOLMA2013_Meis3_DBD JOLMA2013_Meis3_DBD	1.9e-007	2.0e-010	-22.35	0.0	301	995	3201	9434	0.30251	7.5e-015	26341
1	JOLMA2013_NFIA_full JOLMA2013_NFIA_full	1.6e-050	1.7e-053	-121.51	0.0	215	987	783	2095	0.21783	4.2e-059	404260
1	JOLMA2013_NFIB_full JOLMA2013_NFIB_full	4.6e-051	4.9e-054	-122.74	0.0	205	987	792	2215	0.20770	1.2e-059	400316
1	JOLMA2013_NFIX_full JOLMA2013_NFIX_full	1.9e-072	2.0e-075	-171.99	0.0	243	987	1240	3083	0.24620	3.8e-081	535398
1	JOLMA2013_RFX2_DBD JOLMA2013_RFX2_DBD	1.4e-013	1.5e-016	-36.45	0.0	186	986	126	289	0.18864	5.3e-022	277488
1	JOLMA2013_RFX3_DBD JOLMA2013_RFX3_DBD	2.6e-012	2.8e-015	-33.52	0.0	186	986	97	202	0.18864	6.5e-021	422136
1	JOLMA2013_RFX3_DBD_2 JOLMA2013_RFX3_DBD_2	4.7e-004	5.0e-007	-14.51	0.0	295	987	370	907	0.29889	1.9e-012	257346
1	JOLMA2013_RFX4_DBD JOLMA2013_RFX4_DBD	1.8e-012	1.9e-015	-33.90	0.0	186	986	104	223	0.18864	4.3e-021	442308
1	JOLMA2013_RFX4_DBD_2 JOLMA2013_RFX4_DBD_2	5.5e-004	5.8e-007	-14.35	0.0	227	987	211	591	0.22999	2.1e-012	280024
1	JOLMA2013_RFX5_DBD JOLMA2013_RFX5_DBD	1.2e-014	1.3e-017	-38.88	0.0	176	986	114	255	0.17850	4.2e-023	311928
1	JOLMA2013_RFX5_DBD_2 JOLMA2013_RFX5_DBD_2	7.5e-018	8.0e-021	-46.27	0.0	186	986	146	328	0.18864	2.5e-026	325704
1	JOLMA2013_Rfx2_DBD JOLMA2013_Rfx2_DBD	7.2e-014	7.7e-017	-37.10	0.0	186	986	111	238	0.18864	2.1e-022	365556
1	JOLMA2013_Rfx2_DBD_2 JOLMA2013_Rfx2_DBD_2	2.0e-005	2.1e-008	-17.69	0.0	163	987	219	815	0.16515	6.5e-014	321436
1	JOLMA2013_Rfx3_DBD JOLMA2013_Rfx3_DBD	6.6e-013	7.1e-016	-34.89	0.0	176	986	88	181	0.17850	3.5e-021	202704
1	JOLMA2013_RUNX2_DBD JOLMA2013_RUNX2_DBD	3.2e-015	3.4e-018	-40.23	0.0	268	986	1988	6016	0.27181	6.1e-024	547596
1	JOLMA2013_RUNX2_DBD_2 JOLMA2013_RUNX2_DBD_2	7.1e-003	7.5e-006	-11.80	0.0	254	984	1128	3675	0.25813	2.0e-011	369723
1	JOLMA2013_RUNX2_DBD_3 JOLMA2013_RUNX2_DBD_3	6.1e-007	6.5e-010	-21.16	0.0	275	993	1558	4749	0.27694	5.6e-015	116560
1	JOLMA2013_RUNX3_DBD JOLMA2013_RUNX3_DBD	7.3e-007	7.8e-010	-20.97	0.0	194	986	1254	5189	0.19675	1.4e-015	545628
1	JOLMA2013_RUNX3_DBD_2 JOLMA2013_RUNX3_DBD_2	4.2e-006	4.5e-009	-19.22	0.0	276	992	1700	5213	0.27823	1.8e-014	257400
1	JOLMA2013_RUNX3_full JOLMA2013_RUNX3_full	3.2e-003	3.4e-006	-12.58	0.0	352	992	2098	5253	0.35484	1.3e-011	257895
1	JOLMA2013_TEAD1_full JOLMA2013_TEAD1_full	8.5e-033	9.1e-036	-80.69	0.0	220	992	820	2400	0.22177	3.3e-041	275715
1	JOLMA2013_TEAD1_full_2 JOLMA2013_TEAD1_full_2	7.9e-006	8.4e-009	-18.59	0.0	193	985	56	105	0.19594	1.6e-014	511680
1	JOLMA2013_TEAD3_DBD JOLMA2013_TEAD3_DBD	1.4e-005	1.5e-008	-18.02	0.0	181	985	42	71	0.18376	2.8e-014	532836
1	JOLMA2013_TEAD3_DBD_2 JOLMA2013_TEAD3_DBD_2	7.1e-047	7.5e-050	-113.11	0.0	164	994	656	2201	0.16499	2.3e-054	32736
1	JOLMA2013_TEAD4_DBD JOLMA2013_TEAD4_DBD	4.1e-042	4.3e-045	-102.16	0.0	216	992	727	1993	0.21774	1.5e-050	288585
1	JOLMA2013_TFAP2A_DBD JOLMA2013_TFAP2A_DBD	3.2e-073	3.4e-076	-173.76	0.0	194	990	2441	8674	0.19596	7.8e-082	440154
1	JOLMA2013_TFAP2A_DBD_2 JOLMA2013_TFAP2A_DBD_2	2.5e-023	2.6e-026	-58.90	0.0	125	991	1477	8709	0.12614	7.0e-032	373725
1	JOLMA2013_TFAP2A_DBD_3 JOLMA2013_TFAP2A_DBD_3	4.7e-047	5.0e-050	-113.52	0.0	235	989	1859	5632	0.23761	1.0e-055	483626
1	JOLMA2013_TFAP2B_DBD JOLMA2013_TFAP2B_DBD	1.1e-060	1.2e-063	-144.91	0.0	222	990	2624	8563	0.22424	2.7e-069	432250
1	JOLMA2013_TFAP2B_DBD_2 JOLMA2013_TFAP2B_DBD_2	4.1e-033	4.4e-036	-81.42	0.0	163	991	1309	5575	0.16448	1.3e-041	341055
1	JOLMA2013_TFAP2B_DBD_3 JOLMA2013_TFAP2B_DBD_3	3.7e-050	4.0e-053	-120.66	0.0	243	989	1825	5290	0.24570	8.0e-059	497952
1	JOLMA2013_TFAP2C_DBD JOLMA2013_TFAP2C_DBD	1.4e-064	1.5e-067	-153.86	0.0	222	990	2699	8769	0.22424	3.2e-073	471276
1	JOLMA2013_TFAP2C_DBD_2 JOLMA2013_TFAP2C_DBD_2	2.3e-015	2.4e-018	-40.56	0.0	165	991	625	2559	0.16650	7.0e-024	348480
1	JOLMA2013_TFAP2C_DBD_3 JOLMA2013_TFAP2C_DBD_3	7.1e-057	7.6e-060	-136.13	0.0	235	989	1740	5054	0.23761	1.6e-065	462878
1	JOLMA2013_TFAP2C_full JOLMA2013_TFAP2C_full	1.4e-077	1.5e-080	-183.78	0.0	168	990	2314	9233	0.16970	3.6e-086	421876
1	JOLMA2013_TFAP2C_full_2 JOLMA2013_TFAP2C_full_2	1.5e-037	1.6e-040	-91.66	0.0	243	989	1530	4491	0.24570	3.4e-046	465842
1	JOLMA2013_TFAP2C_full_3 JOLMA2013_TFAP2C_full_3	1.8e-018	1.9e-021	-47.72	0.0	159	991	1883	9299	0.16044	5.2e-027	359370
1	JOLMA2013_Tcfap2a_DBD JOLMA2013_Tcfap2a_DBD	1.7e-069	1.8e-072	-165.20	0.0	162	990	1996	8161	0.16364	4.0e-078	452010
1	JOLMA2013_Tcfap2a_DBD_2 JOLMA2013_Tcfap2a_DBD_2	1.4e-013	1.4e-016	-36.47	0.0	125	991	1349	8304	0.12614	4.5e-022	319770
1	JOLMA2013_Tcfap2a_DBD_3 JOLMA2013_Tcfap2a_DBD_3	6.5e-049	6.9e-052	-117.80	0.0	131	989	1282	6232	0.13246	1.4e-057	491530
1	JOLMA2013_ARNTL_DBD JOLMA2013_ARNTL_DBD	7.9e-012	8.5e-015	-32.40	0.0	146	992	354	1503	0.14718	1.3e-019	65835
1	JOLMA2013_Ascl2_DBD JOLMA2013_Ascl2_DBD	1.0e-029	1.1e-032	-73.61	0.0	180	992	1906	7976	0.18145	5.0e-038	216810
1	JOLMA2013_BHLHB2_DBD JOLMA2013_BHLHB2_DBD	8.8e-008	9.3e-011	-23.10	0.0	176	992	466	1845	0.17742	5.1e-016	183645
1	JOLMA2013_BHLHB3_full JOLMA2013_BHLHB3_full	7.2e-005	7.6e-008	-16.39	0.0	176	992	923	4187	0.17742	7.4e-013	103455
1	JOLMA2013_BHLHE41_full JOLMA2013_BHLHE41_full	1.7e-010	1.8e-013	-29.32	0.0	190	992	331	1100	0.19153	2.7e-018	67815
1	JOLMA2013_Bhlhb2_DBD JOLMA2013_Bhlhb2_DBD	1.2e-006	1.2e-009	-20.50	0.0	170	992	680	3005	0.17137	8.8e-015	142065
1	JOLMA2013_HEY1_DBD JOLMA2013_HEY1_DBD	1.7e-007	1.8e-010	-22.42	0.0	170	992	612	2635	0.17137	9.9e-016	184635
1	JOLMA2013_MAX_DBD_2 JOLMA2013_MAX_DBD_2	3.0e-009	3.2e-012	-26.46	0.0	188	992	1654	7207	0.18952	1.6e-017	200970
1	JOLMA2013_MLXIPL_full JOLMA2013_MLXIPL_full	2.1e-008	2.3e-011	-24.51	0.0	190	992	325	1103	0.19153	1.2e-016	193050
1	JOLMA2013_MLX_full JOLMA2013_MLX_full	7.2e-005	7.6e-008	-16.39	0.0	170	992	274	1058	0.17137	5.5e-013	138105
1	JOLMA2013_MNT_DBD JOLMA2013_MNT_DBD	9.7e-010	1.0e-012	-27.60	0.0	176	992	385	1429	0.17742	4.6e-018	221760
1	JOLMA2013_Mlx_DBD JOLMA2013_Mlx_DBD	1.8e-011	1.9e-014	-31.58	0.0	176	992	460	1745	0.17742	2.4e-019	78705
1	JOLMA2013_NHLH1_DBD JOLMA2013_NHLH1_DBD	2.0e-021	2.1e-024	-54.51	0.0	234	992	1548	5075	0.23589	1.1e-029	188595
1	JOLMA2013_NHLH1_full JOLMA2013_NHLH1_full	1.6e-023	1.7e-026	-59.32	0.0	184	992	1612	6627	0.18548	1.0e-031	171765
1	JOLMA2013_SREBF2_DBD JOLMA2013_SREBF2_DBD	6.9e-004	7.3e-007	-14.12	0.0	190	992	140	422	0.19153	6.6e-012	111375
1	JOLMA2013_Srebf1_DBD JOLMA2013_Srebf1_DBD	7.1e-005	7.6e-008	-16.40	0.0	190	992	140	410	0.19153	6.0e-013	126720
1	JOLMA2013_TFAP4_DBD JOLMA2013_TFAP4_DBD	4.9e-011	5.2e-014	-30.58	0.0	326	992	1348	3355	0.32863	3.4e-019	151965
1	JOLMA2013_TFAP4_full JOLMA2013_TFAP4_full	1.7e-013	1.8e-016	-36.27	0.0	326	992	1518	3774	0.32863	1.4e-021	125730
1	JOLMA2013_TFE3_DBD JOLMA2013_TFE3_DBD	2.7e-021	2.9e-024	-54.19	0.0	142	992	398	1587	0.14315	1.1e-029	267300
1	JOLMA2013_TFEB_full JOLMA2013_TFEB_full	2.7e-018	2.8e-021	-47.32	0.0	96	992	420	2548	0.09677	1.1e-026	245520
1	JOLMA2013_Tcf21_DBD JOLMA2013_Tcf21_DBD	6.3e-006	6.7e-009	-18.83	0.0	356	988	838	1880	0.36032	1.7e-014	397358
1	JOLMA2013_USF1_DBD JOLMA2013_USF1_DBD	1.2e-021	1.3e-024	-55.00	0.0	142	992	375	1463	0.14315	6.7e-030	194535
1	JOLMA2013_ATF4_DBD JOLMA2013_ATF4_DBD	1.1e-026	1.1e-029	-66.65	0.0	199	989	692	2213	0.20121	2.6e-035	439660
1	JOLMA2013_ATF7_DBD JOLMA2013_ATF7_DBD	6.4e-015	6.8e-018	-39.53	0.0	176	988	294	945	0.17814	2.7e-023	249951
1	JOLMA2013_Atf4_DBD JOLMA2013_Atf4_DBD	5.1e-017	5.4e-020	-44.36	0.0	202	988	466	1450	0.20445	1.7e-025	326859
1	JOLMA2013_BATF3_DBD JOLMA2013_BATF3_DBD	1.5e-002	1.6e-005	-11.06	0.0	164	988	76	222	0.16599	1.3e-010	118320
1	JOLMA2013_CEBPB_DBD JOLMA2013_CEBPB_DBD	6.4e-069	6.8e-072	-163.86	0.0	182	992	637	1694	0.18347	3.3e-077	209880
1	JOLMA2013_CEBPB_full JOLMA2013_CEBPB_full	6.7e-048	7.1e-051	-115.47	0.0	174	992	637	1981	0.17540	3.7e-056	192060
1	JOLMA2013_CEBPD_DBD JOLMA2013_CEBPD_DBD	2.2e-054	2.3e-057	-130.41	0.0	180	992	1048	3528	0.18145	1.3e-062	174735
1	JOLMA2013_CEBPE_DBD JOLMA2013_CEBPE_DBD	6.0e-066	6.4e-069	-157.02	0.0	182	992	614	1635	0.18347	2.6e-074	247005
1	JOLMA2013_CEBPG_DBD JOLMA2013_CEBPG_DBD	1.3e-064	1.4e-067	-153.92	0.0	194	992	660	1722	0.19556	9.9e-073	144045
1	JOLMA2013_CEBPG_full JOLMA2013_CEBPG_full	1.1e-066	1.2e-069	-158.71	0.0	182	992	536	1349	0.18347	7.6e-075	155925
1	JOLMA2013_CREB3L1_DBD JOLMA2013_CREB3L1_DBD	7.4e-006	7.9e-009	-18.65	0.0	216	988	439	1442	0.21862	2.2e-014	360383
1	JOLMA2013_CREB3L1_DBD_2 JOLMA2013_CREB3L1_DBD_2	1.7e-007	1.8e-010	-22.43	0.0	228	990	806	2712	0.23030	5.7e-016	321100
1	JOLMA2013_CREB3L1_full JOLMA2013_CREB3L1_full	1.2e-003	1.3e-006	-13.54	0.0	220	990	539	1858	0.22222	5.5e-012	241566
1	JOLMA2013_CREB3_full JOLMA2013_CREB3_full	1.9e-019	2.0e-022	-49.96	0.0	176	988	409	1367	0.17814	7.4e-028	273615
1	JOLMA2013_CREB3_full_2 JOLMA2013_CREB3_full_2	4.5e-007	4.8e-010	-21.46	0.0	218	988	623	2114	0.22065	1.3e-015	365806
1	JOLMA2013_Cebpb_DBD JOLMA2013_Cebpb_DBD	8.8e-056	9.3e-059	-133.62	0.0	194	992	633	1702	0.19556	5.2e-064	180675
1	JOLMA2013_Creb3l2_DBD_2 JOLMA2013_Creb3l2_DBD_2	1.4e-015	1.5e-018	-41.02	0.0	208	990	589	1910	0.21010	5.7e-024	272194
1	JOLMA2013_Creb5_DBD JOLMA2013_Creb5_DBD	2.6e-011	2.8e-014	-31.21	0.0	176	990	462	1746	0.17778	1.1e-019	246012
1	JOLMA2013_DBP_DBD JOLMA2013_DBP_DBD	1.0e-018	1.1e-021	-48.27	0.0	196	990	596	1989	0.19798	3.2e-027	333944
1	JOLMA2013_DBP_full JOLMA2013_DBP_full	3.8e-017	4.1e-020	-44.65	0.0	196	990	712	2495	0.19798	1.1e-025	364572
1	JOLMA2013_Dbp_DBD JOLMA2013_Dbp_DBD	2.6e-005	2.7e-008	-17.41	0.0	228	990	270	777	0.23030	9.2e-014	297388
1	JOLMA2013_HLF_full JOLMA2013_HLF_full	1.3e-028	1.4e-031	-71.05	0.0	196	990	923	3152	0.19798	3.3e-037	419900
1	JOLMA2013_JDP2_DBD JOLMA2013_JDP2_DBD	2.8e-115	2.9e-118	-270.63	0.0	169	993	596	1332	0.17019	8.9e-123	33232
1	JOLMA2013_JDP2_DBD_2 JOLMA2013_JDP2_DBD_2	6.1e-017	6.5e-020	-44.18	0.0	176	990	270	827	0.17778	3.4e-025	192166
1	JOLMA2013_JDP2_full JOLMA2013_JDP2_full	5.2e-109	5.5e-112	-256.19	0.0	169	993	848	2283	0.17019	2.1e-116	25792
1	JOLMA2013_JDP2_full_2 JOLMA2013_JDP2_full_2	8.8e-022	9.3e-025	-55.33	0.0	176	990	394	1278	0.17778	4.7e-030	199082
1	JOLMA2013_Jdp2_DBD JOLMA2013_Jdp2_DBD	2.8e-119	2.9e-122	-279.83	0.0	169	993	638	1454	0.17019	2.2e-126	13392
1	JOLMA2013_Jdp2_DBD_2 JOLMA2013_Jdp2_DBD_2	1.3e-016	1.4e-019	-43.45	0.0	176	990	290	909	0.17778	8.2e-025	165490
1	JOLMA2013_MAFF_DBD JOLMA2013_MAFF_DBD	2.1e-015	2.2e-018	-40.66	0.0	235	987	850	2617	0.23810	5.6e-024	392921
1	JOLMA2013_MAFK_DBD JOLMA2013_MAFK_DBD	5.0e-002	5.3e-005	-9.84	0.0	548	990	3779	6373	0.55354	1.2e-010	452504
1	JOLMA2013_MAFK_full_2 JOLMA2013_MAFK_full_2	2.3e-011	2.4e-014	-31.34	0.0	155	987	552	2420	0.15704	4.7e-020	522580
1	JOLMA2013_Mafb_DBD_2 JOLMA2013_Mafb_DBD_2	6.1e-014	6.5e-017	-37.28	0.0	305	985	1336	3445	0.30964	1.4e-022	473796
1	JOLMA2013_Mafb_DBD_3 JOLMA2013_Mafb_DBD_3	8.8e-006	9.4e-009	-18.48	0.0	224	984	984	3476	0.22764	2.0e-014	472342
1	JOLMA2013_NFE2_DBD JOLMA2013_NFE2_DBD	3.0e-086	3.2e-089	-203.76	0.0	129	991	450	1248	0.13017	2.1e-094	152955
1	JOLMA2013_NFIL3_DBD JOLMA2013_NFIL3_DBD	4.6e-031	4.9e-034	-76.69	0.0	196	990	706	2239	0.19798	1.2e-039	427310
1	JOLMA2013_NRL_DBD JOLMA2013_NRL_DBD	1.2e-012	1.3e-015	-34.26	0.0	211	991	2117	8268	0.21292	4.0e-021	334125
1	JOLMA2013_TEF_FL JOLMA2013_TEF_FL	6.4e-004	6.8e-007	-14.20	0.0	170	990	371	1531	0.17172	1.6e-012	417430
1	JOLMA2013_XBP1_DBD JOLMA2013_XBP1_DBD	6.5e-016	7.0e-019	-41.81	0.0	150	990	500	2120	0.15152	2.3e-024	299858
1	JOLMA2013_XBP1_DBD_2 JOLMA2013_XBP1_DBD_2	8.3e-003	8.9e-006	-11.63	0.0	192	988	594	2380	0.19433	2.4e-011	367778
1	JOLMA2013_FOXB1_DBD_3 JOLMA2013_FOXB1_DBD_3	6.5e-011	6.9e-014	-30.30	0.0	175	991	555	2190	0.17659	1.8e-019	380160
1	JOLMA2013_FOXB1_full JOLMA2013_FOXB1_full	2.9e-089	3.1e-092	-210.71	0.0	201	993	1220	3416	0.20242	2.2e-097	141360
1	JOLMA2013_FOXC1_DBD_3 JOLMA2013_FOXC1_DBD_3	1.2e-011	1.3e-014	-32.00	0.0	195	991	939	3621	0.19677	3.4e-020	376695
1	JOLMA2013_FOXC2_DBD JOLMA2013_FOXC2_DBD	9.8e-003	1.0e-005	-11.47	0.0	166	988	106	335	0.16802	2.1e-011	509762
1	JOLMA2013_FOXC2_DBD_3 JOLMA2013_FOXC2_DBD_3	5.2e-018	5.5e-021	-46.64	0.0	162	990	1230	5640	0.16364	1.1e-026	498940
1	JOLMA2013_FOXD2_DBD_2 JOLMA2013_FOXD2_DBD_2	4.1e-084	4.3e-087	-198.86	0.0	197	995	1662	5255	0.19799	1.9e-091	22862
1	JOLMA2013_FOXD3_DBD_2 JOLMA2013_FOXD3_DBD_2	6.2e-074	6.6e-077	-175.41	0.0	201	995	704	1751	0.20201	2.9e-081	22862
1	JOLMA2013_FOXI1_full JOLMA2013_FOXI1_full	2.8e-074	3.0e-077	-176.19	0.0	201	995	704	1751	0.20201	2.9e-081	10437
1	JOLMA2013_FOXJ2_DBD_2 JOLMA2013_FOXJ2_DBD_2	5.8e-055	6.2e-058	-131.73	0.0	206	994	1327	4178	0.20724	1.1e-062	58032
1	JOLMA2013_FOXJ3_DBD JOLMA2013_FOXJ3_DBD	6.4e-013	6.8e-016	-34.93	0.0	222	994	198	478	0.22334	9.4e-021	71920
1	JOLMA2013_FOXL1_full JOLMA2013_FOXL1_full	3.5e-074	3.8e-077	-175.98	0.0	201	995	704	1751	0.20201	2.9e-081	12922
1	JOLMA2013_FOXO1_DBD JOLMA2013_FOXO1_DBD	5.1e-044	5.4e-047	-106.53	0.0	198	994	896	2797	0.19920	1.0e-051	53568
1	JOLMA2013_FOXO1_DBD_3 JOLMA2013_FOXO1_DBD_3	3.7e-008	3.9e-011	-23.96	0.0	206	990	1924	7796	0.20808	9.1e-017	430274
1	JOLMA2013_FOXO3_full_2 JOLMA2013_FOXO3_full_2	2.5e-073	2.6e-076	-174.04	0.0	216	994	735	1750	0.21730	1.5e-080	17856
1	JOLMA2013_FOXO3_full_3 JOLMA2013_FOXO3_full_3	3.5e-008	3.7e-011	-24.01	0.0	591	991	4302	6666	0.59637	1.2e-016	313830
1	JOLMA2013_FOXO4_DBD_2 JOLMA2013_FOXO4_DBD_2	3.9e-074	4.2e-077	-175.87	0.0	201	995	704	1751	0.20201	2.9e-081	14413
1	JOLMA2013_FOXO4_DBD_3 JOLMA2013_FOXO4_DBD_3	3.0e-007	3.2e-010	-21.85	0.0	590	990	5558	8716	0.59596	7.2e-016	448552
1	JOLMA2013_FOXO6_DBD_2 JOLMA2013_FOXO6_DBD_2	2.0e-074	2.2e-077	-176.53	0.0	201	995	704	1751	0.20201	2.9e-081	7455
1	JOLMA2013_FOXO6_DBD_3 JOLMA2013_FOXO6_DBD_3	3.2e-003	3.4e-006	-12.58	0.0	414	988	1492	3114	0.41903	8.4e-012	406232
1	JOLMA2013_FOXP3_DBD JOLMA2013_FOXP3_DBD	1.2e-089	1.2e-092	-211.63	0.0	197	995	1517	4614	0.19799	4.8e-097	25844
1	JOLMA2013_Foxc1_DBD_2 JOLMA2013_Foxc1_DBD_2	3.0e-027	3.2e-030	-67.92	0.0	197	995	1858	7226	0.19799	1.7e-034	18389
1	JOLMA2013_Foxg1_DBD_2 JOLMA2013_Foxg1_DBD_2	6.9e-014	7.3e-017	-37.15	0.0	264	990	1997	6197	0.26667	1.9e-022	395200
1	JOLMA2013_Foxg1_DBD_3 JOLMA2013_Foxg1_DBD_3	3.1e-074	3.3e-077	-176.10	0.0	201	995	704	1751	0.20201	2.9e-081	11431
1	JOLMA2013_Foxj3_DBD_3 JOLMA2013_Foxj3_DBD_3	2.1e-052	2.3e-055	-125.83	0.0	206	994	1439	4653	0.20724	4.6e-060	49600
1	JOLMA2013_Foxk1_DBD_2 JOLMA2013_Foxk1_DBD_2	9.1e-100	9.7e-103	-234.90	0.0	197	995	1839	5726	0.19799	3.0e-107	32305
1	JOLMA2013_HNF1A_full JOLMA2013_HNF1A_full	9.8e-070	1.0e-072	-165.74	0.0	183	987	373	772	0.18541	1.8e-078	570401
1	JOLMA2013_HNF1B_full JOLMA2013_HNF1B_full	1.3e-079	1.4e-082	-188.50	0.0	183	989	421	873	0.18504	2.9e-088	474240
1	JOLMA2013_HNF1B_full_2 JOLMA2013_HNF1B_full_2	1.1e-074	1.2e-077	-177.14	0.0	183	987	427	916	0.18541	2.1e-083	555118
1	JOLMA2013_ESRRA_DBD JOLMA2013_ESRRA_DBD	2.1e-102	2.3e-105	-240.96	0.0	215	991	1797	5072	0.21695	6.2e-111	361350
1	JOLMA2013_ESRRA_DBD_2 JOLMA2013_ESRRA_DBD_2	7.2e-016	7.7e-019	-41.71	0.0	169	985	463	1716	0.17157	2.2e-024	345876
1	JOLMA2013_ESRRA_DBD_3 JOLMA2013_ESRRA_DBD_3	8.3e-008	8.8e-011	-23.16	0.0	317	983	825	2018	0.32248	2.4e-016	359903
1	JOLMA2013_ESRRB_DBD JOLMA2013_ESRRB_DBD	3.3e-080	3.5e-083	-189.85	0.0	169	991	1278	4363	0.17053	1.3e-088	262350
1	JOLMA2013_ESRRG_full JOLMA2013_ESRRG_full	2.3e-009	2.5e-012	-26.72	0.0	296	984	588	1445	0.30081	7.2e-018	344191
1	JOLMA2013_ESRRG_full_2 JOLMA2013_ESRRG_full_2	2.3e-004	2.4e-007	-15.22	0.0	159	985	268	1094	0.16142	8.5e-013	286344
1	JOLMA2013_ESRRG_full_3 JOLMA2013_ESRRG_full_3	1.7e-088	1.8e-091	-208.97	0.0	214	992	2353	7332	0.21573	7.7e-097	227700
1	JOLMA2013_Esrra_DBD JOLMA2013_Esrra_DBD	1.4e-008	1.5e-011	-24.92	0.0	111	985	123	501	0.11269	7.1e-017	212052
1	JOLMA2013_Esrra_DBD_2 JOLMA2013_Esrra_DBD_2	3.4e-056	3.6e-059	-134.57	0.0	163	991	1134	4235	0.16448	1.6e-064	219780
1	JOLMA2013_HNF4A_DBD JOLMA2013_HNF4A_DBD	1.1e-252	1.2e-255	-587.01	0.0	164	986	1316	3034	0.16633	2.4e-261	491016
1	JOLMA2013_HNF4A_DBD_2 JOLMA2013_HNF4A_DBD_2	2.1e-331	2.2e-334	-768.28	0.0	160	986	1664	3858	0.16227	4.3e-340	509220
1	JOLMA2013_HNF4A_full JOLMA2013_HNF4A_full	6.2e-426	6.6e-429	-985.93	0.0	168	986	1600	3043	0.17039	1.3e-434	496428
1	JOLMA2013_HNF4A_full_2 JOLMA2013_HNF4A_full_2	5.8e-315	6.2e-318	-730.40	0.0	188	988	1343	2513	0.19028	1.5e-323	403274
1	JOLMA2013_HNF4A_full_3 JOLMA2013_HNF4A_full_3	8.1e-425	8.6e-428	-983.35	0.0	192	986	1755	3181	0.19473	1.7e-433	497904
1	JOLMA2013_HNF4A_full_4 JOLMA2013_HNF4A_full_4	2.8e-322	3.0e-325	-747.23	0.0	183	987	1567	3204	0.18541	6.4e-331	470815
1	JOLMA2013_Hnf4a_DBD JOLMA2013_Hnf4a_DBD	2.7e-398	2.9e-401	-922.28	0.0	192	986	1639	2963	0.19473	5.8e-407	492492
1	JOLMA2013_NR2C2_DBD JOLMA2013_NR2C2_DBD	1.4e-239	1.5e-242	-556.83	0.0	184	988	2534	7134	0.18623	2.8e-248	540821
1	JOLMA2013_NR2F1_DBD JOLMA2013_NR2F1_DBD	2.3e-229	2.5e-232	-533.30	0.0	187	987	1603	3795	0.18946	4.6e-238	531947
1	JOLMA2013_NR2F1_DBD_2 JOLMA2013_NR2F1_DBD_2	7.6e-003	8.0e-006	-11.73	0.0	82	986	501	4478	0.08316	1.6e-011	510204
1	JOLMA2013_NR2F1_full JOLMA2013_NR2F1_full	2.3e-072	2.4e-075	-171.81	0.0	176	994	2246	8684	0.17706	5.9e-080	41168
1	JOLMA2013_NR2F6_DBD_2 JOLMA2013_NR2F6_DBD_2	3.8e-172	4.0e-175	-401.56	0.0	188	988	920	1915	0.19028	1.2e-180	349044
1	JOLMA2013_NR2F6_full JOLMA2013_NR2F6_full	7.5e-305	8.0e-308	-707.12	0.0	184	988	2614	6834	0.18623	1.5e-313	535398
1	JOLMA2013_NR4A2_full JOLMA2013_NR4A2_full	1.9e-012	2.0e-015	-33.84	0.0	171	985	442	1665	0.17360	6.0e-021	331116
1	JOLMA2013_NR4A2_full_3 JOLMA2013_NR4A2_full_3	5.7e-046	6.1e-049	-111.02	0.0	169	991	1692	6929	0.17053	1.9e-054	323730
1	JOLMA2013_Nr2e1_DBD JOLMA2013_Nr2e1_DBD	1.9e-008	2.0e-011	-24.65	0.0	253	993	2666	9106	0.25478	1.4e-016	139376
1	JOLMA2013_Nr2f6_DBD_2 JOLMA2013_Nr2f6_DBD_2	1.0e-115	1.1e-118	-271.61	0.0	188	988	722	1603	0.19028	3.4e-124	317985
1	JOLMA2013_RARA_DBD_3 JOLMA2013_RARA_DBD_3	4.3e-018	4.6e-021	-46.83	0.0	161	985	362	1284	0.16345	1.4e-026	336528
1	JOLMA2013_RARA_full JOLMA2013_RARA_full	1.2e-009	1.2e-012	-27.42	0.0	187	987	429	1530	0.18946	4.1e-018	301223
1	JOLMA2013_RARA_full_3 JOLMA2013_RARA_full_3	1.8e-017	1.9e-020	-45.41	0.0	161	985	355	1262	0.16345	6.4e-026	298644
1	JOLMA2013_RARG_DBD_2 JOLMA2013_RARG_DBD_2	1.1e-020	1.1e-023	-52.83	0.0	160	984	354	1217	0.16260	3.8e-029	300492
1	JOLMA2013_RARG_full_2 JOLMA2013_RARG_full_2	3.0e-016	3.1e-019	-42.60	0.0	230	984	510	1442	0.23374	9.6e-025	326024
1	JOLMA2013_RARG_full_3 JOLMA2013_RARG_full_3	1.7e-017	1.9e-020	-45.43	0.0	143	985	1456	7702	0.14518	3.5e-026	532836
1	JOLMA2013_RORA_DBD JOLMA2013_RORA_DBD	2.3e-007	2.5e-010	-22.11	0.0	156	982	160	542	0.15886	1.3e-015	192080
1	JOLMA2013_RXRA_DBD JOLMA2013_RXRA_DBD	9.6e-212	1.0e-214	-492.73	0.0	166	988	1096	2492	0.16802	2.5e-220	407218
1	JOLMA2013_RXRA_DBD_2 JOLMA2013_RXRA_DBD_2	1.1e-004	1.1e-007	-15.98	0.0	128	988	490	2751	0.12955	2.6e-013	433347
1	JOLMA2013_RXRA_full JOLMA2013_RXRA_full	1.2e-218	1.3e-221	-508.62	0.0	186	988	1104	2264	0.18826	3.3e-227	382568
1	JOLMA2013_RXRB_DBD JOLMA2013_RXRB_DBD	7.5e-160	7.9e-163	-373.25	0.0	166	988	770	1678	0.16802	2.3e-168	341649
1	JOLMA2013_RXRG_DBD JOLMA2013_RXRG_DBD	3.0e-192	3.2e-195	-447.83	0.0	166	988	941	2077	0.16802	8.5e-201	378624
1	JOLMA2013_RXRG_full JOLMA2013_RXRG_full	6.5e-101	6.9e-104	-237.53	0.0	196	988	464	857	0.19838	3.5e-109	199665
1	JOLMA2013_Rara_DBD JOLMA2013_Rara_DBD	3.7e-007	4.0e-010	-21.65	0.0	212	984	144	358	0.21545	1.2e-015	325533
1	JOLMA2013_Rara_DBD_2 JOLMA2013_Rara_DBD_2	6.3e-015	6.7e-018	-39.54	0.0	161	985	302	1058	0.16345	2.2e-023	300120
1	JOLMA2013_Rara_DBD_3 JOLMA2013_Rara_DBD_3	9.2e-002	9.8e-005	-9.23	0.0	67	987	116	934	0.06788	4.1e-010	242063
1	JOLMA2013_Rarb_DBD_2 JOLMA2013_Rarb_DBD_2	7.3e-002	7.7e-005	-9.47	0.0	200	984	166	520	0.20325	2.6e-010	301474
1	JOLMA2013_Rarb_DBD_3 JOLMA2013_Rarb_DBD_3	2.9e-009	3.1e-012	-26.51	0.0	363	985	333	621	0.36853	1.5e-017	204672
1	JOLMA2013_Rarg_DBD_2 JOLMA2013_Rarg_DBD_2	4.8e-006	5.1e-009	-19.09	0.0	328	984	188	356	0.33333	3.3e-014	154174
1	JOLMA2013_Rxra_DBD JOLMA2013_Rxra_DBD	5.3e-194	5.7e-197	-451.87	0.0	166	988	1465	3966	0.16802	1.2e-202	471308
1	JOLMA2013_Rxrb_DBD JOLMA2013_Rxrb_DBD	1.8e-130	1.9e-133	-305.62	0.0	166	988	658	1464	0.16802	6.2e-139	301716
1	JOLMA2013_THRB_DBD_2 JOLMA2013_THRB_DBD_2	2.4e-002	2.5e-005	-10.59	0.0	153	983	233	998	0.15565	9.3e-011	271032
1	JOLMA2013_VDR_full JOLMA2013_VDR_full	3.8e-011	4.0e-014	-30.84	0.0	178	986	236	742	0.18053	1.2e-019	324228
1	JOLMA2013_Vdr_DBD JOLMA2013_Vdr_DBD	3.4e-011	3.6e-014	-30.95	0.0	178	986	442	1631	0.18053	1.1e-019	325704
