# Supplementary material for: Motif signatures in stretch enhancers are enriched for disease-associated genetic variants
Source: Epigenetics Chromatin. 2015 Jul 16;8:23. doi: 10.1186/s13072-015-0015-7 (PMC4502539; doi:10.1186/s13072-015-0015-7)
Supplement: Additional file 3: — CentriMo scans of DHS sequences with database motifs. Zip archive of text outputs from CentriMo scans on DHS sequences within SEs or TEs using database motifs. File names specify the cell type and enhancer class. Can be downloaded at http://fusion.nhgri.nih.gov/files/se-motifs/AdditionalFile3.zip. [file 13072_2015_15_MOESM3_ESM.zip › AdditionalFile3/HepG2.TE.CentriMo.txt]

# WARNING: this file is not sorted!
# db	id alt	E-value	adj_p-value	log_adj_p-value	bin_location	bin_width	total_width	sites_in_bin	total_sites	p_success	p-value	mult_tests
1	JASPAR2014_Arnt JASPAR2014_Arnt	1.0e-005	1.1e-008	-18.32	0.0	230	996	449	1453	0.23092	5.5e-012	1988
1	JASPAR2014_NR2F1 JASPAR2014_NR2F1	6.6e-148	7.0e-151	-345.74	0.0	122	988	818	2489	0.12348	1.4e-156	507297
1	JASPAR2014_ELK1 JASPAR2014_ELK1	2.1e-006	2.3e-009	-19.90	0.0	380	992	1752	3960	0.38306	1.4e-014	167805
1	JASPAR2014_FOXD1 JASPAR2014_FOXD1	2.4e-017	2.6e-020	-45.10	0.0	172	994	222	654	0.17304	1.3e-024	19344
1	JASPAR2014_HLF JASPAR2014_HLF	1.5e-005	1.6e-008	-17.93	0.0	84	990	108	595	0.08485	6.3e-014	259350
1	JASPAR2014_HNF1A JASPAR2014_HNF1A	2.0e-020	2.2e-023	-52.19	0.0	196	988	80	119	0.19838	4.9e-029	440249
1	JASPAR2014_NHLH1 JASPAR2014_NHLH1	1.8e-016	1.9e-019	-43.11	0.0	244	990	1150	3563	0.24646	5.6e-025	339378
1	JASPAR2014_MZF1_1-4 JASPAR2014_MZF1_1-4	1.2e-003	1.2e-006	-13.60	0.0	294	996	1458	4295	0.29518	2.1e-010	5964
1	JASPAR2014_MYC::MAX JASPAR2014_MYC::MAX	5.7e-006	6.1e-009	-18.92	0.0	91	991	285	1975	0.09183	3.4e-014	177210
1	JASPAR2014_Pax2 JASPAR2014_Pax2	2.3e-021	2.4e-024	-54.37	0.0	162	994	703	2880	0.16298	4.1e-029	60016
1	JASPAR2014_RORA_1 JASPAR2014_RORA_1	1.6e-032	1.7e-035	-80.07	0.0	124	992	618	2890	0.12500	1.3e-040	128700
1	JASPAR2014_SPIB JASPAR2014_SPIB	2.0e-003	2.1e-006	-13.07	0.0	441	995	2105	4281	0.44322	1.0e-010	20874
1	JASPAR2014_NFE2L1::MafG JASPAR2014_NFE2L1::MafG	6.6e-014	7.0e-017	-37.20	0.0	148	996	514	2324	0.14859	8.8e-021	7952
1	JASPAR2014_TEAD1 JASPAR2014_TEAD1	7.0e-012	7.5e-015	-32.53	0.0	138	990	502	2415	0.13939	3.0e-020	249470
1	JASPAR2014_Hand1::Tcfe2a JASPAR2014_Hand1::Tcfe2a	3.4e-002	3.6e-005	-10.23	0.0	432	992	1845	3794	0.43548	1.8e-010	204930
1	JASPAR2014_NR1H2::RXRA JASPAR2014_NR1H2::RXRA	8.7e-020	9.2e-023	-50.74	0.0	179	985	89	155	0.18173	1.4e-027	66420
1	JASPAR2014_Mafb JASPAR2014_Mafb	1.2e-033	1.2e-036	-82.69	0.0	194	994	352	905	0.19517	3.3e-041	37200
1	JASPAR2014_TLX1::NFIC JASPAR2014_TLX1::NFIC	2.9e-016	3.1e-019	-42.62	0.0	148	988	110	272	0.14980	2.0e-024	154802
1	JASPAR2014_ZNF354C JASPAR2014_ZNF354C	6.8e-002	7.2e-005	-9.54	0.0	202	996	932	3890	0.20281	1.3e-008	5467
1	JASPAR2014_CTCF JASPAR2014_CTCF	7.7e-054	8.2e-057	-129.14	0.0	143	983	716	2646	0.14547	2.5e-062	334862
1	JASPAR2014_GABPA JASPAR2014_GABPA	1.2e-011	1.2e-014	-32.03	0.0	191	991	820	3168	0.19273	5.3e-020	231660
1	JASPAR2014_Klf4 JASPAR2014_Klf4	6.9e-057	7.3e-060	-136.17	0.0	148	992	1013	4010	0.14919	3.5e-065	206910
1	JASPAR2014_REST JASPAR2014_REST	2.3e-008	2.4e-011	-24.45	0.0	189	981	359	1235	0.19266	7.8e-017	310660
1	JASPAR2014_RUNX1 JASPAR2014_RUNX1	1.2e-002	1.3e-005	-11.25	0.0	621	991	2893	4293	0.62664	5.7e-011	226215
1	JASPAR2014_Foxa2 JASPAR2014_Foxa2	4.5e-033	4.8e-036	-81.32	0.0	162	990	396	1237	0.16364	1.1e-041	421382
1	JASPAR2014_ESR1 JASPAR2014_ESR1	8.4e-020	9.0e-023	-50.77	0.0	140	982	850	4126	0.14257	1.5e-028	601230
1	JASPAR2014_PPARG::RXRA JASPAR2014_PPARG::RXRA	3.3e-092	3.5e-095	-217.49	0.0	171	987	1273	4114	0.17325	6.6e-101	527017
1	JASPAR2014_HNF1B JASPAR2014_HNF1B	2.9e-003	3.1e-006	-12.68	0.0	118	990	19	29	0.11919	1.7e-011	182780
1	JASPAR2014_INSM1 JASPAR2014_INSM1	3.1e-006	3.3e-009	-19.52	0.0	148	990	520	2513	0.14949	9.0e-015	368524
1	JASPAR2014_FOXO3 JASPAR2014_FOXO3	1.9e-010	2.0e-013	-29.23	0.0	152	994	133	413	0.15292	5.6e-018	36208
1	JASPAR2014_RXR::RAR_DR5 JASPAR2014_RXR::RAR_DR5	3.6e-003	3.9e-006	-12.46	0.0	417	985	910	1813	0.42335	8.4e-012	461988
1	JASPAR2014_NR4A2 JASPAR2014_NR4A2	6.7e-043	7.1e-046	-103.96	0.0	182	994	453	1251	0.18310	1.9e-050	37696
1	JASPAR2014_JUN::FOS JASPAR2014_JUN::FOS	3.0e-083	3.2e-086	-196.86	0.0	155	995	424	1004	0.15578	1.8e-090	17892
1	JASPAR2014_HIF1A::ARNT JASPAR2014_HIF1A::ARNT	1.0e-002	1.1e-005	-11.40	0.0	90	994	271	2036	0.09054	2.1e-010	52080
1	JASPAR2014_SOX10 JASPAR2014_SOX10	8.8e-008	9.4e-011	-23.09	0.0	202	996	1054	4196	0.20281	1.7e-014	5467
1	JASPAR2014_Esrrb JASPAR2014_Esrrb	1.1e-066	1.1e-069	-158.76	0.0	172	990	1066	3564	0.17374	3.0e-075	376922
1	JASPAR2014_Tcfcp2l1 JASPAR2014_Tcfcp2l1	1.3e-027	1.3e-030	-68.79	0.0	204	988	1090	3711	0.20648	2.7e-036	500395
1	JASPAR2014_Zfx JASPAR2014_Zfx	3.8e-010	4.0e-013	-28.54	0.0	138	988	682	3528	0.13968	1.1e-018	355453
1	JASPAR2014_Atoh1 JASPAR2014_Atoh1	1.6e-017	1.7e-020	-45.54	0.0	120	994	384	1896	0.12072	4.2e-024	3968
1	JASPAR2014_BATF::JUN JASPAR2014_BATF::JUN	5.0e-040	5.3e-043	-97.34	0.0	115	991	276	944	0.11604	2.5e-048	209385
1	JASPAR2014_Bhlhe40 JASPAR2014_Bhlhe40	2.2e-004	2.3e-007	-15.26	0.0	95	991	291	2003	0.09586	1.1e-012	216810
1	JASPAR2014_CEBPB JASPAR2014_CEBPB	6.4e-004	6.8e-007	-14.20	0.0	85	991	86	454	0.08577	3.4e-012	198000
1	JASPAR2014_E2F3 JASPAR2014_E2F3	1.7e-011	1.8e-014	-31.65	0.0	147	987	462	2055	0.14894	5.8e-020	307139
1	JASPAR2014_E2F4 JASPAR2014_E2F4	4.5e-007	4.8e-010	-21.45	0.0	159	991	365	1531	0.16044	2.3e-015	211860
1	JASPAR2014_E2F6 JASPAR2014_E2F6	5.4e-011	5.7e-014	-30.50	0.0	145	991	627	3036	0.14632	2.4e-019	235125
1	JASPAR2014_EGR2 JASPAR2014_EGR2	2.5e-017	2.6e-020	-45.09	0.0	135	987	596	2859	0.13678	7.4e-026	356439
1	JASPAR2014_ELF1 JASPAR2014_ELF1	1.4e-004	1.5e-007	-15.72	0.0	373	989	936	2062	0.37715	5.6e-013	268242
1	JASPAR2014_Erg JASPAR2014_Erg	4.4e-006	4.7e-009	-19.18	0.0	369	991	1117	2503	0.37235	2.3e-014	206910
1	JASPAR2014_FLI1 JASPAR2014_FLI1	9.5e-010	1.0e-012	-27.63	0.0	365	991	1401	3163	0.36831	4.4e-018	230175
1	JASPAR2014_FOS JASPAR2014_FOS	7.0e-088	7.5e-091	-207.53	0.0	155	991	341	685	0.15641	4.1e-096	184140
1	JASPAR2014_FOSL1 JASPAR2014_FOSL1	9.5e-099	1.0e-101	-232.55	0.0	155	991	398	820	0.15641	5.3e-107	189090
1	JASPAR2014_FOSL2 JASPAR2014_FOSL2	8.7e-095	9.2e-098	-223.43	0.0	153	991	354	702	0.15439	4.7e-103	194535
1	JASPAR2014_HNF4G JASPAR2014_HNF4G	6.9e-281	7.3e-284	-651.95	0.0	173	987	1262	2585	0.17528	2.2e-289	332775
1	JASPAR2014_JUN JASPAR2014_JUN	6.2e-006	6.6e-009	-18.83	0.0	161	989	145	479	0.16279	2.5e-014	261820
1	JASPAR2014_JUNB JASPAR2014_JUNB	1.2e-094	1.2e-097	-223.15	0.0	131	991	364	834	0.13219	6.9e-103	177210
1	JASPAR2014_JUND JASPAR2014_JUND	5.1e-095	5.4e-098	-223.97	0.0	155	991	324	604	0.15641	3.7e-103	144045
1	JASPAR2014_Klf1 JASPAR2014_Klf1	3.6e-045	3.8e-048	-109.18	0.0	137	991	865	3728	0.13824	1.4e-053	269775
1	JASPAR2014_Meis1 JASPAR2014_Meis1	6.0e-010	6.4e-013	-28.08	0.0	235	987	1170	3915	0.23810	2.0e-018	320450
1	JASPAR2014_Myod1 JASPAR2014_Myod1	1.1e-024	1.2e-027	-62.00	0.0	183	989	907	3374	0.18504	4.6e-033	259844
1	JASPAR2014_Myog JASPAR2014_Myog	1.4e-029	1.5e-032	-73.30	0.0	193	991	633	2007	0.19475	8.4e-038	175230
1	JASPAR2014_NFE2::MAF JASPAR2014_NFE2::MAF	4.9e-025	5.2e-028	-62.83	0.0	171	987	500	1719	0.17325	1.7e-033	312069
1	JASPAR2014_NFYB JASPAR2014_NFYB	2.2e-011	2.3e-014	-31.41	0.0	211	987	140	315	0.21378	9.1e-020	250937
1	JASPAR2014_NR2C2 JASPAR2014_NR2C2	2.1e-078	2.2e-081	-185.73	0.0	183	987	1160	3584	0.18541	5.3e-087	413134
1	JASPAR2014_Nr5a2 JASPAR2014_Nr5a2	5.9e-073	6.3e-076	-173.16	0.0	185	987	1142	3548	0.18744	1.8e-081	352495
1	JASPAR2014_Rfx1 JASPAR2014_Rfx1	2.9e-002	3.1e-005	-10.39	0.0	108	988	98	461	0.10931	1.1e-010	283968
1	JASPAR2014_RFX5 JASPAR2014_RFX5	6.3e-009	6.8e-012	-25.72	0.0	131	987	642	3502	0.13273	2.2e-017	302702
1	JASPAR2014_Rxra JASPAR2014_Rxra	1.4e-115	1.5e-118	-271.30	0.0	167	991	1226	3747	0.16852	6.3e-124	236610
1	JASPAR2014_SMAD2::SMAD3::SMAD4 JASPAR2014_SMAD2::SMAD3::SMAD4	2.1e-003	2.2e-006	-13.01	0.0	137	989	496	2668	0.13852	7.0e-012	318136
1	JASPAR2014_Sox6 JASPAR2014_Sox6	3.3e-003	3.5e-006	-12.57	0.0	162	992	304	1294	0.16331	2.6e-011	134640
1	JASPAR2014_SP2 JASPAR2014_SP2	2.6e-050	2.8e-053	-121.02	0.0	149	987	800	3016	0.15096	7.8e-059	351509
1	JASPAR2014_Tcf12 JASPAR2014_Tcf12	7.3e-027	7.7e-030	-67.03	0.0	193	991	594	1887	0.19475	3.4e-035	225720
1	JASPAR2014_Tcf3 JASPAR2014_Tcf3	5.6e-020	5.9e-023	-51.18	0.0	181	991	643	2335	0.18264	2.7e-028	215325
1	JASPAR2014_TCF7L2 JASPAR2014_TCF7L2	4.7e-007	5.0e-010	-21.41	0.0	154	988	123	387	0.15587	1.7e-015	304181
1	JASPAR2014_TFAP2C JASPAR2014_TFAP2C	1.4e-041	1.5e-044	-100.92	0.0	197	987	1182	3953	0.19959	5.0e-050	295800
1	JASPAR2014_TP63 JASPAR2014_TP63	1.9e-005	2.1e-008	-17.70	0.0	154	982	712	3488	0.15682	7.4e-014	278810
1	JASPAR2014_USF2 JASPAR2014_USF2	9.3e-018	9.9e-021	-46.07	0.0	133	991	215	772	0.13421	4.6e-026	214335
1	JASPAR2014_AR JASPAR2014_AR	2.5e-003	2.6e-006	-12.85	0.0	279	987	1265	3803	0.28267	9.3e-012	280024
1	JASPAR2014_CEBPA JASPAR2014_CEBPA	4.8e-014	5.1e-017	-37.51	0.0	203	991	256	705	0.20484	2.4e-022	210870
1	JASPAR2014_EBF1 JASPAR2014_EBF1	2.2e-009	2.3e-012	-26.78	0.0	225	991	821	2764	0.22704	1.1e-017	217305
1	JASPAR2014_EGR1 JASPAR2014_EGR1	1.6e-039	1.7e-042	-96.18	0.0	146	988	917	3880	0.14777	5.3e-048	321929
1	JASPAR2014_ELK4 JASPAR2014_ELK4	1.5e-014	1.6e-017	-38.65	0.0	177	991	660	2580	0.17861	8.3e-023	198495
1	JASPAR2014_ESR2 JASPAR2014_ESR2	8.8e-028	9.4e-031	-69.14	0.0	157	987	961	4096	0.15907	3.3e-036	283968
1	JASPAR2014_Ets1 JASPAR2014_Ets1	5.7e-008	6.1e-011	-23.53	0.0	365	987	912	1985	0.36981	1.8e-016	335733
1	JASPAR2014_FOXA1 JASPAR2014_FOXA1	1.5e-028	1.6e-031	-70.91	0.0	157	987	334	1055	0.15907	5.7e-037	279038
1	JASPAR2014_HNF4A JASPAR2014_HNF4A	8.1e-301	8.6e-304	-697.83	0.0	173	987	1443	3064	0.17528	2.6e-309	326859
1	JASPAR2014_MAX JASPAR2014_MAX	1.5e-006	1.6e-009	-20.25	0.0	92	992	330	2326	0.09274	1.3e-014	121275
1	JASPAR2014_Myb JASPAR2014_Myb	3.4e-009	3.6e-012	-26.36	0.0	252	992	812	2460	0.25403	2.5e-017	142065
1	JASPAR2014_Myc JASPAR2014_Myc	7.3e-004	7.7e-007	-14.07	0.0	92	992	284	2041	0.09274	7.2e-012	107415
1	JASPAR2014_Mycn JASPAR2014_Mycn	4.8e-007	5.1e-010	-21.40	0.0	162	994	280	1121	0.16298	6.4e-014	7936
1	JASPAR2014_Nfe2l2 JASPAR2014_Nfe2l2	9.6e-029	1.0e-031	-71.36	0.0	181	987	504	1597	0.18338	3.0e-037	341649
1	JASPAR2014_NFYA JASPAR2014_NFYA	3.6e-012	3.8e-015	-33.21	0.0	236	984	127	247	0.23984	1.3e-020	283798
1	JASPAR2014_Sox2 JASPAR2014_Sox2	1.4e-011	1.5e-014	-31.84	0.0	256	994	391	1029	0.25755	5.0e-018	2976
1	JASPAR2014_SP1 JASPAR2014_SP1	3.4e-057	3.6e-060	-136.88	0.0	149	991	722	2552	0.15035	1.7e-065	206415
1	JASPAR2014_TFAP2A JASPAR2014_TFAP2A	8.1e-047	8.6e-050	-112.97	0.0	197	987	1182	3866	0.19959	2.7e-055	318478
1	JASPAR2014_USF1 JASPAR2014_USF1	3.3e-019	3.5e-022	-49.39	0.0	171	991	285	883	0.17255	1.7e-027	211860
1	JASPAR2014_Bach1::Mafk JASPAR2014_Bach1::Mafk	1.3e-032	1.4e-035	-80.27	0.0	165	987	488	1614	0.16717	4.3e-041	322915
1	JASPAR2014_ESRRA JASPAR2014_ESRRA	2.4e-071	2.5e-074	-169.46	0.0	109	991	726	3189	0.10999	9.3e-080	271755
1	JASPAR2014_FOXP2 JASPAR2014_FOXP2	2.1e-012	2.2e-015	-33.75	0.0	147	991	159	510	0.14834	9.5e-021	232155
1	JASPAR2014_THAP1 JASPAR2014_THAP1	4.8e-017	5.1e-020	-44.43	0.0	291	993	1558	4254	0.29305	5.4e-025	92752
1	JASPAR2014_EHF JASPAR2014_EHF	2.3e-006	2.4e-009	-19.85	0.0	368	994	729	1599	0.37022	1.6e-012	1488
1	JASPAR2014_KLF5 JASPAR2014_KLF5	2.4e-072	2.6e-075	-171.76	0.0	150	992	1023	3761	0.15121	1.7e-080	151470
1	JASPAR2014_RFX2 JASPAR2014_RFX2	6.1e-005	6.5e-008	-16.55	0.0	153	983	72	194	0.15565	2.3e-013	275942
1	JOLMA2013_CTCF_full JOLMA2013_CTCF_full	2.7e-033	2.9e-036	-81.84	0.0	91	985	165	563	0.09239	1.4e-041	199260
1	JOLMA2013_EGR1_DBD JOLMA2013_EGR1_DBD	2.6e-011	2.8e-014	-31.20	0.0	116	988	398	2158	0.11741	8.2e-020	341156
1	JOLMA2013_EGR2_DBD JOLMA2013_EGR2_DBD	1.4e-005	1.5e-008	-18.02	0.0	193	991	462	1721	0.19475	6.2e-014	239580
1	JOLMA2013_EGR2_full JOLMA2013_EGR2_full	5.7e-012	6.0e-015	-32.74	0.0	157	987	568	2464	0.15907	1.6e-020	375173
1	JOLMA2013_EGR3_DBD JOLMA2013_EGR3_DBD	4.7e-007	5.0e-010	-21.41	0.0	103	987	223	1247	0.10436	1.7e-015	289391
1	JOLMA2013_EGR4_DBD JOLMA2013_EGR4_DBD	2.6e-010	2.8e-013	-28.91	0.0	160	986	678	3028	0.16227	6.7e-019	415740
1	JOLMA2013_KLF13_full JOLMA2013_KLF13_full	3.4e-004	3.6e-007	-14.84	0.0	148	984	84	258	0.15041	1.6e-012	229297
1	JOLMA2013_KLF14_DBD JOLMA2013_KLF14_DBD	1.2e-021	1.3e-024	-55.02	0.0	132	988	576	2694	0.13360	3.1e-030	412148
1	JOLMA2013_KLF16_DBD JOLMA2013_KLF16_DBD	2.0e-053	2.2e-056	-128.17	0.0	137	991	785	3143	0.13824	6.5e-062	337590
1	JOLMA2013_Klf12_DBD JOLMA2013_Klf12_DBD	4.7e-021	5.0e-024	-53.64	0.0	139	987	458	1934	0.14083	1.2e-029	423487
1	JOLMA2013_SP1_DBD JOLMA2013_SP1_DBD	6.0e-045	6.4e-048	-108.67	0.0	137	991	890	3865	0.13824	1.8e-053	355410
1	JOLMA2013_SP3_DBD JOLMA2013_SP3_DBD	6.7e-048	7.1e-051	-115.47	0.0	137	991	779	3203	0.13824	1.8e-056	384615
1	JOLMA2013_SP4_full JOLMA2013_SP4_full	1.4e-026	1.4e-029	-66.41	0.0	137	985	314	1120	0.13909	4.1e-035	350796
1	JOLMA2013_SP8_DBD JOLMA2013_SP8_DBD	5.9e-027	6.2e-030	-67.25	0.0	146	990	895	4058	0.14747	1.5e-035	412984
1	JOLMA2013_ZIC1_full JOLMA2013_ZIC1_full	3.5e-008	3.7e-011	-24.01	0.0	142	988	366	1670	0.14372	1.1e-016	340663
1	JOLMA2013_ZIC3_full JOLMA2013_ZIC3_full	2.4e-010	2.5e-013	-29.01	0.0	147	987	382	1651	0.14894	6.4e-019	392428
1	JOLMA2013_ZIC4_DBD JOLMA2013_ZIC4_DBD	1.7e-025	1.8e-028	-63.89	0.0	147	987	660	2795	0.14894	4.1e-034	440742
1	JOLMA2013_ZNF740_DBD JOLMA2013_ZNF740_DBD	3.9e-012	4.1e-015	-33.12	0.0	92	992	529	3813	0.09274	1.9e-020	218295
1	JOLMA2013_ZNF740_full JOLMA2013_ZNF740_full	7.9e-032	8.4e-035	-78.46	0.0	228	992	1214	3741	0.22984	4.4e-040	191070
1	JOLMA2013_Zfp740_DBD JOLMA2013_Zfp740_DBD	2.3e-004	2.5e-007	-15.21	0.0	92	992	534	4249	0.09274	9.2e-013	269775
1	JOLMA2013_Zic3_DBD JOLMA2013_Zic3_DBD	3.9e-013	4.2e-016	-35.41	0.0	111	987	339	1789	0.11246	1.2e-021	351509
1	JOLMA2013_ELF5_DBD JOLMA2013_ELF5_DBD	4.8e-002	5.1e-005	-9.88	0.0	175	991	390	1631	0.17659	1.4e-010	351945
1	JOLMA2013_ELF5_full JOLMA2013_ELF5_full	4.6e-002	4.9e-005	-9.92	0.0	143	991	301	1465	0.14430	1.4e-010	343035
1	JOLMA2013_ELK1_DBD JOLMA2013_ELK1_DBD	8.3e-013	8.8e-016	-34.67	0.0	356	992	1417	3226	0.35887	3.6e-021	243540
1	JOLMA2013_ELK1_full JOLMA2013_ELK1_full	9.9e-008	1.0e-010	-22.98	0.0	150	992	154	535	0.15121	6.5e-016	160380
1	JOLMA2013_ELK3_DBD JOLMA2013_ELK3_DBD	8.5e-010	9.0e-013	-27.74	0.0	356	992	1436	3330	0.35887	4.1e-018	221265
1	JOLMA2013_ELK4_DBD JOLMA2013_ELK4_DBD	1.0e-008	1.1e-011	-25.23	0.0	150	992	262	1046	0.15121	5.0e-017	220275
1	JOLMA2013_ERF_DBD JOLMA2013_ERF_DBD	5.1e-012	5.4e-015	-32.85	0.0	364	992	1495	3366	0.36694	2.6e-020	205425
1	JOLMA2013_ERG_DBD JOLMA2013_ERG_DBD	2.6e-007	2.8e-010	-22.00	0.0	278	992	325	788	0.28024	1.2e-015	237600
1	JOLMA2013_ERG_full JOLMA2013_ERG_full	3.2e-008	3.4e-011	-24.09	0.0	146	992	196	745	0.14718	1.6e-016	222255
1	JOLMA2013_ETS1_DBD JOLMA2013_ETS1_DBD	1.2e-009	1.3e-012	-27.35	0.0	372	992	1644	3703	0.37500	5.9e-018	224235
1	JOLMA2013_ETS1_full JOLMA2013_ETS1_full	1.1e-009	1.1e-012	-27.50	0.0	276	992	491	1256	0.27823	4.4e-018	258885
1	JOLMA2013_ETV1_DBD JOLMA2013_ETV1_DBD	7.8e-009	8.3e-012	-25.52	0.0	372	992	1700	3855	0.37500	3.3e-017	250965
1	JOLMA2013_ETV2_DBD JOLMA2013_ETV2_DBD	6.6e-002	7.0e-005	-9.56	0.0	355	991	919	2174	0.35822	3.2e-010	219780
1	JOLMA2013_ETV4_DBD JOLMA2013_ETV4_DBD	5.5e-007	5.8e-010	-21.26	0.0	178	992	207	682	0.17944	2.4e-015	239580
1	JOLMA2013_ETV5_DBD JOLMA2013_ETV5_DBD	5.0e-010	5.3e-013	-28.27	0.0	372	992	1552	3470	0.37500	1.9e-018	277695
1	JOLMA2013_ETV6_full_2 JOLMA2013_ETV6_full_2	2.2e-006	2.3e-009	-19.87	0.0	372	992	1596	3651	0.37500	1.0e-014	233145
1	JOLMA2013_Elf5_DBD JOLMA2013_Elf5_DBD	5.1e-002	5.5e-005	-9.82	0.0	143	991	322	1586	0.14430	1.7e-010	320760
1	JOLMA2013_Elk3_DBD JOLMA2013_Elk3_DBD	5.2e-008	5.5e-011	-23.62	0.0	172	992	494	2017	0.17339	3.4e-016	164835
1	JOLMA2013_FEV_DBD JOLMA2013_FEV_DBD	1.7e-007	1.8e-010	-22.46	0.0	152	992	181	656	0.15323	7.4e-016	237105
1	JOLMA2013_FLI1_DBD JOLMA2013_FLI1_DBD	9.1e-009	9.7e-012	-25.36	0.0	368	992	1518	3446	0.37097	4.2e-017	232650
1	JOLMA2013_FLI1_full JOLMA2013_FLI1_full	2.2e-009	2.3e-012	-26.79	0.0	354	992	964	2164	0.35685	1.2e-017	200970
1	JOLMA2013_GABPA_full JOLMA2013_GABPA_full	6.4e-010	6.8e-013	-28.01	0.0	172	992	484	1921	0.17339	3.3e-018	209880
1	JOLMA2013_LEF1_DBD JOLMA2013_LEF1_DBD	1.1e-003	1.2e-006	-13.65	0.0	201	987	219	694	0.20365	2.8e-012	425459
1	JOLMA2013_TCF7L1_full JOLMA2013_TCF7L1_full	1.7e-027	1.8e-030	-68.48	0.0	204	990	454	1267	0.20606	5.4e-036	339378
1	JOLMA2013_Tcf7_DBD JOLMA2013_Tcf7_DBD	4.1e-012	4.4e-015	-33.07	0.0	140	990	187	668	0.14141	1.2e-020	371982
1	JOLMA2013_MEIS1_DBD JOLMA2013_MEIS1_DBD	1.6e-002	1.8e-005	-10.95	0.0	239	995	505	1650	0.24020	6.7e-010	26341
1	JOLMA2013_MEIS2_DBD_2 JOLMA2013_MEIS2_DBD_2	3.1e-007	3.3e-010	-21.84	0.0	190	994	1008	4213	0.19115	7.0e-015	46624
1	JOLMA2013_Meis2_DBD JOLMA2013_Meis2_DBD	1.5e-002	1.6e-005	-11.05	0.0	239	995	505	1650	0.24020	6.7e-010	23856
1	JOLMA2013_Meis3_DBD JOLMA2013_Meis3_DBD	1.7e-002	1.8e-005	-10.93	0.0	239	995	505	1650	0.24020	6.7e-010	26838
1	JOLMA2013_NFIA_full JOLMA2013_NFIA_full	1.0e-034	1.1e-037	-85.12	0.0	151	987	248	669	0.15299	3.6e-043	296293
1	JOLMA2013_NFIB_full JOLMA2013_NFIB_full	2.7e-035	2.9e-038	-86.43	0.0	151	987	281	797	0.15299	9.4e-044	310590
1	JOLMA2013_NFIX_full JOLMA2013_NFIX_full	1.3e-044	1.4e-047	-107.86	0.0	151	987	446	1410	0.15299	3.0e-053	476238
1	JOLMA2013_RFX2_DBD JOLMA2013_RFX2_DBD	4.0e-003	4.3e-006	-12.37	0.0	126	986	46	129	0.12779	2.9e-011	148092
1	JOLMA2013_RFX3_DBD JOLMA2013_RFX3_DBD	1.9e-004	2.0e-007	-15.42	0.0	172	986	90	246	0.17444	6.9e-013	292740
1	JOLMA2013_RFX4_DBD JOLMA2013_RFX4_DBD	6.8e-004	7.3e-007	-14.13	0.0	98	986	23	44	0.09939	2.1e-012	338496
1	JOLMA2013_RFX5_DBD JOLMA2013_RFX5_DBD	3.6e-002	3.8e-005	-10.16	0.0	124	986	21	37	0.12576	2.1e-010	186960
1	JOLMA2013_RFX5_DBD_2 JOLMA2013_RFX5_DBD_2	8.0e-003	8.5e-006	-11.68	0.0	124	986	22	38	0.12576	4.5e-011	190404
1	JOLMA2013_Rfx2_DBD JOLMA2013_Rfx2_DBD	6.7e-004	7.1e-007	-14.16	0.0	172	986	62	148	0.17444	3.1e-012	228288
1	JOLMA2013_Rfx3_DBD JOLMA2013_Rfx3_DBD	5.2e-003	5.5e-006	-12.11	0.0	98	986	21	42	0.09939	5.9e-011	93480
1	JOLMA2013_RUNX2_DBD JOLMA2013_RUNX2_DBD	3.4e-005	3.6e-008	-17.14	0.0	184	986	627	2551	0.18661	7.9e-014	452640
1	JOLMA2013_RUNX2_DBD_3 JOLMA2013_RUNX2_DBD_3	8.0e-002	8.5e-005	-9.37	0.0	167	993	540	2509	0.16818	6.7e-010	126480
1	JOLMA2013_TEAD1_full JOLMA2013_TEAD1_full	2.1e-007	2.2e-010	-22.22	0.0	122	992	232	1118	0.12298	8.8e-016	251955
1	JOLMA2013_TEAD3_DBD_2 JOLMA2013_TEAD3_DBD_2	5.4e-014	5.7e-017	-37.40	0.0	102	994	185	872	0.10262	1.7e-021	32736
1	JOLMA2013_TEAD4_DBD JOLMA2013_TEAD4_DBD	2.5e-008	2.6e-011	-24.36	0.0	104	992	197	1028	0.10484	9.9e-017	267795
1	JOLMA2013_TFAP2A_DBD JOLMA2013_TFAP2A_DBD	2.0e-036	2.1e-039	-89.04	0.0	184	990	1104	3986	0.18586	5.1e-045	419406
1	JOLMA2013_TFAP2A_DBD_2 JOLMA2013_TFAP2A_DBD_2	7.1e-012	7.6e-015	-32.52	0.0	175	991	944	4035	0.17659	2.2e-020	341055
1	JOLMA2013_TFAP2A_DBD_3 JOLMA2013_TFAP2A_DBD_3	1.4e-016	1.5e-019	-43.34	0.0	227	989	836	2635	0.22952	3.5e-025	433732
1	JOLMA2013_TFAP2B_DBD JOLMA2013_TFAP2B_DBD	1.0e-034	1.1e-037	-85.10	0.0	216	990	1216	3878	0.21818	2.7e-043	400140
1	JOLMA2013_TFAP2B_DBD_2 JOLMA2013_TFAP2B_DBD_2	2.4e-017	2.5e-020	-45.12	0.0	195	991	682	2385	0.19677	8.8e-026	287595
1	JOLMA2013_TFAP2B_DBD_3 JOLMA2013_TFAP2B_DBD_3	2.3e-021	2.5e-024	-54.35	0.0	227	989	834	2541	0.22952	5.7e-030	435708
1	JOLMA2013_TFAP2C_DBD JOLMA2013_TFAP2C_DBD	1.5e-030	1.6e-033	-75.54	0.0	184	990	1085	4018	0.18586	3.6e-039	432744
1	JOLMA2013_TFAP2C_DBD_2 JOLMA2013_TFAP2C_DBD_2	2.6e-003	2.8e-006	-12.80	0.0	167	991	831	3961	0.16852	8.8e-012	313335
1	JOLMA2013_TFAP2C_DBD_3 JOLMA2013_TFAP2C_DBD_3	2.9e-018	3.1e-021	-47.24	0.0	233	989	785	2360	0.23559	7.4e-027	412490
1	JOLMA2013_TFAP2C_full JOLMA2013_TFAP2C_full	8.3e-042	8.9e-045	-101.43	0.0	186	990	1162	4091	0.18788	2.3e-050	381862
1	JOLMA2013_TFAP2C_full_2 JOLMA2013_TFAP2C_full_2	1.1e-012	1.2e-015	-34.35	0.0	109	989	370	2055	0.11021	3.4e-021	352222
1	JOLMA2013_TFAP2C_full_3 JOLMA2013_TFAP2C_full_3	2.0e-002	2.1e-005	-10.78	0.0	87	991	497	4246	0.08779	6.5e-011	319770
1	JOLMA2013_Tcfap2a_DBD JOLMA2013_Tcfap2a_DBD	6.7e-033	7.2e-036	-80.93	0.0	216	990	1186	3798	0.21818	1.7e-041	417924
1	JOLMA2013_Tcfap2a_DBD_2 JOLMA2013_Tcfap2a_DBD_2	6.1e-004	6.5e-007	-14.24	0.0	179	991	871	3876	0.18063	2.4e-012	274725
1	JOLMA2013_Tcfap2a_DBD_3 JOLMA2013_Tcfap2a_DBD_3	1.7e-020	1.8e-023	-52.39	0.0	227	989	938	2936	0.22952	4.0e-029	445094
1	JOLMA2013_ARNTL_DBD JOLMA2013_ARNTL_DBD	1.1e-010	1.2e-013	-29.76	0.0	114	992	52	119	0.11492	2.1e-018	55440
1	JOLMA2013_Ascl2_DBD JOLMA2013_Ascl2_DBD	3.3e-026	3.5e-029	-65.52	0.0	246	992	1240	3666	0.24798	1.7e-034	200970
1	JOLMA2013_BHLHB2_DBD JOLMA2013_BHLHB2_DBD	1.2e-006	1.3e-009	-20.47	0.0	186	992	268	914	0.18750	7.5e-015	172260
1	JOLMA2013_BHLHB3_full JOLMA2013_BHLHB3_full	1.9e-004	2.1e-007	-15.39	0.0	182	992	495	2010	0.18347	1.5e-012	135135
1	JOLMA2013_BHLHE41_full JOLMA2013_BHLHE41_full	7.8e-007	8.3e-010	-20.91	0.0	114	992	138	612	0.11492	1.2e-014	67815
1	JOLMA2013_Bhlhb2_DBD JOLMA2013_Bhlhb2_DBD	7.3e-007	7.8e-010	-20.98	0.0	234	992	343	994	0.23589	5.4e-015	144540
1	JOLMA2013_HEY1_DBD JOLMA2013_HEY1_DBD	7.8e-006	8.3e-009	-18.61	0.0	186	992	368	1358	0.18750	4.6e-014	179685
1	JOLMA2013_HEY2_DBD JOLMA2013_HEY2_DBD	1.1e-002	1.1e-005	-11.39	0.0	104	992	469	3333	0.10484	5.8e-011	195030
1	JOLMA2013_MAX_DBD_2 JOLMA2013_MAX_DBD_2	2.3e-010	2.5e-013	-29.03	0.0	114	992	270	1371	0.11492	1.2e-018	200475
1	JOLMA2013_MLXIPL_full JOLMA2013_MLXIPL_full	8.2e-007	8.7e-010	-20.86	0.0	114	992	218	1115	0.11492	4.4e-015	198990
1	JOLMA2013_MLX_full JOLMA2013_MLX_full	9.1e-008	9.7e-011	-23.05	0.0	114	992	48	119	0.11492	8.9e-016	109890
1	JOLMA2013_MNT_DBD JOLMA2013_MNT_DBD	2.1e-003	2.2e-006	-13.01	0.0	186	992	214	740	0.18750	1.0e-011	217305
1	JOLMA2013_MYF6_full JOLMA2013_MYF6_full	6.8e-002	7.2e-005	-9.53	0.0	286	992	888	2585	0.28831	5.5e-010	132165
1	JOLMA2013_Mlx_DBD JOLMA2013_Mlx_DBD	2.4e-007	2.5e-010	-22.11	0.0	114	992	52	140	0.11492	3.4e-015	73260
1	JOLMA2013_NHLH1_DBD JOLMA2013_NHLH1_DBD	2.3e-014	2.5e-017	-38.23	0.0	190	992	660	2416	0.19153	1.5e-022	168795
1	JOLMA2013_NHLH1_full JOLMA2013_NHLH1_full	1.1e-016	1.2e-019	-43.57	0.0	186	992	624	2261	0.18750	7.1e-025	168795
1	JOLMA2013_SREBF2_DBD JOLMA2013_SREBF2_DBD	9.7e-003	1.0e-005	-11.49	0.0	130	992	42	113	0.13105	9.9e-011	103950
1	JOLMA2013_Srebf1_DBD JOLMA2013_Srebf1_DBD	8.8e-002	9.4e-005	-9.27	0.0	104	992	46	168	0.10484	7.9e-010	118800
1	JOLMA2013_TFAP4_DBD JOLMA2013_TFAP4_DBD	1.6e-017	1.7e-020	-45.55	0.0	186	992	401	1303	0.18750	1.1e-025	154440
1	JOLMA2013_TFAP4_full JOLMA2013_TFAP4_full	1.7e-018	1.8e-021	-47.75	0.0	192	992	508	1682	0.19355	1.5e-026	120780
1	JOLMA2013_TFE3_DBD JOLMA2013_TFE3_DBD	4.2e-013	4.5e-016	-35.34	0.0	94	992	369	2356	0.09476	1.8e-021	242055
1	JOLMA2013_TFEB_full JOLMA2013_TFEB_full	6.6e-015	7.0e-018	-39.50	0.0	94	992	370	2303	0.09476	2.8e-023	252450
1	JOLMA2013_Tcf21_DBD JOLMA2013_Tcf21_DBD	3.1e-009	3.3e-012	-26.43	0.0	202	988	379	1233	0.20445	1.1e-017	306153
1	JOLMA2013_USF1_DBD JOLMA2013_USF1_DBD	1.8e-016	1.9e-019	-43.09	0.0	90	992	385	2483	0.09073	1.0e-024	185625
1	JOLMA2013_ATF4_DBD JOLMA2013_ATF4_DBD	6.6e-006	7.0e-009	-18.77	0.0	125	989	76	242	0.12639	2.0e-014	356174
1	JOLMA2013_ATF7_DBD JOLMA2013_ATF7_DBD	4.3e-007	4.6e-010	-21.50	0.0	158	988	153	511	0.15992	2.5e-015	184875
1	JOLMA2013_Atf4_DBD JOLMA2013_Atf4_DBD	7.5e-003	8.0e-006	-11.74	0.0	200	988	212	688	0.20243	3.8e-011	207060
1	JOLMA2013_CEBPB_DBD JOLMA2013_CEBPB_DBD	2.6e-018	2.8e-021	-47.32	0.0	120	992	206	793	0.12097	1.4e-026	194040
1	JOLMA2013_CEBPB_full JOLMA2013_CEBPB_full	3.1e-014	3.3e-017	-37.94	0.0	122	992	171	647	0.12298	1.9e-022	178695
1	JOLMA2013_CEBPD_DBD JOLMA2013_CEBPD_DBD	1.1e-015	1.2e-018	-41.29	0.0	120	992	324	1525	0.12097	6.0e-024	194535
1	JOLMA2013_CEBPE_DBD JOLMA2013_CEBPE_DBD	2.8e-017	3.0e-020	-44.95	0.0	160	992	263	866	0.16129	1.5e-025	204930
1	JOLMA2013_CEBPG_DBD JOLMA2013_CEBPG_DBD	1.4e-022	1.5e-025	-57.19	0.0	120	992	178	598	0.12097	1.1e-030	130680
1	JOLMA2013_CEBPG_full JOLMA2013_CEBPG_full	4.8e-026	5.1e-029	-65.15	0.0	120	992	169	521	0.12097	3.6e-034	142065
1	JOLMA2013_CREB3L1_DBD JOLMA2013_CREB3L1_DBD	2.2e-002	2.3e-005	-10.68	0.0	258	988	366	1041	0.26113	8.1e-011	282982
1	JOLMA2013_CREB3_full JOLMA2013_CREB3_full	3.6e-008	3.9e-011	-23.98	0.0	188	988	224	698	0.19028	1.9e-016	203609
1	JOLMA2013_Cebpb_DBD JOLMA2013_Cebpb_DBD	9.6e-016	1.0e-018	-41.43	0.0	120	992	189	735	0.12097	5.7e-024	177705
1	JOLMA2013_Creb3l2_DBD_2 JOLMA2013_Creb3l2_DBD_2	1.1e-002	1.2e-005	-11.36	0.0	272	990	348	935	0.27475	5.9e-011	198094
1	JOLMA2013_Creb5_DBD JOLMA2013_Creb5_DBD	1.3e-002	1.3e-005	-11.22	0.0	232	990	274	821	0.23434	6.8e-011	197106
1	JOLMA2013_DBP_DBD JOLMA2013_DBP_DBD	1.0e-007	1.1e-010	-22.94	0.0	196	990	246	764	0.19798	4.3e-016	253916
1	JOLMA2013_DBP_full JOLMA2013_DBP_full	4.0e-008	4.3e-011	-23.87	0.0	112	990	212	1054	0.11313	1.5e-016	288002
1	JOLMA2013_HLF_full JOLMA2013_HLF_full	2.0e-007	2.1e-010	-22.26	0.0	112	990	222	1140	0.11313	6.0e-016	359632
1	JOLMA2013_JDP2_DBD JOLMA2013_JDP2_DBD	3.8e-069	4.1e-072	-164.38	0.0	155	993	279	572	0.15609	1.2e-076	33232
1	JOLMA2013_JDP2_DBD_2 JOLMA2013_JDP2_DBD_2	3.4e-005	3.6e-008	-17.14	0.0	184	990	134	393	0.18586	2.7e-013	135356
1	JOLMA2013_JDP2_full JOLMA2013_JDP2_full	1.7e-060	1.8e-063	-144.50	0.0	155	993	312	730	0.15609	6.7e-068	26288
1	JOLMA2013_JDP2_full_2 JOLMA2013_JDP2_full_2	2.0e-007	2.1e-010	-22.28	0.0	158	990	184	648	0.15960	1.3e-015	156598
1	JOLMA2013_Jdp2_DBD JOLMA2013_Jdp2_DBD	2.3e-069	2.4e-072	-164.91	0.0	155	993	285	593	0.15609	2.2e-076	10912
1	JOLMA2013_Jdp2_DBD_2 JOLMA2013_Jdp2_DBD_2	2.1e-006	2.2e-009	-19.93	0.0	184	990	165	501	0.18586	1.7e-014	131898
1	JOLMA2013_MAFF_DBD JOLMA2013_MAFF_DBD	2.7e-007	2.9e-010	-21.97	0.0	179	987	340	1246	0.18136	9.8e-016	292842
1	JOLMA2013_MAFK_full_2 JOLMA2013_MAFK_full_2	1.2e-004	1.2e-007	-15.91	0.0	151	987	178	685	0.15299	2.8e-013	442714
1	JOLMA2013_Mafb_DBD_2 JOLMA2013_Mafb_DBD_2	1.6e-009	1.7e-012	-27.08	0.0	113	985	380	2127	0.11472	4.2e-018	407376
1	JOLMA2013_Mafb_DBD_3 JOLMA2013_Mafb_DBD_3	9.7e-005	1.0e-007	-16.09	0.0	190	984	408	1511	0.19309	2.8e-013	366777
1	JOLMA2013_NFE2_DBD JOLMA2013_NFE2_DBD	1.5e-049	1.5e-052	-119.30	0.0	155	991	355	964	0.15641	1.1e-057	136620
1	JOLMA2013_NFIL3_DBD JOLMA2013_NFIL3_DBD	8.1e-010	8.6e-013	-27.78	0.0	196	990	204	575	0.19798	2.2e-018	391742
1	JOLMA2013_NRL_DBD JOLMA2013_NRL_DBD	9.7e-003	1.0e-005	-11.49	0.0	145	991	558	2925	0.14632	3.2e-011	316305
1	JOLMA2013_XBP1_DBD JOLMA2013_XBP1_DBD	2.6e-007	2.7e-010	-22.02	0.0	110	990	136	603	0.11111	1.1e-015	240578
1	JOLMA2013_FOXB1_full JOLMA2013_FOXB1_full	2.6e-014	2.7e-017	-38.14	0.0	167	993	328	1161	0.16818	2.1e-022	128464
1	JOLMA2013_FOXD2_DBD_2 JOLMA2013_FOXD2_DBD_2	8.5e-017	9.0e-020	-43.85	0.0	167	995	541	2126	0.16784	3.4e-024	26341
1	JOLMA2013_FOXD3_DBD_2 JOLMA2013_FOXD3_DBD_2	1.5e-016	1.6e-019	-43.27	0.0	153	995	203	654	0.15377	7.0e-024	22862
1	JOLMA2013_FOXI1_full JOLMA2013_FOXI1_full	6.9e-017	7.3e-020	-44.06	0.0	153	995	203	654	0.15377	7.0e-024	10437
1	JOLMA2013_FOXJ2_DBD_2 JOLMA2013_FOXJ2_DBD_2	1.2e-004	1.3e-007	-15.84	0.0	172	994	332	1337	0.17304	2.4e-012	55552
1	JOLMA2013_FOXJ3_DBD JOLMA2013_FOXJ3_DBD	2.6e-003	2.8e-006	-12.78	0.0	146	994	65	194	0.14688	4.4e-011	64480
1	JOLMA2013_FOXL1_full JOLMA2013_FOXL1_full	9.2e-017	9.8e-020	-43.77	0.0	153	995	203	654	0.15377	7.0e-024	13916
1	JOLMA2013_FOXO1_DBD JOLMA2013_FOXO1_DBD	3.6e-004	3.9e-007	-14.77	0.0	174	994	379	1556	0.17505	7.0e-012	55056
1	JOLMA2013_FOXO1_DBD_3 JOLMA2013_FOXO1_DBD_3	1.0e-003	1.1e-006	-13.75	0.0	322	990	1115	2885	0.32525	2.7e-012	391248
1	JOLMA2013_FOXO3_full_2 JOLMA2013_FOXO3_full_2	1.3e-012	1.3e-015	-34.24	0.0	172	994	178	526	0.17304	7.1e-020	18848
1	JOLMA2013_FOXO4_DBD_2 JOLMA2013_FOXO4_DBD_2	9.2e-017	9.8e-020	-43.77	0.0	153	995	203	654	0.15377	7.0e-024	13916
1	JOLMA2013_FOXO4_DBD_3 JOLMA2013_FOXO4_DBD_3	5.2e-004	5.6e-007	-14.40	0.0	312	990	1449	3941	0.31515	1.4e-012	404092
1	JOLMA2013_FOXO6_DBD_2 JOLMA2013_FOXO6_DBD_2	5.3e-017	5.6e-020	-44.33	0.0	153	995	203	654	0.15377	7.0e-024	7952
1	JOLMA2013_FOXP3_DBD JOLMA2013_FOXP3_DBD	7.6e-019	8.0e-022	-48.57	0.0	167	995	491	1848	0.16784	3.1e-026	25844
1	JOLMA2013_Foxg1_DBD_3 JOLMA2013_Foxg1_DBD_3	7.6e-017	8.0e-020	-43.97	0.0	153	995	203	654	0.15377	7.0e-024	11431
1	JOLMA2013_Foxj3_DBD_3 JOLMA2013_Foxj3_DBD_3	2.1e-003	2.3e-006	-13.00	0.0	146	994	65	194	0.14688	4.4e-011	52080
1	JOLMA2013_Foxk1_DBD_2 JOLMA2013_Foxk1_DBD_2	1.2e-022	1.3e-025	-57.30	0.0	167	995	610	2335	0.16784	4.2e-030	31311
1	JOLMA2013_HNF1A_full JOLMA2013_HNF1A_full	5.1e-012	5.4e-015	-32.85	0.0	145	987	58	110	0.14691	1.2e-020	433840
1	JOLMA2013_HNF1B_full JOLMA2013_HNF1B_full	4.4e-017	4.7e-020	-44.51	0.0	233	989	105	172	0.23559	1.2e-025	384332
1	JOLMA2013_HNF1B_full_2 JOLMA2013_HNF1B_full_2	3.7e-015	4.0e-018	-40.07	0.0	217	987	106	191	0.21986	9.3e-024	424473
1	JOLMA2013_ESRRA_DBD JOLMA2013_ESRRA_DBD	2.2e-054	2.3e-057	-130.40	0.0	165	991	484	1368	0.16650	6.8e-063	343530
1	JOLMA2013_ESRRA_DBD_2 JOLMA2013_ESRRA_DBD_2	9.9e-004	1.1e-006	-13.76	0.0	99	985	131	703	0.10051	4.6e-012	230256
1	JOLMA2013_ESRRA_DBD_3 JOLMA2013_ESRRA_DBD_3	1.5e-003	1.6e-006	-13.33	0.0	237	983	290	840	0.24110	6.0e-012	269559
1	JOLMA2013_ESRRB_DBD JOLMA2013_ESRRB_DBD	1.3e-045	1.4e-048	-110.21	0.0	197	991	684	1966	0.19879	6.0e-054	228195
1	JOLMA2013_ESRRG_full_2 JOLMA2013_ESRRG_full_2	1.8e-002	1.9e-005	-10.87	0.0	97	985	84	411	0.09848	1.1e-010	177612
1	JOLMA2013_ESRRG_full_3 JOLMA2013_ESRRG_full_3	2.2e-048	2.3e-051	-116.60	0.0	164	992	570	1792	0.16532	1.0e-056	226215
1	JOLMA2013_Esrra_DBD JOLMA2013_Esrra_DBD	9.8e-004	1.0e-006	-13.78	0.0	119	985	79	297	0.12081	8.5e-012	122508
1	JOLMA2013_Esrra_DBD_2 JOLMA2013_Esrra_DBD_2	1.2e-038	1.3e-041	-94.18	0.0	165	991	495	1578	0.16650	6.4e-047	197505
1	JOLMA2013_HNF4A_DBD JOLMA2013_HNF4A_DBD	2.1e-120	2.3e-123	-282.40	0.0	148	986	567	1331	0.15010	6.7e-129	338004
1	JOLMA2013_HNF4A_DBD_2 JOLMA2013_HNF4A_DBD_2	3.1e-171	3.3e-174	-399.47	0.0	148	986	636	1309	0.15010	7.9e-180	412296
1	JOLMA2013_HNF4A_full JOLMA2013_HNF4A_full	2.7e-186	2.9e-189	-434.12	0.0	138	986	629	1289	0.13996	8.2e-195	358176
1	JOLMA2013_HNF4A_full_2 JOLMA2013_HNF4A_full_2	4.7e-176	5.0e-179	-410.54	0.0	154	988	610	1167	0.15587	1.6e-184	311083
1	JOLMA2013_HNF4A_full_3 JOLMA2013_HNF4A_full_3	6.7e-224	7.1e-227	-520.73	0.0	162	986	771	1420	0.16430	1.8e-232	391632
1	JOLMA2013_HNF4A_full_4 JOLMA2013_HNF4A_full_4	2.6e-180	2.7e-183	-420.37	0.0	187	987	736	1339	0.18946	7.7e-189	355453
1	JOLMA2013_Hnf4a_DBD JOLMA2013_Hnf4a_DBD	4.4e-209	4.7e-212	-486.60	0.0	160	986	716	1325	0.16227	1.3e-217	363096
1	JOLMA2013_NR2C2_DBD JOLMA2013_NR2C2_DBD	1.8e-120	1.9e-123	-282.59	0.0	148	988	831	2370	0.14980	3.9e-129	482647
1	JOLMA2013_NR2F1_DBD JOLMA2013_NR2F1_DBD	2.1e-112	2.3e-115	-263.97	0.0	153	987	649	1648	0.15502	5.7e-121	401302
1	JOLMA2013_NR2F1_full JOLMA2013_NR2F1_full	4.2e-035	4.4e-038	-86.01	0.0	100	994	689	4030	0.10060	1.1e-042	40176
1	JOLMA2013_NR2F6_DBD_2 JOLMA2013_NR2F6_DBD_2	1.5e-081	1.5e-084	-192.98	0.0	164	988	408	900	0.16599	6.0e-090	256853
1	JOLMA2013_NR2F6_full JOLMA2013_NR2F6_full	2.3e-157	2.5e-160	-367.51	0.0	148	988	1035	2904	0.14980	5.3e-166	468350
1	JOLMA2013_NR4A2_full JOLMA2013_NR4A2_full	7.2e-004	7.7e-007	-14.08	0.0	77	985	112	719	0.07817	3.3e-012	232716
1	JOLMA2013_NR4A2_full_3 JOLMA2013_NR4A2_full_3	4.2e-021	4.4e-024	-53.78	0.0	205	991	830	2792	0.20686	1.4e-029	322740
1	JOLMA2013_Nr2f6_DBD_2 JOLMA2013_Nr2f6_DBD_2	8.4e-074	8.9e-077	-175.11	0.0	174	988	370	776	0.17611	3.9e-082	226780
1	JOLMA2013_RARA_DBD_3 JOLMA2013_RARA_DBD_3	6.9e-006	7.3e-009	-18.73	0.0	251	985	149	334	0.25482	3.0e-014	245508
1	JOLMA2013_RARA_full JOLMA2013_RARA_full	1.6e-002	1.7e-005	-10.97	0.0	139	987	158	677	0.14083	8.3e-011	207553
1	JOLMA2013_RARA_full_3 JOLMA2013_RARA_full_3	5.8e-004	6.2e-007	-14.30	0.0	247	985	164	401	0.25076	2.9e-012	213036
1	JOLMA2013_RARG_DBD_2 JOLMA2013_RARG_DBD_2	1.4e-006	1.4e-009	-20.36	0.0	244	984	210	522	0.24797	6.7e-015	213094
1	JOLMA2013_RARG_full_2 JOLMA2013_RARG_full_2	2.1e-004	2.2e-007	-15.34	0.0	216	984	233	692	0.21951	9.9e-013	221441
1	JOLMA2013_RARG_full_3 JOLMA2013_RARG_full_3	7.6e-007	8.0e-010	-20.94	0.0	97	985	488	3474	0.09848	1.8e-015	443784
1	JOLMA2013_RORA_DBD JOLMA2013_RORA_DBD	9.8e-005	1.0e-007	-16.08	0.0	242	982	115	255	0.24644	9.7e-013	107310
1	JOLMA2013_RXRA_DBD JOLMA2013_RXRA_DBD	4.6e-101	4.9e-104	-237.89	0.0	174	988	531	1153	0.17611	1.6e-109	300730
1	JOLMA2013_RXRA_DBD_2 JOLMA2013_RXRA_DBD_2	7.5e-002	8.0e-005	-9.43	0.0	154	988	111	396	0.15587	2.3e-010	342142
1	JOLMA2013_RXRA_full JOLMA2013_RXRA_full	1.9e-109	2.0e-112	-257.21	0.0	166	988	507	1073	0.16802	6.9e-118	287419
1	JOLMA2013_RXRA_full_2 JOLMA2013_RXRA_full_2	4.4e-002	4.7e-005	-9.98	0.0	136	988	196	913	0.13765	1.5e-010	303195
1	JOLMA2013_RXRB_DBD JOLMA2013_RXRB_DBD	1.5e-070	1.5e-073	-167.65	0.0	168	988	374	829	0.17004	6.3e-079	245514
1	JOLMA2013_RXRG_DBD JOLMA2013_RXRG_DBD	1.3e-088	1.4e-091	-209.23	0.0	168	988	450	984	0.17004	5.1e-097	266220
1	JOLMA2013_RXRG_full JOLMA2013_RXRG_full	6.5e-052	7.0e-055	-124.70	0.0	180	988	217	395	0.18219	5.6e-060	124729
1	JOLMA2013_Rara_DBD_2 JOLMA2013_Rara_DBD_2	1.3e-003	1.4e-006	-13.48	0.0	245	985	116	262	0.24873	6.6e-012	213036
1	JOLMA2013_Rarb_DBD_3 JOLMA2013_Rarb_DBD_3	1.1e-002	1.2e-005	-11.35	0.0	239	985	127	311	0.24264	8.9e-011	132348
1	JOLMA2013_Rarg_DBD_2 JOLMA2013_Rarg_DBD_2	3.0e-003	3.2e-006	-12.66	0.0	238	984	79	165	0.24187	3.5e-011	91817
1	JOLMA2013_Rxra_DBD JOLMA2013_Rxra_DBD	3.1e-096	3.3e-099	-226.75	0.0	148	988	632	1752	0.14980	8.7e-105	383554
1	JOLMA2013_Rxra_DBD_2 JOLMA2013_Rxra_DBD_2	4.4e-002	4.7e-005	-9.97	0.0	152	990	116	429	0.15354	4.0e-010	116090
1	JOLMA2013_Rxrb_DBD JOLMA2013_Rxrb_DBD	6.7e-056	7.1e-059	-133.89	0.0	168	988	302	669	0.17004	3.6e-064	199172
1	JOLMA2013_THRB_DBD_3 JOLMA2013_THRB_DBD_3	1.5e-003	1.6e-006	-13.37	0.0	156	982	134	475	0.15886	8.5e-012	182280
1	JOLMA2013_VDR_full JOLMA2013_VDR_full	4.7e-003	5.0e-006	-12.21	0.0	276	986	247	610	0.27992	2.2e-011	230748
