# Supplementary material for: Motif signatures in stretch enhancers are enriched for disease-associated genetic variants
Source: Epigenetics Chromatin. 2015 Jul 16;8:23. doi: 10.1186/s13072-015-0015-7 (PMC4502539; doi:10.1186/s13072-015-0015-7)
Supplement: Additional file 3: — CentriMo scans of DHS sequences with database motifs. Zip archive of text outputs from CentriMo scans on DHS sequences within SEs or TEs using database motifs. File names specify the cell type and enhancer class. Can be downloaded at http://fusion.nhgri.nih.gov/files/se-motifs/AdditionalFile3.zip. [file 13072_2015_15_MOESM3_ESM.zip › AdditionalFile3/Islets.SE.CentriMo.txt]

# WARNING: this file is not sorted!
# db	id alt	E-value	adj_p-value	log_adj_p-value	bin_location	bin_width	total_width	sites_in_bin	total_sites	p_success	p-value	mult_tests
1	JASPAR2014_Arnt JASPAR2014_Arnt	2.7e-010	2.9e-013	-28.88	0.0	200	996	2619	11277	0.20080	1.4e-016	1988
1	JASPAR2014_Arnt::Ahr JASPAR2014_Arnt::Ahr	2.0e-010	2.1e-013	-29.17	0.0	236	996	2639	9656	0.23695	7.2e-017	2982
1	JASPAR2014_ELK1 JASPAR2014_ELK1	3.6e-029	3.8e-032	-72.34	0.0	306	992	7922	22766	0.30847	1.5e-037	257400
1	JASPAR2014_FOXF2 JASPAR2014_FOXF2	4.5e-012	4.7e-015	-32.98	0.0	130	988	659	3519	0.13158	9.1e-021	517650
1	JASPAR2014_FOXD1 JASPAR2014_FOXD1	4.6e-058	4.8e-061	-138.88	0.0	192	994	1052	3308	0.19316	2.6e-065	18848
1	JASPAR2014_FOXC1 JASPAR2014_FOXC1	2.5e-013	2.7e-016	-35.86	0.0	124	994	740	4231	0.12475	2.9e-021	91264
1	JASPAR2014_HLF JASPAR2014_HLF	3.2e-013	3.4e-016	-35.63	0.0	136	990	291	1214	0.13737	8.3e-022	406068
1	JASPAR2014_HNF1A JASPAR2014_HNF1A	1.0e-030	1.1e-033	-75.92	0.0	152	988	238	654	0.15385	1.7e-039	614278
1	JASPAR2014_NHLH1 JASPAR2014_NHLH1	2.3e-078	2.4e-081	-185.62	0.0	186	990	5028	20663	0.18788	6.3e-087	383344
1	JASPAR2014_MZF1_1-4 JASPAR2014_MZF1_1-4	1.1e-002	1.2e-005	-11.33	0.0	442	996	10847	23431	0.44378	2.0e-009	5964
1	JASPAR2014_MYC::MAX JASPAR2014_MYC::MAX	3.2e-011	3.4e-014	-31.01	0.0	139	991	2049	12095	0.14026	1.5e-019	229680
1	JASPAR2014_Pax2 JASPAR2014_Pax2	4.2e-276	4.5e-279	-640.92	0.0	128	994	3304	13621	0.12877	7.1e-284	62992
1	JASPAR2014_Pax6 JASPAR2014_Pax6	2.4e-004	2.6e-007	-15.16	0.0	100	988	1976	16714	0.10121	5.9e-013	442221
1	JASPAR2014_SPIB JASPAR2014_SPIB	9.4e-016	1.0e-018	-41.44	0.0	293	995	6732	20652	0.29447	4.4e-023	22862
1	JASPAR2014_NFE2L1::MafG JASPAR2014_NFE2L1::MafG	3.1e-306	3.3e-309	-710.31	0.0	128	996	4249	18446	0.12851	3.5e-313	9443
1	JASPAR2014_TAL1::TCF3 JASPAR2014_TAL1::TCF3	8.7e-050	9.3e-053	-119.81	0.0	198	990	3959	15651	0.20000	2.2e-058	431262
1	JASPAR2014_Hand1::Tcfe2a JASPAR2014_Hand1::Tcfe2a	1.4e-007	1.5e-010	-22.65	0.0	532	992	11821	20964	0.53629	5.6e-016	258885
1	JASPAR2014_REL JASPAR2014_REL	5.2e-049	5.5e-052	-118.03	0.0	240	992	817	2030	0.24194	2.1e-057	255915
1	JASPAR2014_RELA JASPAR2014_RELA	3.1e-057	3.3e-060	-136.97	0.0	164	992	701	2254	0.16532	2.8e-065	116325
1	JASPAR2014_Mafb JASPAR2014_Mafb	4.9e-170	5.2e-173	-396.69	0.0	170	994	4310	16660	0.17103	1.1e-177	49104
1	JASPAR2014_TLX1::NFIC JASPAR2014_TLX1::NFIC	5.2e-035	5.6e-038	-85.78	0.0	146	988	1332	6256	0.14777	1.6e-043	342142
1	JASPAR2014_Nkx3-2 JASPAR2014_Nkx3-2	4.4e-002	4.6e-005	-9.98	0.0	447	993	7415	15613	0.45015	2.8e-010	167648
1	JASPAR2014_Nobox JASPAR2014_Nobox	4.2e-003	4.5e-006	-12.31	0.0	98	994	1234	10474	0.09859	7.6e-011	59520
1	JASPAR2014_ELF5 JASPAR2014_ELF5	5.1e-016	5.4e-019	-42.06	0.0	367	993	8013	19814	0.36959	3.2e-024	168640
1	JASPAR2014_CTCF JASPAR2014_CTCF	2.4e-817	2.5e-820	-1887.19	0.0	99	983	1440	2276	0.10071	4.7e-826	534699
1	JASPAR2014_GABPA JASPAR2014_GABPA	4.3e-092	4.5e-095	-217.24	0.0	203	991	4711	17291	0.20484	1.7e-100	259875
1	JASPAR2014_Klf4 JASPAR2014_Klf4	8.1e-023	8.6e-026	-57.71	0.0	134	992	587	2712	0.13508	3.8e-031	227700
1	JASPAR2014_RUNX1 JASPAR2014_RUNX1	3.1e-002	3.3e-005	-10.32	0.0	379	991	9230	22916	0.38244	1.4e-010	240075
1	JASPAR2014_Foxa2 JASPAR2014_Foxa2	3.9e-134	4.2e-137	-314.03	0.0	198	990	2141	6366	0.20000	8.5e-143	489554
1	JASPAR2014_ESR1 JASPAR2014_ESR1	1.2e-011	1.3e-014	-31.98	0.0	126	982	3419	22931	0.12831	1.7e-020	782530
1	JASPAR2014_PPARG::RXRA JASPAR2014_PPARG::RXRA	1.5e-004	1.6e-007	-15.67	0.0	379	987	9662	23744	0.38399	2.4e-013	662099
1	JASPAR2014_NFATC2 JASPAR2014_NFATC2	3.3e-002	3.5e-005	-10.26	0.0	539	995	13322	23761	0.54171	2.3e-009	15407
1	JASPAR2014_HNF1B JASPAR2014_HNF1B	6.4e-018	6.8e-021	-46.43	0.0	158	990	584	2403	0.15960	3.1e-026	222300
1	JASPAR2014_FEV JASPAR2014_FEV	1.1e-052	1.2e-055	-126.45	0.0	206	994	1374	4403	0.20724	5.3e-060	22816
1	JASPAR2014_FOXO3 JASPAR2014_FOXO3	6.0e-031	6.3e-034	-76.44	0.0	198	994	660	2061	0.19920	1.7e-038	36704
1	JASPAR2014_NFIC JASPAR2014_NFIC	3.1e-016	3.3e-019	-42.54	0.0	324	996	7842	21990	0.32530	4.2e-023	7952
1	JASPAR2014_CREB1 JASPAR2014_CREB1	1.4e-056	1.5e-059	-135.45	0.0	90	994	930	5800	0.09054	2.8e-064	52576
1	JASPAR2014_JUN::FOS JASPAR2014_JUN::FOS	8.9e-2154	9.5e-2157	-4964.42	0.0	131	995	5580	10156	0.13166	4.2e-2161	22862
1	JASPAR2014_Tcfcp2l1 JASPAR2014_Tcfcp2l1	5.7e-042	6.1e-045	-101.81	0.0	154	988	4118	21200	0.15587	1.0e-050	605897
1	JASPAR2014_Atoh1 JASPAR2014_Atoh1	2.6e-073	2.8e-076	-173.98	0.0	206	994	3344	11941	0.20724	6.9e-080	3968
1	JASPAR2014_BATF::JUN JASPAR2014_BATF::JUN	1.5e-1562	1.6e-1565	-3603.10	0.0	137	991	5105	10538	0.13824	6.8e-1571	231165
1	JASPAR2014_Bhlhe40 JASPAR2014_Bhlhe40	6.9e-042	7.3e-045	-101.62	0.0	125	991	2879	17449	0.12614	3.2e-050	228690
1	JASPAR2014_E2F3 JASPAR2014_E2F3	2.4e-012	2.6e-015	-33.59	0.0	221	987	2685	10207	0.22391	6.8e-021	376159
1	JASPAR2014_E2F4 JASPAR2014_E2F4	4.1e-019	4.4e-022	-49.18	0.0	257	991	3009	9764	0.25933	1.9e-027	231660
1	JASPAR2014_E2F6 JASPAR2014_E2F6	1.1e-004	1.2e-007	-15.96	0.0	277	991	3045	9746	0.27952	4.5e-013	263340
1	JASPAR2014_EGR2 JASPAR2014_EGR2	3.0e-015	3.2e-018	-40.30	0.0	141	987	3290	19525	0.14286	7.8e-024	404260
1	JASPAR2014_ELF1 JASPAR2014_ELF1	1.2e-080	1.3e-083	-190.88	0.0	183	989	3223	12516	0.18504	4.3e-089	292448
1	JASPAR2014_Erg JASPAR2014_Erg	2.4e-052	2.6e-055	-125.70	0.0	173	991	2350	9780	0.17457	1.1e-060	232155
1	JASPAR2014_FLI1 JASPAR2014_FLI1	1.9e-081	2.0e-084	-192.71	0.0	195	991	3966	15000	0.19677	8.5e-090	237105
1	JASPAR2014_FOS JASPAR2014_FOS	4.5e-2478	4.8e-2481	-5711.15	0.0	129	991	6383	11663	0.13017	2.3e-2486	204930
1	JASPAR2014_FOSL1 JASPAR2014_FOSL1	2.5e-2561	2.6e-2564	-5902.86	0.0	141	991	6518	11072	0.14228	1.3e-2569	196020
1	JASPAR2014_FOSL2 JASPAR2014_FOSL2	4.9e-2036	5.2e-2039	-4693.33	0.0	133	991	4192	6306	0.13421	2.4e-2044	219780
1	JASPAR2014_FOXH1 JASPAR2014_FOXH1	7.4e-006	7.9e-009	-18.66	0.0	133	991	1954	12392	0.13421	3.3e-014	234630
1	JASPAR2014_Foxo1 JASPAR2014_Foxo1	7.3e-024	7.8e-027	-60.12	0.0	195	991	1297	4866	0.19677	2.9e-032	266310
1	JASPAR2014_HNF4G JASPAR2014_HNF4G	4.0e-008	4.2e-011	-23.89	0.0	285	987	254	559	0.28875	1.2e-016	352002
1	JASPAR2014_JUN JASPAR2014_JUN	3.6e-137	3.8e-140	-321.03	0.0	127	989	1148	4104	0.12841	1.2e-145	312702
1	JASPAR2014_JUNB JASPAR2014_JUNB	8.5e-2615	9.0e-2618	-6025.97	0.0	147	991	6519	10596	0.14834	4.3e-2623	209385
1	JASPAR2014_JUND JASPAR2014_JUND	2.2e-2529	2.3e-2532	-5829.30	0.0	147	991	6207	9975	0.14834	1.3e-2537	172755
1	JASPAR2014_Klf1 JASPAR2014_Klf1	9.8e-008	1.0e-010	-22.99	0.0	147	991	3492	20708	0.14834	3.8e-016	273240
1	JASPAR2014_MAFF JASPAR2014_MAFF	4.6e-149	4.9e-152	-348.41	0.0	158	984	4272	17958	0.16057	1.7e-157	292636
1	JASPAR2014_MAFK JASPAR2014_MAFK	1.4e-142	1.5e-145	-333.50	0.0	157	987	4068	17231	0.15907	5.0e-151	287912
1	JASPAR2014_MEF2C JASPAR2014_MEF2C	6.2e-002	6.6e-005	-9.62	0.0	99	987	42	145	0.10030	1.7e-010	397358
1	JASPAR2014_Meis1 JASPAR2014_Meis1	2.3e-055	2.4e-058	-132.67	0.0	195	987	5433	22292	0.19757	6.7e-064	361369
1	JASPAR2014_Myod1 JASPAR2014_Myod1	5.2e-095	5.6e-098	-223.94	0.0	183	989	4892	19819	0.18504	2.1e-103	259844
1	JASPAR2014_Myog JASPAR2014_Myog	2.4e-089	2.5e-092	-210.91	0.0	185	991	4630	18608	0.18668	1.2e-097	213345
1	JASPAR2014_NFE2::MAF JASPAR2014_NFE2::MAF	2.7e-889	2.8e-892	-2052.86	0.0	127	987	4242	11708	0.12867	6.6e-898	433347
1	JASPAR2014_NFYB JASPAR2014_NFYB	4.2e-006	4.4e-009	-19.23	0.0	101	987	504	3519	0.10233	1.4e-014	313548
1	JASPAR2014_NRF1 JASPAR2014_NRF1	7.6e-002	8.0e-005	-9.43	0.0	335	991	4100	11210	0.33804	3.8e-010	210870
1	JASPAR2014_Rfx1 JASPAR2014_Rfx1	6.0e-151	6.4e-154	-352.75	0.0	130	988	1120	3722	0.13158	1.7e-159	385033
1	JASPAR2014_RFX5 JASPAR2014_RFX5	6.5e-093	6.9e-096	-219.11	0.0	153	987	888	2798	0.15502	1.9e-101	364327
1	JASPAR2014_SMAD2::SMAD3::SMAD4 JASPAR2014_SMAD2::SMAD3::SMAD4	1.2e-011	1.3e-014	-32.01	0.0	149	989	3905	22597	0.15066	3.4e-020	366054
1	JASPAR2014_SP2 JASPAR2014_SP2	6.1e-029	6.5e-032	-71.81	0.0	189	987	1600	6209	0.19149	1.7e-037	381582
1	JASPAR2014_Stat4 JASPAR2014_Stat4	4.4e-005	4.7e-008	-16.87	0.0	524	988	4727	8287	0.53036	1.3e-013	352002
1	JASPAR2014_Stat5a::Stat5b JASPAR2014_Stat5a::Stat5b	4.4e-004	4.7e-007	-14.57	0.0	457	991	5082	10258	0.46115	2.1e-012	229680
1	JASPAR2014_Tcf12 JASPAR2014_Tcf12	1.3e-100	1.3e-103	-236.87	0.0	185	991	4806	19098	0.18668	6.2e-109	216315
1	JASPAR2014_Tcf3 JASPAR2014_Tcf3	1.4e-086	1.5e-089	-204.55	0.0	169	991	3483	14658	0.17053	6.3e-095	230670
1	JASPAR2014_TFAP2C JASPAR2014_TFAP2C	2.1e-008	2.2e-011	-24.54	0.0	441	987	8696	18217	0.44681	7.0e-017	313055
1	JASPAR2014_TP63 JASPAR2014_TP63	9.2e-002	9.8e-005	-9.23	0.0	206	982	4472	19617	0.20978	2.9e-010	336630
1	JASPAR2014_USF2 JASPAR2014_USF2	3.6e-064	3.8e-067	-152.94	0.0	131	991	1133	5031	0.13219	1.7e-072	226215
1	JASPAR2014_AR JASPAR2014_AR	7.9e-005	8.4e-008	-16.29	0.0	371	987	8129	20294	0.37589	2.6e-013	318971
1	JASPAR2014_E2F1 JASPAR2014_E2F1	1.4e-006	1.5e-009	-20.35	0.0	249	991	1339	4429	0.25126	9.6e-015	150975
1	JASPAR2014_EBF1 JASPAR2014_EBF1	2.6e-005	2.8e-008	-17.41	0.0	497	991	6981	13084	0.50151	1.3e-013	219285
1	JASPAR2014_EGR1 JASPAR2014_EGR1	1.5e-022	1.6e-025	-57.11	0.0	236	988	2630	9008	0.23887	4.6e-031	339677
1	JASPAR2014_ELK4 JASPAR2014_ELK4	3.7e-106	3.9e-109	-249.61	0.0	175	991	4018	16215	0.17659	1.7e-114	229680
1	JASPAR2014_ESR2 JASPAR2014_ESR2	3.1e-037	3.3e-040	-90.91	0.0	143	987	4092	22884	0.14488	9.9e-046	334254
1	JASPAR2014_Ets1 JASPAR2014_Ets1	6.4e-061	6.8e-064	-145.45	0.0	303	987	7980	22013	0.30699	1.8e-069	382075
1	JASPAR2014_FOXA1 JASPAR2014_FOXA1	9.1e-105	9.6e-108	-246.41	0.0	199	987	1810	5440	0.20162	3.1e-113	310590
1	JASPAR2014_HNF4A JASPAR2014_HNF4A	9.4e-011	1.0e-013	-29.94	0.0	135	987	206	804	0.13678	2.9e-019	341649
1	JASPAR2014_MAX JASPAR2014_MAX	6.7e-010	7.2e-013	-27.96	0.0	130	992	2062	13140	0.13105	5.7e-018	125730
1	JASPAR2014_MEF2A JASPAR2014_MEF2A	1.6e-009	1.7e-012	-27.11	0.0	129	987	29	39	0.13070	3.9e-018	432854
1	JASPAR2014_Myb JASPAR2014_Myb	2.7e-039	2.9e-042	-95.66	0.0	316	992	6480	17512	0.31855	1.8e-047	160380
1	JASPAR2014_Myc JASPAR2014_Myc	1.7e-003	1.8e-006	-13.22	0.0	142	992	1747	10506	0.14315	1.7e-011	107415
1	JASPAR2014_Mycn JASPAR2014_Mycn	2.3e-011	2.5e-014	-31.33	0.0	138	994	1127	6344	0.13883	3.1e-018	7936
1	JASPAR2014_Nfe2l2 JASPAR2014_Nfe2l2	5.6e-805	5.9e-808	-1858.71	0.0	117	987	4970	16897	0.11854	1.3e-813	448137
1	JASPAR2014_NFKB1 JASPAR2014_NFKB1	3.5e-066	3.7e-069	-157.56	0.0	179	991	649	1788	0.18063	1.6e-074	235620
1	JASPAR2014_NFYA JASPAR2014_NFYA	5.3e-010	5.7e-013	-28.20	0.0	134	984	1373	8044	0.13618	1.4e-018	419314
1	JASPAR2014_Spi1 JASPAR2014_Spi1	7.6e-012	8.1e-015	-32.45	0.0	379	987	8908	21489	0.38399	2.5e-020	319464
1	JASPAR2014_SP1 JASPAR2014_SP1	9.2e-030	9.8e-033	-73.71	0.0	203	991	2062	7759	0.20484	4.2e-038	231660
1	JASPAR2014_STAT1 JASPAR2014_STAT1	1.9e-004	2.1e-007	-15.39	0.0	533	991	9454	16733	0.53784	9.3e-013	221760
1	JASPAR2014_TFAP2A JASPAR2014_TFAP2A	4.4e-004	4.7e-007	-14.58	0.0	443	987	10176	21533	0.44883	1.3e-012	351016
1	JASPAR2014_USF1 JASPAR2014_USF1	6.6e-067	7.1e-070	-159.23	0.0	123	991	3264	19227	0.12412	3.3e-075	210870
1	JASPAR2014_Bach1::Mafk JASPAR2014_Bach1::Mafk	2.4e-627	2.6e-630	-1449.67	0.0	127	987	3404	10059	0.12867	5.0e-636	523073
1	JASPAR2014_FOXP2 JASPAR2014_FOXP2	2.2e-037	2.3e-040	-91.26	0.0	199	991	789	2444	0.20081	9.1e-046	256905
1	JASPAR2014_Hoxa9 JASPAR2014_Hoxa9	1.1e-006	1.1e-009	-20.61	0.0	275	991	733	2056	0.27750	3.6e-015	312840
1	JASPAR2014_SREBF1 JASPAR2014_SREBF1	2.8e-016	2.9e-019	-42.67	0.0	108	992	1869	13664	0.10887	2.2e-024	135630
1	JASPAR2014_SREBF2 JASPAR2014_SREBF2	2.2e-013	2.4e-016	-35.98	0.0	96	992	1766	14630	0.09677	1.5e-021	162360
1	JASPAR2014_THAP1 JASPAR2014_THAP1	8.8e-015	9.4e-018	-39.21	0.0	247	993	6587	23828	0.24874	7.8e-023	119536
1	JASPAR2014_EHF JASPAR2014_EHF	5.7e-038	6.1e-041	-92.61	0.0	208	994	2507	9300	0.20926	6.1e-044	992
1	JASPAR2014_KLF5 JASPAR2014_KLF5	6.1e-031	6.5e-034	-76.42	0.0	136	992	795	3677	0.13710	4.3e-039	149985
1	JASPAR2014_RFX2 JASPAR2014_RFX2	8.5e-167	9.0e-170	-389.24	0.0	135	983	1014	2961	0.13733	2.0e-175	459085
1	JOLMA2013_CTCF_full JOLMA2013_CTCF_full	1.3e-707	1.3e-710	-1634.54	0.0	99	985	1327	2224	0.10051	2.3e-716	586956
1	JOLMA2013_EGR1_DBD JOLMA2013_EGR1_DBD	1.3e-009	1.4e-012	-27.33	0.0	250	988	3228	11164	0.25304	2.8e-018	492014
1	JOLMA2013_EGR2_DBD JOLMA2013_EGR2_DBD	3.2e-016	3.4e-019	-42.53	0.0	253	991	2778	9183	0.25530	1.1e-024	298485
1	JOLMA2013_EGR2_full JOLMA2013_EGR2_full	7.7e-013	8.1e-016	-34.74	0.0	311	987	2825	7723	0.31510	1.6e-021	504339
1	JOLMA2013_EGR3_DBD JOLMA2013_EGR3_DBD	2.5e-005	2.6e-008	-17.45	0.0	305	987	1614	4468	0.30902	5.6e-014	471801
1	JOLMA2013_Hic1_DBD JOLMA2013_Hic1_DBD	1.1e-023	1.2e-026	-59.69	0.0	54	984	523	5528	0.05488	2.3e-032	521442
1	JOLMA2013_Hic1_DBD_2 JOLMA2013_Hic1_DBD_2	2.2e-003	2.4e-006	-12.95	0.0	93	993	2122	19687	0.09366	1.4e-011	173600
1	JOLMA2013_KLF13_full JOLMA2013_KLF13_full	6.9e-003	7.3e-006	-11.83	0.0	100	984	35	99	0.10163	1.6e-011	444846
1	JOLMA2013_KLF14_DBD JOLMA2013_KLF14_DBD	2.7e-018	2.9e-021	-47.29	0.0	156	988	387	1437	0.15789	5.3e-027	550188
1	JOLMA2013_KLF16_DBD JOLMA2013_KLF16_DBD	4.9e-020	5.2e-023	-51.31	0.0	203	991	2824	11409	0.20484	1.5e-028	353925
1	JOLMA2013_SCRT1_DBD JOLMA2013_SCRT1_DBD	2.4e-002	2.5e-005	-10.58	0.0	99	987	1099	9054	0.10030	4.8e-011	531947
1	JOLMA2013_SCRT2_DBD JOLMA2013_SCRT2_DBD	1.4e-008	1.5e-011	-24.93	0.0	117	989	1018	6667	0.11830	3.2e-017	462384
1	JOLMA2013_SNAI2_DBD JOLMA2013_SNAI2_DBD	2.1e-008	2.2e-011	-24.54	0.0	277	993	1630	4901	0.27895	1.2e-016	175584
1	JOLMA2013_SP1_DBD JOLMA2013_SP1_DBD	2.7e-023	2.9e-026	-58.81	0.0	207	991	2243	8571	0.20888	7.3e-032	394020
1	JOLMA2013_SP3_DBD JOLMA2013_SP3_DBD	9.2e-012	9.8e-015	-32.25	0.0	145	991	3105	18165	0.14632	2.2e-020	448470
1	JOLMA2013_SP4_full JOLMA2013_SP4_full	1.1e-039	1.2e-042	-96.55	0.0	151	985	764	2971	0.15330	2.1e-048	565800
1	JOLMA2013_SP8_DBD JOLMA2013_SP8_DBD	2.2e-008	2.3e-011	-24.48	0.0	126	990	146	566	0.12727	5.1e-017	461890
1	JOLMA2013_ZIC1_full JOLMA2013_ZIC1_full	9.5e-023	1.0e-025	-57.56	0.0	114	988	1505	9731	0.11538	2.0e-031	505818
1	JOLMA2013_ZIC3_full JOLMA2013_ZIC3_full	5.8e-019	6.2e-022	-48.83	0.0	83	987	1010	8515	0.08409	1.1e-027	543779
1	JOLMA2013_ZIC4_DBD JOLMA2013_ZIC4_DBD	6.5e-035	6.9e-038	-85.56	0.0	79	987	1850	16731	0.08004	1.2e-043	555611
1	JOLMA2013_ZNF238_full JOLMA2013_ZNF238_full	3.2e-004	3.4e-007	-14.90	0.0	193	989	3872	17883	0.19515	6.0e-013	563654
1	JOLMA2013_Zic3_DBD JOLMA2013_Zic3_DBD	8.1e-024	8.6e-027	-60.02	0.0	85	987	1252	10395	0.08612	1.6e-032	544765
1	JOLMA2013_GRHL1_DBD_2 JOLMA2013_GRHL1_DBD_2	4.2e-005	4.5e-008	-16.92	0.0	324	992	5247	14787	0.32661	2.0e-013	221265
1	JOLMA2013_TFCP2_full JOLMA2013_TFCP2_full	4.2e-002	4.5e-005	-10.02	0.0	326	992	3553	9914	0.32863	1.9e-010	234630
1	JOLMA2013_TFCP2_full_2 JOLMA2013_TFCP2_full_2	3.1e-004	3.3e-007	-14.92	0.0	268	986	3447	11427	0.27181	7.1e-013	467892
1	JOLMA2013_EBF1_full JOLMA2013_EBF1_full	1.2e-002	1.2e-005	-11.31	0.0	412	988	6019	13523	0.41700	2.1e-011	581247
1	JOLMA2013_EHF_full JOLMA2013_EHF_full	3.1e-080	3.3e-083	-189.93	0.0	150	990	3398	16141	0.15152	7.7e-089	424840
1	JOLMA2013_ELF1_DBD JOLMA2013_ELF1_DBD	9.9e-078	1.0e-080	-184.16	0.0	150	990	2306	10238	0.15152	2.6e-086	399646
1	JOLMA2013_ELF1_full JOLMA2013_ELF1_full	2.0e-005	2.1e-008	-17.68	0.0	148	990	122	418	0.14949	6.1e-014	345306
1	JOLMA2013_ELF3_DBD JOLMA2013_ELF3_DBD	7.0e-070	7.4e-073	-166.09	0.0	150	990	2315	10492	0.15152	1.9e-078	386308
1	JOLMA2013_ELF3_full JOLMA2013_ELF3_full	1.1e-055	1.1e-058	-133.43	0.0	147	989	2095	9866	0.14863	2.5e-064	447564
1	JOLMA2013_ELF4_full JOLMA2013_ELF4_full	3.1e-072	3.3e-075	-171.50	0.0	150	990	2512	11495	0.15152	8.2e-081	405080
1	JOLMA2013_ELF5_DBD JOLMA2013_ELF5_DBD	1.4e-085	1.5e-088	-202.24	0.0	191	991	2147	7332	0.19273	3.8e-094	386595
1	JOLMA2013_ELF5_full JOLMA2013_ELF5_full	7.7e-085	8.2e-088	-200.52	0.0	191	991	2345	8177	0.19273	2.2e-093	379170
1	JOLMA2013_ELK1_DBD JOLMA2013_ELK1_DBD	6.0e-085	6.4e-088	-200.78	0.0	294	992	5789	15516	0.29637	2.2e-093	286110
1	JOLMA2013_ELK1_full JOLMA2013_ELK1_full	1.7e-071	1.8e-074	-169.82	0.0	230	992	3592	11657	0.23185	9.2e-080	192555
1	JOLMA2013_ELK3_DBD JOLMA2013_ELK3_DBD	1.4e-087	1.5e-090	-206.80	0.0	316	992	7263	18586	0.31855	5.5e-096	277695
1	JOLMA2013_ELK4_DBD JOLMA2013_ELK4_DBD	1.8e-093	1.9e-096	-220.40	0.0	218	992	5423	18946	0.21976	7.4e-102	259380
1	JOLMA2013_ERF_DBD JOLMA2013_ERF_DBD	4.1e-084	4.4e-087	-198.84	0.0	194	992	4917	19213	0.19556	1.8e-092	247005
1	JOLMA2013_ERG_DBD JOLMA2013_ERG_DBD	2.3e-081	2.4e-084	-192.53	0.0	194	992	5087	20052	0.19556	8.4e-090	291060
1	JOLMA2013_ERG_DBD_2 JOLMA2013_ERG_DBD_2	9.2e-002	9.8e-005	-9.23	0.0	392	988	1344	2967	0.39676	2.8e-010	347565
1	JOLMA2013_ERG_full JOLMA2013_ERG_full	5.7e-088	6.0e-091	-207.74	0.0	318	992	7534	19230	0.32056	2.5e-096	236610
1	JOLMA2013_ETS1_DBD JOLMA2013_ETS1_DBD	3.0e-102	3.2e-105	-240.60	0.0	218	992	4953	16879	0.21976	1.2e-110	264825
1	JOLMA2013_ETS1_DBD_2 JOLMA2013_ETS1_DBD_2	3.7e-002	3.9e-005	-10.15	0.0	318	984	912	2367	0.32317	1.1e-010	358430
1	JOLMA2013_ETS1_full JOLMA2013_ETS1_full	8.8e-095	9.3e-098	-223.42	0.0	218	992	4438	15035	0.21976	3.6e-103	258885
1	JOLMA2013_ETV1_DBD JOLMA2013_ETV1_DBD	8.7e-081	9.2e-084	-191.19	0.0	220	992	4682	16191	0.22177	3.3e-089	276210
1	JOLMA2013_ETV2_DBD JOLMA2013_ETV2_DBD	1.2e-060	1.3e-063	-144.83	0.0	197	991	3527	13506	0.19879	3.9e-069	320760
1	JOLMA2013_ETV3_DBD JOLMA2013_ETV3_DBD	1.8e-051	2.0e-054	-123.67	0.0	306	992	7711	21383	0.30847	7.1e-060	277695
1	JOLMA2013_ETV4_DBD JOLMA2013_ETV4_DBD	6.8e-077	7.2e-080	-182.23	0.0	218	992	4562	15956	0.21976	2.3e-085	310365
1	JOLMA2013_ETV5_DBD JOLMA2013_ETV5_DBD	2.4e-076	2.6e-079	-180.95	0.0	222	992	4763	16479	0.22379	8.4e-085	310365
1	JOLMA2013_ETV6_full JOLMA2013_ETV6_full	3.6e-012	3.8e-015	-33.20	0.0	155	987	523	2250	0.15704	8.4e-021	457504
1	JOLMA2013_ETV6_full_2 JOLMA2013_ETV6_full_2	2.8e-076	2.9e-079	-180.82	0.0	194	992	4247	16470	0.19556	1.3e-084	219780
1	JOLMA2013_Elf5_DBD JOLMA2013_Elf5_DBD	1.4e-087	1.5e-090	-206.85	0.0	191	991	2634	9347	0.19273	3.9e-096	375705
1	JOLMA2013_Elk3_DBD JOLMA2013_Elk3_DBD	1.4e-074	1.5e-077	-176.87	0.0	222	992	3650	12210	0.22379	8.4e-083	183645
1	JOLMA2013_FEV_DBD JOLMA2013_FEV_DBD	3.8e-079	4.1e-082	-187.41	0.0	218	992	5538	19793	0.21976	1.5e-087	269775
1	JOLMA2013_FLI1_DBD JOLMA2013_FLI1_DBD	1.4e-089	1.5e-092	-211.42	0.0	218	992	5239	18315	0.21976	5.8e-098	262845
1	JOLMA2013_FLI1_DBD_2 JOLMA2013_FLI1_DBD_2	8.6e-004	9.1e-007	-13.91	0.0	392	988	1273	2757	0.39676	2.6e-012	358411
1	JOLMA2013_FLI1_full JOLMA2013_FLI1_full	2.9e-084	3.1e-087	-199.21	0.0	196	992	3428	12553	0.19758	1.4e-092	223740
1	JOLMA2013_GABPA_full JOLMA2013_GABPA_full	2.5e-095	2.7e-098	-224.67	0.0	218	992	5013	17279	0.21976	1.1e-103	240075
1	JOLMA2013_SPDEF_DBD JOLMA2013_SPDEF_DBD	1.4e-024	1.5e-027	-61.76	0.0	277	991	3628	10942	0.27952	4.8e-033	311850
1	JOLMA2013_SPDEF_full JOLMA2013_SPDEF_full	3.2e-034	3.4e-037	-83.97	0.0	173	991	2564	11409	0.17457	1.1e-042	319275
1	JOLMA2013_MEF2A_DBD JOLMA2013_MEF2A_DBD	6.1e-014	6.5e-017	-37.28	0.0	132	990	55	101	0.13333	1.6e-022	407550
1	JOLMA2013_MEF2B_full JOLMA2013_MEF2B_full	1.3e-014	1.4e-017	-38.82	0.0	98	990	121	467	0.09899	4.2e-023	330486
1	JOLMA2013_MEF2D_DBD JOLMA2013_MEF2D_DBD	8.6e-010	9.1e-013	-27.72	0.0	154	990	98	259	0.15556	2.8e-018	324558
1	JOLMA2013_MEIS1_DBD JOLMA2013_MEIS1_DBD	5.5e-061	5.9e-064	-145.60	0.0	199	995	5829	23635	0.20000	1.9e-068	31311
1	JOLMA2013_MEIS2_DBD_2 JOLMA2013_MEIS2_DBD_2	1.0e-053	1.1e-056	-128.85	0.0	200	994	5814	23709	0.20121	2.2e-061	49104
1	JOLMA2013_MEIS3_DBD JOLMA2013_MEIS3_DBD	9.5e-046	1.0e-048	-110.52	0.0	192	994	4736	19958	0.19316	1.2e-053	82336
1	JOLMA2013_MEIS3_DBD_2 JOLMA2013_MEIS3_DBD_2	2.4e-038	2.6e-041	-93.46	0.0	162	990	3136	15049	0.16364	4.8e-047	532038
1	JOLMA2013_Meis2_DBD JOLMA2013_Meis2_DBD	1.8e-053	1.9e-056	-128.30	0.0	193	995	5446	22880	0.19397	7.3e-061	26341
1	JOLMA2013_Meis2_DBD_2 JOLMA2013_Meis2_DBD_2	2.8e-036	2.9e-039	-88.73	0.0	112	990	3225	22409	0.11313	5.3e-045	547846
1	JOLMA2013_Meis3_DBD JOLMA2013_Meis3_DBD	4.3e-057	4.6e-060	-136.64	0.0	193	995	5447	22736	0.19397	1.5e-064	29820
1	JOLMA2013_Meis3_DBD_2 JOLMA2013_Meis3_DBD_2	5.3e-047	5.6e-050	-113.40	0.0	112	990	2303	14762	0.11313	1.3e-055	441142
1	JOLMA2013_PKNOX1_DBD JOLMA2013_PKNOX1_DBD	1.7e-012	1.8e-015	-33.93	0.0	202	990	754	2702	0.20404	9.2e-021	200070
1	JOLMA2013_PKNOX2_DBD JOLMA2013_PKNOX2_DBD	1.6e-019	1.7e-022	-50.12	0.0	200	990	963	3444	0.20202	7.4e-028	230698
1	JOLMA2013_Pknox2_DBD JOLMA2013_Pknox2_DBD	9.1e-010	9.7e-013	-27.66	0.0	196	990	562	2028	0.19798	7.2e-018	135356
1	JOLMA2013_TGIF1_DBD JOLMA2013_TGIF1_DBD	2.5e-014	2.7e-017	-38.16	0.0	262	990	654	1767	0.26465	2.2e-022	123500
1	JOLMA2013_TGIF2LX_full JOLMA2013_TGIF2LX_full	5.9e-034	6.3e-037	-83.36	0.0	198	990	1435	5141	0.20000	2.1e-042	292942
1	JOLMA2013_TGIF2_DBD JOLMA2013_TGIF2_DBD	1.9e-035	2.0e-038	-86.80	0.0	124	990	1720	9905	0.12525	5.3e-044	377416
1	JOLMA2013_MYBL1_DBD_3 JOLMA2013_MYBL1_DBD_3	3.3e-004	3.5e-007	-14.86	0.0	313	991	5458	15962	0.31584	9.4e-013	374220
1	JOLMA2013_MYBL2_DBD_3 JOLMA2013_MYBL2_DBD_3	4.2e-004	4.5e-007	-14.62	0.0	319	991	5148	14746	0.32190	1.2e-012	370755
1	JOLMA2013_NFKB1_DBD JOLMA2013_NFKB1_DBD	1.7e-010	1.8e-013	-29.35	0.0	197	989	190	517	0.19919	5.9e-019	304304
1	JOLMA2013_NFKB2_DBD JOLMA2013_NFKB2_DBD	1.2e-023	1.3e-026	-59.62	0.0	133	989	362	1444	0.13448	2.7e-032	471276
1	JOLMA2013_NFIA_full JOLMA2013_NFIA_full	1.2e-085	1.3e-088	-202.40	0.0	191	987	1736	5624	0.19352	2.4e-094	517157
1	JOLMA2013_NFIB_full JOLMA2013_NFIB_full	1.5e-086	1.6e-089	-204.47	0.0	137	987	1266	5107	0.13880	3.0e-095	524059
1	JOLMA2013_NFIX_full JOLMA2013_NFIX_full	1.8e-099	1.9e-102	-234.22	0.0	185	987	1704	5459	0.18744	3.2e-108	602939
1	JOLMA2013_PAX1_DBD JOLMA2013_PAX1_DBD	4.5e-008	4.7e-011	-23.77	0.0	95	985	420	2910	0.09645	1.3e-016	370968
1	JOLMA2013_PAX2_DBD JOLMA2013_PAX2_DBD	1.7e-014	1.9e-017	-38.53	0.0	114	984	768	4668	0.11585	4.4e-023	419314
1	JOLMA2013_PAX5_DBD JOLMA2013_PAX5_DBD	3.0e-021	3.2e-024	-54.10	0.0	108	984	1334	8958	0.10976	6.1e-030	522424
1	JOLMA2013_PAX6_DBD JOLMA2013_PAX6_DBD	2.6e-034	2.7e-037	-84.19	0.0	123	983	882	4457	0.12513	6.1e-043	446810
1	JOLMA2013_PAX9_DBD JOLMA2013_PAX9_DBD	9.8e-002	1.0e-004	-9.17	0.0	97	985	194	1258	0.09848	3.8e-010	273552
1	JOLMA2013_POU6F2_DBD JOLMA2013_POU6F2_DBD	7.3e-011	7.8e-014	-30.18	0.0	130	992	1047	6119	0.13105	2.7e-019	286110
1	JOLMA2013_POU6F2_full JOLMA2013_POU6F2_full	1.1e-010	1.1e-013	-29.81	0.0	136	992	1325	7656	0.13710	4.9e-019	229680
1	JOLMA2013_RFX2_DBD JOLMA2013_RFX2_DBD	4.5e-117	4.8e-120	-274.75	0.0	124	986	607	1744	0.12576	9.1e-126	524472
1	JOLMA2013_RFX2_DBD_2 JOLMA2013_RFX2_DBD_2	6.9e-071	7.3e-074	-168.40	0.0	167	987	440	1059	0.16920	2.5e-079	295800
1	JOLMA2013_RFX3_DBD JOLMA2013_RFX3_DBD	3.3e-123	3.5e-126	-288.87	0.0	124	986	618	1745	0.12576	5.6e-132	622380
1	JOLMA2013_RFX3_DBD_2 JOLMA2013_RFX3_DBD_2	2.7e-103	2.9e-106	-243.02	0.0	153	987	625	1620	0.15502	6.5e-112	443700
1	JOLMA2013_RFX4_DBD JOLMA2013_RFX4_DBD	1.1e-107	1.2e-110	-253.09	0.0	128	986	760	2479	0.12982	2.0e-116	612540
1	JOLMA2013_RFX4_DBD_2 JOLMA2013_RFX4_DBD_2	2.1e-090	2.2e-093	-213.33	0.0	151	987	456	1085	0.15299	4.6e-099	491028
1	JOLMA2013_RFX5_DBD JOLMA2013_RFX5_DBD	2.2e-117	2.3e-120	-275.47	0.0	124	986	620	1802	0.12576	4.3e-126	540708
1	JOLMA2013_RFX5_DBD_2 JOLMA2013_RFX5_DBD_2	3.6e-122	3.8e-125	-286.48	0.0	126	986	678	1994	0.12779	6.9e-131	558912
1	JOLMA2013_Rfx2_DBD JOLMA2013_Rfx2_DBD	1.4e-119	1.5e-122	-280.49	0.0	126	986	710	2164	0.12779	2.7e-128	577608
1	JOLMA2013_Rfx2_DBD_2 JOLMA2013_Rfx2_DBD_2	2.8e-117	3.0e-120	-275.20	0.0	153	987	770	2080	0.15502	6.1e-126	500888
1	JOLMA2013_Rfx3_DBD JOLMA2013_Rfx3_DBD	1.8e-111	1.9e-114	-261.86	0.0	124	986	606	1785	0.12576	4.3e-120	443784
1	JOLMA2013_GMEB2_DBD JOLMA2013_GMEB2_DBD	1.9e-035	2.0e-038	-86.80	0.0	176	994	2740	12104	0.17706	2.5e-043	81840
1	JOLMA2013_EOMES_DBD_2 JOLMA2013_EOMES_DBD_2	7.1e-009	7.6e-012	-25.61	0.0	162	982	1725	8643	0.16497	1.6e-017	465500
1	JOLMA2013_TBX21_DBD JOLMA2013_TBX21_DBD	2.1e-013	2.2e-016	-36.05	0.0	144	986	1278	6767	0.14604	4.6e-022	485112
1	JOLMA2013_TBX21_DBD_3 JOLMA2013_TBX21_DBD_3	9.9e-002	1.1e-004	-9.16	0.0	133	983	1086	6694	0.13530	2.1e-010	504748
1	JOLMA2013_TBX4_DBD JOLMA2013_TBX4_DBD	2.3e-002	2.4e-005	-10.63	0.0	74	994	2026	23785	0.07445	3.4e-010	70432
1	JOLMA2013_TBX5_DBD JOLMA2013_TBX5_DBD	4.7e-002	5.0e-005	-9.91	0.0	80	994	1922	20861	0.08048	7.6e-010	64976
1	JOLMA2013_TFAP2A_DBD JOLMA2013_TFAP2A_DBD	3.3e-005	3.5e-008	-17.17	0.0	382	990	8389	20404	0.38586	7.7e-014	450034
1	JOLMA2013_TFAP2A_DBD_3 JOLMA2013_TFAP2A_DBD_3	2.5e-012	2.7e-015	-33.54	0.0	459	989	7642	15227	0.46411	5.5e-021	494000
1	JOLMA2013_TFAP2B_DBD JOLMA2013_TFAP2B_DBD	1.6e-003	1.7e-006	-13.29	0.0	264	990	6299	21924	0.26667	3.8e-012	444600
1	JOLMA2013_TFAP2B_DBD_2 JOLMA2013_TFAP2B_DBD_2	6.6e-004	7.0e-007	-14.17	0.0	445	991	6099	12713	0.44904	2.0e-012	356400
1	JOLMA2013_TFAP2B_DBD_3 JOLMA2013_TFAP2B_DBD_3	1.3e-012	1.4e-015	-34.19	0.0	469	989	7652	14925	0.47422	2.7e-021	535002
1	JOLMA2013_TFAP2C_DBD JOLMA2013_TFAP2C_DBD	6.3e-004	6.7e-007	-14.21	0.0	264	990	6416	22316	0.26667	1.4e-012	470782
1	JOLMA2013_TFAP2C_DBD_3 JOLMA2013_TFAP2C_DBD_3	2.4e-010	2.5e-013	-29.01	0.0	469	989	7149	13974	0.47422	4.8e-019	523146
1	JOLMA2013_TFAP2C_full JOLMA2013_TFAP2C_full	1.1e-009	1.2e-012	-27.46	0.0	280	990	7193	23313	0.28283	2.8e-018	421382
1	JOLMA2013_Tcfap2a_DBD JOLMA2013_Tcfap2a_DBD	2.2e-005	2.4e-008	-17.56	0.0	378	990	8304	20391	0.38182	5.3e-014	451022
1	JOLMA2013_Tcfap2a_DBD_3 JOLMA2013_Tcfap2a_DBD_3	1.9e-011	2.1e-014	-31.51	0.0	335	989	6269	16843	0.33873	4.1e-020	510302
1	JOLMA2013_ARNTL_DBD JOLMA2013_ARNTL_DBD	1.5e-048	1.6e-051	-116.98	0.0	126	992	906	4225	0.12702	2.5e-056	62370
1	JOLMA2013_Ascl2_DBD JOLMA2013_Ascl2_DBD	7.3e-109	7.8e-112	-255.84	0.0	186	992	5364	21345	0.18750	3.7e-117	210870
1	JOLMA2013_Atoh1_DBD JOLMA2013_Atoh1_DBD	1.7e-016	1.8e-019	-43.14	0.0	94	992	634	4441	0.09476	7.9e-025	234630
1	JOLMA2013_BHLHB2_DBD JOLMA2013_BHLHB2_DBD	2.8e-022	3.0e-025	-56.47	0.0	132	992	1939	11352	0.13306	1.7e-030	176220
1	JOLMA2013_BHLHB3_full JOLMA2013_BHLHB3_full	1.6e-027	1.7e-030	-68.57	0.0	132	992	2017	11608	0.13306	1.0e-035	158400
1	JOLMA2013_BHLHE41_full JOLMA2013_BHLHE41_full	1.3e-039	1.4e-042	-96.35	0.0	118	992	1041	5600	0.11895	1.8e-047	80190
1	JOLMA2013_Bhlhb2_DBD JOLMA2013_Bhlhb2_DBD	1.5e-021	1.6e-024	-54.79	0.0	132	992	1718	9935	0.13306	1.0e-029	156420
1	JOLMA2013_CLOCK_DBD JOLMA2013_CLOCK_DBD	4.3e-003	4.6e-006	-12.30	0.0	202	992	2351	10202	0.20363	2.0e-011	227205
1	JOLMA2013_FIGLA_DBD JOLMA2013_FIGLA_DBD	3.0e-030	3.2e-033	-74.83	0.0	136	992	3966	23771	0.13710	1.1e-038	285615
1	JOLMA2013_HEY1_DBD JOLMA2013_HEY1_DBD	6.1e-015	6.5e-018	-39.57	0.0	122	992	1548	9875	0.12298	3.1e-023	212355
1	JOLMA2013_HEY2_DBD JOLMA2013_HEY2_DBD	7.9e-013	8.4e-016	-34.71	0.0	100	992	2326	19088	0.10081	3.7e-021	225225
1	JOLMA2013_HEY2_full JOLMA2013_HEY2_full	1.2e-031	1.3e-034	-78.03	0.0	126	992	2935	18271	0.12702	5.6e-040	232650
1	JOLMA2013_ID4_DBD JOLMA2013_ID4_DBD	6.5e-024	6.9e-027	-60.23	0.0	128	992	3593	23068	0.12903	2.6e-032	262350
1	JOLMA2013_MAX_DBD JOLMA2013_MAX_DBD	4.3e-002	4.5e-005	-10.00	0.0	111	985	396	2562	0.11269	1.1e-010	396060
1	JOLMA2013_MAX_DBD_2 JOLMA2013_MAX_DBD_2	1.7e-031	1.9e-034	-77.67	0.0	140	992	3335	19011	0.14113	8.4e-040	221265
1	JOLMA2013_MESP1_DBD JOLMA2013_MESP1_DBD	1.1e-003	1.1e-006	-13.69	0.0	192	992	5034	23829	0.19355	4.1e-012	281160
1	JOLMA2013_MLXIPL_full JOLMA2013_MLXIPL_full	8.0e-039	8.5e-042	-94.57	0.0	100	992	2160	15774	0.10081	4.4e-047	192555
1	JOLMA2013_MLX_full JOLMA2013_MLX_full	5.9e-017	6.3e-020	-44.21	0.0	118	992	547	2967	0.11895	4.5e-025	142065
1	JOLMA2013_MNT_DBD JOLMA2013_MNT_DBD	1.5e-028	1.6e-031	-70.90	0.0	132	992	3356	20460	0.13306	6.9e-037	234630
1	JOLMA2013_MYF6_full JOLMA2013_MYF6_full	8.9e-050	9.5e-053	-119.78	0.0	190	992	3893	16033	0.19153	6.2e-058	152955
1	JOLMA2013_Mlx_DBD JOLMA2013_Mlx_DBD	2.2e-022	2.3e-025	-56.73	0.0	128	992	862	4564	0.12903	2.8e-030	81180
1	JOLMA2013_NEUROD2_full JOLMA2013_NEUROD2_full	1.0e-014	1.1e-017	-39.09	0.0	196	992	1525	6119	0.19758	3.9e-023	271260
1	JOLMA2013_NEUROG2_DBD JOLMA2013_NEUROG2_DBD	1.5e-013	1.6e-016	-36.40	0.0	96	992	890	6697	0.09677	9.0e-022	173250
1	JOLMA2013_NEUROG2_full JOLMA2013_NEUROG2_full	8.6e-018	9.2e-021	-46.14	0.0	196	992	1369	5333	0.19758	6.8e-026	134640
1	JOLMA2013_NHLH1_DBD JOLMA2013_NHLH1_DBD	1.7e-059	1.8e-062	-142.18	0.0	186	992	3631	14811	0.18750	9.5e-068	188100
1	JOLMA2013_NHLH1_full JOLMA2013_NHLH1_full	1.5e-083	1.6e-086	-197.57	0.0	186	992	4521	18198	0.18750	9.1e-092	173745
1	JOLMA2013_OLIG1_DBD JOLMA2013_OLIG1_DBD	7.1e-003	7.6e-006	-11.79	0.0	200	992	2131	9313	0.20161	6.1e-011	124245
1	JOLMA2013_SREBF2_DBD JOLMA2013_SREBF2_DBD	7.2e-022	7.6e-025	-55.53	0.0	74	992	899	8214	0.07460	6.8e-030	112860
1	JOLMA2013_Srebf1_DBD JOLMA2013_Srebf1_DBD	2.6e-040	2.7e-043	-98.00	0.0	100	992	1659	11520	0.10081	2.0e-048	138600
1	JOLMA2013_TCF3_DBD JOLMA2013_TCF3_DBD	1.6e-026	1.7e-029	-66.27	0.0	116	992	3273	22746	0.11694	8.1e-035	205920
1	JOLMA2013_TCF4_DBD JOLMA2013_TCF4_DBD	8.5e-021	9.1e-024	-53.05	0.0	116	992	3193	22571	0.11694	4.0e-029	227700
1	JOLMA2013_TFAP4_DBD JOLMA2013_TFAP4_DBD	4.8e-108	5.1e-111	-253.95	0.0	186	992	4879	19154	0.18750	3.3e-116	155430
1	JOLMA2013_TFAP4_full JOLMA2013_TFAP4_full	2.6e-088	2.8e-091	-208.51	0.0	186	992	4514	18034	0.18750	2.1e-096	133155
1	JOLMA2013_TFE3_DBD JOLMA2013_TFE3_DBD	1.5e-044	1.6e-047	-107.74	0.0	132	992	2433	13545	0.13306	5.9e-053	274725
1	JOLMA2013_TFEB_full JOLMA2013_TFEB_full	7.2e-058	7.7e-061	-138.42	0.0	138	992	3913	21610	0.13911	3.1e-066	245025
1	JOLMA2013_Tcf21_DBD JOLMA2013_Tcf21_DBD	9.0e-064	9.5e-067	-152.02	0.0	212	988	2408	8013	0.21457	1.8e-072	518636
1	JOLMA2013_USF1_DBD JOLMA2013_USF1_DBD	2.9e-069	3.1e-072	-164.65	0.0	132	992	2666	14096	0.13306	1.6e-077	192060
1	JOLMA2013_ATF4_DBD JOLMA2013_ATF4_DBD	4.6e-070	4.9e-073	-166.51	0.0	119	989	1660	8716	0.12032	1.0e-078	488566
1	JOLMA2013_ATF7_DBD JOLMA2013_ATF7_DBD	1.3e-161	1.4e-164	-377.32	0.0	120	988	976	3164	0.12146	3.5e-170	380596
1	JOLMA2013_Atf4_DBD JOLMA2013_Atf4_DBD	7.5e-027	7.9e-030	-67.01	0.0	118	988	658	3402	0.11943	2.0e-035	405739
1	JOLMA2013_BATF3_DBD JOLMA2013_BATF3_DBD	4.4e-102	4.6e-105	-240.24	0.0	118	988	415	1074	0.11943	1.9e-110	247979
1	JOLMA2013_CEBPG_DBD JOLMA2013_CEBPG_DBD	3.8e-002	4.1e-005	-10.11	0.0	174	992	488	2139	0.17540	2.9e-010	141570
1	JOLMA2013_CREB3L1_DBD JOLMA2013_CREB3L1_DBD	6.7e-029	7.1e-032	-71.72	0.0	198	988	1643	6125	0.20040	1.5e-037	473773
1	JOLMA2013_CREB3L1_DBD_2 JOLMA2013_CREB3L1_DBD_2	1.7e-034	1.8e-037	-84.61	0.0	158	990	1544	6927	0.15960	4.9e-043	370500
1	JOLMA2013_CREB3L1_full JOLMA2013_CREB3L1_full	3.9e-023	4.2e-026	-58.43	0.0	160	990	1194	5358	0.16162	1.4e-031	292448
1	JOLMA2013_CREB3_full JOLMA2013_CREB3_full	2.2e-149	2.3e-152	-349.16	0.0	168	988	1399	4067	0.17004	5.5e-158	415106
1	JOLMA2013_CREB3_full_2 JOLMA2013_CREB3_full_2	2.0e-043	2.2e-046	-105.15	0.0	196	988	2237	8382	0.19838	4.5e-052	483633
1	JOLMA2013_Creb3l2_DBD JOLMA2013_Creb3l2_DBD	1.3e-017	1.4e-020	-45.70	0.0	125	989	334	1482	0.12639	5.6e-026	254904
1	JOLMA2013_Creb3l2_DBD_2 JOLMA2013_Creb3l2_DBD_2	1.3e-029	1.3e-032	-73.39	0.0	158	990	1294	5755	0.15960	4.0e-038	333944
1	JOLMA2013_Creb5_DBD JOLMA2013_Creb5_DBD	3.2e-162	3.4e-165	-378.69	0.0	140	990	1414	4726	0.14141	1.1e-170	316654
1	JOLMA2013_DBP_DBD JOLMA2013_DBP_DBD	2.1e-039	2.2e-042	-95.91	0.0	140	990	995	4480	0.14141	5.8e-048	386308
1	JOLMA2013_DBP_full JOLMA2013_DBP_full	8.8e-030	9.3e-033	-73.75	0.0	134	990	1235	6376	0.13535	2.2e-038	413972
1	JOLMA2013_Dbp_DBD JOLMA2013_Dbp_DBD	2.9e-010	3.1e-013	-28.80	0.0	136	990	290	1265	0.13737	8.8e-019	353704
1	JOLMA2013_HLF_full JOLMA2013_HLF_full	2.0e-028	2.2e-031	-70.60	0.0	140	990	1585	8243	0.14141	4.8e-037	453986
1	JOLMA2013_JDP2_DBD JOLMA2013_JDP2_DBD	6.4e-1968	6.8e-1971	-4536.48	0.0	135	993	5349	9848	0.13595	2.0e-1975	34224
1	JOLMA2013_JDP2_DBD_2 JOLMA2013_JDP2_DBD_2	1.2e-187	1.2e-190	-437.29	0.0	120	990	1019	3136	0.12121	4.5e-196	269230
1	JOLMA2013_JDP2_full JOLMA2013_JDP2_full	8.0e-2050	8.5e-2053	-4725.07	0.0	135	993	5571	10257	0.13595	2.7e-2057	31744
1	JOLMA2013_JDP2_full_2 JOLMA2013_JDP2_full_2	4.8e-200	5.1e-203	-465.80	0.0	168	990	1465	3886	0.16970	1.9e-208	270218
1	JOLMA2013_Jdp2_DBD JOLMA2013_Jdp2_DBD	1.8e-2082	2.0e-2085	-4800.22	0.0	135	993	5337	9414	0.13595	1.6e-2089	12400
1	JOLMA2013_Jdp2_DBD_2 JOLMA2013_Jdp2_DBD_2	2.9e-193	3.1e-196	-450.19	0.0	120	990	979	2905	0.12121	1.1e-201	269724
1	JOLMA2013_MAFF_DBD JOLMA2013_MAFF_DBD	1.7e-173	1.8e-176	-404.68	0.0	131	987	1937	7538	0.13273	3.5e-182	508283
1	JOLMA2013_MAFG_full JOLMA2013_MAFG_full	1.2e-088	1.3e-091	-209.25	0.0	165	981	1357	4644	0.16820	2.3e-097	582610
1	JOLMA2013_MAFK_DBD JOLMA2013_MAFK_DBD	6.6e-078	7.1e-081	-184.55	0.0	178	990	4612	19554	0.17980	1.5e-086	483132
1	JOLMA2013_MAFK_DBD_2 JOLMA2013_MAFK_DBD_2	3.2e-100	3.4e-103	-235.94	0.0	141	981	2495	11248	0.14373	5.1e-109	666890
1	JOLMA2013_MAFK_full JOLMA2013_MAFK_full	4.2e-056	4.5e-059	-134.34	0.0	164	990	3832	17862	0.16566	9.4e-065	479674
1	JOLMA2013_MAFK_full_2 JOLMA2013_MAFK_full_2	1.7e-149	1.8e-152	-349.42	0.0	133	987	2260	9552	0.13475	2.9e-158	613292
1	JOLMA2013_Mafb_DBD JOLMA2013_Mafb_DBD	3.4e-119	3.6e-122	-279.64	0.0	154	990	4101	18375	0.15556	7.0e-128	512278
1	JOLMA2013_Mafb_DBD_2 JOLMA2013_Mafb_DBD_2	5.8e-145	6.2e-148	-338.96	0.0	131	985	2822	12965	0.13299	1.1e-153	562356
1	JOLMA2013_Mafb_DBD_3 JOLMA2013_Mafb_DBD_3	5.0e-050	5.4e-053	-120.36	0.0	194	984	2408	9003	0.19715	8.8e-059	609331
1	JOLMA2013_NFE2_DBD JOLMA2013_NFE2_DBD	1.8e-1489	1.9e-1492	-3434.83	0.0	119	991	4269	8970	0.12008	1.1e-1497	163350
1	JOLMA2013_NFIL3_DBD JOLMA2013_NFIL3_DBD	4.8e-058	5.1e-061	-138.83	0.0	142	990	1106	4623	0.14343	1.1e-066	459914
1	JOLMA2013_NRL_DBD JOLMA2013_NRL_DBD	2.5e-103	2.6e-106	-243.11	0.0	177	991	4925	20414	0.17861	7.5e-112	351945
1	JOLMA2013_XBP1_DBD JOLMA2013_XBP1_DBD	4.8e-127	5.1e-130	-297.72	0.0	120	990	1451	6165	0.12121	1.3e-135	383344
1	JOLMA2013_XBP1_DBD_2 JOLMA2013_XBP1_DBD_2	7.2e-057	7.6e-060	-136.13	0.0	112	988	1512	8602	0.11336	1.6e-065	481168
1	JOLMA2013_FOXB1_DBD JOLMA2013_FOXB1_DBD	5.9e-035	6.3e-038	-85.67	0.0	112	988	2227	14745	0.11336	1.2e-043	521101
1	JOLMA2013_FOXB1_DBD_2 JOLMA2013_FOXB1_DBD_2	1.9e-002	2.0e-005	-10.83	0.0	100	984	67	281	0.10163	3.0e-011	664814
1	JOLMA2013_FOXB1_DBD_3 JOLMA2013_FOXB1_DBD_3	5.7e-016	6.1e-019	-41.94	0.0	129	991	1200	6938	0.13017	1.5e-024	399465
1	JOLMA2013_FOXB1_full JOLMA2013_FOXB1_full	2.1e-070	2.2e-073	-167.29	0.0	213	993	2067	6586	0.21450	1.5e-078	146320
1	JOLMA2013_FOXC1_DBD_2 JOLMA2013_FOXC1_DBD_2	7.9e-002	8.4e-005	-9.38	0.0	262	988	154	368	0.26518	1.4e-010	591107
1	JOLMA2013_FOXC1_DBD_3 JOLMA2013_FOXC1_DBD_3	3.6e-015	3.8e-018	-40.11	0.0	117	991	1093	6886	0.11806	9.4e-024	405405
1	JOLMA2013_FOXC2_DBD JOLMA2013_FOXC2_DBD	4.3e-002	4.6e-005	-9.99	0.0	142	988	124	486	0.14372	8.2e-011	560541
1	JOLMA2013_FOXC2_DBD_3 JOLMA2013_FOXC2_DBD_3	5.3e-011	5.6e-014	-30.51	0.0	124	990	1542	9866	0.12525	1.0e-019	544882
1	JOLMA2013_FOXD2_DBD_2 JOLMA2013_FOXD2_DBD_2	9.0e-080	9.5e-083	-188.86	0.0	193	995	3043	11231	0.19397	3.4e-087	27832
1	JOLMA2013_FOXD3_DBD_2 JOLMA2013_FOXD3_DBD_2	4.8e-062	5.1e-065	-148.04	0.0	193	995	1642	5628	0.19397	2.1e-069	24353
1	JOLMA2013_FOXI1_full JOLMA2013_FOXI1_full	3.0e-072	3.2e-075	-171.52	0.0	193	995	2695	9904	0.19397	3.0e-079	10934
1	JOLMA2013_FOXJ2_DBD_2 JOLMA2013_FOXJ2_DBD_2	1.4e-050	1.5e-053	-121.61	0.0	192	994	2006	7427	0.19316	2.4e-058	64480
1	JOLMA2013_FOXJ3_DBD JOLMA2013_FOXJ3_DBD	2.7e-018	2.9e-021	-47.29	0.0	158	994	267	889	0.15895	3.4e-026	85312
1	JOLMA2013_FOXL1_full JOLMA2013_FOXL1_full	3.8e-061	4.1e-064	-145.96	0.0	193	995	4113	16493	0.19397	3.2e-068	12922
1	JOLMA2013_FOXO1_DBD JOLMA2013_FOXO1_DBD	9.2e-041	9.7e-044	-99.04	0.0	192	994	2617	10401	0.19316	1.6e-048	62000
1	JOLMA2013_FOXO3_full_2 JOLMA2013_FOXO3_full_2	1.2e-046	1.3e-049	-112.58	0.0	192	994	1275	4395	0.19316	6.0e-054	21328
1	JOLMA2013_FOXO4_DBD_2 JOLMA2013_FOXO4_DBD_2	3.4e-072	3.6e-075	-171.41	0.0	193	995	2959	11048	0.19397	2.3e-079	15407
1	JOLMA2013_FOXO6_DBD_2 JOLMA2013_FOXO6_DBD_2	1.9e-072	2.0e-075	-172.01	0.0	193	995	2959	11048	0.19397	2.3e-079	8449
1	JOLMA2013_FOXP3_DBD JOLMA2013_FOXP3_DBD	3.1e-082	3.3e-085	-194.54	0.0	193	995	3270	12157	0.19397	1.2e-089	27335
1	JOLMA2013_Foxc1_DBD_2 JOLMA2013_Foxc1_DBD_2	4.9e-034	5.2e-037	-83.55	0.0	193	995	3898	16493	0.19397	2.7e-041	19383
1	JOLMA2013_Foxg1_DBD_2 JOLMA2013_Foxg1_DBD_2	3.5e-007	3.7e-010	-21.71	0.0	290	990	4734	14647	0.29293	8.5e-016	437684
1	JOLMA2013_Foxg1_DBD_3 JOLMA2013_Foxg1_DBD_3	5.4e-069	5.8e-072	-164.03	0.0	193	995	2678	9904	0.19397	4.7e-076	12425
1	JOLMA2013_Foxj3_DBD_3 JOLMA2013_Foxj3_DBD_3	5.2e-050	5.5e-053	-120.33	0.0	192	994	2208	8326	0.19316	1.1e-057	52080
1	JOLMA2013_Foxk1_DBD_2 JOLMA2013_Foxk1_DBD_2	2.8e-091	3.0e-094	-215.34	0.0	193	995	3370	12382	0.19397	9.4e-099	31808
1	JOLMA2013_BARX1_DBD_2 JOLMA2013_BARX1_DBD_2	1.9e-012	2.0e-015	-33.83	0.0	268	994	4441	14622	0.26962	2.4e-020	84816
1	JOLMA2013_BSX_DBD JOLMA2013_BSX_DBD	7.1e-017	7.6e-020	-44.03	0.0	124	994	2269	14794	0.12475	8.0e-025	94240
1	JOLMA2013_DUXA_DBD JOLMA2013_DUXA_DBD	7.6e-012	8.0e-015	-32.45	0.0	167	989	3490	17877	0.16886	1.5e-020	530062
1	JOLMA2013_EMX1_DBD JOLMA2013_EMX1_DBD	5.6e-014	6.0e-017	-37.36	0.0	128	992	2055	12973	0.12903	2.1e-022	289575
1	JOLMA2013_EMX2_DBD JOLMA2013_EMX2_DBD	3.3e-016	3.5e-019	-42.50	0.0	128	992	2094	13105	0.12903	1.2e-024	291060
1	JOLMA2013_EN1_DBD JOLMA2013_EN1_DBD	9.8e-006	1.0e-008	-18.38	0.0	128	992	2478	16642	0.12903	3.5e-014	296010
1	JOLMA2013_EN1_full JOLMA2013_EN1_full	8.1e-005	8.6e-008	-16.27	0.0	128	994	2435	16520	0.12877	1.3e-012	67952
1	JOLMA2013_EN2_full JOLMA2013_EN2_full	3.1e-028	3.3e-031	-70.19	0.0	128	992	3610	22876	0.12903	1.1e-036	294030
1	JOLMA2013_EVX1_DBD JOLMA2013_EVX1_DBD	8.8e-036	9.4e-039	-87.56	0.0	144	992	1893	9589	0.14516	3.3e-044	286605
1	JOLMA2013_EVX2_DBD JOLMA2013_EVX2_DBD	5.1e-047	5.4e-050	-113.45	0.0	140	992	2023	10236	0.14113	1.9e-055	281160
1	JOLMA2013_En2_DBD JOLMA2013_En2_DBD	9.8e-052	1.0e-054	-124.29	0.0	128	992	3443	20385	0.12903	3.6e-060	289575
1	JOLMA2013_GBX1_DBD JOLMA2013_GBX1_DBD	1.8e-009	1.9e-012	-26.96	0.0	128	992	2414	15853	0.12903	7.7e-018	253440
1	JOLMA2013_GSX1_DBD JOLMA2013_GSX1_DBD	5.3e-010	5.6e-013	-28.20	0.0	128	992	1861	11898	0.12903	2.3e-018	248985
1	JOLMA2013_HMBOX1_DBD JOLMA2013_HMBOX1_DBD	3.5e-002	3.7e-005	-10.19	0.0	168	992	3365	17962	0.16935	1.2e-010	300465
1	JOLMA2013_HNF1A_full JOLMA2013_HNF1A_full	1.2e-037	1.3e-040	-91.82	0.0	165	987	188	392	0.16717	2.1e-046	632026
1	JOLMA2013_HNF1B_full JOLMA2013_HNF1B_full	2.3e-045	2.4e-048	-109.63	0.0	157	989	299	763	0.15875	4.7e-054	518700
1	JOLMA2013_HNF1B_full_2 JOLMA2013_HNF1B_full_2	1.4e-041	1.5e-044	-100.89	0.0	157	987	204	442	0.15907	2.5e-050	621180
1	JOLMA2013_HOXA1_DBD JOLMA2013_HOXA1_DBD	9.7e-028	1.0e-030	-69.04	0.0	130	992	3545	22122	0.13105	3.8e-036	273735
1	JOLMA2013_HOXA2_DBD JOLMA2013_HOXA2_DBD	9.7e-030	1.0e-032	-73.65	0.0	128	992	1722	9874	0.12903	3.8e-038	270765
1	JOLMA2013_HOXB2_DBD JOLMA2013_HOXB2_DBD	2.2e-015	2.3e-018	-40.61	0.0	128	992	1908	11862	0.12903	8.4e-024	275715
1	JOLMA2013_HOXB3_DBD JOLMA2013_HOXB3_DBD	1.6e-016	1.8e-019	-43.19	0.0	128	992	1680	10233	0.12903	6.9e-025	253440
1	JOLMA2013_HOXB5_DBD JOLMA2013_HOXB5_DBD	2.8e-004	3.0e-007	-15.01	0.0	120	992	1759	12385	0.12097	1.2e-012	244035
1	JOLMA2013_Hoxa2_DBD JOLMA2013_Hoxa2_DBD	4.8e-026	5.1e-029	-65.15	0.0	128	992	1794	10514	0.12903	1.7e-034	295020
1	JOLMA2013_Hoxd3_DBD JOLMA2013_Hoxd3_DBD	9.6e-023	1.0e-025	-57.54	0.0	124	992	2687	17344	0.12500	4.0e-031	257895
1	JOLMA2013_LBX2_DBD JOLMA2013_LBX2_DBD	2.4e-004	2.6e-007	-15.17	0.0	197	989	3132	14008	0.19919	6.0e-013	430274
1	JOLMA2013_LHX2_DBD JOLMA2013_LHX2_DBD	1.0e-018	1.1e-021	-48.29	0.0	128	992	2326	14556	0.12903	4.0e-027	268290
1	JOLMA2013_LHX6_full JOLMA2013_LHX6_full	2.1e-030	2.3e-033	-75.16	0.0	128	992	2664	16202	0.12903	8.9e-039	255915
1	JOLMA2013_Lhx8_DBD_2 JOLMA2013_Lhx8_DBD_2	5.2e-016	5.5e-019	-42.04	0.0	138	994	3065	18598	0.13883	9.5e-024	58032
1	JOLMA2013_MEOX1_full JOLMA2013_MEOX1_full	3.8e-058	4.1e-061	-139.05	0.0	128	992	3574	20955	0.12903	1.4e-066	284625
1	JOLMA2013_MEOX2_DBD JOLMA2013_MEOX2_DBD	9.0e-044	9.6e-047	-105.96	0.0	140	992	3676	20500	0.14113	3.1e-052	311355
1	JOLMA2013_MSX1_full JOLMA2013_MSX1_full	3.5e-007	3.8e-010	-21.70	0.0	128	994	2776	18738	0.12877	4.5e-015	83824
1	JOLMA2013_Meox2_DBD JOLMA2013_Meox2_DBD	1.0e-029	1.1e-032	-73.57	0.0	128	994	3232	20238	0.12877	2.0e-037	56544
1	JOLMA2013_NKX6-1_full JOLMA2013_NKX6-1_full	2.0e-002	2.1e-005	-10.75	0.0	102	994	1257	10332	0.10262	2.7e-010	78864
1	JOLMA2013_NKX6-2_DBD JOLMA2013_NKX6-2_DBD	2.8e-006	3.0e-009	-19.62	0.0	100	994	2529	21750	0.10060	3.1e-014	96224
1	JOLMA2013_NOTO_DBD JOLMA2013_NOTO_DBD	9.0e-003	9.6e-006	-11.56	0.0	416	992	3234	7062	0.41935	3.2e-011	302445
1	JOLMA2013_Nkx6-1_DBD JOLMA2013_Nkx6-1_DBD	6.0e-008	6.4e-011	-23.48	0.0	126	994	2986	20489	0.12676	6.4e-016	99200
1	JOLMA2013_PDX1_DBD_2 JOLMA2013_PDX1_DBD_2	3.3e-020	3.5e-023	-51.72	0.0	128	994	2143	13265	0.12877	6.7e-028	52080
1	JOLMA2013_Rhox11_DBD JOLMA2013_Rhox11_DBD	4.5e-011	4.8e-014	-30.66	0.0	231	993	3904	14786	0.23263	2.8e-019	172112
1	JOLMA2013_VAX1_DBD JOLMA2013_VAX1_DBD	2.9e-014	3.1e-017	-38.02	0.0	192	994	2219	9518	0.19316	3.2e-022	96224
1	JOLMA2013_VAX2_DBD JOLMA2013_VAX2_DBD	3.4e-024	3.6e-027	-60.90	0.0	140	994	2503	14201	0.14085	4.0e-032	88784
1	JOLMA2013_VENTX_DBD JOLMA2013_VENTX_DBD	9.4e-013	1.0e-015	-34.54	0.0	197	993	1886	7810	0.19839	6.8e-021	146816
1	JOLMA2013_VSX1_full JOLMA2013_VSX1_full	3.0e-004	3.2e-007	-14.96	0.0	195	991	1422	6082	0.19677	7.3e-013	440055
1	JOLMA2013_HNF4A_DBD JOLMA2013_HNF4A_DBD	2.4e-002	2.5e-005	-10.59	0.0	154	986	120	428	0.15619	5.1e-011	492492
1	JOLMA2013_HNF4A_DBD_2 JOLMA2013_HNF4A_DBD_2	2.4e-008	2.5e-011	-24.41	0.0	170	986	54	99	0.17241	4.9e-017	518076
1	JOLMA2013_HNF4A_full JOLMA2013_HNF4A_full	4.7e-011	5.0e-014	-30.63	0.0	172	986	186	556	0.17444	1.0e-019	477240
1	JOLMA2013_HNF4A_full_3 JOLMA2013_HNF4A_full_3	8.3e-012	8.8e-015	-32.36	0.0	130	986	96	272	0.13185	1.8e-020	489540
1	JOLMA2013_Hnf4a_DBD JOLMA2013_Hnf4a_DBD	1.0e-010	1.1e-013	-29.86	0.0	130	986	70	171	0.13185	2.2e-019	482652
1	JOLMA2013_NR2E1_full JOLMA2013_NR2E1_full	6.3e-018	6.7e-021	-46.45	0.0	87	993	2468	22868	0.08761	4.4e-026	153760
1	JOLMA2013_NR2E1_full_2 JOLMA2013_NR2E1_full_2	1.2e-005	1.3e-008	-18.15	0.0	82	988	1991	20316	0.08300	2.3e-014	569415
1	JOLMA2013_Nr2e1_DBD JOLMA2013_Nr2e1_DBD	2.6e-031	2.8e-034	-77.27	0.0	173	993	4729	22739	0.17422	1.8e-039	150288
1	JOLMA2013_Nr2e1_DBD_2 JOLMA2013_Nr2e1_DBD_2	2.1e-020	2.2e-023	-52.16	0.0	128	988	2282	14070	0.12955	4.1e-029	545751
