# Supplementary material for: Motif signatures in stretch enhancers are enriched for disease-associated genetic variants
Source: Epigenetics Chromatin. 2015 Jul 16;8:23. doi: 10.1186/s13072-015-0015-7 (PMC4502539; doi:10.1186/s13072-015-0015-7)
Supplement: Additional file 3: — CentriMo scans of DHS sequences with database motifs. Zip archive of text outputs from CentriMo scans on DHS sequences within SEs or TEs using database motifs. File names specify the cell type and enhancer class. Can be downloaded at http://fusion.nhgri.nih.gov/files/se-motifs/AdditionalFile3.zip. [file 13072_2015_15_MOESM3_ESM.zip › AdditionalFile3/Islets.TE.CentriMo.txt]

# WARNING: this file is not sorted!
# db	id alt	E-value	adj_p-value	log_adj_p-value	bin_location	bin_width	total_width	sites_in_bin	total_sites	p_success	p-value	mult_tests
1	JASPAR2014_Arnt JASPAR2014_Arnt	6.6e-002	7.1e-005	-9.56	0.0	230	996	664	2382	0.23092	3.6e-008	1988
1	JASPAR2014_ELK1 JASPAR2014_ELK1	6.6e-008	7.0e-011	-23.38	0.0	194	992	845	3339	0.19556	3.0e-016	231165
1	JASPAR2014_NHLH1 JASPAR2014_NHLH1	4.1e-022	4.4e-025	-56.09	0.0	216	990	1226	4167	0.21818	1.2e-030	367536
1	JASPAR2014_MZF1_1-4 JASPAR2014_MZF1_1-4	1.8e-002	2.0e-005	-10.84	0.0	286	996	1590	4888	0.28715	3.3e-009	5964
1	JASPAR2014_Pax2 JASPAR2014_Pax2	1.0e-033	1.1e-036	-82.80	0.0	208	994	1117	3675	0.20926	1.6e-041	68448
1	JASPAR2014_SPIB JASPAR2014_SPIB	5.3e-005	5.6e-008	-16.70	0.0	343	995	1814	4610	0.34472	2.8e-012	20377
1	JASPAR2014_NFE2L1::MafG JASPAR2014_NFE2L1::MafG	2.3e-049	2.4e-052	-118.84	0.0	94	996	648	3604	0.09438	2.7e-056	8946
1	JASPAR2014_TAL1::TCF3 JASPAR2014_TAL1::TCF3	6.6e-014	7.1e-017	-37.19	0.0	134	990	510	2468	0.13535	1.8e-022	386308
1	JASPAR2014_REL JASPAR2014_REL	8.6e-010	9.1e-013	-27.72	0.0	64	992	76	387	0.06452	4.3e-018	214335
1	JASPAR2014_RELA JASPAR2014_RELA	2.0e-010	2.2e-013	-29.16	0.0	194	992	643	2389	0.19556	1.9e-018	112860
1	JASPAR2014_Mafb JASPAR2014_Mafb	3.3e-025	3.5e-028	-63.23	0.0	154	994	798	3427	0.15493	9.0e-033	38688
1	JASPAR2014_TLX1::NFIC JASPAR2014_TLX1::NFIC	8.7e-007	9.2e-010	-20.80	0.0	180	988	323	1177	0.18219	4.6e-015	203116
1	JASPAR2014_ELF5 JASPAR2014_ELF5	4.6e-003	4.9e-006	-12.23	0.0	285	993	1625	4931	0.28701	3.7e-011	130944
1	JASPAR2014_CTCF JASPAR2014_CTCF	5.1e-438	5.4e-441	-1013.75	0.0	103	983	648	846	0.10478	1.2e-446	464977
1	JASPAR2014_GABPA JASPAR2014_GABPA	1.9e-036	2.0e-039	-89.11	0.0	171	991	973	3668	0.17255	8.3e-045	240075
1	JASPAR2014_Klf4 JASPAR2014_Klf4	6.5e-007	6.9e-010	-21.10	0.0	264	992	234	558	0.26613	3.3e-015	209880
1	JASPAR2014_FEV JASPAR2014_FEV	1.0e-010	1.1e-013	-29.87	0.0	158	994	255	948	0.15895	4.7e-018	22816
1	JASPAR2014_NFIC JASPAR2014_NFIC	2.4e-005	2.5e-008	-17.50	0.0	298	996	1513	4352	0.29920	3.4e-012	7455
1	JASPAR2014_JUN::FOS JASPAR2014_JUN::FOS	3.5e-260	3.7e-263	-604.27	0.0	137	995	699	1249	0.13769	1.7e-267	21371
1	JASPAR2014_Tcfcp2l1 JASPAR2014_Tcfcp2l1	2.7e-014	2.9e-017	-38.08	0.0	210	988	1040	3701	0.21255	5.6e-023	513213
1	JASPAR2014_Atoh1 JASPAR2014_Atoh1	2.1e-026	2.2e-029	-65.99	0.0	140	994	523	2217	0.14085	5.5e-033	3968
1	JASPAR2014_BATF::JUN JASPAR2014_BATF::JUN	3.4e-178	3.7e-181	-415.47	0.0	135	991	695	1597	0.13623	1.8e-186	206415
1	JASPAR2014_Bcl6 JASPAR2014_Bcl6	6.4e-002	6.8e-005	-9.60	0.0	722	988	3093	3996	0.73077	2.0e-010	347565
1	JASPAR2014_Bhlhe40 JASPAR2014_Bhlhe40	2.6e-002	2.8e-005	-10.48	0.0	89	991	371	2973	0.08981	1.4e-010	206415
1	JASPAR2014_E2F3 JASPAR2014_E2F3	3.8e-004	4.0e-007	-14.73	0.0	189	987	626	2520	0.19149	1.2e-012	336226
1	JASPAR2014_E2F4 JASPAR2014_E2F4	2.1e-002	2.2e-005	-10.73	0.0	185	991	449	1819	0.18668	1.1e-010	196020
1	JASPAR2014_ELF1 JASPAR2014_ELF1	2.9e-020	3.0e-023	-51.85	0.0	169	989	942	3915	0.17088	1.1e-028	269724
1	JASPAR2014_Erg JASPAR2014_Erg	3.4e-020	3.6e-023	-51.68	0.0	215	991	1251	4338	0.21695	1.7e-028	211365
1	JASPAR2014_FLI1 JASPAR2014_FLI1	7.6e-032	8.1e-035	-78.50	0.0	219	991	1289	4165	0.22099	3.4e-040	236115
1	JASPAR2014_FOS JASPAR2014_FOS	9.6e-291	1.0e-293	-674.64	0.0	141	991	867	1627	0.14228	5.4e-299	189090
1	JASPAR2014_FOSL1 JASPAR2014_FOSL1	1.2e-327	1.2e-330	-759.64	0.0	137	991	902	1637	0.13824	6.4e-336	191565
1	JASPAR2014_FOSL2 JASPAR2014_FOSL2	8.1e-265	8.7e-268	-614.93	0.0	143	991	620	965	0.14430	4.1e-273	209385
1	JASPAR2014_HNF4G JASPAR2014_HNF4G	4.8e-003	5.1e-006	-12.19	0.0	579	987	1480	2261	0.58663	1.7e-011	291856
1	JASPAR2014_JUN JASPAR2014_JUN	4.2e-013	4.5e-016	-35.35	0.0	129	989	199	771	0.13043	1.7e-021	269230
1	JASPAR2014_JUNB JASPAR2014_JUNB	2.2e-322	2.4e-325	-747.47	0.0	139	991	892	1609	0.14026	1.4e-330	168795
1	JASPAR2014_JUND JASPAR2014_JUND	3.2e-305	3.4e-308	-707.98	0.0	141	991	914	1720	0.14228	2.1e-313	160875
1	JASPAR2014_Klf1 JASPAR2014_Klf1	9.9e-002	1.1e-004	-9.16	0.0	189	991	917	3985	0.19072	4.0e-010	265320
1	JASPAR2014_MAFF JASPAR2014_MAFF	6.0e-016	6.4e-019	-41.89	0.0	162	984	694	2918	0.16463	2.6e-024	248937
1	JASPAR2014_MAFK JASPAR2014_MAFK	2.0e-008	2.1e-011	-24.57	0.0	161	987	698	3179	0.16312	8.4e-017	251923
1	JASPAR2014_Meis1 JASPAR2014_Meis1	6.6e-012	7.1e-015	-32.58	0.0	199	987	1122	4321	0.20162	2.2e-020	319464
1	JASPAR2014_Myod1 JASPAR2014_Myod1	6.1e-026	6.5e-029	-64.90	0.0	213	989	1174	3932	0.21537	2.5e-034	258856
1	JASPAR2014_Myog JASPAR2014_Myog	4.9e-024	5.2e-027	-60.52	0.0	211	991	1066	3592	0.21292	2.9e-032	182160
1	JASPAR2014_NFE2::MAF JASPAR2014_NFE2::MAF	9.4e-099	1.0e-101	-232.56	0.0	111	987	509	1600	0.11246	3.2e-107	311576
1	JASPAR2014_NFYB JASPAR2014_NFYB	1.2e-009	1.3e-012	-27.39	0.0	119	987	71	198	0.12057	4.9e-018	260797
1	JASPAR2014_Rfx1 JASPAR2014_Rfx1	3.6e-022	3.8e-025	-56.23	0.0	202	988	278	706	0.20445	1.2e-030	309111
1	JASPAR2014_RFX5 JASPAR2014_RFX5	1.3e-022	1.4e-025	-57.25	0.0	267	987	731	1852	0.27052	4.3e-031	315027
1	JASPAR2014_SP2 JASPAR2014_SP2	1.3e-007	1.4e-010	-22.67	0.0	181	987	200	628	0.18338	3.9e-016	366299
1	JASPAR2014_Stat4 JASPAR2014_Stat4	2.1e-003	2.2e-006	-13.02	0.0	494	988	1118	1937	0.50000	6.8e-012	324887
1	JASPAR2014_Tcf12 JASPAR2014_Tcf12	2.0e-025	2.1e-028	-63.73	0.0	211	991	1104	3710	0.21292	9.5e-034	220770
1	JASPAR2014_Tcf3 JASPAR2014_Tcf3	4.8e-028	5.1e-031	-69.74	0.0	145	991	880	3986	0.14632	2.3e-036	224730
1	JASPAR2014_TFAP2C JASPAR2014_TFAP2C	1.7e-005	1.8e-008	-17.83	0.0	323	987	1697	4465	0.32725	6.1e-014	294814
1	JASPAR2014_USF2 JASPAR2014_USF2	1.6e-010	1.7e-013	-29.43	0.0	131	991	205	834	0.13219	7.6e-019	217800
1	JASPAR2014_E2F1 JASPAR2014_E2F1	2.5e-003	2.7e-006	-12.83	0.0	153	991	243	1042	0.15439	2.1e-011	128700
1	JASPAR2014_EGR1 JASPAR2014_EGR1	2.5e-004	2.6e-007	-15.15	0.0	148	988	751	3921	0.14980	8.0e-013	329817
1	JASPAR2014_ELK4 JASPAR2014_ELK4	1.5e-039	1.6e-042	-96.21	0.0	217	991	1289	4063	0.21897	7.7e-048	213345
1	JASPAR2014_Ets1 JASPAR2014_Ets1	1.1e-015	1.2e-018	-41.27	0.0	181	987	972	3911	0.18338	3.5e-024	344114
1	JASPAR2014_Myb JASPAR2014_Myb	2.0e-012	2.2e-015	-33.76	0.0	212	992	681	2300	0.21371	1.4e-020	149985
1	JASPAR2014_Mycn JASPAR2014_Mycn	1.8e-002	1.9e-005	-10.87	0.0	74	994	120	922	0.07445	2.4e-009	7936
1	JASPAR2014_Nfe2l2 JASPAR2014_Nfe2l2	1.1e-094	1.1e-097	-223.24	0.0	107	987	550	1903	0.10841	3.2e-103	347565
1	JASPAR2014_NFKB1 JASPAR2014_NFKB1	1.2e-013	1.3e-016	-36.60	0.0	65	991	78	345	0.06559	5.7e-022	222255
1	JASPAR2014_NFYA JASPAR2014_NFYA	4.9e-009	5.2e-012	-25.98	0.0	132	984	117	391	0.13415	1.7e-017	298528
1	JASPAR2014_Spi1 JASPAR2014_Spi1	4.2e-003	4.4e-006	-12.33	0.0	433	987	2112	4319	0.43870	1.6e-011	282982
1	JASPAR2014_SP1 JASPAR2014_SP1	1.2e-006	1.2e-009	-20.51	0.0	87	991	266	1863	0.08779	5.6e-015	223245
1	JASPAR2014_STAT3 JASPAR2014_STAT3	6.1e-003	6.5e-006	-11.94	0.0	561	991	1875	3000	0.56609	3.0e-011	219780
1	JASPAR2014_TFAP2A JASPAR2014_TFAP2A	2.1e-008	2.2e-011	-24.54	0.0	341	987	1766	4352	0.34549	6.9e-017	316506
1	JASPAR2014_USF1 JASPAR2014_USF1	8.2e-012	8.7e-015	-32.38	0.0	167	991	266	918	0.16852	4.1e-020	210375
1	JASPAR2014_Bach1::Mafk JASPAR2014_Bach1::Mafk	6.3e-084	6.7e-087	-198.43	0.0	137	987	574	1727	0.13880	1.9e-092	342635
1	JASPAR2014_THAP1 JASPAR2014_THAP1	2.0e-012	2.1e-015	-33.79	0.0	333	993	1964	4934	0.33535	1.9e-020	110608
1	JASPAR2014_EHF JASPAR2014_EHF	1.2e-008	1.3e-011	-25.10	0.0	214	994	532	1817	0.21529	6.3e-015	1984
1	JASPAR2014_KLF5 JASPAR2014_KLF5	1.6e-009	1.7e-012	-27.09	0.0	102	992	157	755	0.10282	1.2e-017	141075
1	JASPAR2014_RFX2 JASPAR2014_RFX2	5.1e-024	5.5e-027	-60.47	0.0	177	983	183	428	0.18006	1.7e-032	313749
1	JOLMA2013_CTCF_full JOLMA2013_CTCF_full	4.8e-393	5.1e-396	-910.19	0.0	103	985	670	997	0.10457	1.3e-401	391632
1	JOLMA2013_EGR2_DBD JOLMA2013_EGR2_DBD	1.5e-005	1.6e-008	-17.98	0.0	153	991	446	2058	0.15439	5.9e-014	263835
1	JOLMA2013_Hic1_DBD JOLMA2013_Hic1_DBD	6.1e-009	6.5e-012	-25.76	0.0	86	984	167	964	0.08740	2.3e-017	283307
1	JOLMA2013_KLF13_full JOLMA2013_KLF13_full	7.6e-008	8.1e-011	-23.24	0.0	190	984	259	832	0.19309	3.1e-016	257775
1	JOLMA2013_KLF14_DBD JOLMA2013_KLF14_DBD	1.0e-007	1.1e-010	-22.95	0.0	186	988	365	1297	0.18826	2.5e-016	440249
1	JOLMA2013_KLF16_DBD JOLMA2013_KLF16_DBD	3.0e-006	3.2e-009	-19.57	0.0	155	991	71	179	0.15641	9.3e-015	340065
1	JOLMA2013_Klf12_DBD JOLMA2013_Klf12_DBD	1.3e-004	1.4e-007	-15.78	0.0	185	987	281	998	0.18744	3.2e-013	436305
1	JOLMA2013_SNAI2_DBD JOLMA2013_SNAI2_DBD	4.9e-002	5.2e-005	-9.87	0.0	161	993	236	989	0.16213	3.8e-010	136400
1	JOLMA2013_SP1_DBD JOLMA2013_SP1_DBD	2.2e-007	2.3e-010	-22.20	0.0	101	991	150	745	0.10192	7.3e-016	313830
1	JOLMA2013_SP3_DBD JOLMA2013_SP3_DBD	2.1e-003	2.3e-006	-13.00	0.0	127	991	67	221	0.12815	5.5e-012	410355
1	JOLMA2013_SP4_full JOLMA2013_SP4_full	4.7e-019	5.0e-022	-49.06	0.0	195	985	218	543	0.19797	1.3e-027	383268
1	JOLMA2013_SP8_DBD JOLMA2013_SP8_DBD	1.3e-002	1.4e-005	-11.21	0.0	170	990	75	206	0.17172	3.2e-011	422370
1	JOLMA2013_ZIC1_full JOLMA2013_ZIC1_full	4.7e-014	5.0e-017	-37.53	0.0	76	988	280	1980	0.07692	1.4e-022	362355
1	JOLMA2013_ZIC3_full JOLMA2013_ZIC3_full	1.2e-008	1.3e-011	-25.05	0.0	151	987	472	2124	0.15299	3.2e-017	415599
1	JOLMA2013_ZIC4_DBD JOLMA2013_ZIC4_DBD	5.4e-032	5.8e-035	-78.84	0.0	77	987	594	4313	0.07801	1.2e-040	467857
1	JOLMA2013_Zic3_DBD JOLMA2013_Zic3_DBD	1.6e-019	1.7e-022	-50.10	0.0	75	987	307	2091	0.07599	4.5e-028	390456
1	JOLMA2013_EHF_full JOLMA2013_EHF_full	9.9e-021	1.1e-023	-52.90	0.0	204	990	758	2522	0.20606	2.9e-029	366548
1	JOLMA2013_ELF1_DBD JOLMA2013_ELF1_DBD	5.0e-017	5.3e-020	-44.38	0.0	170	990	574	2208	0.17172	1.7e-025	306280
1	JOLMA2013_ELF3_DBD JOLMA2013_ELF3_DBD	7.0e-019	7.4e-022	-48.65	0.0	164	990	566	2208	0.16566	2.5e-027	300846
1	JOLMA2013_ELF3_full JOLMA2013_ELF3_full	1.5e-011	1.6e-014	-31.78	0.0	203	989	603	2083	0.20526	4.8e-020	329992
1	JOLMA2013_ELF4_full JOLMA2013_ELF4_full	1.1e-018	1.2e-021	-48.21	0.0	168	990	563	2148	0.16970	3.8e-027	301340
1	JOLMA2013_ELF5_DBD JOLMA2013_ELF5_DBD	3.2e-021	3.4e-024	-54.05	0.0	171	991	1132	4775	0.17255	9.4e-030	359370
1	JOLMA2013_ELF5_full JOLMA2013_ELF5_full	2.4e-022	2.6e-025	-56.63	0.0	171	991	904	3644	0.17255	7.6e-031	336600
1	JOLMA2013_ELK1_DBD JOLMA2013_ELK1_DBD	1.7e-026	1.8e-029	-66.19	0.0	216	992	998	3209	0.21774	7.5e-035	237600
1	JOLMA2013_ELK1_full JOLMA2013_ELK1_full	4.5e-021	4.8e-024	-53.70	0.0	172	992	642	2424	0.17339	2.5e-029	193050
1	JOLMA2013_ELK3_DBD JOLMA2013_ELK3_DBD	1.5e-027	1.6e-030	-68.62	0.0	216	992	1078	3493	0.21774	6.5e-036	242055
1	JOLMA2013_ELK4_DBD JOLMA2013_ELK4_DBD	9.5e-026	1.0e-028	-64.46	0.0	216	992	1204	4013	0.21774	4.5e-034	225225
1	JOLMA2013_ERF_DBD JOLMA2013_ERF_DBD	1.2e-024	1.3e-027	-61.92	0.0	220	992	1206	3975	0.22177	5.6e-033	228195
1	JOLMA2013_ERG_DBD JOLMA2013_ERG_DBD	8.4e-023	8.9e-026	-57.68	0.0	214	992	1070	3584	0.21573	3.7e-031	239085
1	JOLMA2013_ERG_full JOLMA2013_ERG_full	1.4e-024	1.5e-027	-61.80	0.0	220	992	1137	3714	0.22177	6.1e-033	238590
1	JOLMA2013_ETS1_DBD JOLMA2013_ETS1_DBD	3.0e-024	3.2e-027	-61.02	0.0	192	992	718	2447	0.19355	1.4e-032	222255
1	JOLMA2013_ETS1_full JOLMA2013_ETS1_full	1.5e-022	1.5e-025	-57.13	0.0	172	992	1076	4449	0.17339	5.9e-031	261855
1	JOLMA2013_ETV1_DBD JOLMA2013_ETV1_DBD	1.0e-025	1.1e-028	-64.36	0.0	216	992	1060	3456	0.21774	4.2e-034	267795
1	JOLMA2013_ETV2_DBD JOLMA2013_ETV2_DBD	1.3e-011	1.4e-014	-31.88	0.0	255	991	1000	3014	0.25732	5.4e-020	264825
1	JOLMA2013_ETV3_DBD JOLMA2013_ETV3_DBD	2.7e-008	2.8e-011	-24.29	0.0	174	992	910	4021	0.17540	1.1e-016	249480
1	JOLMA2013_ETV4_DBD JOLMA2013_ETV4_DBD	4.4e-025	4.7e-028	-62.92	0.0	216	992	1314	4459	0.21774	1.8e-033	268785
1	JOLMA2013_ETV5_DBD JOLMA2013_ETV5_DBD	4.9e-021	5.2e-024	-53.61	0.0	184	992	924	3520	0.18548	1.8e-029	295020
1	JOLMA2013_ETV6_full JOLMA2013_ETV6_full	7.9e-009	8.4e-012	-25.50	0.0	129	987	268	1230	0.13070	2.8e-017	302702
1	JOLMA2013_ETV6_full_2 JOLMA2013_ETV6_full_2	1.0e-025	1.1e-028	-64.39	0.0	168	992	896	3595	0.16935	4.5e-034	242055
1	JOLMA2013_Elf5_DBD JOLMA2013_Elf5_DBD	1.2e-022	1.2e-025	-57.35	0.0	171	991	911	3668	0.17255	3.8e-031	324720
1	JOLMA2013_Elk3_DBD JOLMA2013_Elk3_DBD	8.6e-019	9.2e-022	-48.44	0.0	216	992	798	2587	0.21774	5.2e-027	175230
1	JOLMA2013_FEV_DBD JOLMA2013_FEV_DBD	5.1e-022	5.5e-025	-55.87	0.0	216	992	1004	3316	0.21774	2.1e-030	261360
1	JOLMA2013_FLI1_DBD JOLMA2013_FLI1_DBD	5.6e-025	5.9e-028	-62.69	0.0	220	992	1141	3721	0.22177	2.3e-033	252945
1	JOLMA2013_FLI1_DBD_2 JOLMA2013_FLI1_DBD_2	7.3e-003	7.7e-006	-11.77	0.0	266	988	268	700	0.26923	4.0e-011	193256
1	JOLMA2013_FLI1_full JOLMA2013_FLI1_full	8.0e-023	8.5e-026	-57.72	0.0	174	992	907	3593	0.17540	4.1e-031	209385
1	JOLMA2013_GABPA_full JOLMA2013_GABPA_full	3.5e-024	3.7e-027	-60.86	0.0	172	992	881	3479	0.17339	1.7e-032	220770
1	JOLMA2013_SPDEF_DBD JOLMA2013_SPDEF_DBD	1.0e-006	1.1e-009	-20.64	0.0	175	991	553	2294	0.17659	4.1e-015	261360
1	JOLMA2013_SPDEF_full JOLMA2013_SPDEF_full	2.9e-007	3.1e-010	-21.89	0.0	209	991	666	2383	0.21090	1.2e-015	250470
1	JOLMA2013_MEIS1_DBD JOLMA2013_MEIS1_DBD	1.3e-005	1.4e-008	-18.08	0.0	219	995	1086	4058	0.22010	5.1e-013	27335
1	JOLMA2013_MEIS2_DBD_2 JOLMA2013_MEIS2_DBD_2	1.5e-011	1.6e-014	-31.80	0.0	218	994	1318	4815	0.21932	3.3e-019	46624
1	JOLMA2013_MEIS3_DBD JOLMA2013_MEIS3_DBD	8.6e-005	9.1e-008	-16.21	0.0	188	994	905	3857	0.18913	1.3e-012	68448
1	JOLMA2013_Meis2_DBD JOLMA2013_Meis2_DBD	1.9e-005	2.0e-008	-17.74	0.0	185	995	935	4058	0.18593	8.0e-013	24850
1	JOLMA2013_Meis3_DBD JOLMA2013_Meis3_DBD	1.1e-008	1.1e-011	-25.20	0.0	185	995	1126	4849	0.18593	4.6e-016	24850
1	JOLMA2013_TGIF2LX_full JOLMA2013_TGIF2LX_full	7.4e-002	7.9e-005	-9.45	0.0	176	990	171	612	0.17778	3.9e-010	200564
1	JOLMA2013_TGIF2_DBD JOLMA2013_TGIF2_DBD	9.0e-002	9.6e-005	-9.25	0.0	176	990	208	777	0.17778	3.4e-010	281086
1	JOLMA2013_NFIA_full JOLMA2013_NFIA_full	2.8e-023	2.9e-026	-58.79	0.0	177	987	384	1203	0.17933	9.3e-032	316013
1	JOLMA2013_NFIB_full JOLMA2013_NFIB_full	5.7e-023	6.1e-026	-58.06	0.0	177	987	396	1256	0.17933	1.9e-031	329324
1	JOLMA2013_NFIX_full JOLMA2013_NFIX_full	2.6e-029	2.7e-032	-72.67	0.0	213	987	517	1414	0.21581	5.7e-038	480675
1	JOLMA2013_RFX2_DBD JOLMA2013_RFX2_DBD	9.9e-015	1.1e-017	-39.09	0.0	140	986	64	123	0.14199	5.4e-023	197292
1	JOLMA2013_RFX2_DBD_2 JOLMA2013_RFX2_DBD_2	1.3e-006	1.4e-009	-20.42	0.0	83	987	41	126	0.08409	1.5e-014	93177
1	JOLMA2013_RFX3_DBD JOLMA2013_RFX3_DBD	2.8e-016	3.0e-019	-42.65	0.0	140	986	59	101	0.14199	8.5e-025	354732
1	JOLMA2013_RFX3_DBD_2 JOLMA2013_RFX3_DBD_2	7.2e-009	7.7e-012	-25.59	0.0	73	987	68	299	0.07396	3.9e-017	196707
1	JOLMA2013_RFX4_DBD JOLMA2013_RFX4_DBD	5.1e-017	5.4e-020	-44.37	0.0	146	986	66	116	0.14807	1.4e-025	386712
1	JOLMA2013_RFX4_DBD_2 JOLMA2013_RFX4_DBD_2	3.3e-004	3.5e-007	-14.85	0.0	59	987	68	444	0.05978	1.6e-012	224315
1	JOLMA2013_RFX5_DBD JOLMA2013_RFX5_DBD	3.0e-015	3.2e-018	-40.28	0.0	182	986	71	118	0.18458	1.4e-023	236652
1	JOLMA2013_RFX5_DBD_2 JOLMA2013_RFX5_DBD_2	5.8e-015	6.2e-018	-39.62	0.0	182	986	162	410	0.18458	2.6e-023	242556
1	JOLMA2013_Rfx2_DBD JOLMA2013_Rfx2_DBD	5.4e-014	5.7e-017	-37.40	0.0	140	986	58	106	0.14199	2.0e-022	290772
1	JOLMA2013_Rfx2_DBD_2 JOLMA2013_Rfx2_DBD_2	1.7e-013	1.9e-016	-36.22	0.0	83	987	174	957	0.08409	7.1e-022	260797
1	JOLMA2013_Rfx3_DBD JOLMA2013_Rfx3_DBD	5.8e-014	6.2e-017	-37.32	0.0	140	986	50	83	0.14199	4.4e-022	141204
1	JOLMA2013_EOMES_DBD_2 JOLMA2013_EOMES_DBD_2	2.6e-002	2.8e-005	-10.48	0.0	318	982	546	1342	0.32383	8.8e-011	318990
1	JOLMA2013_TFAP2A_DBD JOLMA2013_TFAP2A_DBD	6.2e-009	6.6e-012	-25.74	0.0	354	990	1868	4459	0.35758	1.6e-017	424346
1	JOLMA2013_TFAP2A_DBD_3 JOLMA2013_TFAP2A_DBD_3	4.2e-007	4.4e-010	-21.54	0.0	113	989	430	2572	0.11426	1.0e-015	445094
1	JOLMA2013_TFAP2B_DBD JOLMA2013_TFAP2B_DBD	7.6e-011	8.0e-014	-30.15	0.0	358	990	1913	4484	0.36162	1.9e-019	414960
1	JOLMA2013_TFAP2B_DBD_2 JOLMA2013_TFAP2B_DBD_2	3.1e-002	3.3e-005	-10.31	0.0	241	991	572	1853	0.24319	1.0e-010	321750
1	JOLMA2013_TFAP2B_DBD_3 JOLMA2013_TFAP2B_DBD_3	6.5e-004	6.9e-007	-14.18	0.0	207	989	776	2951	0.20930	1.6e-012	435214
1	JOLMA2013_TFAP2C_DBD JOLMA2013_TFAP2C_DBD	1.1e-009	1.2e-012	-27.48	0.0	316	990	1679	4407	0.31919	2.6e-018	443118
1	JOLMA2013_TFAP2C_DBD_3 JOLMA2013_TFAP2C_DBD_3	1.5e-002	1.6e-005	-11.05	0.0	207	989	720	2753	0.20930	3.7e-011	428792
1	JOLMA2013_TFAP2C_full JOLMA2013_TFAP2C_full	5.3e-011	5.7e-014	-30.50	0.0	338	990	1951	4835	0.34141	1.5e-019	389766
1	JOLMA2013_Tcfap2a_DBD JOLMA2013_Tcfap2a_DBD	2.6e-008	2.8e-011	-24.31	0.0	352	990	1740	4167	0.35556	6.7e-017	411008
1	JOLMA2013_Tcfap2a_DBD_3 JOLMA2013_Tcfap2a_DBD_3	7.0e-005	7.4e-008	-16.42	0.0	113	989	405	2476	0.11426	1.6e-013	453986
1	JOLMA2013_ARNTL_DBD JOLMA2013_ARNTL_DBD	2.4e-002	2.5e-005	-10.59	0.0	118	992	154	787	0.11895	4.1e-010	61380
1	JOLMA2013_Ascl2_DBD JOLMA2013_Ascl2_DBD	3.2e-029	3.4e-032	-72.46	0.0	250	992	1040	2895	0.25202	1.7e-037	198990
1	JOLMA2013_Atoh1_DBD JOLMA2013_Atoh1_DBD	9.3e-005	9.9e-008	-16.13	0.0	134	992	298	1467	0.13508	4.2e-013	236610
1	JOLMA2013_BHLHA15_DBD JOLMA2013_BHLHA15_DBD	5.2e-003	5.5e-006	-12.11	0.0	34	992	105	1533	0.03427	4.9e-011	112860
1	JOLMA2013_BHLHE41_full JOLMA2013_BHLHE41_full	3.2e-003	3.4e-006	-12.60	0.0	174	992	267	1043	0.17540	4.8e-011	70290
1	JOLMA2013_FIGLA_DBD JOLMA2013_FIGLA_DBD	3.8e-012	4.0e-015	-33.14	0.0	136	992	900	4877	0.13710	1.5e-020	267300
1	JOLMA2013_HEY2_DBD JOLMA2013_HEY2_DBD	7.5e-002	8.0e-005	-9.43	0.0	12	992	83	3190	0.01210	3.7e-010	218790
1	JOLMA2013_ID4_DBD JOLMA2013_ID4_DBD	1.0e-003	1.1e-006	-13.72	0.0	164	992	902	4406	0.16532	4.5e-012	246015
1	JOLMA2013_MLXIPL_full JOLMA2013_MLXIPL_full	5.7e-002	6.1e-005	-9.71	0.0	232	992	389	1253	0.23387	3.0e-010	202950
1	JOLMA2013_MNT_DBD JOLMA2013_MNT_DBD	1.1e-003	1.2e-006	-13.67	0.0	168	992	852	4040	0.16935	5.1e-012	226710
1	JOLMA2013_MYF6_full JOLMA2013_MYF6_full	7.3e-013	7.8e-016	-34.79	0.0	262	992	1104	3265	0.26411	5.3e-021	145035
1	JOLMA2013_NEUROD2_full JOLMA2013_NEUROD2_full	9.4e-006	1.0e-008	-18.42	0.0	62	992	142	1155	0.06250	3.9e-014	258390
1	JOLMA2013_NEUROG2_full JOLMA2013_NEUROG2_full	3.6e-002	3.8e-005	-10.17	0.0	198	992	438	1668	0.19960	3.6e-010	107910
1	JOLMA2013_NHLH1_DBD JOLMA2013_NHLH1_DBD	2.1e-015	2.2e-018	-40.64	0.0	314	992	1259	3140	0.31653	1.2e-023	182160
1	JOLMA2013_NHLH1_full JOLMA2013_NHLH1_full	1.8e-017	1.9e-020	-45.41	0.0	316	992	1426	3550	0.31855	1.2e-025	157905
1	JOLMA2013_TCF3_DBD JOLMA2013_TCF3_DBD	2.0e-005	2.1e-008	-17.67	0.0	210	992	1126	4359	0.21169	1.1e-013	195030
1	JOLMA2013_TCF4_DBD JOLMA2013_TCF4_DBD	4.7e-004	5.0e-007	-14.51	0.0	200	992	1088	4457	0.20161	2.5e-012	200970
1	JOLMA2013_TFAP4_DBD JOLMA2013_TFAP4_DBD	1.0e-019	1.1e-022	-50.59	0.0	178	992	951	3797	0.17944	7.0e-028	152955
1	JOLMA2013_TFAP4_full JOLMA2013_TFAP4_full	1.1e-016	1.1e-019	-43.63	0.0	168	992	474	1780	0.16935	9.2e-025	123255
1	JOLMA2013_TFE3_DBD JOLMA2013_TFE3_DBD	2.2e-006	2.4e-009	-19.85	0.0	120	992	177	816	0.12097	9.0e-015	264825
1	JOLMA2013_TFEB_full JOLMA2013_TFEB_full	9.4e-007	1.0e-009	-20.72	0.0	120	992	142	602	0.12097	4.4e-015	230175
1	JOLMA2013_Tcf21_DBD JOLMA2013_Tcf21_DBD	1.9e-011	2.0e-014	-31.52	0.0	260	988	545	1467	0.26316	6.4e-020	319957
1	JOLMA2013_USF1_DBD JOLMA2013_USF1_DBD	1.3e-010	1.3e-013	-29.64	0.0	134	992	245	1034	0.13508	7.2e-019	186120
1	JOLMA2013_ATF4_DBD JOLMA2013_ATF4_DBD	3.0e-005	3.2e-008	-17.25	0.0	137	989	306	1464	0.13852	9.2e-014	349752
1	JOLMA2013_ATF7_DBD JOLMA2013_ATF7_DBD	1.7e-020	1.9e-023	-52.34	0.0	124	988	182	618	0.12551	9.4e-029	198186
1	JOLMA2013_BATF3_DBD JOLMA2013_BATF3_DBD	7.2e-014	7.6e-017	-37.11	0.0	114	988	62	143	0.11538	8.8e-022	86768
1	JOLMA2013_CREB3L1_DBD JOLMA2013_CREB3L1_DBD	4.8e-004	5.1e-007	-14.50	0.0	142	988	291	1360	0.14372	1.8e-012	288898
1	JOLMA2013_CREB3L1_DBD_2 JOLMA2013_CREB3L1_DBD_2	5.5e-002	5.9e-005	-9.74	0.0	52	990	134	1432	0.05253	2.2e-010	270218
1	JOLMA2013_CREB3L1_full JOLMA2013_CREB3L1_full	9.1e-003	9.7e-006	-11.55	0.0	52	990	99	933	0.05253	4.9e-011	197106
1	JOLMA2013_CREB3_full JOLMA2013_CREB3_full	3.7e-023	4.0e-026	-58.49	0.0	182	988	283	785	0.18421	1.8e-031	222836
1	JOLMA2013_CREB3_full_2 JOLMA2013_CREB3_full_2	1.5e-004	1.6e-007	-15.66	0.0	206	988	476	1690	0.20850	5.2e-013	307139
1	JOLMA2013_Creb3l2_DBD_2 JOLMA2013_Creb3l2_DBD_2	1.9e-003	2.0e-006	-13.12	0.0	186	990	277	1007	0.18788	9.1e-012	220818
1	JOLMA2013_Creb5_DBD JOLMA2013_Creb5_DBD	1.2e-018	1.3e-021	-48.11	0.0	148	990	155	432	0.14949	6.5e-027	196118
1	JOLMA2013_JDP2_DBD JOLMA2013_JDP2_DBD	3.3e-233	3.5e-236	-542.15	0.0	137	993	754	1529	0.13797	1.0e-240	33728
1	JOLMA2013_JDP2_DBD_2 JOLMA2013_JDP2_DBD_2	1.8e-024	2.0e-027	-61.50	0.0	182	990	224	561	0.18384	1.3e-032	149682
1	JOLMA2013_JDP2_full JOLMA2013_JDP2_full	1.7e-242	1.8e-245	-563.54	0.0	137	993	834	1764	0.13797	7.1e-250	25296
1	JOLMA2013_JDP2_full_2 JOLMA2013_JDP2_full_2	1.1e-024	1.1e-027	-62.04	0.0	182	990	247	641	0.18384	6.8e-033	167960
1	JOLMA2013_Jdp2_DBD JOLMA2013_Jdp2_DBD	1.2e-251	1.3e-254	-584.62	0.0	141	993	808	1597	0.14199	1.1e-258	11904
1	JOLMA2013_Jdp2_DBD_2 JOLMA2013_Jdp2_DBD_2	3.3e-024	3.5e-027	-60.92	0.0	122	990	176	562	0.12323	2.3e-032	152646
1	JOLMA2013_MAFF_DBD JOLMA2013_MAFF_DBD	1.2e-027	1.3e-030	-68.82	0.0	137	987	386	1467	0.13880	4.1e-036	316506
1	JOLMA2013_MAFG_full JOLMA2013_MAFG_full	8.6e-013	9.1e-016	-34.63	0.0	103	981	202	966	0.10499	2.2e-021	413560
1	JOLMA2013_MAFK_DBD JOLMA2013_MAFK_DBD	2.0e-010	2.2e-013	-29.16	0.0	158	990	962	4595	0.15960	4.9e-019	440154
1	JOLMA2013_MAFK_DBD_2 JOLMA2013_MAFK_DBD_2	3.3e-014	3.5e-017	-37.90	0.0	151	981	468	1958	0.15392	7.0e-023	499310
1	JOLMA2013_MAFK_full JOLMA2013_MAFK_full	1.2e-006	1.2e-009	-20.51	0.0	158	990	950	4682	0.15960	2.8e-015	440648
1	JOLMA2013_MAFK_full_2 JOLMA2013_MAFK_full_2	1.2e-026	1.2e-029	-66.57	0.0	135	987	351	1319	0.13678	2.7e-035	464406
1	JOLMA2013_Mafb_DBD JOLMA2013_Mafb_DBD	1.7e-008	1.8e-011	-24.75	0.0	88	990	438	3291	0.08889	3.8e-017	465842
1	JOLMA2013_Mafb_DBD_2 JOLMA2013_Mafb_DBD_2	3.8e-026	4.0e-029	-65.38	0.0	115	985	329	1407	0.11675	9.6e-035	420660
1	JOLMA2013_Mafb_DBD_3 JOLMA2013_Mafb_DBD_3	1.7e-005	1.8e-008	-17.82	0.0	376	984	774	1637	0.38211	4.7e-014	389363
1	JOLMA2013_NFE2_DBD JOLMA2013_NFE2_DBD	1.9e-176	2.0e-179	-411.48	0.0	145	991	592	1169	0.14632	1.4e-184	145035
1	JOLMA2013_NRL_DBD JOLMA2013_NRL_DBD	8.3e-011	8.9e-014	-30.06	0.0	161	991	927	4323	0.16246	2.8e-019	318285
1	JOLMA2013_XBP1_DBD JOLMA2013_XBP1_DBD	1.7e-017	1.8e-020	-45.48	0.0	200	990	456	1424	0.20202	7.2e-026	245024
1	JOLMA2013_XBP1_DBD_2 JOLMA2013_XBP1_DBD_2	4.4e-008	4.7e-011	-23.77	0.0	206	988	460	1550	0.20850	1.6e-016	304181
1	JOLMA2013_EN2_full JOLMA2013_EN2_full	9.8e-004	1.0e-006	-13.77	0.0	138	992	824	4715	0.13911	3.7e-012	283635
