# Supplementary material for: Motif signatures in stretch enhancers are enriched for disease-associated genetic variants
Source: Epigenetics Chromatin. 2015 Jul 16;8:23. doi: 10.1186/s13072-015-0015-7 (PMC4502539; doi:10.1186/s13072-015-0015-7)
Supplement: Additional file 3: — CentriMo scans of DHS sequences with database motifs. Zip archive of text outputs from CentriMo scans on DHS sequences within SEs or TEs using database motifs. File names specify the cell type and enhancer class. Can be downloaded at http://fusion.nhgri.nih.gov/files/se-motifs/AdditionalFile3.zip. [file 13072_2015_15_MOESM3_ESM.zip › AdditionalFile3/K562.SE.CentriMo.txt]

# WARNING: this file is not sorted!
# db	id alt	E-value	adj_p-value	log_adj_p-value	bin_location	bin_width	total_width	sites_in_bin	total_sites	p_success	p-value	mult_tests
1	JASPAR2014_Arnt JASPAR2014_Arnt	3.0e-011	3.2e-014	-31.07	0.0	126	996	894	5370	0.12651	1.6e-017	1988
1	JASPAR2014_Arnt::Ahr JASPAR2014_Arnt::Ahr	1.4e-012	1.5e-015	-34.15	0.0	288	996	1544	4402	0.28916	4.9e-019	2982
1	JASPAR2014_NR2F1 JASPAR2014_NR2F1	6.7e-008	7.2e-011	-23.36	0.0	272	988	836	2373	0.27530	1.3e-016	552160
1	JASPAR2014_ELK1 JASPAR2014_ELK1	2.0e-069	2.1e-072	-165.05	0.0	186	992	3168	12398	0.18750	8.4e-078	248490
1	JASPAR2014_Mecom JASPAR2014_Mecom	8.7e-038	9.3e-041	-92.18	0.0	136	988	974	4512	0.13765	2.0e-046	459476
1	JASPAR2014_NHLH1 JASPAR2014_NHLH1	1.7e-080	1.8e-083	-190.55	0.0	174	990	2801	11142	0.17576	4.5e-089	391248
1	JASPAR2014_MZF1_1-4 JASPAR2014_MZF1_1-4	2.1e-053	2.2e-056	-128.15	0.0	152	996	2823	13787	0.15261	3.0e-060	7455
1	JASPAR2014_MZF1_5-13 JASPAR2014_MZF1_5-13	1.7e-056	1.8e-059	-135.24	0.0	106	992	1939	12354	0.10685	6.8e-065	270270
1	JASPAR2014_MYC::MAX JASPAR2014_MYC::MAX	1.0e-018	1.1e-021	-48.25	0.0	139	991	1101	5746	0.14026	4.8e-027	231660
1	JASPAR2014_Pax2 JASPAR2014_Pax2	4.6e-161	4.9e-164	-376.04	0.0	158	994	2567	9464	0.15895	7.3e-169	67456
1	JASPAR2014_RORA_1 JASPAR2014_RORA_1	3.1e-006	3.3e-009	-19.52	0.0	94	992	1042	8742	0.09476	2.4e-014	136125
1	JASPAR2014_RREB1 JASPAR2014_RREB1	8.6e-026	9.2e-029	-64.56	0.0	94	982	831	5652	0.09572	1.3e-034	733530
1	JASPAR2014_SPIB JASPAR2014_SPIB	7.5e-029	8.0e-032	-71.61	0.0	241	995	3540	12129	0.24221	3.9e-036	20377
1	JASPAR2014_znf143 JASPAR2014_znf143	1.4e-018	1.5e-021	-47.93	0.0	122	982	1209	7192	0.12424	2.4e-027	648270
1	JASPAR2014_NFE2L1::MafG JASPAR2014_NFE2L1::MafG	5.6e-159	5.9e-162	-371.24	0.0	158	996	2885	11056	0.15863	6.6e-166	8946
1	JASPAR2014_TAL1::TCF3 JASPAR2014_TAL1::TCF3	4.4e-027	4.6e-030	-67.54	0.0	196	990	1807	6967	0.19798	1.1e-035	429286
1	JASPAR2014_Hand1::Tcfe2a JASPAR2014_Hand1::Tcfe2a	2.0e-006	2.1e-009	-19.97	0.0	402	992	4976	11286	0.40524	8.5e-015	250470
1	JASPAR2014_Hltf JASPAR2014_Hltf	7.7e-041	8.2e-044	-99.21	0.0	110	992	388	1609	0.11089	7.5e-049	108405
1	JASPAR2014_Zfp423 JASPAR2014_Zfp423	1.3e-006	1.4e-009	-20.40	0.0	43	987	236	3162	0.04357	3.8e-015	365313
1	JASPAR2014_Mafb JASPAR2014_Mafb	7.7e-139	8.2e-142	-324.87	0.0	192	994	2753	8957	0.19316	1.8e-146	46128
1	JASPAR2014_TLX1::NFIC JASPAR2014_TLX1::NFIC	1.1e-033	1.1e-036	-82.78	0.0	132	988	171	430	0.13360	3.9e-042	284461
1	JASPAR2014_ZNF354C JASPAR2014_ZNF354C	8.0e-024	8.5e-027	-60.03	0.0	134	996	2350	13930	0.13454	1.4e-030	5964
1	JASPAR2014_HINFP JASPAR2014_HINFP	5.8e-005	6.1e-008	-16.61	0.0	210	992	460	1595	0.21169	3.9e-013	158400
1	JASPAR2014_BRCA1 JASPAR2014_BRCA1	4.8e-003	5.1e-006	-12.19	0.0	181	995	2366	11557	0.18191	2.0e-010	25844
1	JASPAR2014_ELF5 JASPAR2014_ELF5	4.5e-037	4.8e-040	-90.54	0.0	197	993	1582	5738	0.19839	3.4e-045	141360
1	JASPAR2014_CTCF JASPAR2014_CTCF	1.1e-231	1.2e-234	-538.64	0.0	97	983	822	2330	0.09868	2.7e-240	442882
1	JASPAR2014_GABPA JASPAR2014_GABPA	1.9e-215	2.0e-218	-501.27	0.0	181	991	3053	9590	0.18264	7.4e-224	268785
1	JASPAR2014_Klf4 JASPAR2014_Klf4	3.5e-521	3.7e-524	-1205.25	0.0	120	992	3506	12182	0.12097	1.5e-529	249975
1	JASPAR2014_REST JASPAR2014_REST	8.0e-002	8.5e-005	-9.37	0.0	243	981	1107	3784	0.24771	2.0e-010	433160
1	JASPAR2014_RUNX1 JASPAR2014_RUNX1	9.7e-077	1.0e-079	-181.87	0.0	181	991	3463	13891	0.18264	4.4e-085	233145
1	JASPAR2014_ESR1 JASPAR2014_ESR1	1.2e-012	1.3e-015	-34.30	0.0	160	982	2552	13143	0.16293	1.7e-021	736470
1	JASPAR2014_PPARG::RXRA JASPAR2014_PPARG::RXRA	1.7e-031	1.8e-034	-77.70	0.0	265	987	4099	12753	0.26849	2.8e-040	640900
1	JASPAR2014_INSM1 JASPAR2014_INSM1	3.5e-038	3.8e-041	-93.08	0.0	110	990	1538	9634	0.11111	8.7e-047	435214
1	JASPAR2014_FEV JASPAR2014_FEV	6.0e-073	6.4e-076	-173.13	0.0	176	994	2015	7615	0.17706	2.9e-080	22320
1	JASPAR2014_RXR::RAR_DR5 JASPAR2014_RXR::RAR_DR5	5.3e-017	5.6e-020	-44.33	0.0	91	985	1282	10385	0.09239	9.9e-026	569244
1	JASPAR2014_NR4A2 JASPAR2014_NR4A2	1.6e-017	1.7e-020	-45.52	0.0	224	994	1611	5668	0.22535	3.8e-025	44640
1	JASPAR2014_PLAG1 JASPAR2014_PLAG1	2.3e-013	2.4e-016	-35.95	0.0	98	988	877	6412	0.09919	4.7e-022	522087
1	JASPAR2014_CREB1 JASPAR2014_CREB1	2.9e-021	3.1e-024	-54.14	0.0	168	994	126	276	0.16901	6.0e-029	51088
1	JASPAR2014_JUN::FOS JASPAR2014_JUN::FOS	5.7e-781	6.1e-784	-1803.42	0.0	147	995	2342	4332	0.14774	2.6e-788	23359
1	JASPAR2014_HIF1A::ARNT JASPAR2014_HIF1A::ARNT	3.3e-013	3.5e-016	-35.59	0.0	106	994	979	6855	0.10664	8.3e-021	42160
1	JASPAR2014_Esrrb JASPAR2014_Esrrb	3.3e-012	3.5e-015	-33.28	0.0	260	990	2582	8383	0.26263	8.2e-021	428298
1	JASPAR2014_Tcfcp2l1 JASPAR2014_Tcfcp2l1	1.6e-068	1.7e-071	-162.97	0.0	240	988	3574	11141	0.24291	3.1e-077	535398
1	JASPAR2014_Zfx JASPAR2014_Zfx	1.9e-022	2.0e-025	-56.88	0.0	140	988	2166	12064	0.14170	5.0e-031	398344
1	JASPAR2014_Atoh1 JASPAR2014_Atoh1	5.7e-045	6.0e-048	-108.73	0.0	236	994	1794	5481	0.23742	1.5e-051	3968
1	JASPAR2014_BATF::JUN JASPAR2014_BATF::JUN	1.0e-521	1.1e-524	-1206.45	0.0	151	991	2173	4804	0.15237	4.8e-530	233640
1	JASPAR2014_Bcl6 JASPAR2014_Bcl6	9.2e-012	9.8e-015	-32.26	0.0	198	988	458	1530	0.20040	2.6e-020	380596
1	JASPAR2014_Bhlhe40 JASPAR2014_Bhlhe40	1.5e-004	1.6e-007	-15.64	0.0	107	991	1105	8319	0.10797	6.9e-013	232155
1	JASPAR2014_E2F3 JASPAR2014_E2F3	3.0e-072	3.2e-075	-171.53	0.0	179	987	1480	5091	0.18136	8.6e-081	374187
1	JASPAR2014_E2F4 JASPAR2014_E2F4	5.7e-073	6.1e-076	-173.19	0.0	139	991	1138	4621	0.14026	2.5e-081	238590
1	JASPAR2014_E2F6 JASPAR2014_E2F6	8.3e-068	8.9e-071	-161.30	0.0	193	991	2607	9556	0.19475	3.7e-076	239580
1	JASPAR2014_EGR2 JASPAR2014_EGR2	5.1e-254	5.4e-257	-590.07	0.0	165	987	3462	11669	0.16717	1.3e-262	411162
1	JASPAR2014_ELF1 JASPAR2014_ELF1	2.7e-142	2.9e-145	-332.81	0.0	189	989	2873	9474	0.19110	1.0e-150	285532
1	JASPAR2014_Erg JASPAR2014_Erg	1.8e-140	2.0e-143	-328.59	0.0	177	991	1870	5859	0.17861	8.5e-149	230175
1	JASPAR2014_FLI1 JASPAR2014_FLI1	6.7e-170	7.1e-173	-396.39	0.0	177	991	2200	6849	0.17861	2.9e-178	245520
1	JASPAR2014_FOS JASPAR2014_FOS	3.6e-883	3.8e-886	-2038.75	0.0	147	991	2495	4414	0.14834	1.9e-891	197505
1	JASPAR2014_FOSL1 JASPAR2014_FOSL1	7.4e-910	7.9e-913	-2100.20	0.0	147	991	2462	4228	0.14834	4.1e-918	191565
1	JASPAR2014_FOSL2 JASPAR2014_FOSL2	1.6e-848	1.7e-851	-1958.96	0.0	151	991	2138	3427	0.15237	7.8e-857	220275
1	JASPAR2014_Gata4 JASPAR2014_Gata4	6.3e-902	6.7e-905	-2081.94	0.0	139	991	3097	6520	0.14026	2.6e-910	254925
1	JASPAR2014_HNF4G JASPAR2014_HNF4G	5.7e-011	6.1e-014	-30.43	0.0	505	987	6710	12152	0.51165	1.9e-019	326859
1	JASPAR2014_HSF1 JASPAR2014_HSF1	3.4e-006	3.6e-009	-19.44	0.0	353	987	3889	9844	0.35765	7.9e-015	455532
1	JASPAR2014_JUN JASPAR2014_JUN	3.9e-043	4.1e-046	-104.51	0.0	169	989	498	1500	0.17088	1.4e-051	293930
1	JASPAR2014_JUNB JASPAR2014_JUNB	4.6e-914	4.9e-917	-2109.89	0.0	155	991	2466	4072	0.15641	2.7e-922	177705
1	JASPAR2014_JUND JASPAR2014_JUND	1.7e-875	1.8e-878	-2021.08	0.0	147	991	2386	4119	0.14834	1.2e-883	156420
1	JASPAR2014_Klf1 JASPAR2014_Klf1	2.0e-431	2.1e-434	-998.56	0.0	119	991	3256	11993	0.12008	7.3e-440	295020
1	JASPAR2014_MAFF JASPAR2014_MAFF	7.1e-087	7.5e-090	-205.21	0.0	136	984	1923	8739	0.13821	2.6e-095	285762
1	JASPAR2014_MAFK JASPAR2014_MAFK	6.1e-085	6.4e-088	-200.76	0.0	129	987	1813	8612	0.13070	2.3e-093	277559
1	JASPAR2014_Meis1 JASPAR2014_Meis1	3.1e-046	3.3e-049	-111.62	0.0	193	987	3248	12909	0.19554	9.5e-055	352495
1	JASPAR2014_Myod1 JASPAR2014_Myod1	1.6e-054	1.7e-057	-130.73	0.0	213	989	2962	10387	0.21537	6.2e-063	271700
1	JASPAR2014_Myog JASPAR2014_Myog	4.7e-058	5.0e-061	-138.84	0.0	161	991	1204	4585	0.16246	2.3e-066	221265
1	JASPAR2014_NFE2::MAF JASPAR2014_NFE2::MAF	9.0e-558	9.6e-561	-1289.49	0.0	143	987	2417	5701	0.14488	2.2e-566	442221
1	JASPAR2014_NFYB JASPAR2014_NFYB	8.1e-105	8.6e-108	-246.53	0.0	101	987	354	918	0.10233	2.7e-113	312562
1	JASPAR2014_NR2C2 JASPAR2014_NR2C2	2.1e-050	2.2e-053	-121.24	0.0	259	987	3650	10993	0.26241	4.8e-059	462434
1	JASPAR2014_Nr5a2 JASPAR2014_Nr5a2	1.4e-012	1.5e-015	-34.16	0.0	247	987	3100	10685	0.25025	3.9e-021	373694
1	JASPAR2014_NRF1 JASPAR2014_NRF1	2.6e-006	2.8e-009	-19.69	0.0	147	991	871	4590	0.14834	1.4e-014	206910
1	JASPAR2014_Rfx1 JASPAR2014_Rfx1	1.1e-023	1.2e-026	-59.72	0.0	94	988	103	298	0.09514	3.3e-032	347565
1	JASPAR2014_RFX5 JASPAR2014_RFX5	2.2e-038	2.3e-041	-93.56	0.0	125	987	2010	11616	0.12665	6.8e-047	343128
1	JASPAR2014_RUNX2 JASPAR2014_RUNX2	1.9e-057	2.0e-060	-137.46	0.0	165	987	2377	10178	0.16717	5.1e-066	389470
1	JASPAR2014_Rxra JASPAR2014_Rxra	2.3e-009	2.4e-012	-26.74	0.0	177	991	1635	7528	0.17861	9.7e-018	250470
1	JASPAR2014_SMAD2::SMAD3::SMAD4 JASPAR2014_SMAD2::SMAD3::SMAD4	1.4e-011	1.5e-014	-31.84	0.0	193	989	2950	12968	0.19515	4.1e-020	358644
1	JASPAR2014_SP2 JASPAR2014_SP2	2.8e-376	2.9e-379	-871.60	0.0	127	987	3479	13078	0.12867	7.2e-385	409683
1	JASPAR2014_Stat4 JASPAR2014_Stat4	1.7e-045	1.9e-048	-109.91	0.0	204	988	761	2176	0.20648	5.3e-054	349044
1	JASPAR2014_Stat5a::Stat5b JASPAR2014_Stat5a::Stat5b	2.7e-059	2.9e-062	-141.69	0.0	219	991	896	2364	0.22099	1.3e-067	220770
1	JASPAR2014_Tcf12 JASPAR2014_Tcf12	3.6e-061	3.8e-064	-146.02	0.0	161	991	1222	4615	0.16246	1.7e-069	223740
1	JASPAR2014_Tcf3 JASPAR2014_Tcf3	4.2e-042	4.4e-045	-102.13	0.0	241	991	1797	5389	0.24319	1.9e-050	234135
1	JASPAR2014_TFAP2C JASPAR2014_TFAP2C	1.5e-075	1.6e-078	-179.11	0.0	187	987	3235	12415	0.18946	5.2e-084	311576
1	JASPAR2014_TP63 JASPAR2014_TP63	3.1e-012	3.3e-015	-33.33	0.0	140	982	1918	11003	0.14257	1.0e-020	327320
1	JASPAR2014_USF2 JASPAR2014_USF2	6.2e-057	6.6e-060	-136.26	0.0	129	991	677	2681	0.13017	3.1e-065	215820
1	JASPAR2014_ZBTB33 JASPAR2014_ZBTB33	7.3e-012	7.8e-015	-32.49	0.0	249	987	974	2974	0.25228	3.1e-020	250937
1	JASPAR2014_ZNF263 JASPAR2014_ZNF263	1.2e-077	1.3e-080	-183.95	0.0	171	981	2004	7557	0.17431	2.6e-086	491960
1	JASPAR2014_AR JASPAR2014_AR	2.3e-013	2.4e-016	-35.96	0.0	371	987	5094	12185	0.37589	8.0e-022	303195
1	JASPAR2014_E2F1 JASPAR2014_E2F1	5.4e-030	5.8e-033	-74.23	0.0	217	991	654	1873	0.21897	4.1e-038	139590
1	JASPAR2014_EBF1 JASPAR2014_EBF1	5.4e-024	5.7e-027	-60.42	0.0	207	991	1690	6221	0.20888	2.6e-032	223740
1	JASPAR2014_EGR1 JASPAR2014_EGR1	1.5e-361	1.6e-364	-837.67	0.0	114	988	3103	12513	0.11538	4.5e-370	358411
1	JASPAR2014_ELK4 JASPAR2014_ELK4	1.2e-204	1.3e-207	-476.39	0.0	179	991	2448	7372	0.18063	5.1e-213	249480
1	JASPAR2014_ESR2 JASPAR2014_ESR2	8.5e-047	9.1e-050	-112.92	0.0	171	987	2955	13018	0.17325	2.7e-055	333761
1	JASPAR2014_Ets1 JASPAR2014_Ets1	8.4e-168	8.9e-171	-391.55	0.0	175	987	2314	7388	0.17730	2.3e-176	386019
1	JASPAR2014_Gata1 JASPAR2014_Gata1	6.7e-982	7.1e-985	-2266.08	0.0	139	991	4079	9668	0.14026	3.2e-990	223245
1	JASPAR2014_GATA2 JASPAR2014_GATA2	4.7e-974	5.0e-977	-2248.01	0.0	134	988	4178	10378	0.13563	1.5e-982	326366
1	JASPAR2014_GATA3 JASPAR2014_GATA3	2.2e-632	2.3e-635	-1461.29	0.0	142	994	2364	5176	0.14286	7.8e-639	2976
1	JASPAR2014_HNF4A JASPAR2014_HNF4A	8.4e-016	8.9e-019	-41.56	0.0	263	987	4048	13233	0.26646	2.9e-024	309604
1	JASPAR2014_MAX JASPAR2014_MAX	7.1e-018	7.5e-021	-46.33	0.0	140	992	1331	7154	0.14113	5.5e-026	137610
1	JASPAR2014_Myb JASPAR2014_Myb	6.0e-048	6.4e-051	-115.58	0.0	272	992	3603	10457	0.27419	4.1e-056	154935
1	JASPAR2014_Myc JASPAR2014_Myc	3.0e-015	3.2e-018	-40.29	0.0	140	992	1178	6330	0.14113	2.9e-023	110880
1	JASPAR2014_Mycn JASPAR2014_Mycn	1.8e-021	2.0e-024	-54.59	0.0	140	994	786	3812	0.14085	2.5e-028	7936
1	JASPAR2014_Nfe2l2 JASPAR2014_Nfe2l2	4.9e-530	5.2e-533	-1225.62	0.0	135	987	2126	5021	0.13678	1.1e-538	460462
1	JASPAR2014_NFKB1 JASPAR2014_NFKB1	2.2e-004	2.4e-007	-15.25	0.0	601	991	6971	10905	0.60646	9.8e-013	242055
1	JASPAR2014_NFYA JASPAR2014_NFYA	1.1e-084	1.2e-087	-200.14	0.0	126	984	477	1397	0.12805	2.9e-093	407530
1	JASPAR2014_Spi1 JASPAR2014_Spi1	1.9e-086	2.1e-089	-204.20	0.0	241	987	3802	11536	0.24417	6.5e-095	320450
1	JASPAR2014_SP1 JASPAR2014_SP1	1.3e-394	1.4e-397	-913.79	0.0	107	991	2772	10882	0.10797	5.7e-403	245025
1	JASPAR2014_SRF JASPAR2014_SRF	3.9e-002	4.1e-005	-10.09	0.0	290	984	149	321	0.29472	1.1e-010	360885
1	JASPAR2014_STAT1 JASPAR2014_STAT1	4.2e-044	4.5e-047	-106.71	0.0	201	991	842	2537	0.20283	2.1e-052	213345
1	JASPAR2014_STAT3 JASPAR2014_STAT3	7.9e-039	8.4e-042	-94.57	0.0	205	991	715	2085	0.20686	3.8e-047	220275
1	JASPAR2014_TAL1::GATA1 JASPAR2014_TAL1::GATA1	1.4e-769	1.5e-772	-1777.20	0.0	126	984	2566	5688	0.12805	4.0e-778	368741
1	JASPAR2014_TFAP2A JASPAR2014_TFAP2A	1.3e-066	1.3e-069	-158.59	0.0	209	987	3381	11961	0.21175	3.8e-075	351016
1	JASPAR2014_USF1 JASPAR2014_USF1	2.3e-070	2.4e-073	-167.21	0.0	125	991	681	2586	0.12614	1.1e-078	216810
1	JASPAR2014_Bach1::Mafk JASPAR2014_Bach1::Mafk	7.5e-445	7.9e-448	-1029.49	0.0	143	987	2267	5837	0.14488	1.5e-453	517650
1	JASPAR2014_ESRRA JASPAR2014_ESRRA	1.8e-016	1.9e-019	-43.09	0.0	349	991	4477	11227	0.35217	7.4e-025	262350
1	JASPAR2014_SREBF1 JASPAR2014_SREBF1	3.1e-020	3.3e-023	-51.76	0.0	118	992	1188	7303	0.11895	2.3e-028	145035
1	JASPAR2014_SREBF2 JASPAR2014_SREBF2	9.3e-011	9.9e-014	-29.95	0.0	116	992	634	3837	0.11694	7.0e-019	140580
1	JASPAR2014_THAP1 JASPAR2014_THAP1	6.7e-022	7.1e-025	-55.60	0.0	347	993	5454	13777	0.34945	5.6e-030	127472
1	JASPAR2014_EHF JASPAR2014_EHF	1.6e-064	1.7e-067	-153.73	0.0	152	994	1315	5329	0.15292	8.7e-071	1984
1	JASPAR2014_KLF5 JASPAR2014_KLF5	1.2e-555	1.3e-558	-1284.61	0.0	112	992	3049	10173	0.11290	7.8e-564	161865
1	JASPAR2014_RFX2 JASPAR2014_RFX2	5.2e-021	5.5e-024	-53.55	0.0	99	983	86	222	0.10071	1.5e-029	365304
1	JOLMA2013_CTCF_full JOLMA2013_CTCF_full	6.2e-185	6.6e-188	-431.00	0.0	83	985	465	1137	0.08426	1.7e-193	397536
1	JOLMA2013_EGR1_DBD JOLMA2013_EGR1_DBD	1.6e-222	1.7e-225	-517.55	0.0	154	988	2251	7318	0.15587	3.5e-231	483633
1	JOLMA2013_EGR1_full JOLMA2013_EGR1_full	3.2e-059	3.4e-062	-141.53	0.0	100	988	397	1549	0.10121	1.1e-067	306646
1	JOLMA2013_EGR2_DBD JOLMA2013_EGR2_DBD	1.9e-140	2.1e-143	-328.55	0.0	147	991	1479	5074	0.14834	6.7e-149	309375
1	JOLMA2013_EGR2_full JOLMA2013_EGR2_full	3.2e-238	3.5e-241	-553.68	0.0	117	987	2075	8179	0.11854	6.9e-247	502860
1	JOLMA2013_EGR3_DBD JOLMA2013_EGR3_DBD	2.5e-186	2.6e-189	-434.23	0.0	151	987	1460	4356	0.15299	5.7e-195	459969
1	JOLMA2013_EGR4_DBD JOLMA2013_EGR4_DBD	2.3e-197	2.5e-200	-459.60	0.0	108	986	2093	9576	0.10953	4.8e-206	517092
1	JOLMA2013_Egr3_DBD JOLMA2013_Egr3_DBD	4.2e-105	4.4e-108	-247.19	0.0	155	987	938	2853	0.15704	1.2e-113	374187
1	JOLMA2013_GLI2_DBD JOLMA2013_GLI2_DBD	2.8e-018	3.0e-021	-47.26	0.0	104	988	1812	13460	0.10526	5.7e-027	521594
1	JOLMA2013_GLIS2_DBD JOLMA2013_GLIS2_DBD	3.8e-045	4.0e-048	-109.13	0.0	116	988	1202	6570	0.11741	8.9e-054	449616
1	JOLMA2013_HINFP1_full JOLMA2013_HINFP1_full	8.6e-016	9.2e-019	-41.54	0.0	144	990	1472	7866	0.14545	2.4e-024	379886
1	JOLMA2013_KLF13_full JOLMA2013_KLF13_full	5.2e-056	5.5e-059	-134.14	0.0	114	984	614	2625	0.11585	1.4e-064	401147
1	JOLMA2013_KLF14_DBD JOLMA2013_KLF14_DBD	3.7e-310	4.0e-313	-719.33	0.0	116	988	2346	8805	0.11741	7.6e-319	527017
1	JOLMA2013_KLF16_DBD JOLMA2013_KLF16_DBD	4.1e-460	4.4e-463	-1064.62	0.0	115	991	3383	12707	0.11604	1.1e-468	385605
1	JOLMA2013_Klf12_DBD JOLMA2013_Klf12_DBD	1.7e-245	1.8e-248	-570.43	0.0	123	987	2250	8648	0.12462	3.3e-254	561034
1	JOLMA2013_SP1_DBD JOLMA2013_SP1_DBD	1.9e-545	2.0e-548	-1261.13	0.0	113	991	3554	12828	0.11403	4.8e-554	411345
1	JOLMA2013_SP3_DBD JOLMA2013_SP3_DBD	2.3e-468	2.5e-471	-1083.61	0.0	107	991	3431	13744	0.10797	5.9e-477	419760
1	JOLMA2013_SP4_full JOLMA2013_SP4_full	9.8e-296	1.0e-298	-686.13	0.0	145	985	1676	4483	0.14721	1.9e-304	535788
1	JOLMA2013_SP8_DBD JOLMA2013_SP8_DBD	1.9e-289	2.0e-292	-671.65	0.0	116	990	2926	12388	0.11717	4.3e-298	473252
1	JOLMA2013_ZBTB7A_DBD JOLMA2013_ZBTB7A_DBD	8.6e-014	9.1e-017	-36.93	0.0	104	990	1462	10861	0.10505	2.1e-022	427310
1	JOLMA2013_ZBTB7B_full JOLMA2013_ZBTB7B_full	8.8e-004	9.3e-007	-13.88	0.0	102	990	1205	9624	0.10303	2.2e-012	420888
1	JOLMA2013_ZBTB7C_full JOLMA2013_ZBTB7C_full	3.8e-021	4.0e-024	-53.87	0.0	106	990	1882	13624	0.10707	9.6e-030	419406
1	JOLMA2013_ZIC1_full JOLMA2013_ZIC1_full	2.4e-091	2.6e-094	-215.50	0.0	112	988	1078	4903	0.11336	5.6e-100	457011
1	JOLMA2013_ZIC3_full JOLMA2013_ZIC3_full	7.6e-079	8.1e-082	-186.72	0.0	167	987	1369	4817	0.16920	1.6e-087	501874
1	JOLMA2013_ZIC4_DBD JOLMA2013_ZIC4_DBD	1.7e-137	1.8e-140	-321.75	0.0	131	987	2573	11714	0.13273	3.5e-146	528496
1	JOLMA2013_ZNF238_DBD JOLMA2013_ZNF238_DBD	1.7e-005	1.8e-008	-17.83	0.0	195	989	506	1884	0.19717	3.4e-014	535002
1	JOLMA2013_ZNF238_full JOLMA2013_ZNF238_full	1.1e-009	1.2e-012	-27.43	0.0	187	989	1136	4730	0.18908	2.2e-018	546364
1	JOLMA2013_ZNF740_DBD JOLMA2013_ZNF740_DBD	3.0e-279	3.2e-282	-648.17	0.0	104	992	2689	12400	0.10484	1.1e-287	277695
1	JOLMA2013_ZNF740_full JOLMA2013_ZNF740_full	3.2e-342	3.4e-345	-793.18	0.0	110	992	2962	12435	0.11089	1.5e-350	223245
1	JOLMA2013_Zfp740_DBD JOLMA2013_Zfp740_DBD	5.9e-221	6.3e-224	-513.94	0.0	116	992	2876	13319	0.11694	1.9e-229	330660
1	JOLMA2013_Zic3_DBD JOLMA2013_Zic3_DBD	2.9e-092	3.1e-095	-217.62	0.0	135	987	1286	5187	0.13678	6.4e-101	481168
1	JOLMA2013_TFCP2_full_2 JOLMA2013_TFCP2_full_2	3.2e-003	3.4e-006	-12.58	0.0	296	986	2845	8517	0.30020	8.2e-012	418200
1	JOLMA2013_EBF1_full JOLMA2013_EBF1_full	1.7e-008	1.8e-011	-24.73	0.0	420	988	3786	8032	0.42510	3.4e-017	533426
1	JOLMA2013_EHF_full JOLMA2013_EHF_full	1.1e-099	1.2e-102	-234.68	0.0	176	990	2350	8559	0.17778	2.9e-108	415948
1	JOLMA2013_ELF1_DBD JOLMA2013_ELF1_DBD	3.3e-110	3.6e-113	-258.92	0.0	180	990	1832	6000	0.18182	9.7e-119	365560
1	JOLMA2013_ELF1_full JOLMA2013_ELF1_full	1.5e-022	1.6e-025	-57.08	0.0	130	990	918	4814	0.13131	4.7e-031	346788
1	JOLMA2013_ELF3_DBD JOLMA2013_ELF3_DBD	4.1e-081	4.3e-084	-191.95	0.0	176	990	1782	6363	0.17778	1.3e-089	346294
1	JOLMA2013_ELF3_full JOLMA2013_ELF3_full	5.6e-073	6.0e-076	-173.21	0.0	175	989	1660	5994	0.17695	1.4e-081	420394
1	JOLMA2013_ELF4_full JOLMA2013_ELF4_full	2.0e-122	2.2e-125	-287.05	0.0	150	990	1528	5442	0.15152	5.8e-131	370994
1	JOLMA2013_ELF5_DBD JOLMA2013_ELF5_DBD	3.1e-117	3.3e-120	-275.10	0.0	185	991	3130	11213	0.18668	8.9e-126	377190
1	JOLMA2013_ELF5_full JOLMA2013_ELF5_full	9.9e-107	1.1e-109	-250.93	0.0	187	991	3118	11248	0.18870	2.8e-115	373725
1	JOLMA2013_ELK1_DBD JOLMA2013_ELK1_DBD	4.6e-191	4.9e-194	-445.11	0.0	178	992	2704	8618	0.17944	1.8e-199	270270
1	JOLMA2013_ELK1_full JOLMA2013_ELK1_full	3.4e-157	3.6e-160	-367.12	0.0	178	992	2150	6773	0.17944	1.9e-165	195525
1	JOLMA2013_ELK3_DBD JOLMA2013_ELK3_DBD	1.2e-171	1.3e-174	-400.37	0.0	178	992	2873	9592	0.17944	5.8e-180	227205
1	JOLMA2013_ELK4_DBD JOLMA2013_ELK4_DBD	2.0e-193	2.2e-196	-450.53	0.0	178	992	2508	7788	0.17944	8.1e-202	267300
1	JOLMA2013_ERF_DBD JOLMA2013_ERF_DBD	3.3e-156	3.5e-159	-364.86	0.0	176	992	2288	7428	0.17742	1.5e-164	238095
1	JOLMA2013_ERG_DBD JOLMA2013_ERG_DBD	1.3e-175	1.4e-178	-409.55	0.0	208	992	3167	9342	0.20968	5.3e-184	255915
1	JOLMA2013_ERG_full JOLMA2013_ERG_full	3.4e-182	3.6e-185	-424.70	0.0	208	992	3111	9055	0.20968	1.4e-190	252450
1	JOLMA2013_ETS1_DBD JOLMA2013_ETS1_DBD	7.3e-184	7.8e-187	-428.53	0.0	178	992	3294	11203	0.17944	3.1e-192	253935
1	JOLMA2013_ETS1_DBD_2 JOLMA2013_ETS1_DBD_2	9.4e-004	1.0e-006	-13.82	0.0	186	984	350	1311	0.18902	3.4e-012	297055
1	JOLMA2013_ETS1_full JOLMA2013_ETS1_full	3.0e-173	3.2e-176	-404.08	0.0	178	992	2595	8400	0.17944	1.2e-181	277695
1	JOLMA2013_ETV1_DBD JOLMA2013_ETV1_DBD	1.4e-178	1.5e-181	-416.38	0.0	178	992	2534	8079	0.17944	5.3e-187	279180
1	JOLMA2013_ETV2_DBD JOLMA2013_ETV2_DBD	1.1e-089	1.2e-092	-211.68	0.0	207	991	2494	8080	0.20888	4.0e-098	290565
1	JOLMA2013_ETV3_DBD JOLMA2013_ETV3_DBD	1.1e-081	1.2e-084	-193.24	0.0	172	992	2215	8496	0.17339	4.3e-090	276210
1	JOLMA2013_ETV4_DBD JOLMA2013_ETV4_DBD	4.7e-167	5.0e-170	-389.82	0.0	178	992	2827	9462	0.17944	1.7e-175	296505
1	JOLMA2013_ETV5_DBD JOLMA2013_ETV5_DBD	2.4e-194	2.5e-197	-452.69	0.0	178	992	3346	11268	0.17944	8.6e-203	293535
1	JOLMA2013_ETV6_full JOLMA2013_ETV6_full	3.6e-032	3.8e-035	-79.25	0.0	135	987	850	3962	0.13678	9.6e-041	398837
1	JOLMA2013_ETV6_full_2 JOLMA2013_ETV6_full_2	2.6e-160	2.8e-163	-374.30	0.0	178	992	3088	10687	0.17944	1.0e-168	268290
1	JOLMA2013_Elf5_DBD JOLMA2013_Elf5_DBD	7.3e-116	7.8e-119	-271.96	0.0	201	991	3849	13307	0.20283	2.2e-124	359865
1	JOLMA2013_Elk3_DBD JOLMA2013_Elk3_DBD	4.1e-153	4.4e-156	-357.72	0.0	178	992	2264	7294	0.17944	2.3e-161	187110
1	JOLMA2013_FEV_DBD JOLMA2013_FEV_DBD	1.0e-182	1.1e-185	-425.88	0.0	178	992	3000	9968	0.17944	3.8e-191	288090
1	JOLMA2013_FLI1_DBD JOLMA2013_FLI1_DBD	9.1e-182	9.7e-185	-423.71	0.0	208	992	3495	10476	0.20968	3.4e-190	284625
1	JOLMA2013_FLI1_DBD_2 JOLMA2013_FLI1_DBD_2	3.7e-005	3.9e-008	-17.06	0.0	232	988	472	1483	0.23482	1.3e-013	297279
1	JOLMA2013_FLI1_full JOLMA2013_FLI1_full	7.3e-168	7.7e-171	-391.70	0.0	208	992	2694	7708	0.20968	3.3e-176	231660
1	JOLMA2013_GABPA_full JOLMA2013_GABPA_full	2.6e-176	2.8e-179	-411.15	0.0	178	992	2796	9201	0.17944	1.2e-184	222750
1	JOLMA2013_SPDEF_DBD JOLMA2013_SPDEF_DBD	1.1e-033	1.2e-036	-82.75	0.0	183	991	1593	6271	0.18466	3.9e-042	296010
1	JOLMA2013_SPDEF_full JOLMA2013_SPDEF_full	1.0e-056	1.1e-059	-135.76	0.0	183	991	1811	6723	0.18466	3.7e-065	297990
1	JOLMA2013_SPI1_full JOLMA2013_SPI1_full	6.7e-033	7.2e-036	-80.93	0.0	186	988	460	1334	0.18826	1.6e-041	433840
1	JOLMA2013_SPIB_DBD JOLMA2013_SPIB_DBD	3.7e-046	3.9e-049	-111.47	0.0	206	988	1076	3316	0.20850	7.0e-055	555118
1	JOLMA2013_SPIC_full JOLMA2013_SPIC_full	4.0e-021	4.3e-024	-53.81	0.0	210	988	579	1760	0.21255	7.5e-030	567443
1	JOLMA2013_Spic_DBD JOLMA2013_Spic_DBD	7.0e-039	7.5e-042	-94.70	0.0	200	988	848	2626	0.20243	1.5e-047	515185
1	JOLMA2013_GATA3_DBD JOLMA2013_GATA3_DBD	2.2e-1124	2.4e-1127	-2594.14	0.0	114	994	4386	11839	0.11469	2.5e-1132	95232
1	JOLMA2013_GATA3_full JOLMA2013_GATA3_full	1.0e-1178	1.1e-1181	-2719.30	0.0	130	994	4612	11176	0.13078	1.1e-1186	95232
1	JOLMA2013_GATA4_DBD JOLMA2013_GATA4_DBD	1.8e-1103	1.9e-1106	-2546.01	0.0	130	994	4459	11022	0.13078	1.8e-1111	106144
1	JOLMA2013_GATA5_DBD JOLMA2013_GATA5_DBD	2.1e-1085	2.3e-1088	-2504.40	0.0	130	994	4554	11515	0.13078	2.3e-1093	99696
1	JOLMA2013_GCM1_DBD JOLMA2013_GCM1_DBD	7.8e-004	8.3e-007	-14.00	0.0	106	992	1514	11938	0.10685	3.3e-012	249975
1	JOLMA2013_GCM1_full_2 JOLMA2013_GCM1_full_2	4.2e-004	4.4e-007	-14.63	0.0	89	991	1195	10896	0.08981	1.2e-012	369765
1	JOLMA2013_GCM2_DBD JOLMA2013_GCM2_DBD	1.6e-036	1.7e-039	-89.28	0.0	108	992	1986	13373	0.10887	5.8e-045	287595
1	JOLMA2013_SRF_DBD JOLMA2013_SRF_DBD	5.5e-003	5.8e-006	-12.05	0.0	272	990	57	94	0.27475	1.8e-011	315666
1	JOLMA2013_SRF_full JOLMA2013_SRF_full	5.6e-004	6.0e-007	-14.33	0.0	272	986	60	97	0.27586	2.0e-012	305532
1	JOLMA2013_MEIS1_DBD JOLMA2013_MEIS1_DBD	1.2e-034	1.3e-037	-84.92	0.0	189	995	3252	13746	0.18995	4.6e-042	28826
1	JOLMA2013_MEIS2_DBD_2 JOLMA2013_MEIS2_DBD_2	9.4e-041	1.0e-043	-99.01	0.0	166	994	2745	12640	0.16700	2.0e-048	49104
1	JOLMA2013_MEIS3_DBD JOLMA2013_MEIS3_DBD	5.7e-023	6.1e-026	-58.06	0.0	162	994	1833	8729	0.16298	8.0e-031	75888
1	JOLMA2013_MEIS3_DBD_2 JOLMA2013_MEIS3_DBD_2	1.3e-006	1.4e-009	-20.39	0.0	106	990	1492	11445	0.10707	2.8e-015	499928
1	JOLMA2013_Meis2_DBD JOLMA2013_Meis2_DBD	1.9e-026	2.0e-029	-66.09	0.0	189	995	3078	13256	0.18995	7.4e-034	26838
1	JOLMA2013_Meis2_DBD_2 JOLMA2013_Meis2_DBD_2	8.2e-013	8.7e-016	-34.68	0.0	104	990	1715	13058	0.10505	1.6e-021	530062
1	JOLMA2013_Meis3_DBD JOLMA2013_Meis3_DBD	1.2e-028	1.3e-031	-71.15	0.0	189	995	3213	13803	0.18995	4.7e-036	26838
1	JOLMA2013_Meis3_DBD_2 JOLMA2013_Meis3_DBD_2	1.4e-010	1.4e-013	-29.57	0.0	130	990	1312	7893	0.13131	3.4e-019	420394
1	JOLMA2013_PKNOX1_DBD JOLMA2013_PKNOX1_DBD	1.2e-003	1.3e-006	-13.55	0.0	134	990	169	744	0.13535	7.9e-012	165984
1	JOLMA2013_PKNOX2_DBD JOLMA2013_PKNOX2_DBD	1.2e-002	1.3e-005	-11.27	0.0	158	990	126	448	0.15960	5.8e-011	219336
1	JOLMA2013_Pknox2_DBD JOLMA2013_Pknox2_DBD	4.7e-003	5.0e-006	-12.21	0.0	182	990	118	359	0.18384	3.8e-011	129428
1	JOLMA2013_TGIF1_DBD JOLMA2013_TGIF1_DBD	3.7e-006	3.9e-009	-19.35	0.0	184	990	158	478	0.18586	3.5e-014	114114
1	JOLMA2013_TGIF2LX_full JOLMA2013_TGIF2LX_full	2.2e-006	2.4e-009	-19.85	0.0	162	990	583	2633	0.16364	8.7e-015	273182
1	JOLMA2013_TGIF2_DBD JOLMA2013_TGIF2_DBD	2.7e-005	2.8e-008	-17.38	0.0	134	990	198	867	0.13535	8.3e-014	342342
1	JOLMA2013_MYBL1_DBD_3 JOLMA2013_MYBL1_DBD_3	2.0e-018	2.1e-021	-47.60	0.0	255	991	2883	9409	0.25732	6.0e-027	351450
1	JOLMA2013_MYBL2_DBD JOLMA2013_MYBL2_DBD	1.3e-009	1.4e-012	-27.29	0.0	236	988	1020	3355	0.23887	4.2e-018	333268
1	JOLMA2013_MYBL2_DBD_3 JOLMA2013_MYBL2_DBD_3	9.0e-017	9.6e-020	-43.79	0.0	359	991	3800	9165	0.36226	2.8e-025	346005
1	JOLMA2013_NFIA_full JOLMA2013_NFIA_full	3.1e-066	3.3e-069	-157.69	0.0	137	987	644	2238	0.13880	7.1e-075	464899
1	JOLMA2013_NFIB_full JOLMA2013_NFIB_full	1.6e-061	1.8e-064	-146.80	0.0	137	987	614	2150	0.13880	3.7e-070	474266
1	JOLMA2013_NFIX_full JOLMA2013_NFIX_full	2.3e-075	2.4e-078	-178.72	0.0	147	987	574	1694	0.14894	4.2e-084	570401
1	JOLMA2013_NRF1_full JOLMA2013_NRF1_full	1.4e-003	1.4e-006	-13.45	0.0	144	990	49	123	0.14545	6.7e-012	214890
1	JOLMA2013_RFX2_DBD JOLMA2013_RFX2_DBD	5.0e-017	5.4e-020	-44.37	0.0	94	986	92	292	0.09533	1.7e-025	324720
1	JOLMA2013_RFX3_DBD JOLMA2013_RFX3_DBD	1.3e-020	1.3e-023	-52.66	0.0	90	986	109	365	0.09128	2.9e-029	465924
1	JOLMA2013_RFX3_DBD_2 JOLMA2013_RFX3_DBD_2	1.2e-002	1.2e-005	-11.30	0.0	189	987	190	634	0.19149	4.2e-011	292349
1	JOLMA2013_RFX4_DBD JOLMA2013_RFX4_DBD	1.3e-017	1.4e-020	-45.75	0.0	94	986	107	367	0.09533	2.8e-026	482160
1	JOLMA2013_RFX4_DBD_2 JOLMA2013_RFX4_DBD_2	2.1e-002	2.2e-005	-10.73	0.0	219	987	502	1743	0.22188	7.0e-011	313055
1	JOLMA2013_RFX5_DBD JOLMA2013_RFX5_DBD	4.0e-017	4.2e-020	-44.61	0.0	182	986	106	210	0.18458	1.1e-025	368016
1	JOLMA2013_RFX5_DBD_2 JOLMA2013_RFX5_DBD_2	6.5e-020	6.9e-023	-51.02	0.0	174	986	139	310	0.17647	1.8e-028	382776
1	JOLMA2013_Rfx2_DBD JOLMA2013_Rfx2_DBD	2.8e-019	3.0e-022	-49.55	0.0	182	986	150	338	0.18458	7.4e-028	407376
1	JOLMA2013_Rfx3_DBD JOLMA2013_Rfx3_DBD	6.7e-017	7.1e-020	-44.09	0.0	98	986	118	424	0.09939	2.8e-025	254364
1	JOLMA2013_RUNX2_DBD JOLMA2013_RUNX2_DBD	2.3e-039	2.4e-042	-95.81	0.0	206	986	2424	8850	0.20892	4.1e-048	591876
1	JOLMA2013_RUNX2_DBD_2 JOLMA2013_RUNX2_DBD_2	2.4e-021	2.5e-024	-54.34	0.0	162	984	1228	5488	0.16463	5.9e-030	421278
1	JOLMA2013_RUNX2_DBD_3 JOLMA2013_RUNX2_DBD_3	4.1e-049	4.4e-052	-118.25	0.0	171	993	1862	7619	0.17221	3.0e-057	148304
1	JOLMA2013_RUNX3_DBD JOLMA2013_RUNX3_DBD	1.2e-034	1.3e-037	-84.96	0.0	206	986	2053	7434	0.20892	2.2e-043	586956
1	JOLMA2013_RUNX3_DBD_2 JOLMA2013_RUNX3_DBD_2	4.4e-054	4.7e-057	-129.70	0.0	170	992	2147	8907	0.17137	1.7e-062	273240
1	JOLMA2013_RUNX3_DBD_3 JOLMA2013_RUNX3_DBD_3	2.1e-020	2.2e-023	-52.16	0.0	162	984	1324	6015	0.16463	4.7e-029	468414
1	JOLMA2013_RUNX3_full JOLMA2013_RUNX3_full	4.5e-048	4.8e-051	-115.86	0.0	180	992	2538	10424	0.18145	1.8e-056	271755
1	JOLMA2013_GMEB2_DBD JOLMA2013_GMEB2_DBD	3.4e-017	3.6e-020	-44.76	0.0	196	994	2364	9873	0.19718	4.6e-025	79360
1	JOLMA2013_EOMES_DBD_2 JOLMA2013_EOMES_DBD_2	1.1e-007	1.2e-010	-22.88	0.0	100	982	695	5035	0.10183	2.8e-016	415030
1	JOLMA2013_MGA_DBD JOLMA2013_MGA_DBD	4.1e-004	4.4e-007	-14.64	0.0	86	994	1406	13621	0.08652	8.5e-012	52080
1	JOLMA2013_TBX21_DBD JOLMA2013_TBX21_DBD	2.3e-010	2.4e-013	-29.05	0.0	142	986	736	3731	0.14402	5.9e-019	412788
1	JOLMA2013_TBX5_DBD JOLMA2013_TBX5_DBD	1.2e-002	1.3e-005	-11.29	0.0	96	994	1557	13813	0.09658	1.7e-010	71920
1	JOLMA2013_TFAP2A_DBD JOLMA2013_TFAP2A_DBD	6.9e-077	7.3e-080	-182.22	0.0	158	990	2863	12635	0.15960	1.6e-085	460902
1	JOLMA2013_TFAP2A_DBD_2 JOLMA2013_TFAP2A_DBD_2	2.5e-021	2.7e-024	-54.28	0.0	213	991	1422	5032	0.21493	6.9e-030	384615
1	JOLMA2013_TFAP2A_DBD_3 JOLMA2013_TFAP2A_DBD_3	1.5e-048	1.6e-051	-116.99	0.0	145	989	1547	7123	0.14661	3.1e-057	496964
1	JOLMA2013_TFAP2B_DBD JOLMA2013_TFAP2B_DBD	2.7e-062	2.9e-065	-148.61	0.0	154	990	2664	12311	0.15556	6.4e-071	448058
1	JOLMA2013_TFAP2B_DBD_2 JOLMA2013_TFAP2B_DBD_2	6.7e-035	7.1e-038	-85.53	0.0	157	991	1642	7489	0.15843	2.1e-043	344520
1	JOLMA2013_TFAP2B_DBD_3 JOLMA2013_TFAP2B_DBD_3	4.2e-047	4.4e-050	-113.64	0.0	151	989	1664	7520	0.15268	8.4e-056	525616
1	JOLMA2013_TFAP2C_DBD JOLMA2013_TFAP2C_DBD	1.1e-061	1.2e-064	-147.22	0.0	154	990	2731	12695	0.15556	2.4e-070	478192
1	JOLMA2013_TFAP2C_DBD_2 JOLMA2013_TFAP2C_DBD_2	2.0e-011	2.1e-014	-31.48	0.0	157	991	2381	12622	0.15843	6.0e-020	358875
1	JOLMA2013_TFAP2C_DBD_3 JOLMA2013_TFAP2C_DBD_3	1.1e-045	1.2e-048	-110.37	0.0	155	989	1575	6899	0.15672	2.3e-054	500422
1	JOLMA2013_TFAP2C_full JOLMA2013_TFAP2C_full	5.3e-082	5.7e-085	-193.99	0.0	160	990	3101	13573	0.16162	1.3e-090	433238
1	JOLMA2013_TFAP2C_full_2 JOLMA2013_TFAP2C_full_2	1.2e-010	1.3e-013	-29.68	0.0	157	989	1246	6183	0.15875	2.6e-019	494494
1	JOLMA2013_TFAP2C_full_3 JOLMA2013_TFAP2C_full_3	4.8e-022	5.1e-025	-55.94	0.0	121	991	2126	13691	0.12210	1.4e-030	372735
1	JOLMA2013_Tcfap2a_DBD JOLMA2013_Tcfap2a_DBD	2.8e-070	3.0e-073	-166.99	0.0	158	990	2661	11764	0.15960	6.4e-079	470288
1	JOLMA2013_Tcfap2a_DBD_2 JOLMA2013_Tcfap2a_DBD_2	1.5e-010	1.6e-013	-29.44	0.0	95	991	1449	12028	0.09586	5.0e-019	324720
1	JOLMA2013_Tcfap2a_DBD_3 JOLMA2013_Tcfap2a_DBD_3	3.3e-048	3.5e-051	-116.17	0.0	145	989	1832	8732	0.14661	6.9e-057	510302
1	JOLMA2013_ARNTL_DBD JOLMA2013_ARNTL_DBD	1.2e-022	1.3e-025	-57.34	0.0	124	992	456	2135	0.12500	1.8e-030	67815
1	JOLMA2013_Ascl2_DBD JOLMA2013_Ascl2_DBD	1.1e-086	1.2e-089	-204.73	0.0	202	992	3288	11566	0.20363	6.0e-095	202455
1	JOLMA2013_Atoh1_DBD JOLMA2013_Atoh1_DBD	5.8e-009	6.2e-012	-25.80	0.0	212	992	2942	11975	0.21371	2.7e-017	229680
1	JOLMA2013_BHLHB2_DBD JOLMA2013_BHLHB2_DBD	8.5e-007	9.1e-010	-20.82	0.0	104	992	369	2353	0.10484	5.1e-015	176715
1	JOLMA2013_BHLHB3_full JOLMA2013_BHLHB3_full	2.6e-003	2.7e-006	-12.81	0.0	104	992	549	3962	0.10484	1.7e-011	157410
1	JOLMA2013_BHLHE41_full JOLMA2013_BHLHE41_full	1.8e-019	1.9e-022	-49.99	0.0	108	992	457	2518	0.10887	2.4e-027	80685
1	JOLMA2013_Bhlhb2_DBD JOLMA2013_Bhlhb2_DBD	1.5e-008	1.6e-011	-24.86	0.0	94	992	346	2328	0.09476	1.0e-016	157905
1	JOLMA2013_CLOCK_DBD JOLMA2013_CLOCK_DBD	5.1e-002	5.4e-005	-9.83	0.0	236	992	1391	5039	0.23790	2.5e-010	219780
1	JOLMA2013_HEY1_DBD JOLMA2013_HEY1_DBD	1.2e-007	1.2e-010	-22.82	0.0	140	992	603	3114	0.14113	6.0e-016	204435
1	JOLMA2013_MAX_DBD_2 JOLMA2013_MAX_DBD_2	1.7e-031	1.8e-034	-77.72	0.0	138	992	1428	7322	0.13911	8.3e-040	214335
1	JOLMA2013_MLXIPL_full JOLMA2013_MLXIPL_full	1.7e-020	1.8e-023	-52.38	0.0	138	992	713	3414	0.13911	8.7e-029	204930
1	JOLMA2013_MLX_full JOLMA2013_MLX_full	2.1e-016	2.2e-019	-42.96	0.0	126	992	165	573	0.12702	1.6e-024	135135
1	JOLMA2013_MNT_DBD JOLMA2013_MNT_DBD	2.0e-010	2.2e-013	-29.16	0.0	138	992	402	1883	0.13911	9.3e-019	233640
1	JOLMA2013_MYF6_full JOLMA2013_MYF6_full	1.2e-017	1.3e-020	-45.80	0.0	214	992	2255	8563	0.21573	8.9e-026	145530
1	JOLMA2013_Mlx_DBD JOLMA2013_Mlx_DBD	8.0e-019	8.6e-022	-48.51	0.0	138	992	524	2386	0.13911	1.1e-026	80685
1	JOLMA2013_NEUROD2_full JOLMA2013_NEUROD2_full	1.1e-008	1.2e-011	-25.15	0.0	180	992	2118	9877	0.18145	4.6e-017	261855
1	JOLMA2013_NEUROG2_DBD JOLMA2013_NEUROG2_DBD	3.0e-004	3.2e-007	-14.96	0.0	188	992	793	3331	0.18952	2.1e-012	152955
1	JOLMA2013_NEUROG2_full JOLMA2013_NEUROG2_full	4.3e-004	4.6e-007	-14.59	0.0	188	992	770	3234	0.18952	3.8e-012	122265
1	JOLMA2013_NHLH1_DBD JOLMA2013_NHLH1_DBD	2.6e-051	2.8e-054	-123.31	0.0	218	992	2333	7808	0.21976	1.4e-059	201465
1	JOLMA2013_NHLH1_full JOLMA2013_NHLH1_full	3.3e-060	3.5e-063	-143.81	0.0	176	992	2323	9297	0.17742	1.9e-068	180675
1	JOLMA2013_SREBF2_DBD JOLMA2013_SREBF2_DBD	4.5e-019	4.8e-022	-49.09	0.0	100	992	107	342	0.10081	4.1e-027	117810
1	JOLMA2013_Srebf1_DBD JOLMA2013_Srebf1_DBD	4.6e-021	4.9e-024	-53.68	0.0	100	992	151	565	0.10081	4.0e-029	121770
1	JOLMA2013_TFAP4_DBD JOLMA2013_TFAP4_DBD	1.4e-060	1.5e-063	-144.64	0.0	216	992	1567	4786	0.21774	1.1e-068	142560
1	JOLMA2013_TFAP4_full JOLMA2013_TFAP4_full	5.8e-063	6.2e-066	-150.14	0.0	176	992	1388	4956	0.17742	4.7e-071	131175
1	JOLMA2013_TFE3_DBD JOLMA2013_TFE3_DBD	8.8e-050	9.3e-053	-119.80	0.0	128	992	571	2235	0.12903	3.4e-058	275220
1	JOLMA2013_TFEB_full JOLMA2013_TFEB_full	6.7e-047	7.1e-050	-113.16	0.0	128	992	536	2091	0.12903	2.9e-055	243045
1	JOLMA2013_Tcf21_DBD JOLMA2013_Tcf21_DBD	9.0e-027	9.6e-030	-66.82	0.0	218	988	1252	4122	0.22065	2.1e-035	454053
1	JOLMA2013_USF1_DBD JOLMA2013_USF1_DBD	1.1e-056	1.1e-059	-135.73	0.0	128	992	813	3455	0.12903	5.8e-065	194535
1	JOLMA2013_ATF4_DBD JOLMA2013_ATF4_DBD	1.4e-025	1.5e-028	-64.07	0.0	169	989	272	767	0.17088	3.2e-034	463866
1	JOLMA2013_ATF7_DBD JOLMA2013_ATF7_DBD	8.8e-056	9.3e-059	-133.62	0.0	148	988	496	1544	0.14980	3.1e-064	304674
1	JOLMA2013_Atf4_DBD JOLMA2013_Atf4_DBD	4.2e-020	4.5e-023	-51.46	0.0	116	988	119	343	0.11741	1.2e-028	367778
1	JOLMA2013_BATF3_DBD JOLMA2013_BATF3_DBD	3.9e-031	4.1e-034	-76.87	0.0	108	988	156	460	0.10931	2.6e-039	162197
1	JOLMA2013_CREB3L1_DBD JOLMA2013_CREB3L1_DBD	3.8e-019	4.1e-022	-49.26	0.0	152	988	633	2707	0.15385	1.0e-027	406232
1	JOLMA2013_CREB3L1_DBD_2 JOLMA2013_CREB3L1_DBD_2	4.6e-016	4.9e-019	-42.17	0.0	142	990	414	1760	0.14343	1.4e-024	351728
1	JOLMA2013_CREB3L1_full JOLMA2013_CREB3L1_full	9.1e-008	9.7e-011	-23.06	0.0	138	990	240	1029	0.13939	3.7e-016	263302
1	JOLMA2013_CREB3_full JOLMA2013_CREB3_full	1.0e-067	1.1e-070	-161.07	0.0	148	988	607	1907	0.14980	3.3e-076	340170
1	JOLMA2013_CREB3_full_2 JOLMA2013_CREB3_full_2	1.8e-037	1.9e-040	-91.46	0.0	128	988	894	4304	0.12955	4.7e-046	407711
1	JOLMA2013_Creb3l2_DBD JOLMA2013_Creb3l2_DBD	9.0e-010	9.6e-013	-27.68	0.0	107	989	169	786	0.10819	4.9e-018	196612
1	JOLMA2013_Creb3l2_DBD_2 JOLMA2013_Creb3l2_DBD_2	7.7e-019	8.2e-022	-48.55	0.0	142	990	470	2006	0.14343	2.7e-027	299858
1	JOLMA2013_Creb5_DBD JOLMA2013_Creb5_DBD	3.4e-050	3.6e-053	-120.75	0.0	166	990	486	1409	0.16768	1.3e-058	286026
1	JOLMA2013_DBP_DBD JOLMA2013_DBP_DBD	3.6e-002	3.9e-005	-10.16	0.0	116	990	420	2641	0.11717	1.1e-010	335920
1	JOLMA2013_JDP2_DBD JOLMA2013_JDP2_DBD	2.0e-654	2.1e-657	-1512.06	0.0	147	993	2445	5199	0.14804	6.2e-662	33728
1	JOLMA2013_JDP2_DBD_2 JOLMA2013_JDP2_DBD_2	9.4e-067	1.0e-069	-158.88	0.0	166	990	614	1761	0.16768	4.4e-075	225758
1	JOLMA2013_JDP2_full JOLMA2013_JDP2_full	2.9e-619	3.1e-622	-1431.07	0.0	149	993	2560	5718	0.15005	1.0e-626	29760
1	JOLMA2013_JDP2_full_2 JOLMA2013_JDP2_full_2	6.9e-073	7.3e-076	-173.01	0.0	166	990	695	2029	0.16768	3.2e-081	232180
1	JOLMA2013_Jdp2_DBD JOLMA2013_Jdp2_DBD	6.4e-651	6.9e-654	-1503.97	0.0	147	993	2354	4906	0.14804	5.8e-658	11904
1	JOLMA2013_Jdp2_DBD_2 JOLMA2013_Jdp2_DBD_2	2.1e-066	2.3e-069	-158.05	0.0	166	990	574	1610	0.16768	1.1e-074	216372
1	JOLMA2013_MAFF_DBD JOLMA2013_MAFF_DBD	1.4e-101	1.5e-104	-239.05	0.0	147	987	1131	3920	0.14894	3.3e-110	462434
1	JOLMA2013_MAFG_full JOLMA2013_MAFG_full	3.7e-053	3.9e-056	-127.59	0.0	107	981	634	2948	0.10907	7.3e-062	536060
1	JOLMA2013_MAFK_DBD JOLMA2013_MAFK_DBD	5.0e-070	5.3e-073	-166.42	0.0	152	990	2191	9692	0.15354	1.1e-078	469794
1	JOLMA2013_MAFK_DBD_2 JOLMA2013_MAFK_DBD_2	1.4e-057	1.4e-060	-137.79	0.0	143	981	974	3880	0.14577	2.4e-066	610540
1	JOLMA2013_MAFK_full JOLMA2013_MAFK_full	6.4e-042	6.8e-045	-101.70	0.0	154	990	2249	10705	0.15556	1.5e-050	458926
1	JOLMA2013_MAFK_full_2 JOLMA2013_MAFK_full_2	1.3e-099	1.3e-102	-234.58	0.0	147	987	1250	4510	0.14894	2.3e-108	572866
1	JOLMA2013_Mafb_DBD JOLMA2013_Mafb_DBD	1.8e-077	1.9e-080	-183.56	0.0	114	990	1714	9251	0.11515	4.0e-086	475722
1	JOLMA2013_Mafb_DBD_2 JOLMA2013_Mafb_DBD_2	8.9e-097	9.5e-100	-228.01	0.0	207	985	1976	5952	0.21015	1.8e-105	528900
1	JOLMA2013_Mafb_DBD_3 JOLMA2013_Mafb_DBD_3	1.4e-024	1.5e-027	-61.77	0.0	168	984	1176	4945	0.17073	3.2e-033	471360
1	JOLMA2013_NFE2_DBD JOLMA2013_NFE2_DBD	3.4e-494	3.7e-497	-1143.09	0.0	149	991	2225	5200	0.15035	2.3e-502	162360
1	JOLMA2013_NFIL3_DBD JOLMA2013_NFIL3_DBD	5.2e-012	5.5e-015	-32.84	0.0	134	990	512	2531	0.13535	1.3e-020	416936
1	JOLMA2013_NRL_DBD JOLMA2013_NRL_DBD	1.6e-106	1.7e-109	-250.48	0.0	159	991	2636	10704	0.16044	4.9e-115	340065
1	JOLMA2013_XBP1_DBD JOLMA2013_XBP1_DBD	1.1e-060	1.2e-063	-144.89	0.0	110	990	758	3545	0.11111	3.7e-069	324558
1	JOLMA2013_XBP1_DBD_2 JOLMA2013_XBP1_DBD_2	2.5e-041	2.7e-044	-100.32	0.0	156	988	1037	4204	0.15789	6.7e-050	401302
1	JOLMA2013_FOXB1_DBD JOLMA2013_FOXB1_DBD	9.2e-016	9.8e-019	-41.47	0.0	150	988	817	3825	0.15182	2.0e-024	483633
1	JOLMA2013_FOXO1_DBD_3 JOLMA2013_FOXO1_DBD_3	3.0e-051	3.2e-054	-123.19	0.0	192	990	2971	11610	0.19394	7.1e-060	440648
1	JOLMA2013_FOXO3_full_3 JOLMA2013_FOXO3_full_3	5.2e-026	5.6e-029	-65.05	0.0	213	991	2991	11370	0.21493	1.8e-034	309375
1	JOLMA2013_FOXO4_DBD_3 JOLMA2013_FOXO4_DBD_3	1.2e-040	1.3e-043	-98.75	0.0	192	990	3191	12932	0.19394	2.8e-049	455468
1	JOLMA2013_FOXO6_DBD_3 JOLMA2013_FOXO6_DBD_3	8.1e-017	8.6e-020	-43.90	0.0	194	988	1311	5123	0.19636	1.9e-025	457997
1	JOLMA2013_Foxg1_DBD_2 JOLMA2013_Foxg1_DBD_2	2.2e-008	2.4e-011	-24.47	0.0	260	990	2677	8865	0.26263	5.9e-017	400140
1	JOLMA2013_DPRX_DBD_2 JOLMA2013_DPRX_DBD_2	2.1e-009	2.3e-012	-26.81	0.0	81	991	920	8488	0.08174	6.3e-018	359865
1	JOLMA2013_RHOXF1_DBD JOLMA2013_RHOXF1_DBD	2.2e-042	2.3e-045	-102.77	0.0	119	993	2088	12652	0.11984	1.5e-050	160208
1	JOLMA2013_RHOXF1_full JOLMA2013_RHOXF1_full	1.3e-016	1.4e-019	-43.44	0.0	125	993	1311	7920	0.12588	9.2e-025	147808
1	JOLMA2013_ESRRA_DBD JOLMA2013_ESRRA_DBD	1.7e-006	1.8e-009	-20.16	0.0	363	991	4283	10635	0.36630	4.8e-015	368775
1	JOLMA2013_ESRRA_DBD_3 JOLMA2013_ESRRA_DBD_3	9.2e-007	9.8e-010	-20.74	0.0	203	983	775	2897	0.20651	2.3e-015	419805
1	JOLMA2013_ESRRG_full JOLMA2013_ESRRG_full	1.5e-009	1.6e-012	-27.15	0.0	204	984	735	2646	0.20732	4.0e-018	410476
1	JOLMA2013_ESRRG_full_3 JOLMA2013_ESRRG_full_3	3.1e-007	3.3e-010	-21.83	0.0	368	992	4709	11580	0.37097	1.4e-015	233640
1	JOLMA2013_HNF4A_DBD_2 JOLMA2013_HNF4A_DBD_2	9.1e-005	9.7e-008	-16.15	0.0	342	986	1159	2806	0.34686	2.3e-013	426072
1	JOLMA2013_HNF4A_full_2 JOLMA2013_HNF4A_full_2	1.4e-005	1.5e-008	-18.03	0.0	266	988	655	1883	0.26923	4.1e-014	359397
1	JOLMA2013_NR2C2_DBD JOLMA2013_NR2C2_DBD	1.2e-010	1.2e-013	-29.73	0.0	256	988	1707	5451	0.25911	2.3e-019	532933
1	JOLMA2013_NR2F1_DBD JOLMA2013_NR2F1_DBD	4.3e-021	4.6e-024	-53.75	0.0	275	987	1228	3331	0.27862	9.1e-030	501381
1	JOLMA2013_NR2F1_full JOLMA2013_NR2F1_full	1.8e-014	1.9e-017	-38.51	0.0	102	994	1690	13103	0.10262	4.5e-022	41664
1	JOLMA2013_NR2F6_DBD_2 JOLMA2013_NR2F6_DBD_2	1.6e-014	1.8e-017	-38.58	0.0	276	988	649	1658	0.27935	4.9e-023	354960
1	JOLMA2013_NR2F6_full JOLMA2013_NR2F6_full	8.4e-019	8.9e-022	-48.47	0.0	272	988	2650	8025	0.27530	1.7e-027	515185
1	JOLMA2013_Nr2e1_DBD JOLMA2013_Nr2e1_DBD	2.9e-005	3.1e-008	-17.28	0.0	453	993	6496	13326	0.45619	2.4e-013	132432
1	JOLMA2013_Nr2e1_DBD_2 JOLMA2013_Nr2e1_DBD_2	1.9e-003	2.0e-006	-13.11	0.0	170	988	1617	8025	0.17206	4.0e-012	506804
1	JOLMA2013_Nr2f6_DBD_2 JOLMA2013_Nr2f6_DBD_2	1.3e-008	1.4e-011	-25.00	0.0	274	988	447	1141	0.27733	4.7e-017	298265
1	JOLMA2013_RARA_DBD_3 JOLMA2013_RARA_DBD_3	6.3e-017	6.7e-020	-44.15	0.0	265	985	666	1735	0.26904	1.6e-025	411804
1	JOLMA2013_RARA_full_3 JOLMA2013_RARA_full_3	2.8e-015	3.0e-018	-40.36	0.0	257	985	663	1799	0.26091	7.8e-024	377856
1	JOLMA2013_RARG_DBD_2 JOLMA2013_RARG_DBD_2	3.9e-017	4.1e-020	-44.64	0.0	266	984	384	885	0.27033	1.1e-025	382980
1	JOLMA2013_RARG_full_2 JOLMA2013_RARG_full_2	5.6e-010	6.0e-013	-28.14	0.0	274	984	273	615	0.27846	1.5e-018	389854
1	JOLMA2013_RORA_DBD JOLMA2013_RORA_DBD	1.6e-011	1.7e-014	-31.72	0.0	262	982	320	763	0.26680	6.3e-020	265580
1	JOLMA2013_RXRA_DBD JOLMA2013_RXRA_DBD	1.1e-010	1.1e-013	-29.81	0.0	276	988	621	1627	0.27935	2.9e-019	383554
1	JOLMA2013_RXRA_full JOLMA2013_RXRA_full	6.2e-009	6.6e-012	-25.74	0.0	266	988	633	1751	0.26923	1.9e-017	353481
1	JOLMA2013_RXRB_DBD JOLMA2013_RXRB_DBD	4.8e-007	5.2e-010	-21.39	0.0	276	988	416	1061	0.27935	1.6e-015	325873
1	JOLMA2013_RXRG_DBD JOLMA2013_RXRG_DBD	5.3e-008	5.6e-011	-23.61	0.0	266	988	633	1767	0.26923	1.6e-016	351016
1	JOLMA2013_RXRG_full JOLMA2013_RXRG_full	6.1e-004	6.5e-007	-14.25	0.0	272	988	249	616	0.27530	3.6e-012	182410
1	JOLMA2013_Rara_DBD JOLMA2013_Rara_DBD	5.5e-002	5.9e-005	-9.74	0.0	264	984	340	936	0.26829	1.6e-010	365795
1	JOLMA2013_Rara_DBD_2 JOLMA2013_Rara_DBD_2	5.9e-010	6.3e-013	-28.10	0.0	265	985	662	1827	0.26904	1.7e-018	370476
1	JOLMA2013_Rarb_DBD_3 JOLMA2013_Rarb_DBD_3	2.9e-012	3.0e-015	-33.43	0.0	213	985	224	579	0.21624	1.1e-020	275028
1	JOLMA2013_Rarg_DBD_2 JOLMA2013_Rarg_DBD_2	1.7e-011	1.9e-014	-31.62	0.0	274	984	283	632	0.27846	8.6e-020	216531
1	JOLMA2013_Rxra_DBD JOLMA2013_Rxra_DBD	3.4e-008	3.6e-011	-24.04	0.0	272	988	1300	3872	0.27530	8.0e-017	456025
1	JOLMA2013_Rxra_DBD_2 JOLMA2013_Rxra_DBD_2	2.0e-003	2.2e-006	-13.04	0.0	288	990	491	1300	0.29091	1.2e-011	174876
1	JOLMA2013_Rxrb_DBD JOLMA2013_Rxrb_DBD	9.3e-009	9.9e-012	-25.34	0.0	276	988	432	1087	0.27935	3.4e-017	290377
1	JOLMA2013_THRB_DBD JOLMA2013_THRB_DBD	6.7e-005	7.2e-008	-16.45	0.0	152	984	329	1447	0.15447	2.3e-013	315222
