# Supplementary material for: Motif signatures in stretch enhancers are enriched for disease-associated genetic variants
Source: Epigenetics Chromatin. 2015 Jul 16;8:23. doi: 10.1186/s13072-015-0015-7 (PMC4502539; doi:10.1186/s13072-015-0015-7)
Supplement: Additional file 3: — CentriMo scans of DHS sequences with database motifs. Zip archive of text outputs from CentriMo scans on DHS sequences within SEs or TEs using database motifs. File names specify the cell type and enhancer class. Can be downloaded at http://fusion.nhgri.nih.gov/files/se-motifs/AdditionalFile3.zip. [file 13072_2015_15_MOESM3_ESM.zip › AdditionalFile3/K562.TE.CentriMo.txt]

# WARNING: this file is not sorted!
# db	id alt	E-value	adj_p-value	log_adj_p-value	bin_location	bin_width	total_width	sites_in_bin	total_sites	p_success	p-value	mult_tests
1	JASPAR2014_Arnt JASPAR2014_Arnt	1.6e-030	1.7e-033	-75.46	0.0	126	996	280	1016	0.12651	8.5e-037	1988
1	JASPAR2014_Arnt::Ahr JASPAR2014_Arnt::Ahr	2.3e-004	2.5e-007	-15.22	0.0	180	996	488	2057	0.18072	8.2e-011	2982
1	JASPAR2014_NR2F1 JASPAR2014_NR2F1	7.9e-002	8.4e-005	-9.39	0.0	278	988	206	498	0.28138	1.7e-010	495465
1	JASPAR2014_ELK1 JASPAR2014_ELK1	1.9e-027	2.0e-030	-68.37	0.0	262	992	1510	4313	0.26411	8.4e-036	240075
1	JASPAR2014_Mecom JASPAR2014_Mecom	1.7e-004	1.8e-007	-15.54	0.0	122	988	310	1680	0.12348	4.8e-013	367285
1	JASPAR2014_NHLH1 JASPAR2014_NHLH1	6.0e-027	6.3e-030	-67.23	0.0	286	990	1337	3453	0.28889	1.8e-035	356668
1	JASPAR2014_MZF1_1-4 JASPAR2014_MZF1_1-4	1.9e-022	2.1e-025	-56.85	0.0	266	996	1976	5936	0.26707	2.8e-029	7455
1	JASPAR2014_MZF1_5-13 JASPAR2014_MZF1_5-13	7.9e-021	8.4e-024	-53.14	0.0	92	992	762	5461	0.09274	3.5e-029	240570
1	JASPAR2014_MYC::MAX JASPAR2014_MYC::MAX	1.3e-024	1.4e-027	-61.84	0.0	215	991	568	1646	0.21695	6.4e-033	216810
1	JASPAR2014_Pax2 JASPAR2014_Pax2	6.0e-099	6.4e-102	-233.01	0.0	140	994	1132	4178	0.14085	1.1e-106	60512
1	JASPAR2014_RREB1 JASPAR2014_RREB1	1.2e-004	1.3e-007	-15.85	0.0	66	982	214	1899	0.06721	2.5e-013	530180
1	JASPAR2014_SPIB JASPAR2014_SPIB	9.5e-017	1.0e-019	-43.74	0.0	305	995	1756	4677	0.30653	5.3e-024	18886
1	JASPAR2014_znf143 JASPAR2014_znf143	6.1e-006	6.5e-009	-18.86	0.0	118	982	685	4287	0.12016	1.2e-014	552720
1	JASPAR2014_NFE2L1::MafG JASPAR2014_NFE2L1::MafG	4.8e-073	5.1e-076	-173.36	0.0	108	996	884	4235	0.10843	5.7e-080	8946
1	JASPAR2014_TAL1::TCF3 JASPAR2014_TAL1::TCF3	1.3e-010	1.3e-013	-29.63	0.0	334	990	1236	2973	0.33737	3.5e-019	385814
1	JASPAR2014_Hltf JASPAR2014_Hltf	3.1e-005	3.3e-008	-17.22	0.0	106	992	278	1688	0.10685	3.0e-013	111870
1	JASPAR2014_Mafb JASPAR2014_Mafb	2.0e-076	2.2e-079	-181.13	0.0	188	994	1286	4061	0.18913	4.9e-084	44640
1	JASPAR2014_TLX1::NFIC JASPAR2014_TLX1::NFIC	5.3e-027	5.6e-030	-67.35	0.0	114	988	135	372	0.11538	2.2e-035	252416
1	JASPAR2014_ZNF354C JASPAR2014_ZNF354C	4.4e-005	4.7e-008	-16.87	0.0	130	996	965	6000	0.13052	7.9e-012	5964
1	JASPAR2014_ELF5 JASPAR2014_ELF5	5.3e-006	5.7e-009	-18.99	0.0	403	993	2512	5514	0.40584	4.5e-014	126976
1	JASPAR2014_CTCF JASPAR2014_CTCF	1.4e-101	1.5e-104	-239.04	0.0	89	983	315	846	0.09054	4.1e-110	374633
1	JASPAR2014_GABPA JASPAR2014_GABPA	8.5e-089	9.0e-092	-209.64	0.0	167	991	1314	4449	0.16852	4.1e-097	219285
1	JASPAR2014_Klf4 JASPAR2014_Klf4	1.1e-234	1.2e-237	-545.53	0.0	100	992	1421	5489	0.10081	5.4e-243	223740
1	JASPAR2014_RUNX1 JASPAR2014_RUNX1	6.0e-032	6.4e-035	-78.74	0.0	251	991	1002	2720	0.25328	2.7e-040	233640
1	JASPAR2014_ESR1 JASPAR2014_ESR1	4.8e-011	5.1e-014	-30.60	0.0	144	982	1080	5663	0.14664	8.1e-020	631610
1	JASPAR2014_PPARG::RXRA JASPAR2014_PPARG::RXRA	1.2e-012	1.3e-015	-34.27	0.0	357	987	2492	5915	0.36170	2.3e-021	558569
1	JASPAR2014_INSM1 JASPAR2014_INSM1	3.2e-015	3.4e-018	-40.21	0.0	76	990	497	4082	0.07677	7.9e-024	433732
1	JASPAR2014_FEV JASPAR2014_FEV	2.4e-025	2.5e-028	-63.55	0.0	160	994	339	1115	0.16097	1.1e-032	22816
1	JASPAR2014_RXR::RAR_DR5 JASPAR2014_RXR::RAR_DR5	7.6e-011	8.1e-014	-30.15	0.0	457	985	1878	3478	0.46396	1.7e-019	486096
1	JASPAR2014_NR4A2 JASPAR2014_NR4A2	3.1e-013	3.3e-016	-35.64	0.0	166	994	571	2356	0.16700	7.9e-021	42160
1	JASPAR2014_CREB1 JASPAR2014_CREB1	1.9e-014	2.1e-017	-38.42	0.0	134	994	49	83	0.13481	4.1e-022	51088
1	JASPAR2014_JUN::FOS JASPAR2014_JUN::FOS	3.0e-412	3.2e-415	-954.41	0.0	105	995	948	1834	0.10553	1.4e-419	22862
1	JASPAR2014_HIF1A::ARNT JASPAR2014_HIF1A::ARNT	2.2e-015	2.3e-018	-40.60	0.0	106	994	536	3285	0.10664	4.6e-023	50592
1	JASPAR2014_Tcfcp2l1 JASPAR2014_Tcfcp2l1	6.0e-026	6.4e-029	-64.92	0.0	278	988	1767	4880	0.28138	1.3e-034	489056
1	JASPAR2014_Atoh1 JASPAR2014_Atoh1	1.1e-028	1.1e-031	-71.25	0.0	238	994	832	2358	0.23944	2.9e-035	3968
1	JASPAR2014_BATF::JUN JASPAR2014_BATF::JUN	9.3e-297	9.8e-300	-688.49	0.0	101	991	822	1892	0.10192	4.3e-305	228690
1	JASPAR2014_Bhlhe40 JASPAR2014_Bhlhe40	1.1e-015	1.2e-018	-41.25	0.0	197	991	1006	3773	0.19879	5.7e-024	214335
1	JASPAR2014_E2F3 JASPAR2014_E2F3	1.2e-032	1.3e-035	-80.33	0.0	129	987	641	2890	0.13070	3.7e-041	350030
1	JASPAR2014_E2F4 JASPAR2014_E2F4	5.1e-018	5.4e-021	-46.66	0.0	153	991	489	1987	0.15439	2.5e-026	219285
1	JASPAR2014_E2F6 JASPAR2014_E2F6	9.9e-033	1.1e-035	-80.54	0.0	127	991	728	3463	0.12815	4.3e-041	244035
1	JASPAR2014_EGR2 JASPAR2014_EGR2	2.3e-125	2.4e-128	-293.84	0.0	99	987	1072	4850	0.10030	6.4e-134	384540
1	JASPAR2014_ELF1 JASPAR2014_ELF1	2.9e-062	3.1e-065	-148.54	0.0	221	989	966	2543	0.22346	1.1e-070	284050
1	JASPAR2014_Erg JASPAR2014_Erg	3.6e-058	3.8e-061	-139.12	0.0	239	991	1099	2840	0.24117	1.7e-066	222750
1	JASPAR2014_FLI1 JASPAR2014_FLI1	2.0e-081	2.1e-084	-192.68	0.0	183	991	1172	3612	0.18466	9.2e-090	227205
1	JASPAR2014_FOS JASPAR2014_FOS	2.0e-455	2.2e-458	-1053.82	0.0	97	991	1019	2036	0.09788	1.1e-463	188595
1	JASPAR2014_FOSL1 JASPAR2014_FOSL1	1.0e-463	1.1e-466	-1072.94	0.0	97	991	888	1541	0.09788	5.9e-472	181170
1	JASPAR2014_FOSL2 JASPAR2014_FOSL2	1.9e-440	2.1e-443	-1019.33	0.0	103	991	861	1458	0.10394	9.8e-449	209880
1	JASPAR2014_Gata4 JASPAR2014_Gata4	1.3e-284	1.4e-287	-660.54	0.0	139	991	1115	2529	0.14026	5.2e-293	257895
1	JASPAR2014_HNF4G JASPAR2014_HNF4G	5.9e-012	6.2e-015	-32.71	0.0	463	987	2438	4536	0.46910	2.0e-020	308618
1	JASPAR2014_JUN JASPAR2014_JUN	2.6e-015	2.8e-018	-40.41	0.0	139	989	282	1108	0.14055	1.1e-023	264784
1	JASPAR2014_JUNB JASPAR2014_JUNB	4.3e-475	4.6e-478	-1099.12	0.0	99	991	1002	1871	0.09990	3.1e-483	147015
1	JASPAR2014_JUND JASPAR2014_JUND	1.8e-459	1.9e-462	-1063.15	0.0	101	991	900	1550	0.10192	1.1e-467	169290
1	JASPAR2014_Klf1 JASPAR2014_Klf1	9.0e-217	9.5e-220	-504.31	0.0	109	991	1404	5180	0.10999	3.5e-225	273735
1	JASPAR2014_MAFF JASPAR2014_MAFF	8.4e-057	8.9e-060	-135.97	0.0	100	984	620	2993	0.10163	3.3e-065	268086
1	JASPAR2014_MAFK JASPAR2014_MAFK	1.1e-045	1.2e-048	-110.37	0.0	99	987	616	3222	0.10030	4.4e-054	263262
1	JASPAR2014_Meis1 JASPAR2014_Meis1	3.1e-017	3.3e-020	-44.86	0.0	167	987	1082	4738	0.16920	1.0e-025	326366
1	JASPAR2014_Myod1 JASPAR2014_Myod1	2.5e-019	2.7e-022	-49.66	0.0	149	989	947	4475	0.15066	1.0e-027	266760
1	JASPAR2014_Myog JASPAR2014_Myog	7.6e-022	8.1e-025	-55.47	0.0	219	991	656	1973	0.22099	4.1e-030	196020
1	JASPAR2014_NFE2::MAF JASPAR2014_NFE2::MAF	1.3e-304	1.4e-307	-706.58	0.0	89	987	875	2291	0.09017	3.5e-313	392921
1	JASPAR2014_NFYB JASPAR2014_NFYB	2.3e-110	2.5e-113	-259.29	0.0	121	987	345	732	0.12259	8.2e-119	300237
1	JASPAR2014_NR2C2 JASPAR2014_NR2C2	4.2e-020	4.5e-023	-51.45	0.0	145	987	978	4729	0.14691	1.1e-028	417078
1	JASPAR2014_Nr5a2 JASPAR2014_Nr5a2	6.5e-002	6.9e-005	-9.58	0.0	269	987	1472	4688	0.27254	2.0e-010	340663
1	JASPAR2014_NRF1 JASPAR2014_NRF1	1.9e-014	2.1e-017	-38.42	0.0	211	991	60	85	0.21292	1.0e-022	202455
1	JASPAR2014_Rfx1 JASPAR2014_Rfx1	1.5e-009	1.6e-012	-27.19	0.0	136	988	84	230	0.13765	5.1e-018	308125
1	JASPAR2014_RFX5 JASPAR2014_RFX5	7.1e-023	7.6e-026	-57.84	0.0	173	987	1185	4921	0.17528	2.4e-031	312562
1	JASPAR2014_RUNX2 JASPAR2014_RUNX2	7.8e-020	8.3e-023	-50.85	0.0	177	987	896	3529	0.17933	2.3e-028	363834
1	JASPAR2014_Rxra JASPAR2014_Rxra	3.4e-002	3.6e-005	-10.23	0.0	97	991	338	2452	0.09788	1.6e-010	230670
1	JASPAR2014_SMAD2::SMAD3::SMAD4 JASPAR2014_SMAD2::SMAD3::SMAD4	7.2e-016	7.6e-019	-41.72	0.0	185	989	1350	5585	0.18706	2.2e-024	339378
1	JASPAR2014_SP2 JASPAR2014_SP2	1.1e-158	1.2e-161	-370.53	0.0	125	987	1402	5205	0.12665	3.1e-167	389963
1	JASPAR2014_Stat4 JASPAR2014_Stat4	6.8e-010	7.2e-013	-27.96	0.0	410	988	919	1776	0.41498	2.2e-018	333761
1	JASPAR2014_Stat5a::Stat5b JASPAR2014_Stat5a::Stat5b	1.3e-010	1.4e-013	-29.61	0.0	371	991	378	701	0.37437	6.2e-019	223245
1	JASPAR2014_Tcf12 JASPAR2014_Tcf12	1.3e-021	1.4e-024	-54.91	0.0	191	991	698	2420	0.19273	6.2e-030	229185
1	JASPAR2014_Tcf3 JASPAR2014_Tcf3	1.4e-013	1.5e-016	-36.45	0.0	231	991	732	2281	0.23310	6.4e-022	232155
1	JASPAR2014_TFAP2C JASPAR2014_TFAP2C	7.5e-039	8.0e-042	-94.63	0.0	253	987	1799	5191	0.25633	2.7e-047	294321
1	JASPAR2014_USF2 JASPAR2014_USF2	5.5e-069	5.9e-072	-164.02	0.0	105	991	210	477	0.10595	2.8e-077	211860
1	JASPAR2014_ZBTB33 JASPAR2014_ZBTB33	4.8e-005	5.1e-008	-16.80	0.0	121	987	297	1595	0.12259	2.1e-013	238612
1	JASPAR2014_ZNF263 JASPAR2014_ZNF263	2.9e-021	3.0e-024	-54.15	0.0	143	981	679	3048	0.14577	6.9e-030	439040
1	JASPAR2014_AR JASPAR2014_AR	3.6e-005	3.8e-008	-17.09	0.0	377	987	2214	5126	0.38197	1.4e-013	278545
1	JASPAR2014_E2F1 JASPAR2014_E2F1	1.4e-004	1.5e-007	-15.71	0.0	231	991	369	1138	0.23310	1.2e-012	120285
1	JASPAR2014_EBF1 JASPAR2014_EBF1	3.0e-003	3.1e-006	-12.67	0.0	255	991	609	1863	0.25732	1.4e-011	221265
1	JASPAR2014_EGR1 JASPAR2014_EGR1	1.1e-165	1.2e-168	-386.67	0.0	108	988	1193	4634	0.10931	3.5e-174	341649
1	JASPAR2014_ELK4 JASPAR2014_ELK4	1.8e-081	1.9e-084	-192.78	0.0	221	991	1466	4047	0.22301	8.2e-090	231165
1	JASPAR2014_ESR2 JASPAR2014_ESR2	4.3e-030	4.6e-033	-74.46	0.0	185	987	1430	5538	0.18744	1.6e-038	291363
1	JASPAR2014_Ets1 JASPAR2014_Ets1	3.6e-068	3.8e-071	-162.15	0.0	241	987	1856	5156	0.24417	1.1e-076	356439
1	JASPAR2014_Gata1 JASPAR2014_Gata1	3.3e-287	3.5e-290	-666.50	0.0	151	991	1196	2630	0.15237	1.7e-295	202950
1	JASPAR2014_GATA2 JASPAR2014_GATA2	1.6e-260	1.7e-263	-605.06	0.0	134	988	1320	3568	0.13563	5.4e-269	308618
1	JASPAR2014_GATA3 JASPAR2014_GATA3	4.0e-206	4.3e-209	-479.79	0.0	122	994	739	1767	0.12274	1.4e-212	2976
1	JASPAR2014_HNF4A JASPAR2014_HNF4A	8.7e-018	9.3e-021	-46.13	0.0	411	987	2032	4076	0.41641	3.2e-026	293335
1	JASPAR2014_MAX JASPAR2014_MAX	8.1e-019	8.6e-022	-48.50	0.0	204	992	894	3126	0.20565	7.9e-027	109395
1	JASPAR2014_Myb JASPAR2014_Myb	1.5e-019	1.6e-022	-50.20	0.0	344	992	1848	4332	0.34677	1.1e-027	144045
1	JASPAR2014_Myc JASPAR2014_Myc	1.3e-015	1.4e-018	-41.15	0.0	204	992	785	2745	0.20565	1.2e-023	115335
1	JASPAR2014_Mycn JASPAR2014_Mycn	8.6e-028	9.1e-031	-69.17	0.0	282	994	554	1237	0.28370	1.2e-034	7936
1	JASPAR2014_Nfe2l2 JASPAR2014_Nfe2l2	3.5e-284	3.7e-287	-659.52	0.0	83	987	822	2289	0.08409	8.9e-293	418064
1	JASPAR2014_NFYA JASPAR2014_NFYA	1.6e-086	1.7e-089	-204.43	0.0	96	984	239	545	0.09756	4.6e-095	358430
1	JASPAR2014_Spi1 JASPAR2014_Spi1	1.2e-032	1.3e-035	-80.31	0.0	273	987	1750	4788	0.27660	4.5e-041	296786
1	JASPAR2014_SP1 JASPAR2014_SP1	1.8e-174	1.9e-177	-406.93	0.0	135	991	1368	4528	0.13623	8.0e-183	233145
1	JASPAR2014_STAT1 JASPAR2014_STAT1	4.4e-006	4.7e-009	-19.18	0.0	459	991	576	988	0.46317	2.3e-014	207405
1	JASPAR2014_STAT3 JASPAR2014_STAT3	1.0e-007	1.1e-010	-22.96	0.0	413	991	656	1236	0.41675	4.8e-016	224730
1	JASPAR2014_TAL1::GATA1 JASPAR2014_TAL1::GATA1	4.1e-204	4.4e-207	-475.15	0.0	128	984	688	1495	0.13008	1.3e-212	334862
1	JASPAR2014_TFAP2A JASPAR2014_TFAP2A	2.6e-031	2.8e-034	-77.27	0.0	203	987	1469	5199	0.20567	8.7e-040	319957
1	JASPAR2014_TP53 JASPAR2014_TP53	8.9e-005	9.5e-008	-16.17	0.0	241	987	608	1918	0.24417	3.3e-013	286926
1	JASPAR2014_USF1 JASPAR2014_USF1	5.0e-077	5.3e-080	-182.53	0.0	105	991	376	1198	0.10595	2.4e-085	217800
1	JASPAR2014_Bach1::Mafk JASPAR2014_Bach1::Mafk	5.5e-264	5.8e-267	-613.03	0.0	139	987	1076	2487	0.14083	1.3e-272	430389
1	JASPAR2014_ESRRA JASPAR2014_ESRRA	2.7e-002	2.9e-005	-10.46	0.0	485	991	1195	2140	0.48940	1.0e-010	274725
1	JASPAR2014_SREBF1 JASPAR2014_SREBF1	2.3e-005	2.4e-008	-17.53	0.0	118	992	535	3304	0.11895	1.8e-013	132165
1	JASPAR2014_THAP1 JASPAR2014_THAP1	7.6e-010	8.1e-013	-27.85	0.0	313	993	2139	5813	0.31521	7.7e-018	105152
1	JASPAR2014_EHF JASPAR2014_EHF	4.9e-036	5.3e-039	-88.14	0.0	182	994	675	2235	0.18310	2.7e-042	1984
1	JASPAR2014_KLF5 JASPAR2014_KLF5	8.8e-257	9.4e-260	-596.43	0.0	138	992	1619	4791	0.13911	6.4e-265	146025
1	JASPAR2014_RFX2 JASPAR2014_RFX2	2.3e-013	2.5e-016	-35.94	0.0	151	983	78	166	0.15361	7.9e-022	312767
1	JOLMA2013_CTCF_full JOLMA2013_CTCF_full	5.2e-086	5.5e-089	-203.23	0.0	89	985	189	374	0.09036	2.0e-094	273552
1	JOLMA2013_EGR1_DBD JOLMA2013_EGR1_DBD	1.2e-098	1.3e-101	-232.29	0.0	120	988	789	2888	0.12146	3.1e-107	420036
1	JOLMA2013_EGR1_full JOLMA2013_EGR1_full	4.5e-032	4.8e-035	-79.01	0.0	142	988	256	764	0.14372	2.2e-040	215934
1	JOLMA2013_EGR2_DBD JOLMA2013_EGR2_DBD	5.5e-070	5.9e-073	-166.32	0.0	145	991	712	2403	0.14632	2.1e-078	283635
1	JOLMA2013_EGR2_full JOLMA2013_EGR2_full	1.1e-116	1.2e-119	-273.83	0.0	119	987	892	3233	0.12057	2.7e-125	439263
1	JOLMA2013_EGR3_DBD JOLMA2013_EGR3_DBD	3.7e-077	3.9e-080	-182.84	0.0	121	987	562	1940	0.12259	1.1e-085	365806
1	JOLMA2013_EGR4_DBD JOLMA2013_EGR4_DBD	7.7e-094	8.2e-097	-221.25	0.0	114	986	912	3782	0.11562	1.8e-102	462480
1	JOLMA2013_Egr3_DBD JOLMA2013_Egr3_DBD	1.9e-048	2.0e-051	-116.75	0.0	165	987	458	1313	0.16717	6.9e-057	286433
1	JOLMA2013_GLI2_DBD JOLMA2013_GLI2_DBD	4.1e-007	4.4e-010	-21.55	0.0	84	988	660	5696	0.08502	9.3e-016	470815
1	JOLMA2013_GLIS2_DBD JOLMA2013_GLIS2_DBD	2.5e-012	2.7e-015	-33.54	0.0	104	988	473	2923	0.10526	7.0e-021	385033
1	JOLMA2013_HINFP1_full JOLMA2013_HINFP1_full	5.7e-002	6.0e-005	-9.72	0.0	168	990	750	3566	0.16970	1.7e-010	345306
1	JOLMA2013_KLF13_full JOLMA2013_KLF13_full	5.0e-044	5.3e-047	-106.55	0.0	152	984	374	1096	0.15447	1.9e-052	283307
1	JOLMA2013_KLF14_DBD JOLMA2013_KLF14_DBD	2.1e-165	2.2e-168	-386.05	0.0	90	988	950	3886	0.09109	4.7e-174	466871
1	JOLMA2013_KLF16_DBD JOLMA2013_KLF16_DBD	7.5e-220	8.0e-223	-511.40	0.0	107	991	1232	4285	0.10797	2.2e-228	360855
1	JOLMA2013_Klf12_DBD JOLMA2013_Klf12_DBD	7.7e-137	8.2e-140	-320.26	0.0	155	987	1144	3407	0.15704	1.7e-145	493986
1	JOLMA2013_SP1_DBD JOLMA2013_SP1_DBD	3.2e-262	3.4e-265	-608.95	0.0	113	991	1616	5637	0.11403	9.1e-271	376695
1	JOLMA2013_SP3_DBD JOLMA2013_SP3_DBD	1.6e-222	1.7e-225	-517.56	0.0	111	991	1383	4914	0.11201	4.1e-231	410850
1	JOLMA2013_SP4_full JOLMA2013_SP4_full	6.9e-178	7.4e-181	-414.77	0.0	125	985	799	2119	0.12690	1.6e-186	450672
1	JOLMA2013_SP8_DBD JOLMA2013_SP8_DBD	5.2e-151	5.6e-154	-352.88	0.0	90	990	1175	5603	0.09091	1.3e-159	437190
1	JOLMA2013_ZBTB7C_full JOLMA2013_ZBTB7C_full	1.0e-005	1.1e-008	-18.33	0.0	104	990	801	5875	0.10505	2.8e-014	387296
1	JOLMA2013_ZIC1_full JOLMA2013_ZIC1_full	4.9e-035	5.2e-038	-85.86	0.0	150	988	606	2294	0.15182	1.3e-043	392428
1	JOLMA2013_ZIC3_full JOLMA2013_ZIC3_full	7.0e-029	7.4e-032	-71.68	0.0	151	987	608	2394	0.15299	1.7e-037	434826
1	JOLMA2013_ZIC4_DBD JOLMA2013_ZIC4_DBD	3.7e-062	4.0e-065	-148.29	0.0	133	987	1153	5087	0.13475	8.4e-071	472787
1	JOLMA2013_ZNF740_DBD JOLMA2013_ZNF740_DBD	1.0e-117	1.1e-120	-276.20	0.0	112	992	1220	5341	0.11290	4.5e-126	247005
1	JOLMA2013_ZNF740_full JOLMA2013_ZNF740_full	7.4e-147	7.9e-150	-343.32	0.0	112	992	1256	5111	0.11290	3.6e-155	216810
1	JOLMA2013_Zfp740_DBD JOLMA2013_Zfp740_DBD	2.7e-076	2.9e-079	-180.84	0.0	100	992	1090	5894	0.10081	9.7e-085	301455
1	JOLMA2013_Zic3_DBD JOLMA2013_Zic3_DBD	1.1e-032	1.2e-035	-80.43	0.0	151	987	608	2326	0.15299	2.9e-041	399823
1	JOLMA2013_EBF1_full JOLMA2013_EBF1_full	5.3e-002	5.6e-005	-9.79	0.0	260	988	1054	3375	0.26316	1.2e-010	458983
1	JOLMA2013_EHF_full JOLMA2013_EHF_full	8.0e-047	8.5e-050	-112.99	0.0	220	990	1013	2895	0.22222	2.3e-055	370994
1	JOLMA2013_ELF1_DBD JOLMA2013_ELF1_DBD	1.8e-050	2.0e-053	-121.37	0.0	158	990	589	1910	0.15960	6.2e-059	317148
1	JOLMA2013_ELF1_full JOLMA2013_ELF1_full	1.4e-013	1.4e-016	-36.47	0.0	116	990	409	2170	0.11717	5.1e-022	284050
1	JOLMA2013_ELF3_DBD JOLMA2013_ELF3_DBD	8.8e-044	9.4e-047	-105.98	0.0	158	990	650	2269	0.15960	3.0e-052	311220
1	JOLMA2013_ELF3_full JOLMA2013_ELF3_full	4.7e-031	5.0e-034	-76.67	0.0	227	989	792	2252	0.22952	1.4e-039	362596
1	JOLMA2013_ELF4_full JOLMA2013_ELF4_full	7.9e-062	8.4e-065	-147.54	0.0	156	990	598	1842	0.15758	2.6e-070	323570
1	JOLMA2013_ELF5_DBD JOLMA2013_ELF5_DBD	1.4e-051	1.5e-054	-123.93	0.0	219	991	1418	4306	0.22099	4.2e-060	361845
1	JOLMA2013_ELF5_full JOLMA2013_ELF5_full	2.4e-046	2.6e-049	-111.87	0.0	201	991	1360	4521	0.20283	7.4e-055	351945
1	JOLMA2013_ELK1_DBD JOLMA2013_ELK1_DBD	7.7e-078	8.2e-081	-184.41	0.0	180	992	1277	4151	0.18145	3.8e-086	213345
1	JOLMA2013_ELK1_full JOLMA2013_ELK1_full	1.2e-065	1.2e-068	-156.35	0.0	160	992	827	2752	0.16129	6.5e-074	191070
1	JOLMA2013_ELK3_DBD JOLMA2013_ELK3_DBD	3.3e-066	3.5e-069	-157.61	0.0	166	992	1271	4630	0.16734	1.4e-074	248490
1	JOLMA2013_ELK4_DBD JOLMA2013_ELK4_DBD	2.8e-077	3.0e-080	-183.10	0.0	164	992	1127	3857	0.16532	1.2e-085	249975
1	JOLMA2013_ERF_DBD JOLMA2013_ERF_DBD	8.2e-079	8.7e-082	-186.65	0.0	184	992	1248	3939	0.18548	4.0e-087	217800
1	JOLMA2013_ERG_DBD JOLMA2013_ERG_DBD	1.5e-065	1.6e-068	-156.08	0.0	160	992	1139	4177	0.16129	6.6e-074	250965
1	JOLMA2013_ERG_full JOLMA2013_ERG_full	4.6e-071	4.9e-074	-168.79	0.0	160	992	1103	3926	0.16129	2.2e-079	221265
1	JOLMA2013_ETS1_DBD JOLMA2013_ETS1_DBD	1.4e-072	1.5e-075	-172.26	0.0	170	992	1251	4340	0.17137	6.6e-081	231660
1	JOLMA2013_ETS1_DBD_2 JOLMA2013_ETS1_DBD_2	1.4e-005	1.4e-008	-18.05	0.0	238	984	223	587	0.24187	7.7e-014	187071
1	JOLMA2013_ETS1_full JOLMA2013_ETS1_full	1.6e-067	1.7e-070	-160.64	0.0	164	992	986	3361	0.16532	6.3e-076	272250
1	JOLMA2013_ETV1_DBD JOLMA2013_ETV1_DBD	6.5e-068	6.9e-071	-161.55	0.0	166	992	1014	3445	0.16734	2.6e-076	265815
1	JOLMA2013_ETV2_DBD JOLMA2013_ETV2_DBD	2.6e-040	2.7e-043	-98.01	0.0	173	991	878	3132	0.17457	1.0e-048	260370
1	JOLMA2013_ETV3_DBD JOLMA2013_ETV3_DBD	3.2e-034	3.4e-037	-83.96	0.0	152	992	480	1690	0.15323	1.3e-042	263340
1	JOLMA2013_ETV4_DBD JOLMA2013_ETV4_DBD	4.8e-067	5.1e-070	-159.55	0.0	164	992	1168	4193	0.16532	1.8e-075	279675
1	JOLMA2013_ETV5_DBD JOLMA2013_ETV5_DBD	2.2e-074	2.3e-077	-176.45	0.0	166	992	1264	4463	0.16734	8.3e-083	282150
1	JOLMA2013_ETV6_full JOLMA2013_ETV6_full	1.2e-020	1.3e-023	-52.71	0.0	199	987	418	1238	0.20162	3.9e-029	330310
1	JOLMA2013_ETV6_full_2 JOLMA2013_ETV6_full_2	2.6e-071	2.7e-074	-169.38	0.0	166	992	1309	4720	0.16734	1.2e-079	236115
1	JOLMA2013_Elf5_DBD JOLMA2013_Elf5_DBD	5.7e-051	6.0e-054	-122.54	0.0	213	991	1170	3506	0.21493	1.8e-059	344025
1	JOLMA2013_Elk3_DBD JOLMA2013_Elk3_DBD	2.2e-063	2.3e-066	-151.13	0.0	160	992	746	2426	0.16129	1.3e-071	183150
1	JOLMA2013_FEV_DBD JOLMA2013_FEV_DBD	4.0e-065	4.3e-068	-155.12	0.0	164	992	1278	4731	0.16532	1.6e-073	264330
1	JOLMA2013_FLI1_DBD JOLMA2013_FLI1_DBD	5.1e-070	5.4e-073	-166.40	0.0	180	992	896	2697	0.18145	2.2e-078	242550
1	JOLMA2013_FLI1_full JOLMA2013_FLI1_full	4.5e-064	4.8e-067	-152.71	0.0	154	992	945	3425	0.15524	2.4e-072	200475
1	JOLMA2013_GABPA_full JOLMA2013_GABPA_full	2.4e-067	2.6e-070	-160.23	0.0	160	992	632	1894	0.16129	1.2e-075	218295
1	JOLMA2013_SPDEF_DBD JOLMA2013_SPDEF_DBD	7.6e-017	8.1e-020	-43.96	0.0	169	991	422	1521	0.17053	3.1e-025	262845
1	JOLMA2013_SPDEF_full JOLMA2013_SPDEF_full	1.9e-025	2.0e-028	-63.79	0.0	201	991	670	2131	0.20283	7.5e-034	263835
1	JOLMA2013_SPI1_full JOLMA2013_SPI1_full	2.4e-013	2.6e-016	-35.89	0.0	240	988	355	922	0.24291	8.3e-022	310097
1	JOLMA2013_SPIB_DBD JOLMA2013_SPIB_DBD	1.3e-018	1.4e-021	-48.05	0.0	184	988	338	1032	0.18623	2.9e-027	464406
1	JOLMA2013_SPIC_full JOLMA2013_SPIC_full	3.8e-008	4.0e-011	-23.93	0.0	182	988	99	237	0.18421	7.7e-017	521594
1	JOLMA2013_Spic_DBD JOLMA2013_Spic_DBD	1.6e-015	1.6e-018	-40.95	0.0	184	988	404	1343	0.18623	4.0e-024	416092
1	JOLMA2013_GATA3_DBD JOLMA2013_GATA3_DBD	4.4e-360	4.7e-363	-834.30	0.0	150	994	1173	2242	0.15091	5.1e-368	91264
1	JOLMA2013_GATA3_full JOLMA2013_GATA3_full	6.5e-375	6.9e-378	-868.45	0.0	138	994	1218	2477	0.13883	7.6e-383	91264
1	JOLMA2013_GATA4_DBD JOLMA2013_GATA4_DBD	1.6e-347	1.7e-350	-805.38	0.0	150	994	1314	2758	0.15091	2.0e-355	85312
1	JOLMA2013_GATA5_DBD JOLMA2013_GATA5_DBD	1.7e-346	1.8e-349	-803.00	0.0	136	994	1250	2755	0.13682	1.8e-354	99696
1	JOLMA2013_GCM2_DBD JOLMA2013_GCM2_DBD	2.8e-008	3.0e-011	-24.23	0.0	84	992	624	5292	0.08468	1.1e-016	269775
1	JOLMA2013_MEIS1_DBD JOLMA2013_MEIS1_DBD	6.3e-012	6.7e-015	-32.63	0.0	167	995	1139	5290	0.16784	2.6e-019	26341
1	JOLMA2013_MEIS2_DBD_2 JOLMA2013_MEIS2_DBD_2	1.9e-022	2.0e-025	-56.85	0.0	166	994	1094	4729	0.16700	4.1e-030	50096
1	JOLMA2013_MEIS3_DBD JOLMA2013_MEIS3_DBD	7.9e-012	8.4e-015	-32.41	0.0	166	994	1061	4900	0.16700	1.5e-019	54560
1	JOLMA2013_Meis2_DBD JOLMA2013_Meis2_DBD	1.4e-014	1.5e-017	-38.74	0.0	163	995	1134	5290	0.16382	6.1e-022	24850
1	JOLMA2013_Meis3_DBD JOLMA2013_Meis3_DBD	2.5e-019	2.6e-022	-49.68	0.0	163	995	1165	5290	0.16382	9.3e-027	28329
1	JOLMA2013_NFIA_full JOLMA2013_NFIA_full	2.7e-051	2.9e-054	-123.27	0.0	119	987	337	1102	0.12057	8.7e-060	336719
1	JOLMA2013_NFIB_full JOLMA2013_NFIB_full	1.2e-049	1.3e-052	-119.46	0.0	139	987	211	471	0.14083	3.8e-058	348551
1	JOLMA2013_NFIX_full JOLMA2013_NFIX_full	1.2e-063	1.2e-066	-151.75	0.0	137	987	325	830	0.13880	2.5e-072	501381
1	JOLMA2013_NRF1_full JOLMA2013_NRF1_full	2.8e-012	3.0e-015	-33.44	0.0	136	990	60	125	0.13737	1.7e-020	173888
1	JOLMA2013_RFX2_DBD JOLMA2013_RFX2_DBD	2.8e-010	3.0e-013	-28.85	0.0	122	986	53	117	0.12373	1.5e-018	198768
1	JOLMA2013_RFX2_DBD_2 JOLMA2013_RFX2_DBD_2	3.1e-002	3.3e-005	-10.32	0.0	101	987	29	79	0.10233	3.6e-010	90712
1	JOLMA2013_RFX3_DBD JOLMA2013_RFX3_DBD	2.7e-011	2.9e-014	-31.17	0.0	122	986	47	90	0.12373	8.3e-020	351780
1	JOLMA2013_RFX3_DBD_2 JOLMA2013_RFX3_DBD_2	5.5e-003	5.8e-006	-12.05	0.0	101	987	21	40	0.10233	3.0e-011	192270
1	JOLMA2013_RFX4_DBD JOLMA2013_RFX4_DBD	7.4e-013	7.9e-016	-34.78	0.0	150	986	69	139	0.15213	2.1e-021	384252
1	JOLMA2013_RFX4_DBD_2 JOLMA2013_RFX4_DBD_2	3.2e-003	3.4e-006	-12.58	0.0	255	987	25	29	0.25836	1.5e-011	223329
1	JOLMA2013_RFX5_DBD JOLMA2013_RFX5_DBD	4.1e-009	4.4e-012	-26.15	0.0	122	986	42	82	0.12373	1.9e-017	236652
1	JOLMA2013_RFX5_DBD_2 JOLMA2013_RFX5_DBD_2	1.8e-009	1.9e-012	-26.97	0.0	122	986	43	84	0.12373	8.0e-018	243048
1	JOLMA2013_Rfx2_DBD JOLMA2013_Rfx2_DBD	1.6e-010	1.7e-013	-29.42	0.0	150	986	88	220	0.15213	5.6e-019	297660
1	JOLMA2013_Rfx2_DBD_2 JOLMA2013_Rfx2_DBD_2	2.1e-003	2.2e-006	-13.01	0.0	101	987	40	121	0.10233	8.8e-012	253402
1	JOLMA2013_Rfx3_DBD JOLMA2013_Rfx3_DBD	7.7e-011	8.2e-014	-30.13	0.0	122	986	40	70	0.12373	5.9e-019	140220
1	JOLMA2013_RUNX2_DBD JOLMA2013_RUNX2_DBD	2.5e-016	2.7e-019	-42.77	0.0	204	986	1036	3730	0.20690	5.3e-025	501840
1	JOLMA2013_RUNX2_DBD_3 JOLMA2013_RUNX2_DBD_3	4.8e-023	5.1e-026	-58.23	0.0	159	993	779	3266	0.16012	4.3e-031	119040
1	JOLMA2013_RUNX3_DBD JOLMA2013_RUNX3_DBD	9.8e-010	1.0e-012	-27.59	0.0	200	986	878	3304	0.20284	2.1e-018	495444
1	JOLMA2013_RUNX3_DBD_2 JOLMA2013_RUNX3_DBD_2	1.8e-028	2.0e-031	-70.71	0.0	158	992	858	3549	0.15927	7.6e-037	257895
1	JOLMA2013_RUNX3_full JOLMA2013_RUNX3_full	3.9e-021	4.2e-024	-53.84	0.0	132	992	784	3974	0.13306	1.6e-029	253935
1	JOLMA2013_GMEB2_DBD JOLMA2013_GMEB2_DBD	1.5e-008	1.6e-011	-24.86	0.0	170	994	963	4397	0.17103	1.8e-016	86800
1	JOLMA2013_GMEB2_DBD_3 JOLMA2013_GMEB2_DBD_3	6.9e-002	7.3e-005	-9.52	0.0	227	987	238	718	0.22999	3.7e-010	196214
1	JOLMA2013_EOMES_DBD_2 JOLMA2013_EOMES_DBD_2	1.8e-004	1.9e-007	-15.49	0.0	196	982	598	2291	0.19959	5.6e-013	332220
1	JOLMA2013_TFAP2A_DBD JOLMA2013_TFAP2A_DBD	1.0e-038	1.1e-041	-94.30	0.0	234	990	1746	5413	0.23636	2.6e-047	429286
1	JOLMA2013_TFAP2A_DBD_2 JOLMA2013_TFAP2A_DBD_2	6.9e-006	7.3e-009	-18.74	0.0	257	991	504	1441	0.25933	2.0e-014	360855
1	JOLMA2013_TFAP2A_DBD_3 JOLMA2013_TFAP2A_DBD_3	1.1e-017	1.2e-020	-45.90	0.0	201	989	928	3311	0.20324	2.5e-026	464360
1	JOLMA2013_TFAP2B_DBD JOLMA2013_TFAP2B_DBD	1.2e-037	1.2e-040	-91.88	0.0	200	990	1519	5354	0.20202	3.0e-046	421382
1	JOLMA2013_TFAP2B_DBD_2 JOLMA2013_TFAP2B_DBD_2	3.9e-014	4.2e-017	-37.72	0.0	165	991	698	2951	0.16650	1.3e-022	309870
1	JOLMA2013_TFAP2B_DBD_3 JOLMA2013_TFAP2B_DBD_3	4.4e-020	4.7e-023	-51.42	0.0	201	989	922	3235	0.20324	1.0e-028	458432
1	JOLMA2013_TFAP2C_DBD JOLMA2013_TFAP2C_DBD	1.2e-043	1.3e-046	-105.67	0.0	252	990	1893	5452	0.25455	2.9e-052	450528
1	JOLMA2013_TFAP2C_DBD_3 JOLMA2013_TFAP2C_DBD_3	1.8e-017	2.0e-020	-45.38	0.0	201	989	856	3019	0.20324	4.6e-026	428792
1	JOLMA2013_TFAP2C_full JOLMA2013_TFAP2C_full	5.5e-044	5.8e-047	-106.46	0.0	220	990	1796	5820	0.22222	1.4e-052	408538
1	JOLMA2013_TFAP2C_full_3 JOLMA2013_TFAP2C_full_3	2.8e-003	3.0e-006	-12.73	0.0	105	991	790	5893	0.10595	8.5e-012	349965
1	JOLMA2013_Tcfap2a_DBD JOLMA2013_Tcfap2a_DBD	8.4e-035	8.9e-038	-85.31	0.0	226	990	1588	5080	0.22828	2.0e-043	435214
1	JOLMA2013_Tcfap2a_DBD_3 JOLMA2013_Tcfap2a_DBD_3	1.4e-017	1.5e-020	-45.64	0.0	201	989	1029	3738	0.20324	3.2e-026	469300
1	JOLMA2013_ARNTL_DBD JOLMA2013_ARNTL_DBD	1.7e-032	1.8e-035	-80.01	0.0	74	992	199	945	0.07460	2.9e-040	61875
1	JOLMA2013_Ascl2_DBD JOLMA2013_Ascl2_DBD	6.0e-029	6.4e-032	-71.83	0.0	262	992	1712	4947	0.26411	3.3e-037	197010
1	JOLMA2013_Atoh1_DBD JOLMA2013_Atoh1_DBD	7.6e-002	8.1e-005	-9.42	0.0	456	992	2086	4108	0.45968	3.5e-010	231165
1	JOLMA2013_BHLHB2_DBD JOLMA2013_BHLHB2_DBD	8.9e-033	9.5e-036	-80.64	0.0	116	992	324	1283	0.11694	5.2e-041	181170
1	JOLMA2013_BHLHB3_full JOLMA2013_BHLHB3_full	6.7e-024	7.2e-027	-60.20	0.0	106	992	274	1222	0.10685	4.6e-032	154440
1	JOLMA2013_BHLHE41_full JOLMA2013_BHLHE41_full	2.7e-038	2.9e-041	-93.35	0.0	106	992	195	607	0.10685	3.6e-046	79200
1	JOLMA2013_Bhlhb2_DBD JOLMA2013_Bhlhb2_DBD	4.4e-032	4.7e-035	-79.04	0.0	106	992	320	1385	0.10685	3.2e-040	148005
1	JOLMA2013_CLOCK_DBD JOLMA2013_CLOCK_DBD	4.6e-011	4.9e-014	-30.65	0.0	254	992	825	2444	0.25605	2.2e-019	220770
1	JOLMA2013_HEY1_DBD JOLMA2013_HEY1_DBD	2.4e-021	2.6e-024	-54.32	0.0	112	992	271	1185	0.11290	1.3e-029	192060
1	JOLMA2013_HEY2_DBD JOLMA2013_HEY2_DBD	1.7e-005	1.8e-008	-17.85	0.0	204	992	288	934	0.20565	7.6e-014	233640
1	JOLMA2013_HEY2_full JOLMA2013_HEY2_full	1.1e-005	1.1e-008	-18.31	0.0	106	992	653	4587	0.10685	5.5e-014	201960
1	JOLMA2013_MAX_DBD_2 JOLMA2013_MAX_DBD_2	1.6e-033	1.7e-036	-82.35	0.0	180	992	848	3002	0.18145	8.2e-042	208890
1	JOLMA2013_MLXIPL_full JOLMA2013_MLXIPL_full	9.6e-045	1.0e-047	-108.20	0.0	106	992	399	1672	0.10685	5.4e-053	188100
1	JOLMA2013_MLX_full JOLMA2013_MLX_full	6.0e-028	6.4e-031	-69.52	0.0	106	992	196	709	0.10685	4.9e-036	131175
1	JOLMA2013_MNT_DBD JOLMA2013_MNT_DBD	1.8e-030	1.9e-033	-75.36	0.0	126	992	275	965	0.12702	8.9e-039	209385
1	JOLMA2013_MYF6_full JOLMA2013_MYF6_full	4.3e-007	4.6e-010	-21.51	0.0	446	992	1800	3492	0.44960	3.1e-015	148995
1	JOLMA2013_Mlx_DBD JOLMA2013_Mlx_DBD	7.3e-038	7.7e-041	-92.36	0.0	106	992	306	1218	0.10685	1.1e-045	67320
1	JOLMA2013_NHLH1_DBD JOLMA2013_NHLH1_DBD	8.2e-014	8.7e-017	-36.98	0.0	200	992	841	3071	0.20161	4.8e-022	180180
1	JOLMA2013_NHLH1_full JOLMA2013_NHLH1_full	1.5e-017	1.6e-020	-45.61	0.0	206	992	1121	4052	0.20766	9.0e-026	172755
1	JOLMA2013_SREBF2_DBD JOLMA2013_SREBF2_DBD	2.5e-019	2.7e-022	-49.66	0.0	108	992	102	294	0.10887	2.4e-027	113355
1	JOLMA2013_Srebf1_DBD JOLMA2013_Srebf1_DBD	2.3e-020	2.5e-023	-52.05	0.0	108	992	103	291	0.10887	2.1e-028	119790
1	JOLMA2013_TFAP4_DBD JOLMA2013_TFAP4_DBD	1.9e-027	2.0e-030	-68.40	0.0	190	992	576	1842	0.19153	1.3e-035	146520
1	JOLMA2013_TFAP4_full JOLMA2013_TFAP4_full	8.0e-026	8.5e-029	-64.63	0.0	190	992	569	1836	0.19153	6.7e-034	127215
1	JOLMA2013_TFE3_DBD JOLMA2013_TFE3_DBD	1.4e-068	1.5e-071	-163.08	0.0	116	992	369	1132	0.11694	5.8e-077	258390
1	JOLMA2013_TFEB_full JOLMA2013_TFEB_full	2.9e-072	3.1e-075	-171.58	0.0	108	992	346	1058	0.10887	1.2e-080	247500
1	JOLMA2013_Tcf21_DBD JOLMA2013_Tcf21_DBD	2.7e-013	2.9e-016	-35.77	0.0	428	988	878	1589	0.43320	8.7e-022	336226
1	JOLMA2013_USF1_DBD JOLMA2013_USF1_DBD	4.4e-074	4.7e-077	-175.75	0.0	106	992	348	1074	0.10685	2.6e-082	181170
1	JOLMA2013_ATF7_DBD JOLMA2013_ATF7_DBD	1.7e-025	1.8e-028	-63.87	0.0	126	988	224	762	0.12753	8.0e-034	230231
1	JOLMA2013_Atf4_DBD JOLMA2013_Atf4_DBD	3.0e-002	3.2e-005	-10.35	0.0	94	988	44	163	0.09514	1.4e-010	224808
1	JOLMA2013_BATF3_DBD JOLMA2013_BATF3_DBD	5.8e-017	6.1e-020	-44.24	0.0	176	988	102	207	0.17814	6.1e-025	100572
1	JOLMA2013_CREB3L1_DBD JOLMA2013_CREB3L1_DBD	9.0e-009	9.6e-012	-25.37	0.0	94	988	314	2039	0.09514	3.0e-017	323901
1	JOLMA2013_CREB3L1_DBD_2 JOLMA2013_CREB3L1_DBD_2	1.2e-019	1.2e-022	-50.44	0.0	140	990	350	1384	0.14141	4.2e-028	296894
1	JOLMA2013_CREB3L1_full JOLMA2013_CREB3L1_full	1.1e-015	1.2e-018	-41.28	0.0	134	990	289	1180	0.13535	5.2e-024	229216
1	JOLMA2013_CREB3_full JOLMA2013_CREB3_full	2.5e-035	2.6e-038	-86.54	0.0	156	988	312	899	0.15789	1.0e-043	258332
1	JOLMA2013_CREB3_full_2 JOLMA2013_CREB3_full_2	2.6e-028	2.8e-031	-70.35	0.0	160	988	534	1934	0.16194	8.2e-037	339184
1	JOLMA2013_Creb3l2_DBD JOLMA2013_Creb3l2_DBD	8.0e-004	8.5e-007	-13.98	0.0	93	989	71	319	0.09403	6.8e-012	124488
1	JOLMA2013_Creb3l2_DBD_2 JOLMA2013_Creb3l2_DBD_2	1.6e-019	1.7e-022	-50.15	0.0	138	990	325	1273	0.13939	6.7e-028	245518
1	JOLMA2013_Creb5_DBD JOLMA2013_Creb5_DBD	4.2e-025	4.5e-028	-62.96	0.0	116	990	196	679	0.11717	1.8e-033	249964
1	JOLMA2013_JDP2_DBD JOLMA2013_JDP2_DBD	9.5e-341	1.0e-343	-789.78	0.0	93	993	907	2173	0.09366	3.0e-348	33232
1	JOLMA2013_JDP2_DBD_2 JOLMA2013_JDP2_DBD_2	1.9e-032	2.0e-035	-79.90	0.0	136	990	248	756	0.13737	1.0e-040	190684
1	JOLMA2013_JDP2_full JOLMA2013_JDP2_full	1.8e-336	1.9e-339	-779.95	0.0	105	993	835	1716	0.10574	6.6e-344	28272
1	JOLMA2013_JDP2_full_2 JOLMA2013_JDP2_full_2	1.6e-035	1.8e-038	-86.94	0.0	136	990	269	822	0.13737	8.8e-044	200070
1	JOLMA2013_Jdp2_DBD JOLMA2013_Jdp2_DBD	3.1e-349	3.3e-352	-809.32	0.0	93	993	891	2063	0.09366	2.8e-356	11904
1	JOLMA2013_Jdp2_DBD_2 JOLMA2013_Jdp2_DBD_2	6.7e-035	7.1e-038	-85.54	0.0	126	990	246	777	0.12727	4.8e-043	147212
1	JOLMA2013_MAFF_DBD JOLMA2013_MAFF_DBD	3.2e-076	3.4e-079	-180.68	0.0	135	987	508	1524	0.13678	9.6e-085	354467
1	JOLMA2013_MAFG_full JOLMA2013_MAFG_full	7.7e-045	8.2e-048	-108.42	0.0	81	981	276	1212	0.08257	1.8e-053	447370
1	JOLMA2013_MAFK_DBD JOLMA2013_MAFK_DBD	2.1e-030	2.3e-033	-75.17	0.0	126	990	716	3468	0.12727	5.1e-039	446576
1	JOLMA2013_MAFK_DBD_2 JOLMA2013_MAFK_DBD_2	2.1e-042	2.2e-045	-102.82	0.0	135	981	344	1089	0.13761	4.2e-051	536550
1	JOLMA2013_MAFK_full JOLMA2013_MAFK_full	3.7e-020	3.9e-023	-51.60	0.0	166	990	864	3599	0.16768	8.9e-029	439660
1	JOLMA2013_MAFK_full_2 JOLMA2013_MAFK_full_2	5.7e-068	6.0e-071	-161.69	0.0	69	987	263	1024	0.06991	1.2e-076	493493
1	JOLMA2013_Mafb_DBD JOLMA2013_Mafb_DBD	2.9e-042	3.1e-045	-102.50	0.0	124	990	860	4124	0.12525	6.6e-051	465842
1	JOLMA2013_Mafb_DBD_2 JOLMA2013_Mafb_DBD_2	1.2e-052	1.3e-055	-126.41	0.0	139	985	670	2510	0.14112	2.8e-061	452148
1	JOLMA2013_Mafb_DBD_3 JOLMA2013_Mafb_DBD_3	8.7e-014	9.2e-017	-36.92	0.0	160	984	508	2067	0.16260	2.4e-022	380034
1	JOLMA2013_NFE2_DBD JOLMA2013_NFE2_DBD	8.2e-267	8.7e-270	-619.53	0.0	101	991	704	1558	0.10192	5.5e-275	157410
1	JOLMA2013_NFIL3_DBD JOLMA2013_NFIL3_DBD	5.1e-003	5.4e-006	-12.13	0.0	96	990	163	983	0.09697	1.3e-011	403598
1	JOLMA2013_NRL_DBD JOLMA2013_NRL_DBD	8.0e-038	8.5e-041	-92.26	0.0	175	991	1449	5756	0.17659	2.6e-046	332640
1	JOLMA2013_XBP1_DBD JOLMA2013_XBP1_DBD	4.0e-039	4.3e-042	-95.26	0.0	170	990	484	1482	0.17172	1.5e-047	283556
1	JOLMA2013_XBP1_DBD_2 JOLMA2013_XBP1_DBD_2	2.0e-023	2.1e-026	-59.14	0.0	134	988	484	2098	0.13563	6.2e-032	333761
1	JOLMA2013_FOXB1_DBD JOLMA2013_FOXB1_DBD	1.3e-007	1.4e-010	-22.70	0.0	142	988	687	3552	0.14372	3.4e-016	401795
1	JOLMA2013_FOXO1_DBD_3 JOLMA2013_FOXO1_DBD_3	6.3e-011	6.7e-014	-30.34	0.0	202	990	1235	4791	0.20404	1.7e-019	401622
1	JOLMA2013_FOXO3_full_3 JOLMA2013_FOXO3_full_3	7.3e-009	7.8e-012	-25.58	0.0	401	991	2220	4777	0.40464	2.6e-017	295515
1	JOLMA2013_FOXO4_DBD_3 JOLMA2013_FOXO4_DBD_3	3.2e-009	3.4e-012	-26.39	0.0	200	990	1380	5535	0.20202	8.2e-018	420888
1	JOLMA2013_Foxg1_DBD_2 JOLMA2013_Foxg1_DBD_2	1.5e-004	1.6e-007	-15.67	0.0	356	990	1597	3843	0.35960	4.2e-013	368524
1	JOLMA2013_RHOXF1_DBD JOLMA2013_RHOXF1_DBD	1.5e-013	1.6e-016	-36.39	0.0	181	993	712	2790	0.18228	9.9e-022	158720
1	JOLMA2013_RHOXF1_full JOLMA2013_RHOXF1_full	7.6e-003	8.1e-006	-11.73	0.0	181	993	1004	4560	0.18228	5.0e-011	160704
1	JOLMA2013_HNF4A_DBD_2 JOLMA2013_HNF4A_DBD_2	1.2e-002	1.2e-005	-11.30	0.0	264	986	431	1221	0.26775	3.8e-011	325704
1	JOLMA2013_HNF4A_full_2 JOLMA2013_HNF4A_full_2	3.7e-002	3.9e-005	-10.14	0.0	260	988	158	383	0.26316	1.6e-010	244528
1	JOLMA2013_NR2C2_DBD JOLMA2013_NR2C2_DBD	7.8e-004	8.3e-007	-14.01	0.0	156	988	400	1817	0.15789	1.8e-012	460955
1	JOLMA2013_NR2F1_DBD JOLMA2013_NR2F1_DBD	6.8e-005	7.3e-008	-16.44	0.0	127	987	201	935	0.12867	1.9e-013	383554
1	JOLMA2013_NR2F6_DBD_2 JOLMA2013_NR2F6_DBD_2	5.7e-003	6.0e-006	-12.02	0.0	198	988	241	808	0.20040	2.5e-011	243049
1	JOLMA2013_NR2F6_full JOLMA2013_NR2F6_full	1.5e-005	1.6e-008	-17.93	0.0	304	988	336	771	0.30769	3.7e-014	440249
1	JOLMA2013_RARA_DBD_3 JOLMA2013_RARA_DBD_3	1.1e-007	1.2e-010	-22.83	0.0	179	985	271	934	0.18173	4.5e-016	269616
1	JOLMA2013_RARA_full_3 JOLMA2013_RARA_full_3	2.7e-008	2.9e-011	-24.26	0.0	273	985	256	587	0.27716	1.3e-016	224844
1	JOLMA2013_RARG_DBD_2 JOLMA2013_RARG_DBD_2	2.4e-005	2.6e-008	-17.47	0.0	274	984	251	599	0.27846	1.1e-013	232734
1	JOLMA2013_RARG_full_2 JOLMA2013_RARG_full_2	3.5e-003	3.7e-006	-12.50	0.0	316	984	150	294	0.32114	1.5e-011	246973
1	JOLMA2013_RXRA_full JOLMA2013_RXRA_full	3.6e-002	3.8e-005	-10.18	0.0	270	988	168	399	0.27328	1.5e-010	249951
1	JOLMA2013_Rara_DBD_2 JOLMA2013_Rara_DBD_2	4.3e-004	4.6e-007	-14.59	0.0	299	985	190	405	0.30355	2.1e-012	223860
1	JOLMA2013_Rarb_DBD_3 JOLMA2013_Rarb_DBD_3	1.4e-004	1.5e-007	-15.73	0.0	225	985	139	349	0.22843	1.0e-012	145140
1	JOLMA2013_Rarg_DBD_2 JOLMA2013_Rarg_DBD_2	3.8e-003	4.0e-006	-12.42	0.0	224	984	103	248	0.22764	3.7e-011	108020
1	JOLMA2013_Rxra_DBD JOLMA2013_Rxra_DBD	2.2e-003	2.3e-006	-12.98	0.0	246	988	558	1737	0.24899	6.3e-012	364327
