# Supplementary material for: Motif signatures in stretch enhancers are enriched for disease-associated genetic variants
Source: Epigenetics Chromatin. 2015 Jul 16;8:23. doi: 10.1186/s13072-015-0015-7 (PMC4502539; doi:10.1186/s13072-015-0015-7)
Supplement: Additional file 3: — CentriMo scans of DHS sequences with database motifs. Zip archive of text outputs from CentriMo scans on DHS sequences within SEs or TEs using database motifs. File names specify the cell type and enhancer class. Can be downloaded at http://fusion.nhgri.nih.gov/files/se-motifs/AdditionalFile3.zip. [file 13072_2015_15_MOESM3_ESM.zip › AdditionalFile3/NHEK.SE.CentriMo.txt]

# WARNING: this file is not sorted!
# db	id alt	E-value	adj_p-value	log_adj_p-value	bin_location	bin_width	total_width	sites_in_bin	total_sites	p_success	p-value	mult_tests
1	JASPAR2014_Arnt JASPAR2014_Arnt	5.1e-026	5.4e-029	-65.09	0.0	194	996	1825	7260	0.19478	2.7e-032	1988
1	JASPAR2014_Arnt::Ahr JASPAR2014_Arnt::Ahr	3.0e-022	3.2e-025	-56.40	0.0	214	996	1600	5788	0.21486	1.1e-028	2982
1	JASPAR2014_ELK1 JASPAR2014_ELK1	6.7e-088	7.1e-091	-207.57	0.0	230	992	4992	16511	0.23185	2.7e-096	259380
1	JASPAR2014_FOXC1 JASPAR2014_FOXC1	1.0e-013	1.1e-016	-36.77	0.0	262	994	1048	3073	0.26358	1.5e-021	73408
1	JASPAR2014_HLF JASPAR2014_HLF	1.5e-002	1.5e-005	-11.08	0.0	250	990	207	545	0.25253	4.0e-011	391248
1	JASPAR2014_NHLH1 JASPAR2014_NHLH1	1.6e-088	1.7e-091	-208.99	0.0	206	990	4256	15234	0.20808	4.4e-097	395694
1	JASPAR2014_MZF1_1-4 JASPAR2014_MZF1_1-4	6.2e-005	6.6e-008	-16.54	0.0	510	996	10083	18792	0.51205	8.8e-012	7455
1	JASPAR2014_MYC::MAX JASPAR2014_MYC::MAX	1.3e-014	1.4e-017	-38.83	0.0	133	991	1328	7635	0.13421	5.9e-023	232155
1	JASPAR2014_Pax2 JASPAR2014_Pax2	3.6e-295	3.9e-298	-684.82	0.0	150	994	3966	14657	0.15091	5.4e-303	71424
1	JASPAR2014_Pax6 JASPAR2014_Pax6	1.6e-005	1.7e-008	-17.92	0.0	136	988	2418	15212	0.13765	3.9e-014	422994
1	JASPAR2014_SPIB JASPAR2014_SPIB	3.5e-061	3.7e-064	-146.06	0.0	245	995	5218	17100	0.24623	1.9e-068	19880
1	JASPAR2014_znf143 JASPAR2014_znf143	2.0e-004	2.1e-007	-15.38	0.0	194	982	1336	5643	0.19756	3.1e-013	685020
1	JASPAR2014_NFE2L1::MafG JASPAR2014_NFE2L1::MafG	1.4e-348	1.4e-351	-807.84	0.0	168	996	4776	16047	0.16867	1.7e-355	8449
1	JASPAR2014_TEAD1 JASPAR2014_TEAD1	3.2e-172	3.4e-175	-401.74	0.0	158	990	3074	11643	0.15960	7.9e-181	422864
1	JASPAR2014_Hand1::Tcfe2a JASPAR2014_Hand1::Tcfe2a	2.3e-040	2.4e-043	-98.12	0.0	258	992	5749	18672	0.26008	9.8e-049	248985
1	JASPAR2014_REL JASPAR2014_REL	6.8e-027	7.2e-030	-67.10	0.0	142	992	636	2746	0.14315	2.6e-035	273735
1	JASPAR2014_RELA JASPAR2014_RELA	4.1e-028	4.4e-031	-69.90	0.0	230	992	2504	8632	0.23185	4.3e-036	101970
1	JASPAR2014_Mafb JASPAR2014_Mafb	7.2e-167	7.7e-170	-389.40	0.0	136	994	940	2655	0.13682	1.4e-174	55552
1	JASPAR2014_TLX1::NFIC JASPAR2014_TLX1::NFIC	3.0e-041	3.2e-044	-100.15	0.0	176	988	1344	5141	0.17814	8.3e-050	385033
1	JASPAR2014_ZNF354C JASPAR2014_ZNF354C	5.7e-004	6.0e-007	-14.32	0.0	160	996	3476	19574	0.16064	1.0e-010	5964
1	JASPAR2014_BRCA1 JASPAR2014_BRCA1	5.8e-003	6.2e-006	-11.99	0.0	377	995	6540	16237	0.37889	2.1e-010	29820
1	JASPAR2014_ELF5 JASPAR2014_ELF5	2.3e-104	2.4e-107	-245.49	0.0	217	993	4930	16833	0.21853	1.6e-112	152272
1	JASPAR2014_CTCF JASPAR2014_CTCF	6.3e-095	6.7e-098	-223.75	0.0	97	983	285	692	0.09868	1.5e-103	456139
1	JASPAR2014_GABPA JASPAR2014_GABPA	1.0e-211	1.1e-214	-492.65	0.0	203	991	4400	13744	0.20484	4.0e-220	275220
1	JASPAR2014_Klf4 JASPAR2014_Klf4	4.2e-203	4.4e-206	-472.84	0.0	170	992	4379	16289	0.17137	1.6e-211	270765
1	JASPAR2014_RUNX1 JASPAR2014_RUNX1	9.2e-104	9.8e-107	-244.10	0.0	153	991	3046	13312	0.15439	3.9e-112	247500
1	JASPAR2014_ESR1 JASPAR2014_ESR1	9.9e-022	1.1e-024	-55.21	0.0	138	982	3101	18146	0.14053	1.4e-030	769300
1	JASPAR2014_INSM1 JASPAR2014_INSM1	7.1e-007	7.6e-010	-21.00	0.0	144	990	2198	12893	0.14545	1.7e-015	444600
1	JASPAR2014_FEV JASPAR2014_FEV	2.7e-144	2.8e-147	-337.44	0.0	218	994	3946	12255	0.21932	1.3e-151	22320
1	JASPAR2014_NFIC JASPAR2014_NFIC	6.0e-089	6.3e-092	-209.99	0.0	208	996	4360	15640	0.20884	7.5e-096	8449
1	JASPAR2014_CREB1 JASPAR2014_CREB1	1.5e-012	1.6e-015	-34.06	0.0	134	994	66	148	0.13481	3.1e-020	52080
1	JASPAR2014_JUN::FOS JASPAR2014_JUN::FOS	1.9e-2756	2.0e-2759	-6352.14	0.0	153	995	7143	11644	0.15377	9.1e-2764	21868
1	JASPAR2014_HIF1A::ARNT JASPAR2014_HIF1A::ARNT	1.0e-039	1.1e-042	-96.61	0.0	182	994	3112	13360	0.18310	2.0e-047	56048
1	JASPAR2014_Tcfcp2l1 JASPAR2014_Tcfcp2l1	2.4e-186	2.6e-189	-434.24	0.0	162	988	3931	15148	0.16397	4.6e-195	560048
1	JASPAR2014_Zfx JASPAR2014_Zfx	1.8e-006	1.9e-009	-20.08	0.0	108	988	2097	16285	0.10931	4.7e-015	402288
1	JASPAR2014_Atoh1 JASPAR2014_Atoh1	1.1e-030	1.2e-033	-75.80	0.0	196	994	1617	6117	0.19718	3.0e-037	3968
1	JASPAR2014_BATF::JUN JASPAR2014_BATF::JUN	1.5e-2188	1.6e-2191	-5044.47	0.0	149	991	7211	14034	0.15035	7.0e-2197	234135
1	JASPAR2014_Bcl6 JASPAR2014_Bcl6	3.6e-007	3.9e-010	-21.68	0.0	270	988	1948	6099	0.27328	1.0e-015	383061
1	JASPAR2014_Bhlhe40 JASPAR2014_Bhlhe40	3.8e-060	4.1e-063	-143.66	0.0	147	991	2708	13218	0.14834	1.7e-068	234630
1	JASPAR2014_CEBPB JASPAR2014_CEBPB	5.1e-004	5.4e-007	-14.43	0.0	181	991	534	2212	0.18264	2.6e-012	206910
1	JASPAR2014_E2F3 JASPAR2014_E2F3	5.5e-029	5.8e-032	-71.92	0.0	239	987	2038	6536	0.24215	1.5e-037	390456
1	JASPAR2014_E2F4 JASPAR2014_E2F4	3.5e-028	3.7e-031	-70.08	0.0	173	991	1038	4100	0.17457	1.4e-036	264825
1	JASPAR2014_E2F6 JASPAR2014_E2F6	6.1e-022	6.5e-025	-55.70	0.0	233	991	1641	5420	0.23512	2.4e-030	267795
1	JASPAR2014_EGR2 JASPAR2014_EGR2	1.7e-059	1.8e-062	-142.15	0.0	149	987	2915	14175	0.15096	4.3e-068	422994
1	JASPAR2014_ELF1 JASPAR2014_ELF1	8.0e-162	8.5e-165	-377.78	0.0	223	989	4704	14401	0.22548	2.9e-170	291460
1	JASPAR2014_Erg JASPAR2014_Erg	7.3e-141	7.8e-144	-329.52	0.0	201	991	3221	10344	0.20283	3.4e-149	226215
1	JASPAR2014_FLI1 JASPAR2014_FLI1	4.6e-234	4.9e-237	-544.12	0.0	203	991	4578	14104	0.20484	2.0e-242	243045
1	JASPAR2014_FOS JASPAR2014_FOS	5.2e-3247	5.6e-3250	-7481.68	0.0	149	991	8357	13770	0.15035	2.7e-3255	202950
1	JASPAR2014_FOSL1 JASPAR2014_FOSL1	1.4e-3286	1.5e-3289	-7572.82	0.0	155	991	8180	12813	0.15641	7.4e-3295	198990
1	JASPAR2014_FOSL2 JASPAR2014_FOSL2	4.7e-2507	5.0e-2510	-5777.88	0.0	125	991	7320	15025	0.12614	2.3e-2515	213840
1	JASPAR2014_Foxo1 JASPAR2014_Foxo1	1.2e-002	1.3e-005	-11.29	0.0	399	991	1778	3920	0.40262	5.0e-011	250470
1	JASPAR2014_HSF1 JASPAR2014_HSF1	4.0e-018	4.3e-021	-46.90	0.0	313	987	5462	15273	0.31712	9.3e-027	463420
1	JASPAR2014_JUN JASPAR2014_JUN	2.2e-078	2.3e-081	-185.66	0.0	179	989	1870	6695	0.18099	7.9e-087	295906
1	JASPAR2014_JUNB JASPAR2014_JUNB	7.8e-3416	8.3e-3419	-7870.43	0.0	153	991	8565	13605	0.15439	4.1e-3424	200970
1	JASPAR2014_JUND JASPAR2014_JUND	6.2e-3163	6.6e-3166	-7288.10	0.0	153	991	7659	11871	0.15439	4.5e-3171	147510
1	JASPAR2014_Klf1 JASPAR2014_Klf1	3.4e-207	3.6e-210	-482.26	0.0	171	991	4119	14931	0.17255	1.2e-215	297495
1	JASPAR2014_MAFF JASPAR2014_MAFF	1.0e-133	1.1e-136	-313.08	0.0	168	984	3534	13765	0.17073	3.9e-142	279379
1	JASPAR2014_MAFK JASPAR2014_MAFK	5.2e-120	5.6e-123	-281.50	0.0	165	987	3596	14648	0.16717	2.0e-128	279531
1	JASPAR2014_Meis1 JASPAR2014_Meis1	2.0e-020	2.2e-023	-52.19	0.0	177	987	3813	18002	0.17933	6.0e-029	360383
1	JASPAR2014_Myod1 JASPAR2014_Myod1	8.4e-055	8.9e-058	-131.36	0.0	199	989	3646	14038	0.20121	3.2e-063	279604
1	JASPAR2014_Myog JASPAR2014_Myog	2.6e-044	2.8e-047	-107.19	0.0	203	991	3006	11368	0.20484	1.2e-052	228195
1	JASPAR2014_NFE2::MAF JASPAR2014_NFE2::MAF	4.8e-1135	5.1e-1138	-2618.71	0.0	137	987	4808	11631	0.13880	1.2e-1143	440249
1	JASPAR2014_NFYB JASPAR2014_NFYB	5.0e-016	5.3e-019	-42.08	0.0	181	987	323	1024	0.18338	1.7e-024	314041
1	JASPAR2014_NRF1 JASPAR2014_NRF1	1.8e-029	1.9e-032	-73.02	0.0	169	991	1470	6281	0.17053	8.3e-038	232650
1	JASPAR2014_Rfx1 JASPAR2014_Rfx1	7.6e-013	8.1e-016	-34.75	0.0	210	988	323	930	0.21255	2.2e-021	369257
1	JASPAR2014_RFX5 JASPAR2014_RFX5	3.0e-038	3.2e-041	-93.25	0.0	239	987	4563	15608	0.24215	9.0e-047	351016
1	JASPAR2014_RUNX2 JASPAR2014_RUNX2	9.3e-079	9.9e-082	-186.52	0.0	155	987	2830	12610	0.15704	2.5e-087	393907
1	JASPAR2014_SMAD2::SMAD3::SMAD4 JASPAR2014_SMAD2::SMAD3::SMAD4	2.3e-031	2.5e-034	-77.38	0.0	157	989	3518	17977	0.15875	6.8e-040	365560
1	JASPAR2014_Sox6 JASPAR2014_Sox6	4.7e-006	4.9e-009	-19.12	0.0	458	992	2748	5358	0.46169	3.7e-014	132165
1	JASPAR2014_SP2 JASPAR2014_SP2	4.2e-060	4.5e-063	-143.57	0.0	127	987	1869	9753	0.12867	1.1e-068	423980
1	JASPAR2014_Stat4 JASPAR2014_Stat4	1.5e-011	1.6e-014	-31.76	0.0	564	988	9381	15456	0.57085	4.6e-020	348551
1	JASPAR2014_Stat5a::Stat5b JASPAR2014_Stat5a::Stat5b	1.7e-006	1.8e-009	-20.11	0.0	469	991	6138	12078	0.47326	8.3e-015	223245
1	JASPAR2014_Tcf12 JASPAR2014_Tcf12	1.9e-046	2.0e-049	-112.12	0.0	203	991	3453	13223	0.20484	8.1e-055	249480
1	JASPAR2014_Tcf3 JASPAR2014_Tcf3	9.6e-055	1.0e-057	-131.23	0.0	159	991	1694	7142	0.16044	4.4e-063	233640
1	JASPAR2014_TFAP2C JASPAR2014_TFAP2C	1.4e-235	1.5e-238	-547.58	0.0	187	987	5105	17321	0.18946	4.7e-244	326859
1	JASPAR2014_TP63 JASPAR2014_TP63	1.2e-656	1.3e-659	-1517.18	0.0	168	982	4256	10719	0.17108	3.2e-665	390530
1	JASPAR2014_USF2 JASPAR2014_USF2	1.1e-025	1.2e-028	-64.28	0.0	147	991	2260	11953	0.14834	5.9e-034	205425
1	JASPAR2014_ZNF263 JASPAR2014_ZNF263	3.2e-007	3.4e-010	-21.79	0.0	315	981	3787	10585	0.32110	6.9e-016	500290
1	JASPAR2014_AR JASPAR2014_AR	7.4e-014	7.9e-017	-37.08	0.0	281	987	5369	16848	0.28470	2.4e-022	322422
1	JASPAR2014_CEBPA JASPAR2014_CEBPA	6.0e-019	6.4e-022	-48.80	0.0	183	991	1891	8139	0.18466	3.1e-027	203940
1	JASPAR2014_E2F1 JASPAR2014_E2F1	1.0e-012	1.1e-015	-34.48	0.0	125	991	340	1628	0.12614	7.7e-021	137115
1	JASPAR2014_EBF1 JASPAR2014_EBF1	1.1e-020	1.1e-023	-52.84	0.0	243	991	2386	7949	0.24521	4.9e-029	229185
1	JASPAR2014_EGR1 JASPAR2014_EGR1	2.5e-049	2.6e-052	-118.76	0.0	138	988	2962	15980	0.13968	7.1e-058	371722
1	JASPAR2014_ELK4 JASPAR2014_ELK4	3.4e-232	3.6e-235	-539.83	0.0	201	991	4707	14759	0.20283	1.4e-240	248985
1	JASPAR2014_ESR2 JASPAR2014_ESR2	1.3e-021	1.4e-024	-54.90	0.0	133	987	2956	17967	0.13475	4.3e-030	334254
1	JASPAR2014_Ets1 JASPAR2014_Ets1	1.5e-219	1.6e-222	-510.71	0.0	201	987	5149	16619	0.20365	4.0e-228	394893
1	JASPAR2014_MAX JASPAR2014_MAX	1.2e-026	1.3e-029	-66.54	0.0	146	992	1962	10234	0.14718	9.7e-035	130185
1	JASPAR2014_Myb JASPAR2014_Myb	1.4e-028	1.5e-031	-70.96	0.0	224	992	3947	14596	0.22581	9.5e-037	160380
1	JASPAR2014_Myc JASPAR2014_Myc	5.6e-019	6.0e-022	-48.87	0.0	104	992	1118	7765	0.10484	5.4e-027	110385
1	JASPAR2014_Mycn JASPAR2014_Mycn	8.2e-021	8.8e-024	-53.09	0.0	80	994	861	7353	0.08048	1.1e-027	7936
1	JASPAR2014_Nfe2l2 JASPAR2014_Nfe2l2	2.9e-1086	3.1e-1089	-2506.39	0.0	125	987	5341	15208	0.12665	6.7e-1095	455532
1	JASPAR2014_NFKB1 JASPAR2014_NFKB1	6.7e-029	7.2e-032	-71.72	0.0	353	991	6365	15708	0.35621	3.0e-037	241065
1	JASPAR2014_NFYA JASPAR2014_NFYA	1.7e-018	1.8e-021	-47.74	0.0	178	984	360	1156	0.18089	4.1e-027	452211
1	JASPAR2014_PAX5 JASPAR2014_PAX5	5.2e-005	5.5e-008	-16.71	0.0	101	983	2053	17085	0.10275	1.4e-013	391818
1	JASPAR2014_Spi1 JASPAR2014_Spi1	2.1e-041	2.2e-044	-100.53	0.0	273	987	5677	17318	0.27660	6.9e-050	318478
1	JASPAR2014_Sox2 JASPAR2014_Sox2	7.5e-005	7.9e-008	-16.35	0.0	146	994	514	2653	0.14688	2.7e-011	2976
1	JASPAR2014_SP1 JASPAR2014_SP1	1.4e-060	1.5e-063	-144.67	0.0	127	991	2295	12514	0.12815	5.8e-069	254430
1	JASPAR2014_STAT1 JASPAR2014_STAT1	1.9e-010	2.0e-013	-29.24	0.0	407	991	6052	13510	0.41070	9.3e-019	215820
1	JASPAR2014_STAT3 JASPAR2014_STAT3	3.4e-010	3.6e-013	-28.65	0.0	393	991	5780	13330	0.39657	1.7e-018	217305
1	JASPAR2014_TFAP2A JASPAR2014_TFAP2A	1.6e-240	1.7e-243	-558.98	0.0	181	987	4867	16754	0.18338	4.7e-249	366792
1	JASPAR2014_TP53 JASPAR2014_TP53	3.9e-670	4.2e-673	-1548.21	0.0	171	987	3520	7944	0.17325	9.6e-679	436798
1	JASPAR2014_USF1 JASPAR2014_USF1	5.7e-025	6.0e-028	-62.68	0.0	143	991	750	3387	0.14430	2.6e-033	228690
1	JASPAR2014_ZEB1 JASPAR2014_ZEB1	8.0e-016	8.5e-019	-41.60	0.0	131	993	572	2887	0.13192	2.8e-023	30256
1	JASPAR2014_Bach1::Mafk JASPAR2014_Bach1::Mafk	1.1e-791	1.2e-794	-1828.10	0.0	139	987	3544	8732	0.14083	2.2e-800	540328
1	JASPAR2014_SREBF1 JASPAR2014_SREBF1	5.3e-014	5.7e-017	-37.41	0.0	68	992	1037	11192	0.06855	4.0e-022	143550
1	JASPAR2014_SREBF2 JASPAR2014_SREBF2	1.5e-016	1.6e-019	-43.30	0.0	68	992	1160	12511	0.06855	1.1e-024	141075
1	JASPAR2014_THAP1 JASPAR2014_THAP1	2.3e-063	2.4e-066	-151.08	0.0	259	993	6110	19174	0.26083	1.8e-071	133920
1	JASPAR2014_EHF JASPAR2014_EHF	2.8e-059	2.9e-062	-141.68	0.0	192	994	1897	6802	0.19316	1.5e-065	1984
1	JASPAR2014_KLF5 JASPAR2014_KLF5	3.4e-169	3.6e-172	-394.75	0.0	190	992	3956	13492	0.19153	2.2e-177	163350
1	JASPAR2014_RFX2 JASPAR2014_RFX2	5.0e-013	5.3e-016	-35.17	0.0	227	983	1013	3352	0.23093	1.4e-021	386417
1	JASPAR2014_NR3C1 JASPAR2014_NR3C1	8.7e-003	9.3e-006	-11.59	0.0	173	987	2622	13281	0.17528	2.2e-011	416092
1	JOLMA2013_CTCF_full JOLMA2013_CTCF_full	3.6e-094	3.8e-097	-222.01	0.0	129	985	326	700	0.13096	9.1e-103	420660
1	JOLMA2013_EGR1_DBD JOLMA2013_EGR1_DBD	3.9e-050	4.1e-053	-120.62	0.0	186	988	2353	9160	0.18826	8.2e-059	500888
1	JOLMA2013_EGR1_full JOLMA2013_EGR1_full	2.0e-014	2.1e-017	-38.39	0.0	130	988	407	1907	0.13158	6.6e-023	321929
1	JOLMA2013_EGR2_DBD JOLMA2013_EGR2_DBD	2.1e-046	2.2e-049	-112.02	0.0	197	991	2354	8799	0.19879	7.1e-055	317295
1	JOLMA2013_EGR2_full JOLMA2013_EGR2_full	6.3e-051	6.7e-054	-122.44	0.0	181	987	2625	10634	0.18338	1.3e-059	510255
1	JOLMA2013_EGR3_DBD JOLMA2013_EGR3_DBD	4.2e-045	4.5e-048	-109.03	0.0	133	987	1138	5384	0.13475	9.7e-054	459969
1	JOLMA2013_EGR4_DBD JOLMA2013_EGR4_DBD	5.7e-045	6.1e-048	-108.72	0.0	192	986	3282	13151	0.19473	1.1e-053	529884
1	JOLMA2013_Egr3_DBD JOLMA2013_Egr3_DBD	4.7e-018	5.0e-021	-46.74	0.0	143	987	702	3283	0.14488	1.3e-026	395879
1	JOLMA2013_HIC2_DBD JOLMA2013_HIC2_DBD	1.4e-004	1.5e-007	-15.72	0.0	139	993	3053	19327	0.13998	7.5e-013	198400
1	JOLMA2013_Hic1_DBD JOLMA2013_Hic1_DBD	9.2e-016	9.8e-019	-41.46	0.0	176	984	986	4068	0.17886	2.0e-024	483635
1	JOLMA2013_Hic1_DBD_2 JOLMA2013_Hic1_DBD_2	1.5e-008	1.6e-011	-24.86	0.0	165	993	3320	17494	0.16616	8.9e-017	179552
1	JOLMA2013_KLF13_full JOLMA2013_KLF13_full	8.1e-025	8.6e-028	-62.32	0.0	194	984	967	3421	0.19715	2.1e-033	407530
1	JOLMA2013_KLF14_DBD JOLMA2013_KLF14_DBD	1.2e-070	1.3e-073	-167.85	0.0	188	988	2962	11264	0.19028	2.3e-079	552160
1	JOLMA2013_KLF16_DBD JOLMA2013_KLF16_DBD	3.9e-097	4.1e-100	-228.85	0.0	169	991	4070	17262	0.17053	1.0e-105	401940
1	JOLMA2013_Klf12_DBD JOLMA2013_Klf12_DBD	1.2e-133	1.2e-136	-312.95	0.0	137	987	2627	11603	0.13880	2.1e-142	578782
1	JOLMA2013_SCRT1_DBD JOLMA2013_SCRT1_DBD	7.3e-006	7.8e-009	-18.67	0.0	149	987	1238	6686	0.15096	1.5e-014	503846
1	JOLMA2013_SCRT2_DBD JOLMA2013_SCRT2_DBD	3.3e-013	3.5e-016	-35.59	0.0	153	989	1142	5639	0.15470	7.8e-022	452504
1	JOLMA2013_SNAI2_DBD JOLMA2013_SNAI2_DBD	5.2e-026	5.5e-029	-65.06	0.0	117	993	2871	19562	0.11782	3.1e-034	180544
1	JOLMA2013_SP1_DBD JOLMA2013_SP1_DBD	7.0e-151	7.5e-154	-352.59	0.0	127	991	3420	16920	0.12815	1.7e-159	429660
1	JOLMA2013_SP3_DBD JOLMA2013_SP3_DBD	9.6e-126	1.0e-128	-294.71	0.0	169	991	4632	19255	0.17053	2.0e-134	500445
1	JOLMA2013_SP4_full JOLMA2013_SP4_full	1.4e-070	1.5e-073	-167.70	0.0	189	985	1672	5642	0.19188	2.7e-079	546120
1	JOLMA2013_SP8_DBD JOLMA2013_SP8_DBD	1.2e-045	1.3e-048	-110.26	0.0	138	990	3355	18621	0.13939	2.6e-054	501410
1	JOLMA2013_ZIC1_full JOLMA2013_ZIC1_full	7.9e-015	8.4e-018	-39.32	0.0	380	988	2711	6062	0.38462	1.7e-023	489056
1	JOLMA2013_ZIC3_full JOLMA2013_ZIC3_full	2.6e-007	2.8e-010	-22.00	0.0	163	987	1190	5790	0.16515	5.4e-016	520115
1	JOLMA2013_ZIC4_DBD JOLMA2013_ZIC4_DBD	9.7e-022	1.0e-024	-55.23	0.0	127	987	2539	15865	0.12867	1.9e-030	550188
1	JOLMA2013_ZNF238_DBD JOLMA2013_ZNF238_DBD	4.9e-003	5.2e-006	-12.17	0.0	187	989	1404	6295	0.18908	9.6e-012	541424
1	JOLMA2013_ZNF238_full JOLMA2013_ZNF238_full	2.8e-008	2.9e-011	-24.25	0.0	121	989	2252	15563	0.12235	5.4e-017	543400
1	JOLMA2013_ZNF740_DBD JOLMA2013_ZNF740_DBD	1.5e-013	1.6e-016	-36.39	0.0	136	992	2764	16955	0.13710	5.3e-022	294525
1	JOLMA2013_ZNF740_full JOLMA2013_ZNF740_full	4.3e-042	4.6e-045	-102.09	0.0	136	992	2576	14156	0.13710	1.9e-050	238590
1	JOLMA2013_ZNF75A_DBD JOLMA2013_ZNF75A_DBD	1.6e-006	1.7e-009	-20.22	0.0	372	990	4479	10868	0.37576	3.9e-015	421382
1	JOLMA2013_Zic3_DBD JOLMA2013_Zic3_DBD	6.0e-014	6.4e-017	-37.29	0.0	425	987	3340	6827	0.43060	1.3e-022	505818
1	JOLMA2013_GRHL1_DBD JOLMA2013_GRHL1_DBD	3.4e-073	3.6e-076	-173.73	0.0	173	985	1177	3910	0.17563	7.4e-082	479700
1	JOLMA2013_GRHL1_DBD_2 JOLMA2013_GRHL1_DBD_2	5.8e-062	6.2e-065	-147.84	0.0	152	992	2897	13801	0.15323	3.0e-070	206415
1	JOLMA2013_GRHL1_full JOLMA2013_GRHL1_full	6.1e-033	6.5e-036	-81.02	0.0	154	990	1286	5766	0.15556	1.8e-041	371982
1	JOLMA2013_TFCP2_full JOLMA2013_TFCP2_full	2.1e-028	2.2e-031	-70.59	0.0	190	992	3300	14071	0.19153	9.7e-037	226710
1	JOLMA2013_TFCP2_full_2 JOLMA2013_TFCP2_full_2	3.3e-054	3.5e-057	-129.98	0.0	180	986	3073	12700	0.18256	8.0e-063	444768
1	JOLMA2013_EBF1_full JOLMA2013_EBF1_full	6.2e-022	6.6e-025	-55.68	0.0	408	988	4559	9687	0.41296	1.2e-030	565471
1	JOLMA2013_EHF_full JOLMA2013_EHF_full	3.6e-114	3.9e-117	-268.05	0.0	210	990	3530	11543	0.21212	9.3e-123	414466
1	JOLMA2013_ELF1_DBD JOLMA2013_ELF1_DBD	7.0e-122	7.4e-125	-285.82	0.0	144	990	2091	8514	0.14545	1.9e-130	397670
1	JOLMA2013_ELF1_full JOLMA2013_ELF1_full	2.5e-014	2.7e-017	-38.15	0.0	250	990	1901	6176	0.25253	7.5e-023	359138
1	JOLMA2013_ELF3_DBD JOLMA2013_ELF3_DBD	3.7e-093	4.0e-096	-219.67	0.0	146	990	1963	8296	0.14747	1.1e-101	373464
1	JOLMA2013_ELF3_full JOLMA2013_ELF3_full	3.0e-076	3.1e-079	-180.76	0.0	187	989	2310	8338	0.18908	7.3e-085	434226
1	JOLMA2013_ELF4_full JOLMA2013_ELF4_full	9.0e-102	9.5e-105	-239.52	0.0	186	990	2190	7418	0.18788	2.5e-110	377910
1	JOLMA2013_ELF5_DBD JOLMA2013_ELF5_DBD	1.4e-154	1.5e-157	-361.12	0.0	207	991	5033	16902	0.20888	3.7e-163	395505
1	JOLMA2013_ELF5_full JOLMA2013_ELF5_full	1.1e-152	1.2e-155	-356.71	0.0	213	991	5585	18635	0.21493	3.1e-161	388575
1	JOLMA2013_ELK1_DBD JOLMA2013_ELK1_DBD	2.6e-233	2.8e-236	-542.38	0.0	202	992	5070	16097	0.20363	1.0e-241	277200
1	JOLMA2013_ELK1_full JOLMA2013_ELK1_full	5.1e-182	5.4e-185	-424.29	0.0	202	992	3359	10244	0.20363	2.6e-190	204930
1	JOLMA2013_ELK3_DBD JOLMA2013_ELK3_DBD	6.7e-233	7.2e-236	-541.44	0.0	202	992	4790	15018	0.20363	2.6e-241	272250
1	JOLMA2013_ELK4_DBD JOLMA2013_ELK4_DBD	5.2e-248	5.5e-251	-576.25	0.0	202	992	5092	15964	0.20363	2.0e-256	272745
1	JOLMA2013_ERF_DBD JOLMA2013_ERF_DBD	8.3e-231	8.8e-234	-536.63	0.0	188	992	3813	12092	0.18952	3.7e-239	237600
1	JOLMA2013_ERG_DBD JOLMA2013_ERG_DBD	5.4e-252	5.8e-255	-585.41	0.0	202	992	5432	17220	0.20363	2.1e-260	279675
1	JOLMA2013_ERG_DBD_2 JOLMA2013_ERG_DBD_2	9.6e-012	1.0e-014	-32.21	0.0	276	988	273	599	0.27935	3.1e-020	326366
1	JOLMA2013_ERG_full JOLMA2013_ERG_full	2.8e-249	3.0e-252	-579.15	0.0	202	992	5006	15612	0.20363	1.2e-257	251955
1	JOLMA2013_ERG_full_2 JOLMA2013_ERG_full_2	8.2e-013	8.7e-016	-34.68	0.0	250	988	380	973	0.25304	3.3e-021	267206
1	JOLMA2013_ETS1_DBD JOLMA2013_ETS1_DBD	6.8e-266	7.3e-269	-617.41	0.0	202	992	5444	17061	0.20363	2.7e-274	267795
1	JOLMA2013_ETS1_DBD_2 JOLMA2013_ETS1_DBD_2	8.2e-019	8.7e-022	-48.49	0.0	168	984	516	1915	0.17073	2.6e-027	332407
1	JOLMA2013_ETS1_full JOLMA2013_ETS1_full	1.1e-259	1.1e-262	-603.14	0.0	202	992	5507	17396	0.20363	4.2e-268	271755
1	JOLMA2013_ETS1_full_2 JOLMA2013_ETS1_full_2	8.6e-005	9.1e-008	-16.21	0.0	194	984	184	566	0.19715	4.9e-013	185598
1	JOLMA2013_ETV1_DBD JOLMA2013_ETV1_DBD	1.7e-254	1.8e-257	-591.19	0.0	202	992	5528	17555	0.20363	5.8e-263	306900
1	JOLMA2013_ETV2_DBD JOLMA2013_ETV2_DBD	6.9e-123	7.3e-126	-288.14	0.0	207	991	3713	12275	0.20888	2.3e-131	317295
1	JOLMA2013_ETV3_DBD JOLMA2013_ETV3_DBD	3.2e-120	3.4e-123	-281.99	0.0	222	992	5277	17434	0.22379	1.2e-128	277695
1	JOLMA2013_ETV4_DBD JOLMA2013_ETV4_DBD	1.1e-244	1.1e-247	-568.62	0.0	202	992	5516	17660	0.20363	3.7e-253	304920
1	JOLMA2013_ETV5_DBD JOLMA2013_ETV5_DBD	5.3e-242	5.6e-245	-562.40	0.0	202	992	4634	14284	0.20363	1.8e-250	312345
1	JOLMA2013_ETV6_full JOLMA2013_ETV6_full	2.0e-016	2.1e-019	-42.99	0.0	145	987	1045	5241	0.14691	5.0e-025	426445
1	JOLMA2013_ETV6_full_2 JOLMA2013_ETV6_full_2	6.3e-150	6.7e-153	-350.39	0.0	200	992	3940	13117	0.20161	2.6e-158	259380
1	JOLMA2013_Elf5_DBD JOLMA2013_Elf5_DBD	3.5e-152	3.8e-155	-355.58	0.0	209	991	5058	16893	0.21090	1.0e-160	365310
1	JOLMA2013_Elk3_DBD JOLMA2013_Elk3_DBD	1.1e-181	1.2e-184	-423.50	0.0	202	992	3281	9952	0.20363	5.7e-190	206415
1	JOLMA2013_FEV_DBD JOLMA2013_FEV_DBD	1.3e-244	1.4e-247	-568.43	0.0	202	992	5094	16018	0.20363	5.0e-253	274725
1	JOLMA2013_FLI1_DBD JOLMA2013_FLI1_DBD	2.0e-255	2.1e-258	-593.31	0.0	202	992	4790	14695	0.20363	7.5e-264	284130
1	JOLMA2013_FLI1_DBD_2 JOLMA2013_FLI1_DBD_2	2.1e-022	2.2e-025	-56.77	0.0	222	988	860	2671	0.22470	6.7e-031	330310
1	JOLMA2013_FLI1_full JOLMA2013_FLI1_full	2.1e-236	2.2e-239	-549.52	0.0	202	992	4635	14369	0.20363	1.0e-244	216315
1	JOLMA2013_FLI1_full_2 JOLMA2013_FLI1_full_2	7.3e-016	7.7e-019	-41.70	0.0	234	988	369	963	0.23684	3.5e-024	224315
1	JOLMA2013_GABPA_full JOLMA2013_GABPA_full	1.9e-237	2.0e-240	-551.93	0.0	206	992	4128	12198	0.20766	7.9e-246	251460
1	JOLMA2013_SPDEF_DBD JOLMA2013_SPDEF_DBD	2.1e-076	2.3e-079	-181.08	0.0	207	991	2636	8885	0.20888	7.0e-085	324720
1	JOLMA2013_SPDEF_full JOLMA2013_SPDEF_full	8.6e-097	9.1e-100	-228.05	0.0	207	991	2891	9513	0.20888	3.0e-105	302445
1	JOLMA2013_SPIB_DBD JOLMA2013_SPIB_DBD	2.1e-007	2.2e-010	-22.22	0.0	294	988	3920	11815	0.29757	4.1e-016	546244
1	JOLMA2013_Spic_DBD JOLMA2013_Spic_DBD	1.1e-006	1.1e-009	-20.60	0.0	160	988	109	317	0.16194	2.1e-015	531454
1	JOLMA2013_GCM1_DBD JOLMA2013_GCM1_DBD	1.0e-005	1.1e-008	-18.36	0.0	162	992	1882	9814	0.16331	4.3e-014	247995
1	JOLMA2013_GCM1_full_2 JOLMA2013_GCM1_full_2	1.0e-009	1.1e-012	-27.56	0.0	167	991	1796	8810	0.16852	2.9e-018	364320
1	JOLMA2013_GCM2_DBD JOLMA2013_GCM2_DBD	6.0e-013	6.4e-016	-34.98	0.0	158	992	3377	18219	0.15927	2.2e-021	288585
1	JOLMA2013_SOX9_DBD JOLMA2013_SOX9_DBD	2.0e-004	2.1e-007	-15.37	0.0	285	993	714	1984	0.28701	1.3e-012	161696
1	JOLMA2013_SMAD3_DBD JOLMA2013_SMAD3_DBD	1.7e-009	1.8e-012	-27.05	0.0	168	992	367	1419	0.16935	1.7e-017	106425
1	JOLMA2013_MEIS1_DBD JOLMA2013_MEIS1_DBD	1.6e-016	1.7e-019	-43.20	0.0	181	995	3998	18995	0.18191	7.7e-024	22365
1	JOLMA2013_MEIS2_DBD_2 JOLMA2013_MEIS2_DBD_2	4.2e-014	4.5e-017	-37.64	0.0	172	994	3824	19165	0.17304	9.3e-022	48608
1	JOLMA2013_MEIS3_DBD_2 JOLMA2013_MEIS3_DBD_2	3.8e-014	4.1e-017	-37.74	0.0	144	990	2781	16046	0.14545	7.8e-023	523640
1	JOLMA2013_Meis2_DBD JOLMA2013_Meis2_DBD	5.7e-012	6.1e-015	-32.73	0.0	181	995	1726	7773	0.18191	2.2e-019	27335
1	JOLMA2013_Meis2_DBD_2 JOLMA2013_Meis2_DBD_2	2.2e-011	2.3e-014	-31.39	0.0	140	990	3041	18393	0.14141	4.5e-020	523640
1	JOLMA2013_Meis3_DBD JOLMA2013_Meis3_DBD	2.2e-014	2.3e-017	-38.29	0.0	181	995	4056	19428	0.18191	7.8e-022	29820
1	JOLMA2013_Meis3_DBD_2 JOLMA2013_Meis3_DBD_2	1.0e-011	1.1e-014	-32.14	0.0	142	990	1802	10233	0.14343	2.6e-020	420888
1	JOLMA2013_TGIF2LX_full JOLMA2013_TGIF2LX_full	1.3e-010	1.4e-013	-29.61	0.0	242	990	1210	3948	0.24444	5.1e-019	270712
1	JOLMA2013_TGIF2_DBD JOLMA2013_TGIF2_DBD	1.3e-005	1.4e-008	-18.08	0.0	136	990	1302	7779	0.13737	3.8e-014	363584
1	JOLMA2013_NFIA_full JOLMA2013_NFIA_full	6.2e-107	6.6e-110	-251.40	0.0	221	987	1719	4609	0.22391	1.3e-115	492014
1	JOLMA2013_NFIB_full JOLMA2013_NFIB_full	1.7e-103	1.9e-106	-243.46	0.0	221	987	1722	4655	0.22391	3.6e-112	509269
1	JOLMA2013_NFIX_full JOLMA2013_NFIX_full	1.8e-153	1.9e-156	-358.57	0.0	221	987	2640	7234	0.22391	3.1e-162	598995
1	JOLMA2013_NRF1_full JOLMA2013_NRF1_full	5.6e-014	5.9e-017	-37.36	0.0	146	990	470	2063	0.14747	2.6e-022	230204
1	JOLMA2013_PAX1_DBD JOLMA2013_PAX1_DBD	3.1e-006	3.3e-009	-19.54	0.0	133	985	381	1921	0.13503	1.0e-014	326688
1	JOLMA2013_PAX5_DBD JOLMA2013_PAX5_DBD	1.8e-012	1.9e-015	-33.91	0.0	104	984	1621	12217	0.10569	3.8e-021	494928
1	JOLMA2013_PAX6_DBD JOLMA2013_PAX6_DBD	8.5e-007	9.1e-010	-20.82	0.0	129	983	868	5113	0.13123	2.2e-015	417841
1	JOLMA2013_POU1F1_DBD JOLMA2013_POU1F1_DBD	2.9e-002	3.1e-005	-10.38	0.0	105	985	1964	15999	0.10660	4.4e-011	711432
1	JOLMA2013_RFX2_DBD JOLMA2013_RFX2_DBD	2.4e-009	2.5e-012	-26.70	0.0	210	986	396	1248	0.21298	6.5e-018	387204
1	JOLMA2013_RFX2_DBD_2 JOLMA2013_RFX2_DBD_2	1.6e-004	1.7e-007	-15.58	0.0	287	987	280	668	0.29078	8.1e-013	211004
1	JOLMA2013_RFX3_DBD JOLMA2013_RFX3_DBD	1.4e-009	1.4e-012	-27.26	0.0	214	986	278	790	0.21704	2.9e-018	493968
1	JOLMA2013_RFX3_DBD_2 JOLMA2013_RFX3_DBD_2	1.6e-010	1.7e-013	-29.43	0.0	251	987	572	1615	0.25431	4.8e-019	345593
1	JOLMA2013_RFX4_DBD JOLMA2013_RFX4_DBD	3.3e-004	3.5e-007	-14.85	0.0	228	986	303	903	0.23124	6.9e-013	513648
1	JOLMA2013_RFX4_DBD_2 JOLMA2013_RFX4_DBD_2	7.5e-013	8.0e-016	-34.76	0.0	233	987	818	2575	0.23607	2.2e-021	369750
1	JOLMA2013_RFX5_DBD JOLMA2013_RFX5_DBD	6.2e-012	6.6e-015	-32.66	0.0	210	986	582	1920	0.21298	1.6e-020	420168
1	JOLMA2013_RFX5_DBD_2 JOLMA2013_RFX5_DBD_2	2.5e-011	2.6e-014	-31.26	0.0	210	986	372	1127	0.21298	6.1e-020	435912
1	JOLMA2013_Rfx2_DBD JOLMA2013_Rfx2_DBD	6.2e-010	6.6e-013	-28.04	0.0	210	986	409	1287	0.21298	1.5e-018	456084
1	JOLMA2013_Rfx2_DBD_2 JOLMA2013_Rfx2_DBD_2	2.9e-016	3.1e-019	-42.61	0.0	273	987	1288	3633	0.27660	7.7e-025	402288
1	JOLMA2013_Rfx3_DBD JOLMA2013_Rfx3_DBD	1.6e-010	1.7e-013	-29.43	0.0	214	986	285	806	0.21704	5.3e-019	310944
1	JOLMA2013_RUNX2_DBD JOLMA2013_RUNX2_DBD	3.8e-025	4.0e-028	-63.08	0.0	144	986	2276	12235	0.14604	6.3e-034	641076
1	JOLMA2013_RUNX2_DBD_2 JOLMA2013_RUNX2_DBD_2	2.3e-013	2.5e-016	-35.94	0.0	134	984	1046	5770	0.13618	5.4e-022	460067
1	JOLMA2013_RUNX2_DBD_3 JOLMA2013_RUNX2_DBD_3	4.4e-110	4.7e-113	-258.64	0.0	157	993	1992	7604	0.15811	3.5e-118	133920
1	JOLMA2013_RUNX3_DBD JOLMA2013_RUNX3_DBD	4.3e-017	4.6e-020	-44.52	0.0	162	986	2086	10235	0.16430	7.2e-026	639108
1	JOLMA2013_RUNX3_DBD_2 JOLMA2013_RUNX3_DBD_2	3.5e-105	3.7e-108	-247.38	0.0	162	992	3402	14365	0.16331	1.4e-113	272250
1	JOLMA2013_RUNX3_DBD_3 JOLMA2013_RUNX3_DBD_3	4.2e-011	4.5e-014	-30.74	0.0	136	984	569	2845	0.13821	8.6e-020	517023
1	JOLMA2013_RUNX3_full JOLMA2013_RUNX3_full	1.3e-102	1.4e-105	-241.46	0.0	206	992	2096	6395	0.20766	4.9e-111	279675
1	JOLMA2013_GMEB2_DBD JOLMA2013_GMEB2_DBD	4.8e-036	5.2e-039	-88.16	0.0	190	994	3088	12825	0.19115	5.5e-044	94240
1	JOLMA2013_GMEB2_DBD_3 JOLMA2013_GMEB2_DBD_3	8.5e-008	9.0e-011	-23.13	0.0	125	987	430	2315	0.12665	3.2e-016	283968
1	JOLMA2013_EOMES_DBD_2 JOLMA2013_EOMES_DBD_2	2.1e-016	2.2e-019	-42.94	0.0	162	982	1413	6616	0.16497	4.9e-025	460600
1	JOLMA2013_MGA_DBD JOLMA2013_MGA_DBD	1.5e-011	1.6e-014	-31.75	0.0	156	994	3470	19192	0.15694	2.8e-019	59024
1	JOLMA2013_TBX15_DBD_2 JOLMA2013_TBX15_DBD_2	7.6e-014	8.1e-017	-37.05	0.0	112	994	2437	17989	0.11268	2.7e-021	29760
1	JOLMA2013_TBX1_DBD_3 JOLMA2013_TBX1_DBD_3	1.1e-009	1.2e-012	-27.43	0.0	98	994	1972	16658	0.09859	4.1e-017	29760
1	JOLMA2013_TBX21_DBD JOLMA2013_TBX21_DBD	4.5e-003	4.8e-006	-12.24	0.0	176	986	1172	5477	0.17850	1.1e-011	458544
1	JOLMA2013_TBX21_DBD_3 JOLMA2013_TBX21_DBD_3	3.7e-021	3.9e-024	-53.89	0.0	181	983	1326	5391	0.18413	8.5e-030	464977
1	JOLMA2013_TBX21_full_3 JOLMA2013_TBX21_full_3	3.0e-004	3.2e-007	-14.96	0.0	175	983	212	751	0.17803	1.4e-012	221932
1	JOLMA2013_TBX4_DBD JOLMA2013_TBX4_DBD	2.7e-010	2.9e-013	-28.87	0.0	114	994	2583	19129	0.11469	3.9e-018	74400
1	JOLMA2013_TBX5_DBD JOLMA2013_TBX5_DBD	7.6e-021	8.1e-024	-53.18	0.0	106	994	2586	19622	0.10664	1.0e-028	78368
1	JOLMA2013_TEAD1_full JOLMA2013_TEAD1_full	3.1e-198	3.3e-201	-461.61	0.0	198	992	4058	12931	0.19960	1.2e-206	285120
1	JOLMA2013_TEAD1_full_2 JOLMA2013_TEAD1_full_2	3.9e-029	4.2e-032	-72.25	0.0	183	985	498	1542	0.18579	6.9e-038	601716
1	JOLMA2013_TEAD3_DBD JOLMA2013_TEAD3_DBD	3.6e-037	3.9e-040	-90.75	0.0	171	985	657	2215	0.17360	6.0e-046	645012
1	JOLMA2013_TEAD3_DBD_2 JOLMA2013_TEAD3_DBD_2	2.1e-236	2.2e-239	-549.54	0.0	196	994	4462	14131	0.19718	6.4e-244	34224
1	JOLMA2013_TEAD4_DBD JOLMA2013_TEAD4_DBD	2.3e-190	2.5e-193	-443.50	0.0	196	992	2582	7445	0.19758	8.6e-199	287100
1	JOLMA2013_TFAP2A_DBD JOLMA2013_TFAP2A_DBD	5.2e-197	5.6e-200	-458.80	0.0	188	990	4985	17446	0.18990	1.1e-205	486590
1	JOLMA2013_TFAP2A_DBD_2 JOLMA2013_TFAP2A_DBD_2	2.2e-147	2.4e-150	-344.53	0.0	155	991	2078	7488	0.15641	5.9e-156	398970
1	JOLMA2013_TFAP2A_DBD_3 JOLMA2013_TFAP2A_DBD_3	1.4e-043	1.5e-046	-105.49	0.0	157	989	2004	9129	0.15875	2.9e-052	525616
1	JOLMA2013_TFAP2B_DBD JOLMA2013_TFAP2B_DBD	4.6e-225	4.9e-228	-523.40	0.0	188	990	4936	16751	0.18990	1.0e-233	471770
1	JOLMA2013_TFAP2B_DBD_2 JOLMA2013_TFAP2B_DBD_2	4.1e-186	4.4e-189	-433.70	0.0	155	991	2880	10695	0.15641	1.2e-194	365805
1	JOLMA2013_TFAP2B_DBD_3 JOLMA2013_TFAP2B_DBD_3	5.9e-077	6.3e-080	-182.36	0.0	157	989	2234	9441	0.15875	1.1e-085	550316
1	JOLMA2013_TFAP2C_DBD JOLMA2013_TFAP2C_DBD	5.5e-222	5.9e-225	-516.31	0.0	180	990	4783	16834	0.18182	1.2e-230	503880
1	JOLMA2013_TFAP2C_DBD_2 JOLMA2013_TFAP2C_DBD_2	1.8e-119	1.9e-122	-280.25	0.0	173	991	1660	5367	0.17457	5.2e-128	376200
1	JOLMA2013_TFAP2C_DBD_3 JOLMA2013_TFAP2C_DBD_3	7.5e-077	7.9e-080	-182.13	0.0	157	989	2112	8820	0.15875	1.5e-085	520676
1	JOLMA2013_TFAP2C_full JOLMA2013_TFAP2C_full	1.7e-194	1.8e-197	-453.01	0.0	186	990	5300	19028	0.18788	4.0e-203	452504
1	JOLMA2013_TFAP2C_full_2 JOLMA2013_TFAP2C_full_2	3.0e-043	3.2e-046	-104.77	0.0	161	989	1937	8574	0.16279	6.1e-052	522158
1	JOLMA2013_TFAP2C_full_3 JOLMA2013_TFAP2C_full_3	2.0e-100	2.2e-103	-236.40	0.0	157	991	4188	19056	0.15843	5.6e-109	384120
1	JOLMA2013_Tcfap2a_DBD JOLMA2013_Tcfap2a_DBD	1.5e-188	1.6e-191	-439.33	0.0	180	990	4497	16182	0.18182	3.3e-197	483626
1	JOLMA2013_Tcfap2a_DBD_2 JOLMA2013_Tcfap2a_DBD_2	3.5e-083	3.7e-086	-196.71	0.0	145	991	3430	16782	0.14632	1.1e-091	350460
1	JOLMA2013_Tcfap2a_DBD_3 JOLMA2013_Tcfap2a_DBD_3	3.2e-064	3.4e-067	-153.06	0.0	157	989	2610	11731	0.15875	6.4e-073	524628
1	JOLMA2013_ARNTL_DBD JOLMA2013_ARNTL_DBD	3.6e-013	3.8e-016	-35.50	0.0	148	992	642	3017	0.14919	5.5e-021	69795
1	JOLMA2013_Ascl2_DBD JOLMA2013_Ascl2_DBD	1.5e-050	1.6e-053	-121.54	0.0	198	992	3773	14842	0.19960	7.3e-059	223245
1	JOLMA2013_BHLHB2_DBD JOLMA2013_BHLHB2_DBD	2.4e-044	2.5e-047	-107.30	0.0	146	992	1775	8505	0.14718	1.3e-052	187110
1	JOLMA2013_BHLHB3_full JOLMA2013_BHLHB3_full	4.0e-042	4.2e-045	-102.17	0.0	146	992	1735	8349	0.14718	2.5e-050	172260
1	JOLMA2013_BHLHE41_full JOLMA2013_BHLHE41_full	1.9e-020	2.0e-023	-52.27	0.0	126	992	644	3300	0.12702	2.4e-028	84645
1	JOLMA2013_Bhlhb2_DBD JOLMA2013_Bhlhb2_DBD	2.0e-034	2.1e-037	-84.46	0.0	144	992	1492	7305	0.14516	1.2e-042	172755
1	JOLMA2013_CLOCK_DBD JOLMA2013_CLOCK_DBD	1.3e-019	1.4e-022	-50.31	0.0	112	992	1546	10440	0.11290	6.2e-028	227205
1	JOLMA2013_FIGLA_DBD JOLMA2013_FIGLA_DBD	7.4e-021	7.9e-024	-53.20	0.0	148	992	3416	19111	0.14919	2.8e-029	284130
1	JOLMA2013_HEY1_DBD JOLMA2013_HEY1_DBD	3.4e-015	3.6e-018	-40.17	0.0	148	992	1738	9286	0.14919	1.7e-023	216315
1	JOLMA2013_HEY2_DBD JOLMA2013_HEY2_DBD	5.1e-028	5.4e-031	-69.69	0.0	98	992	1847	14004	0.09879	2.1e-036	258885
1	JOLMA2013_HEY2_full JOLMA2013_HEY2_full	5.5e-038	5.9e-041	-92.64	0.0	148	992	2728	14092	0.14919	2.3e-046	251955
1	JOLMA2013_ID4_DBD JOLMA2013_ID4_DBD	4.0e-028	4.3e-031	-69.92	0.0	174	992	3876	18314	0.17540	1.6e-036	263340
1	JOLMA2013_MAX_DBD JOLMA2013_MAX_DBD	5.9e-007	6.3e-010	-21.19	0.0	131	985	329	1612	0.13299	1.8e-015	340464
1	JOLMA2013_MAX_DBD_2 JOLMA2013_MAX_DBD_2	5.1e-044	5.4e-047	-106.53	0.0	148	992	2648	13381	0.14919	2.3e-052	233145
1	JOLMA2013_MESP1_DBD JOLMA2013_MESP1_DBD	5.7e-024	6.0e-027	-60.37	0.0	116	992	2823	19470	0.11694	2.0e-032	304920
1	JOLMA2013_MLXIPL_full JOLMA2013_MLXIPL_full	9.7e-026	1.0e-028	-64.45	0.0	148	992	1083	5087	0.14919	4.8e-034	213345
1	JOLMA2013_MLX_full JOLMA2013_MLX_full	3.3e-005	3.5e-008	-17.17	0.0	98	992	580	4363	0.09879	2.5e-013	140580
1	JOLMA2013_MNT_DBD JOLMA2013_MNT_DBD	3.3e-046	3.5e-049	-111.58	0.0	134	992	2745	15267	0.13508	1.5e-054	231660
1	JOLMA2013_MYF6_full JOLMA2013_MYF6_full	3.7e-007	3.9e-010	-21.67	0.0	310	992	4456	12926	0.31250	2.5e-015	153450
1	JOLMA2013_Mlx_DBD JOLMA2013_Mlx_DBD	8.1e-012	8.7e-015	-32.38	0.0	148	992	685	3294	0.14919	1.0e-019	85140
1	JOLMA2013_NHLH1_DBD JOLMA2013_NHLH1_DBD	1.6e-065	1.7e-068	-156.07	0.0	192	992	2420	8859	0.19355	7.9e-074	209880
1	JOLMA2013_NHLH1_full JOLMA2013_NHLH1_full	3.6e-081	3.8e-084	-192.08	0.0	206	992	3679	13071	0.20766	2.1e-089	183150
1	JOLMA2013_SREBF2_DBD JOLMA2013_SREBF2_DBD	9.4e-011	1.0e-013	-29.93	0.0	98	992	171	857	0.09879	7.8e-019	129195
1	JOLMA2013_Srebf1_DBD JOLMA2013_Srebf1_DBD	2.9e-008	3.0e-011	-24.22	0.0	74	992	841	8512	0.07460	2.2e-016	140580
1	JOLMA2013_TCF3_DBD JOLMA2013_TCF3_DBD	3.5e-029	3.8e-032	-72.35	0.0	158	992	3402	17380	0.15927	1.4e-037	261855
1	JOLMA2013_TCF4_DBD JOLMA2013_TCF4_DBD	2.2e-032	2.3e-035	-79.74	0.0	162	992	3487	17272	0.16331	9.6e-041	243045
1	JOLMA2013_TCF4_full JOLMA2013_TCF4_full	1.7e-016	1.8e-019	-43.15	0.0	94	992	2270	19403	0.09476	7.6e-025	240075
1	JOLMA2013_TFAP4_DBD JOLMA2013_TFAP4_DBD	1.2e-045	1.3e-048	-110.29	0.0	206	992	3889	14944	0.20766	8.3e-054	151965
1	JOLMA2013_TFAP4_full JOLMA2013_TFAP4_full	1.8e-034	1.9e-037	-84.56	0.0	186	992	2973	12577	0.18750	1.4e-042	129690
1	JOLMA2013_TFE3_DBD JOLMA2013_TFE3_DBD	1.1e-063	1.1e-066	-151.85	0.0	148	992	3663	18488	0.14919	3.9e-072	286605
1	JOLMA2013_TFEB_full JOLMA2013_TFEB_full	3.4e-065	3.6e-068	-155.29	0.0	148	992	3494	17461	0.14919	1.4e-073	248985
1	JOLMA2013_Tcf21_DBD JOLMA2013_Tcf21_DBD	7.4e-008	7.9e-011	-23.27	0.0	390	988	2396	5326	0.39474	1.7e-016	474759
1	JOLMA2013_USF1_DBD JOLMA2013_USF1_DBD	3.0e-051	3.2e-054	-123.18	0.0	148	992	2270	10964	0.14919	1.6e-059	202950
1	JOLMA2013_ATF4_DBD JOLMA2013_ATF4_DBD	1.9e-116	2.0e-119	-273.30	0.0	173	989	2560	9332	0.17492	4.1e-125	496964
1	JOLMA2013_ATF7_DBD JOLMA2013_ATF7_DBD	2.4e-062	2.6e-065	-148.73	0.0	192	988	865	2500	0.19433	7.5e-071	342635
1	JOLMA2013_Atf4_DBD JOLMA2013_Atf4_DBD	1.6e-050	1.7e-053	-121.49	0.0	194	988	1080	3456	0.19636	4.2e-059	414120
1	JOLMA2013_BATF3_DBD JOLMA2013_BATF3_DBD	9.1e-038	9.6e-041	-92.14	0.0	198	988	349	838	0.20040	4.6e-046	209525
1	JOLMA2013_CEBPB_DBD JOLMA2013_CEBPB_DBD	6.3e-034	6.7e-037	-83.30	0.0	214	992	908	2772	0.21573	3.4e-042	195030
1	JOLMA2013_CEBPB_full JOLMA2013_CEBPB_full	2.9e-029	3.1e-032	-72.54	0.0	178	992	602	2035	0.17944	1.7e-037	182160
1	JOLMA2013_CEBPD_DBD JOLMA2013_CEBPD_DBD	4.1e-022	4.4e-025	-56.09	0.0	178	992	488	1656	0.17944	2.7e-030	163845
1	JOLMA2013_CEBPE_DBD JOLMA2013_CEBPE_DBD	4.7e-030	5.0e-033	-74.37	0.0	168	992	702	2593	0.16935	2.1e-038	236610
1	JOLMA2013_CEBPG_DBD JOLMA2013_CEBPG_DBD	1.5e-038	1.6e-041	-93.91	0.0	152	992	578	2095	0.15323	1.1e-046	148500
1	JOLMA2013_CEBPG_full JOLMA2013_CEBPG_full	1.8e-037	1.9e-040	-91.44	0.0	218	992	829	2394	0.21976	1.3e-045	154935
1	JOLMA2013_CREB3L1_DBD JOLMA2013_CREB3L1_DBD	3.3e-024	3.5e-027	-60.91	0.0	208	988	1556	5605	0.21053	7.9e-033	444686
1	JOLMA2013_CREB3L1_DBD_2 JOLMA2013_CREB3L1_DBD_2	1.8e-012	1.9e-015	-33.88	0.0	248	990	1637	5328	0.25051	5.2e-021	367536
1	JOLMA2013_CREB3L1_full JOLMA2013_CREB3L1_full	1.1e-005	1.2e-008	-18.22	0.0	246	990	796	2533	0.24848	4.2e-014	291954
1	JOLMA2013_CREB3_full JOLMA2013_CREB3_full	4.2e-069	4.5e-072	-164.29	0.0	132	988	708	2605	0.13360	1.2e-077	379117
1	JOLMA2013_CREB3_full_2 JOLMA2013_CREB3_full_2	4.5e-033	4.8e-036	-81.33	0.0	184	988	1584	6194	0.18623	1.1e-041	453560
1	JOLMA2013_Cebpb_DBD JOLMA2013_Cebpb_DBD	6.7e-027	7.1e-030	-67.11	0.0	178	992	571	1940	0.17944	3.8e-035	187605
1	JOLMA2013_Creb3l2_DBD JOLMA2013_Creb3l2_DBD	2.2e-010	2.4e-013	-29.06	0.0	163	989	294	1086	0.16481	1.1e-018	220324
1	JOLMA2013_Creb3l2_DBD_2 JOLMA2013_Creb3l2_DBD_2	1.2e-012	1.2e-015	-34.34	0.0	254	990	1217	3741	0.25657	3.7e-021	328510
1	JOLMA2013_Creb5_DBD JOLMA2013_Creb5_DBD	1.8e-058	2.0e-061	-139.79	0.0	220	990	1395	4101	0.22222	6.2e-067	315172
1	JOLMA2013_DBP_DBD JOLMA2013_DBP_DBD	1.5e-024	1.5e-027	-61.73	0.0	214	990	1526	5340	0.21616	4.2e-033	371982
1	JOLMA2013_DBP_full JOLMA2013_DBP_full	7.9e-020	8.4e-023	-50.83	0.0	216	990	1525	5409	0.21818	2.1e-028	400140
1	JOLMA2013_Dbp_DBD JOLMA2013_Dbp_DBD	6.6e-008	7.0e-011	-23.38	0.0	230	990	706	2304	0.23232	2.1e-016	337402
1	JOLMA2013_HLF_full JOLMA2013_HLF_full	3.8e-022	4.1e-025	-56.16	0.0	144	990	1346	6853	0.14545	9.8e-031	412984
1	JOLMA2013_JDP2_DBD JOLMA2013_JDP2_DBD	7.4e-2539	7.8e-2542	-5851.11	0.0	147	993	6799	11645	0.14804	2.7e-2546	28768
1	JOLMA2013_JDP2_DBD_2 JOLMA2013_JDP2_DBD_2	9.3e-077	9.9e-080	-181.92	0.0	142	990	769	2637	0.14343	3.8e-085	259844
1	JOLMA2013_JDP2_full JOLMA2013_JDP2_full	3.0e-2633	3.2e-2636	-6068.46	0.0	151	993	6999	11703	0.15206	1.3e-2640	24800
1	JOLMA2013_JDP2_full_2 JOLMA2013_JDP2_full_2	1.6e-079	1.7e-082	-188.30	0.0	174	990	984	3025	0.17576	6.4e-088	262314
1	JOLMA2013_Jdp2_DBD JOLMA2013_Jdp2_DBD	2.6e-2608	2.8e-2611	-6011.02	0.0	147	993	6681	11091	0.14804	2.4e-2615	11904
1	JOLMA2013_Jdp2_DBD_2 JOLMA2013_Jdp2_DBD_2	3.2e-076	3.4e-079	-180.68	0.0	142	990	721	2418	0.14343	1.5e-084	233168
1	JOLMA2013_MAFF_DBD JOLMA2013_MAFF_DBD	9.9e-163	1.0e-165	-379.88	0.0	165	987	1746	5419	0.16717	2.1e-171	495465
1	JOLMA2013_MAFG_full JOLMA2013_MAFG_full	5.5e-095	5.8e-098	-223.89	0.0	109	981	2144	12080	0.11111	1.0e-103	563990
1	JOLMA2013_MAFK_DBD JOLMA2013_MAFK_DBD	3.9e-065	4.1e-068	-155.16	0.0	170	990	4168	18637	0.17172	9.0e-074	460408
1	JOLMA2013_MAFK_DBD_2 JOLMA2013_MAFK_DBD_2	5.1e-126	5.4e-129	-295.35	0.0	109	981	2985	17079	0.11111	8.4e-135	639450
1	JOLMA2013_MAFK_full JOLMA2013_MAFK_full	2.7e-046	2.8e-049	-111.78	0.0	172	990	4146	19035	0.17374	6.3e-055	448552
1	JOLMA2013_MAFK_full_2 JOLMA2013_MAFK_full_2	2.1e-185	2.2e-188	-432.10	0.0	145	987	3970	17034	0.14691	3.6e-194	599981
1	JOLMA2013_Mafb_DBD JOLMA2013_Mafb_DBD	4.0e-104	4.3e-107	-244.93	0.0	170	990	3605	14690	0.17172	8.7e-113	488566
1	JOLMA2013_Mafb_DBD_2 JOLMA2013_Mafb_DBD_2	2.3e-145	2.4e-148	-339.89	0.0	187	985	2810	9220	0.18985	4.5e-154	545136
1	JOLMA2013_Mafb_DBD_3 JOLMA2013_Mafb_DBD_3	6.9e-029	7.4e-032	-71.69	0.0	168	984	1580	6833	0.17073	1.4e-037	511622
1	JOLMA2013_NFE2_DBD JOLMA2013_NFE2_DBD	8.5e-1869	9.1e-1872	-4308.23	0.0	155	991	5473	9572	0.15641	5.2e-1877	175725
1	JOLMA2013_NFIL3_DBD JOLMA2013_NFIL3_DBD	1.1e-040	1.1e-043	-98.88	0.0	214	990	1378	4426	0.21616	2.6e-049	432250
1	JOLMA2013_NRL_DBD JOLMA2013_NRL_DBD	2.4e-111	2.5e-114	-261.57	0.0	169	991	4530	19143	0.17053	7.3e-120	344025
1	JOLMA2013_XBP1_DBD JOLMA2013_XBP1_DBD	6.4e-065	6.8e-068	-154.65	0.0	164	990	1242	4557	0.16566	1.8e-073	372476
1	JOLMA2013_XBP1_DBD_2 JOLMA2013_XBP1_DBD_2	5.1e-045	5.4e-048	-108.83	0.0	182	988	1654	6287	0.18421	1.2e-053	453560
1	JOLMA2013_FOXB1_DBD JOLMA2013_FOXB1_DBD	2.1e-022	2.2e-025	-56.76	0.0	116	988	1767	11515	0.11741	4.5e-031	499409
1	JOLMA2013_FOXO1_DBD_3 JOLMA2013_FOXO1_DBD_3	6.3e-029	6.7e-032	-71.79	0.0	286	990	4999	14830	0.28889	1.5e-037	448058
1	JOLMA2013_FOXO3_full_3 JOLMA2013_FOXO3_full_3	2.2e-024	2.4e-027	-61.30	0.0	315	991	5593	15407	0.31786	7.0e-033	338580
1	JOLMA2013_FOXO4_DBD_3 JOLMA2013_FOXO4_DBD_3	1.3e-021	1.4e-024	-54.93	0.0	296	990	5075	14824	0.29899	3.0e-030	468312
1	JOLMA2013_FOXO6_DBD_3 JOLMA2013_FOXO6_DBD_3	1.0e-008	1.1e-011	-25.24	0.0	298	988	2397	6872	0.30162	2.3e-017	476238
1	JOLMA2013_MEOX1_full JOLMA2013_MEOX1_full	1.3e-006	1.4e-009	-20.41	0.0	102	992	2163	17895	0.10282	4.9e-015	280665
1	JOLMA2013_RHOXF1_DBD JOLMA2013_RHOXF1_DBD	1.0e-003	1.1e-006	-13.74	0.0	181	993	1587	7443	0.18228	6.8e-012	159712
1	JOLMA2013_AR_DBD JOLMA2013_AR_DBD	1.0e-010	1.1e-013	-29.84	0.0	191	985	989	3921	0.19391	2.5e-019	443784
1	JOLMA2013_AR_full JOLMA2013_AR_full	6.9e-005	7.3e-008	-16.43	0.0	211	985	882	3295	0.21421	1.6e-013	447228
1	JOLMA2013_Ar_DBD JOLMA2013_Ar_DBD	8.2e-011	8.7e-014	-30.07	0.0	189	985	1114	4530	0.19188	1.8e-019	479700
1	JOLMA2013_NR2E1_full_2 JOLMA2013_NR2E1_full_2	8.2e-006	8.7e-009	-18.55	0.0	68	988	1455	17337	0.06883	1.6e-014	546244
1	JOLMA2013_Nr2e1_DBD JOLMA2013_Nr2e1_DBD	2.3e-006	2.5e-009	-19.81	0.0	143	993	2739	16600	0.14401	2.3e-014	109120
1	JOLMA2013_Nr2e1_DBD_2 JOLMA2013_Nr2e1_DBD_2	6.4e-023	6.9e-026	-57.94	0.0	132	988	2028	11831	0.13360	1.3e-031	526524
1	JOLMA2013_TP63_DBD JOLMA2013_TP63_DBD	2.2e-229	2.4e-232	-533.33	0.0	154	984	809	1570	0.15650	6.4e-238	371196
1	JOLMA2013_Tp53_DBD JOLMA2013_Tp53_DBD	1.7e-020	1.8e-023	-52.37	0.0	170	984	1678	7522	0.17276	3.4e-029	526843
1	JOLMA2013_Tp53_DBD_2 JOLMA2013_Tp53_DBD_2	1.2e-033	1.3e-036	-82.61	0.0	107	985	710	3904	0.10863	2.9e-042	464940
1	JOLMA2013_Tp53_DBD_3 JOLMA2013_Tp53_DBD_3	1.5e-575	1.6e-578	-1330.41	0.0	146	984	2518	5857	0.14837	2.9e-584	563668
1	JOLMA2013_Tp73_DBD JOLMA2013_Tp73_DBD	1.3e-617	1.4e-620	-1427.30	0.0	172	984	3666	8709	0.17480	2.3e-626	596565
