# Supplementary material for: Motif signatures in stretch enhancers are enriched for disease-associated genetic variants
Source: Epigenetics Chromatin. 2015 Jul 16;8:23. doi: 10.1186/s13072-015-0015-7 (PMC4502539; doi:10.1186/s13072-015-0015-7)
Supplement: Additional file 3: — CentriMo scans of DHS sequences with database motifs. Zip archive of text outputs from CentriMo scans on DHS sequences within SEs or TEs using database motifs. File names specify the cell type and enhancer class. Can be downloaded at http://fusion.nhgri.nih.gov/files/se-motifs/AdditionalFile3.zip. [file 13072_2015_15_MOESM3_ESM.zip › AdditionalFile3/NHEK.TE.CentriMo.txt]

# WARNING: this file is not sorted!
# db	id alt	E-value	adj_p-value	log_adj_p-value	bin_location	bin_width	total_width	sites_in_bin	total_sites	p_success	p-value	mult_tests
1	JASPAR2014_Arnt JASPAR2014_Arnt	5.0e-019	5.3e-022	-48.99	0.0	110	996	632	3799	0.11044	2.7e-025	1988
1	JASPAR2014_Arnt::Ahr JASPAR2014_Arnt::Ahr	9.0e-010	9.6e-013	-27.68	0.0	120	996	503	2927	0.12048	3.2e-016	2982
1	JASPAR2014_ELK1 JASPAR2014_ELK1	3.2e-053	3.4e-056	-127.73	0.0	268	992	2857	8065	0.27016	1.3e-061	255420
1	JASPAR2014_FOXC1 JASPAR2014_FOXC1	4.2e-002	4.4e-005	-10.02	0.0	770	994	1705	2055	0.77465	4.8e-010	92256
1	JASPAR2014_HLF JASPAR2014_HLF	3.1e-004	3.3e-007	-14.92	0.0	138	990	78	246	0.13939	8.9e-013	370994
1	JASPAR2014_NHLH1 JASPAR2014_NHLH1	1.6e-047	1.7e-050	-114.61	0.0	200	990	2094	7537	0.20202	4.3e-056	389272
1	JASPAR2014_MZF1_1-4 JASPAR2014_MZF1_1-4	1.3e-005	1.4e-008	-18.09	0.0	528	996	5211	9202	0.53012	1.9e-012	7455
1	JASPAR2014_MYC::MAX JASPAR2014_MYC::MAX	7.1e-020	7.5e-023	-50.94	0.0	149	991	899	4205	0.15035	3.5e-028	214335
1	JASPAR2014_Pax2 JASPAR2014_Pax2	2.1e-149	2.2e-152	-349.19	0.0	104	994	1513	7087	0.10463	3.8e-157	58032
1	JASPAR2014_SPIB JASPAR2014_SPIB	4.5e-036	4.8e-039	-88.24	0.0	439	995	4510	8766	0.44121	2.3e-043	20874
1	JASPAR2014_znf143 JASPAR2014_znf143	3.5e-002	3.7e-005	-10.20	0.0	136	982	1125	6764	0.13849	5.9e-011	629160
1	JASPAR2014_NFE2L1::MafG JASPAR2014_NFE2L1::MafG	1.6e-204	1.7e-207	-476.10	0.0	124	996	1979	7787	0.12450	1.9e-211	8946
1	JASPAR2014_TEAD1 JASPAR2014_TEAD1	3.8e-079	4.1e-082	-187.41	0.0	126	990	1329	6054	0.12727	1.1e-087	383344
1	JASPAR2014_Hand1::Tcfe2a JASPAR2014_Hand1::Tcfe2a	7.9e-021	8.4e-024	-53.13	0.0	176	992	2109	9477	0.17742	3.4e-029	244530
1	JASPAR2014_REL JASPAR2014_REL	1.3e-002	1.4e-005	-11.21	0.0	430	992	1700	3483	0.43347	5.1e-011	263835
1	JASPAR2014_RELA JASPAR2014_RELA	4.4e-008	4.7e-011	-23.79	0.0	260	992	1272	3981	0.26210	3.9e-016	118305
1	JASPAR2014_Mafb JASPAR2014_Mafb	7.2e-085	7.7e-088	-200.59	0.0	158	994	1434	5330	0.15895	1.4e-092	53568
1	JASPAR2014_TLX1::NFIC JASPAR2014_TLX1::NFIC	2.5e-040	2.6e-043	-98.05	0.0	142	988	664	2632	0.14372	1.0e-048	252909
1	JASPAR2014_ZNF354C JASPAR2014_ZNF354C	1.9e-002	2.0e-005	-10.80	0.0	104	996	1192	9703	0.10442	3.4e-009	5964
1	JASPAR2014_BRCA1 JASPAR2014_BRCA1	2.9e-003	3.1e-006	-12.69	0.0	361	995	3176	7996	0.36281	1.1e-010	27335
1	JASPAR2014_ELF5 JASPAR2014_ELF5	8.5e-044	9.1e-047	-106.02	0.0	185	993	2391	9617	0.18630	7.1e-052	127968
1	JASPAR2014_CTCF JASPAR2014_CTCF	2.0e-034	2.1e-037	-84.44	0.0	111	983	138	343	0.11292	5.5e-043	388872
1	JASPAR2014_GABPA JASPAR2014_GABPA	4.3e-136	4.5e-139	-318.55	0.0	179	991	2122	6887	0.18063	1.9e-144	240075
1	JASPAR2014_Klf4 JASPAR2014_Klf4	1.9e-086	2.0e-089	-204.22	0.0	118	992	1629	8195	0.11895	8.3e-095	246510
1	JASPAR2014_RUNX1 JASPAR2014_RUNX1	2.5e-056	2.6e-059	-134.88	0.0	161	991	1316	5157	0.16246	1.1e-064	233145
1	JASPAR2014_ESR1 JASPAR2014_ESR1	8.2e-008	8.8e-011	-23.16	0.0	120	982	1366	9019	0.12220	1.3e-016	688940
1	JASPAR2014_FEV JASPAR2014_FEV	8.2e-068	8.8e-071	-161.31	0.0	172	994	1391	5012	0.17304	3.9e-075	22320
1	JASPAR2014_NFIC JASPAR2014_NFIC	7.0e-082	7.4e-085	-193.72	0.0	244	996	2946	8647	0.24498	9.3e-089	7952
1	JASPAR2014_CREB1 JASPAR2014_CREB1	1.0e-007	1.1e-010	-22.95	0.0	136	994	90	283	0.13682	2.7e-015	40176
1	JASPAR2014_JUN::FOS JASPAR2014_JUN::FOS	1.4e-1601	1.5e-1604	-3692.93	0.0	125	995	3312	5220	0.12563	6.5e-1609	23359
1	JASPAR2014_HIF1A::ARNT JASPAR2014_HIF1A::ARNT	1.5e-020	1.6e-023	-52.47	0.0	110	994	1041	6722	0.11066	2.9e-028	56544
1	JASPAR2014_SOX10 JASPAR2014_SOX10	6.0e-002	6.4e-005	-9.66	0.0	532	996	5160	9156	0.53414	8.0e-009	7952
1	JASPAR2014_Tcfcp2l1 JASPAR2014_Tcfcp2l1	1.1e-080	1.1e-083	-190.98	0.0	180	988	1998	7166	0.18219	2.2e-089	530468
1	JASPAR2014_Atoh1 JASPAR2014_Atoh1	1.0e-028	1.1e-031	-71.27	0.0	194	994	1008	3591	0.19517	2.8e-035	3968
1	JASPAR2014_BATF::JUN JASPAR2014_BATF::JUN	9.0e-1279	9.6e-1282	-2949.65	0.0	119	991	3040	5527	0.12008	4.2e-1287	230670
1	JASPAR2014_Bcl6 JASPAR2014_Bcl6	7.4e-003	7.9e-006	-11.75	0.0	602	988	4043	6221	0.60931	2.2e-011	363341
1	JASPAR2014_Bhlhe40 JASPAR2014_Bhlhe40	8.9e-035	9.5e-038	-85.25	0.0	139	991	1301	6404	0.14026	4.1e-043	231165
1	JASPAR2014_EGR2 JASPAR2014_EGR2	6.5e-035	6.9e-038	-85.57	0.0	147	987	1564	7503	0.14894	1.7e-043	402288
1	JASPAR2014_ELF1 JASPAR2014_ELF1	1.3e-099	1.4e-102	-234.54	0.0	189	989	1676	5250	0.19110	4.9e-108	283062
1	JASPAR2014_Erg JASPAR2014_Erg	5.3e-097	5.6e-100	-228.53	0.0	193	991	2324	7801	0.19475	2.4e-105	231660
1	JASPAR2014_FLI1 JASPAR2014_FLI1	1.2e-138	1.3e-141	-324.44	0.0	191	991	2181	6688	0.19273	5.5e-147	230175
1	JASPAR2014_FOS JASPAR2014_FOS	1.8e-1924	1.9e-1927	-4436.43	0.0	119	991	3829	6027	0.12008	9.9e-1933	193545
1	JASPAR2014_FOSL1 JASPAR2014_FOSL1	5.1e-1970	5.5e-1973	-4541.30	0.0	123	991	3822	5764	0.12412	2.8e-1978	194040
1	JASPAR2014_FOSL2 JASPAR2014_FOSL2	3.0e-1445	3.2e-1448	-3332.97	0.0	127	991	2520	3410	0.12815	1.4e-1453	229680
1	JASPAR2014_HSF1 JASPAR2014_HSF1	3.2e-014	3.4e-017	-37.92	0.0	473	987	3995	7456	0.47923	8.1e-023	418557
1	JASPAR2014_JUN JASPAR2014_JUN	3.5e-047	3.8e-050	-113.81	0.0	137	989	574	2142	0.13852	1.3e-055	289978
1	JASPAR2014_JUNB JASPAR2014_JUNB	7.7e-2028	8.2e-2031	-4674.45	0.0	127	991	3786	5422	0.12815	4.3e-2036	188595
1	JASPAR2014_JUND JASPAR2014_JUND	5.6e-1909	6.0e-1912	-4400.75	0.0	119	991	3572	5337	0.12008	3.8e-1917	157410
1	JASPAR2014_Klf1 JASPAR2014_Klf1	6.5e-104	6.9e-107	-244.44	0.0	139	991	1734	7233	0.14026	2.4e-112	291060
1	JASPAR2014_MAFF JASPAR2014_MAFF	3.7e-089	3.9e-092	-210.47	0.0	132	984	1389	5907	0.13415	1.5e-097	262194
1	JASPAR2014_MAFK JASPAR2014_MAFK	7.3e-078	7.8e-081	-184.46	0.0	117	987	1300	6322	0.11854	2.9e-086	268192
1	JASPAR2014_Meis1 JASPAR2014_Meis1	3.7e-027	3.9e-030	-67.72	0.0	141	987	1682	8801	0.14286	1.1e-035	344114
1	JASPAR2014_Myod1 JASPAR2014_Myod1	2.1e-043	2.2e-046	-105.12	0.0	179	989	1768	6963	0.18099	8.1e-052	272688
1	JASPAR2014_Myog JASPAR2014_Myog	4.5e-035	4.8e-038	-85.94	0.0	175	991	1500	6069	0.17659	2.2e-043	217800
1	JASPAR2014_NFE2::MAF JASPAR2014_NFE2::MAF	2.7e-676	2.9e-679	-1562.40	0.0	103	987	2162	5493	0.10436	7.1e-685	406725
1	JASPAR2014_NFYB JASPAR2014_NFYB	3.0e-015	3.2e-018	-40.27	0.0	223	987	1014	3377	0.22594	1.0e-023	308618
1	JASPAR2014_NRF1 JASPAR2014_NRF1	2.0e-014	2.1e-017	-38.40	0.0	229	991	1097	3640	0.23108	9.3e-023	225225
1	JASPAR2014_Rfx1 JASPAR2014_Rfx1	6.7e-006	7.1e-009	-18.77	0.0	152	988	134	454	0.15385	2.1e-014	329324
1	JASPAR2014_RFX5 JASPAR2014_RFX5	3.8e-019	4.1e-022	-49.25	0.0	253	987	2427	7802	0.25633	1.2e-027	337212
1	JASPAR2014_RUNX2 JASPAR2014_RUNX2	1.8e-035	1.9e-038	-86.86	0.0	123	987	882	4446	0.12462	5.1e-044	371229
1	JASPAR2014_SMAD2::SMAD3::SMAD4 JASPAR2014_SMAD2::SMAD3::SMAD4	1.0e-018	1.1e-021	-48.28	0.0	147	989	1684	8824	0.14863	3.0e-027	357162
1	JASPAR2014_SP2 JASPAR2014_SP2	6.3e-031	6.7e-034	-76.38	0.0	157	987	502	1775	0.15907	1.6e-039	422994
1	JASPAR2014_Stat4 JASPAR2014_Stat4	4.2e-002	4.5e-005	-10.01	0.0	208	988	217	691	0.21053	1.3e-010	334747
1	JASPAR2014_Stat5a::Stat5b JASPAR2014_Stat5a::Stat5b	7.7e-004	8.2e-007	-14.01	0.0	287	991	1736	5210	0.28961	4.2e-012	195030
1	JASPAR2014_Tcf12 JASPAR2014_Tcf12	7.9e-038	8.4e-041	-92.28	0.0	217	991	1931	6561	0.21897	3.4e-046	244530
1	JASPAR2014_Tcf3 JASPAR2014_Tcf3	2.6e-041	2.8e-044	-100.29	0.0	157	991	1716	7695	0.15843	1.2e-049	237105
1	JASPAR2014_TFAP2C JASPAR2014_TFAP2C	1.2e-139	1.3e-142	-326.72	0.0	173	987	2086	6878	0.17528	4.1e-148	314041
1	JASPAR2014_TP63 JASPAR2014_TP63	1.4e-355	1.5e-358	-823.92	0.0	132	982	1332	3047	0.13442	4.1e-364	366520
1	JASPAR2014_USF2 JASPAR2014_USF2	1.7e-037	1.8e-040	-91.49	0.0	149	991	449	1533	0.15035	9.0e-046	205425
1	JASPAR2014_AR JASPAR2014_AR	2.1e-011	2.3e-014	-31.42	0.0	435	987	4048	8254	0.44073	7.5e-020	299744
1	JASPAR2014_CEBPA JASPAR2014_CEBPA	1.4e-006	1.5e-009	-20.32	0.0	155	991	365	1581	0.15641	7.3e-015	204435
1	JASPAR2014_EBF1 JASPAR2014_EBF1	2.9e-006	3.0e-009	-19.61	0.0	185	991	844	3540	0.18668	1.3e-014	229185
1	JASPAR2014_EGR1 JASPAR2014_EGR1	6.3e-028	6.8e-031	-69.47	0.0	126	988	1421	8050	0.12753	1.9e-036	362848
1	JASPAR2014_ELK4 JASPAR2014_ELK4	1.5e-139	1.6e-142	-326.52	0.0	193	991	2034	6049	0.19475	6.3e-148	247005
1	JASPAR2014_ESR2 JASPAR2014_ESR2	1.3e-010	1.4e-013	-29.60	0.0	127	987	1431	8877	0.12867	4.5e-019	306153
1	JASPAR2014_Ets1 JASPAR2014_Ets1	6.9e-125	7.4e-128	-292.73	0.0	195	987	2524	8057	0.19757	2.0e-133	373201
1	JASPAR2014_MAX JASPAR2014_MAX	6.0e-022	6.4e-025	-55.71	0.0	134	992	937	4835	0.13508	5.6e-030	114345
1	JASPAR2014_Myb JASPAR2014_Myb	3.5e-031	3.7e-034	-76.97	0.0	228	992	2070	6949	0.22984	2.6e-039	143055
1	JASPAR2014_Myc JASPAR2014_Myc	9.2e-017	9.8e-020	-43.77	0.0	134	992	821	4292	0.13508	7.9e-025	124740
1	JASPAR2014_Mycn JASPAR2014_Mycn	5.3e-025	5.6e-028	-62.74	0.0	146	994	583	2470	0.14688	7.1e-032	7936
1	JASPAR2014_Nfe2l2 JASPAR2014_Nfe2l2	8.4e-602	8.9e-605	-1390.88	0.0	111	987	2558	7390	0.11246	2.1e-610	421022
1	JASPAR2014_NFKB1 JASPAR2014_NFKB1	8.4e-010	9.0e-013	-27.74	0.0	305	991	1926	5302	0.30777	3.6e-018	245520
1	JASPAR2014_NFYA JASPAR2014_NFYA	1.3e-020	1.3e-023	-52.66	0.0	218	984	1086	3600	0.22154	3.4e-029	402129
1	JASPAR2014_Spi1 JASPAR2014_Spi1	2.8e-028	2.9e-031	-70.30	0.0	341	987	3669	8956	0.34549	9.6e-037	304674
1	JASPAR2014_SP1 JASPAR2014_SP1	2.8e-031	3.0e-034	-77.21	0.0	189	991	326	845	0.19072	1.2e-039	237600
1	JASPAR2014_STAT1 JASPAR2014_STAT1	2.6e-006	2.8e-009	-19.71	0.0	343	991	2516	6421	0.34612	1.3e-014	213345
1	JASPAR2014_STAT3 JASPAR2014_STAT3	6.0e-005	6.4e-008	-16.56	0.0	467	991	4344	8511	0.47124	2.8e-013	226215
1	JASPAR2014_TFAP2A JASPAR2014_TFAP2A	3.6e-136	3.9e-139	-318.71	0.0	175	987	2365	8042	0.17730	1.1e-144	355946
1	JASPAR2014_TP53 JASPAR2014_TP53	2.7e-382	2.9e-385	-885.43	0.0	145	987	1573	3548	0.14691	7.3e-391	395386
1	JASPAR2014_USF1 JASPAR2014_USF1	1.6e-029	1.7e-032	-73.13	0.0	149	991	460	1691	0.15035	8.0e-038	217800
1	JASPAR2014_ZEB1 JASPAR2014_ZEB1	7.4e-005	7.9e-008	-16.35	0.0	151	993	995	5318	0.15206	2.5e-012	31744
1	JASPAR2014_Bach1::Mafk JASPAR2014_Bach1::Mafk	1.3e-462	1.4e-465	-1070.39	0.0	113	987	1615	4034	0.11449	3.0e-471	458490
1	JASPAR2014_SREBF1 JASPAR2014_SREBF1	1.2e-003	1.2e-006	-13.60	0.0	90	992	626	5286	0.09073	9.0e-012	138600
1	JASPAR2014_THAP1 JASPAR2014_THAP1	4.4e-036	4.7e-039	-88.25	0.0	141	993	1837	9460	0.14199	3.8e-044	124496
1	JASPAR2014_EHF JASPAR2014_EHF	3.2e-046	3.4e-049	-111.61	0.0	168	994	879	3167	0.16901	1.7e-052	1984
1	JASPAR2014_KLF5 JASPAR2014_KLF5	2.2e-077	2.4e-080	-183.34	0.0	152	992	1622	6589	0.15323	1.6e-085	150975
1	JASPAR2014_RFX2 JASPAR2014_RFX2	1.7e-006	1.8e-009	-20.15	0.0	107	983	100	407	0.10885	5.4e-015	328970
1	JOLMA2013_CTCF_full JOLMA2013_CTCF_full	2.2e-035	2.3e-038	-86.65	0.0	133	985	135	282	0.13503	7.6e-044	307500
1	JOLMA2013_EGR1_DBD JOLMA2013_EGR1_DBD	4.7e-015	5.0e-018	-39.84	0.0	172	988	724	2923	0.17409	1.1e-023	454546
1	JOLMA2013_EGR1_full JOLMA2013_EGR1_full	3.9e-005	4.2e-008	-16.99	0.0	216	988	159	423	0.21862	1.6e-013	256360
1	JOLMA2013_EGR2_DBD JOLMA2013_EGR2_DBD	5.0e-022	5.3e-025	-55.90	0.0	173	991	754	2904	0.17457	1.7e-030	310365
1	JOLMA2013_EGR2_full JOLMA2013_EGR2_full	2.3e-020	2.4e-023	-52.08	0.0	169	987	1186	5100	0.17123	5.0e-029	482154
1	JOLMA2013_EGR3_DBD JOLMA2013_EGR3_DBD	1.1e-012	1.2e-015	-34.40	0.0	143	987	584	2761	0.14488	2.7e-021	423980
1	JOLMA2013_EGR4_DBD JOLMA2013_EGR4_DBD	1.9e-011	2.1e-014	-31.51	0.0	144	986	1048	5479	0.14604	4.1e-020	497904
1	JOLMA2013_Egr3_DBD JOLMA2013_Egr3_DBD	4.2e-006	4.4e-009	-19.24	0.0	131	987	338	1693	0.13273	1.3e-014	337212
1	JOLMA2013_HIC2_DBD JOLMA2013_HIC2_DBD	9.8e-006	1.0e-008	-18.38	0.0	139	993	1618	9707	0.13998	7.3e-014	142352
1	JOLMA2013_Hic1_DBD JOLMA2013_Hic1_DBD	8.5e-008	9.0e-011	-23.13	0.0	160	984	443	1881	0.16260	2.4e-016	378070
1	JOLMA2013_Hic1_DBD_2 JOLMA2013_Hic1_DBD_2	5.0e-007	5.3e-010	-21.35	0.0	173	993	1662	7981	0.17422	3.1e-015	171616
1	JOLMA2013_KLF13_full JOLMA2013_KLF13_full	2.2e-022	2.4e-025	-56.69	0.0	158	984	310	1014	0.16057	7.0e-031	339281
1	JOLMA2013_KLF14_DBD JOLMA2013_KLF14_DBD	4.2e-046	4.4e-049	-111.34	0.0	154	988	1151	4730	0.15587	8.6e-055	517157
1	JOLMA2013_KLF16_DBD JOLMA2013_KLF16_DBD	3.0e-051	3.1e-054	-123.20	0.0	161	991	1382	5577	0.16246	8.0e-060	390060
1	JOLMA2013_Klf12_DBD JOLMA2013_Klf12_DBD	2.3e-084	2.4e-087	-199.43	0.0	179	987	1473	4874	0.18136	4.6e-093	533919
1	JOLMA2013_SCRT1_DBD JOLMA2013_SCRT1_DBD	3.5e-005	3.7e-008	-17.10	0.0	139	987	593	3144	0.14083	8.7e-014	427924
1	JOLMA2013_SCRT2_DBD JOLMA2013_SCRT2_DBD	5.9e-008	6.2e-011	-23.50	0.0	271	989	784	2219	0.27401	1.6e-016	381368
1	JOLMA2013_SNAI2_DBD JOLMA2013_SNAI2_DBD	3.9e-009	4.2e-012	-26.21	0.0	109	993	1321	9608	0.10977	2.6e-017	158720
1	JOLMA2013_SP1_DBD JOLMA2013_SP1_DBD	7.0e-069	7.5e-072	-163.77	0.0	155	991	2124	9200	0.15641	1.9e-077	399465
1	JOLMA2013_SP3_DBD JOLMA2013_SP3_DBD	2.1e-060	2.2e-063	-144.26	0.0	151	991	2051	9266	0.15237	4.8e-069	469260
1	JOLMA2013_SP4_full JOLMA2013_SP4_full	5.5e-069	5.9e-072	-164.02	0.0	173	985	920	2885	0.17563	1.1e-077	510696
1	JOLMA2013_SP8_DBD JOLMA2013_SP8_DBD	2.0e-023	2.1e-026	-59.12	0.0	154	990	589	2364	0.15556	4.4e-032	477204
1	JOLMA2013_ZIC1_full JOLMA2013_ZIC1_full	4.0e-005	4.2e-008	-16.98	0.0	80	988	346	2852	0.08097	1.0e-013	422994
1	JOLMA2013_ZIC3_full JOLMA2013_ZIC3_full	4.4e-003	4.7e-006	-12.28	0.0	125	987	478	2801	0.12665	9.9e-012	471801
1	JOLMA2013_ZIC4_DBD JOLMA2013_ZIC4_DBD	1.3e-007	1.4e-010	-22.68	0.0	125	987	818	4905	0.12665	2.8e-016	508283
1	JOLMA2013_ZNF740_full JOLMA2013_ZNF740_full	3.4e-010	3.6e-013	-28.64	0.0	142	992	1252	6910	0.14315	1.5e-018	236610
1	JOLMA2013_Zic3_DBD JOLMA2013_Zic3_DBD	3.2e-005	3.4e-008	-17.19	0.0	81	987	401	3359	0.08207	7.8e-014	441235
1	JOLMA2013_GRHL1_DBD JOLMA2013_GRHL1_DBD	5.3e-025	5.7e-028	-62.73	0.0	119	985	205	705	0.12081	1.4e-033	404916
1	JOLMA2013_GRHL1_DBD_2 JOLMA2013_GRHL1_DBD_2	1.1e-023	1.2e-026	-59.71	0.0	184	992	1625	6680	0.18548	5.5e-032	211365
1	JOLMA2013_GRHL1_full JOLMA2013_GRHL1_full	8.6e-008	9.1e-011	-23.12	0.0	122	990	554	3208	0.12323	2.5e-016	360620
1	JOLMA2013_TFCP2_full JOLMA2013_TFCP2_full	8.5e-009	9.1e-012	-25.43	0.0	276	992	672	1824	0.27823	3.9e-017	233640
1	JOLMA2013_TFCP2_full_2 JOLMA2013_TFCP2_full_2	1.3e-019	1.3e-022	-50.37	0.0	208	986	1656	6140	0.21095	3.4e-028	395568
1	JOLMA2013_EBF1_full JOLMA2013_EBF1_full	3.6e-019	3.9e-022	-49.30	0.0	354	988	2302	5346	0.35830	7.7e-028	502367
1	JOLMA2013_EHF_full JOLMA2013_EHF_full	6.0e-078	6.4e-081	-184.65	0.0	176	990	1566	5468	0.17778	1.6e-086	399152
1	JOLMA2013_ELF1_DBD JOLMA2013_ELF1_DBD	3.0e-069	3.2e-072	-164.63	0.0	188	990	1244	3959	0.18990	9.1e-078	349258
1	JOLMA2013_ELF1_full JOLMA2013_ELF1_full	4.7e-007	5.0e-010	-21.43	0.0	260	990	982	2997	0.26263	1.6e-015	313690
1	JOLMA2013_ELF3_DBD JOLMA2013_ELF3_DBD	1.1e-071	1.2e-074	-170.23	0.0	178	990	1101	3533	0.17980	3.5e-080	336414
1	JOLMA2013_ELF3_full JOLMA2013_ELF3_full	1.1e-052	1.1e-055	-126.53	0.0	183	989	1132	3839	0.18504	2.8e-061	393224
1	JOLMA2013_ELF4_full JOLMA2013_ELF4_full	8.8e-066	9.4e-069	-156.64	0.0	196	990	1154	3508	0.19798	2.6e-074	362596
1	JOLMA2013_ELF5_DBD JOLMA2013_ELF5_DBD	6.1e-102	6.5e-105	-239.90	0.0	191	991	2309	7729	0.19273	1.7e-110	378675
1	JOLMA2013_ELF5_full JOLMA2013_ELF5_full	5.1e-096	5.4e-099	-226.26	0.0	193	991	2665	9225	0.19475	1.5e-104	369765
1	JOLMA2013_ELK1_DBD JOLMA2013_ELK1_DBD	4.5e-132	4.8e-135	-309.29	0.0	188	992	2296	7341	0.18952	1.8e-140	264825
1	JOLMA2013_ELK1_full JOLMA2013_ELK1_full	2.1e-090	2.2e-093	-213.35	0.0	186	992	1542	4929	0.18750	1.1e-098	194535
1	JOLMA2013_ELK3_DBD JOLMA2013_ELK3_DBD	4.2e-124	4.4e-127	-290.94	0.0	188	992	2384	7816	0.18952	1.6e-132	275220
1	JOLMA2013_ELK4_DBD JOLMA2013_ELK4_DBD	2.8e-130	3.0e-133	-305.16	0.0	176	992	2243	7603	0.17742	1.1e-138	270270
1	JOLMA2013_ERF_DBD JOLMA2013_ERF_DBD	3.2e-124	3.4e-127	-291.20	0.0	176	992	2215	7575	0.17742	1.5e-132	221760
1	JOLMA2013_ERG_DBD JOLMA2013_ERG_DBD	6.5e-129	6.9e-132	-302.01	0.0	176	992	2201	7442	0.17742	2.5e-137	275715
1	JOLMA2013_ERG_DBD_2 JOLMA2013_ERG_DBD_2	5.8e-004	6.2e-007	-14.30	0.0	170	988	169	586	0.17206	2.4e-012	256360
1	JOLMA2013_ERG_full JOLMA2013_ERG_full	1.3e-129	1.3e-132	-303.65	0.0	176	992	1958	6401	0.17742	5.3e-138	252945
1	JOLMA2013_ERG_full_2 JOLMA2013_ERG_full_2	2.1e-004	2.2e-007	-15.31	0.0	170	988	207	751	0.17206	1.2e-012	193749
1	JOLMA2013_ETS1_DBD JOLMA2013_ETS1_DBD	8.7e-145	9.3e-148	-338.55	0.0	188	992	2496	7972	0.18952	3.6e-153	261855
1	JOLMA2013_ETS1_DBD_2 JOLMA2013_ETS1_DBD_2	1.5e-002	1.6e-005	-11.02	0.0	204	984	263	877	0.20732	6.6e-011	247464
1	JOLMA2013_ETS1_full JOLMA2013_ETS1_full	1.0e-135	1.1e-138	-317.68	0.0	172	992	2261	7764	0.17339	3.8e-144	281655
1	JOLMA2013_ETV1_DBD JOLMA2013_ETV1_DBD	1.8e-131	1.9e-134	-307.92	0.0	186	992	2482	8186	0.18750	6.7e-140	279675
1	JOLMA2013_ETV2_DBD JOLMA2013_ETV2_DBD	4.6e-062	4.9e-065	-148.08	0.0	173	991	1491	5505	0.17457	1.7e-070	283635
1	JOLMA2013_ETV3_DBD JOLMA2013_ETV3_DBD	6.4e-058	6.8e-061	-138.54	0.0	176	992	1710	6496	0.17742	2.5e-066	268290
1	JOLMA2013_ETV4_DBD JOLMA2013_ETV4_DBD	5.2e-137	5.6e-140	-320.65	0.0	186	992	2619	8668	0.18750	1.9e-145	289575
1	JOLMA2013_ETV5_DBD JOLMA2013_ETV5_DBD	4.1e-130	4.3e-133	-304.78	0.0	192	992	2777	9161	0.19355	1.4e-138	299970
1	JOLMA2013_ETV6_full JOLMA2013_ETV6_full	2.8e-011	3.0e-014	-31.15	0.0	121	987	358	1811	0.12259	8.0e-020	373201
1	JOLMA2013_ETV6_full_2 JOLMA2013_ETV6_full_2	1.2e-099	1.3e-102	-234.62	0.0	186	992	2055	6905	0.18750	5.0e-108	253935
1	JOLMA2013_Elf5_DBD JOLMA2013_Elf5_DBD	2.1e-101	2.2e-104	-238.66	0.0	193	991	2722	9364	0.19475	6.2e-110	363825
1	JOLMA2013_Elk3_DBD JOLMA2013_Elk3_DBD	2.7e-088	2.9e-091	-208.46	0.0	186	992	1486	4733	0.18750	1.5e-096	199485
1	JOLMA2013_FEV_DBD JOLMA2013_FEV_DBD	1.9e-120	2.0e-123	-282.52	0.0	176	992	2190	7523	0.17742	7.7e-129	262845
1	JOLMA2013_FLI1_DBD JOLMA2013_FLI1_DBD	1.0e-135	1.1e-138	-317.70	0.0	158	992	2133	7794	0.15927	3.8e-144	280170
1	JOLMA2013_FLI1_DBD_2 JOLMA2013_FLI1_DBD_2	1.2e-006	1.3e-009	-20.49	0.0	180	988	345	1274	0.18219	4.8e-015	263755
1	JOLMA2013_FLI1_full JOLMA2013_FLI1_full	8.7e-111	9.3e-114	-260.27	0.0	186	992	1626	5001	0.18750	4.1e-119	227700
1	JOLMA2013_FLI1_full_2 JOLMA2013_FLI1_full_2	6.2e-003	6.6e-006	-11.92	0.0	170	988	148	512	0.17206	4.3e-011	154802
1	JOLMA2013_GABPA_full JOLMA2013_GABPA_full	2.4e-110	2.6e-113	-259.25	0.0	176	992	1795	5976	0.17742	1.1e-118	238590
1	JOLMA2013_SPDEF_DBD JOLMA2013_SPDEF_DBD	4.1e-032	4.4e-035	-79.11	0.0	171	991	708	2539	0.17255	1.6e-040	274725
1	JOLMA2013_SPDEF_full JOLMA2013_SPDEF_full	2.1e-046	2.2e-049	-112.05	0.0	177	991	1240	4558	0.17861	7.2e-055	301950
1	JOLMA2013_SPIB_DBD JOLMA2013_SPIB_DBD	4.8e-002	5.1e-005	-9.88	0.0	502	988	3032	5502	0.50810	1.0e-010	492014
1	JOLMA2013_SMAD3_DBD JOLMA2013_SMAD3_DBD	2.4e-004	2.6e-007	-15.17	0.0	168	992	572	2573	0.16935	2.5e-012	103455
1	JOLMA2013_MEIS1_DBD JOLMA2013_MEIS1_DBD	2.8e-012	3.0e-015	-33.45	0.0	283	995	3043	9299	0.28442	1.0e-019	28826
1	JOLMA2013_MEIS2_DBD_2 JOLMA2013_MEIS2_DBD_2	5.9e-015	6.2e-018	-39.61	0.0	284	994	3133	9451	0.28571	1.4e-022	44144
1	JOLMA2013_MEIS3_DBD JOLMA2013_MEIS3_DBD	6.4e-003	6.8e-006	-11.90	0.0	350	994	1340	3302	0.35211	9.0e-011	75888
1	JOLMA2013_MEIS3_DBD_2 JOLMA2013_MEIS3_DBD_2	1.8e-016	2.0e-019	-43.08	0.0	196	990	1441	5667	0.19798	4.0e-025	493012
1	JOLMA2013_Meis2_DBD JOLMA2013_Meis2_DBD	9.4e-009	1.0e-011	-25.32	0.0	333	995	3419	9120	0.33467	3.7e-016	26838
1	JOLMA2013_Meis2_DBD_2 JOLMA2013_Meis2_DBD_2	1.7e-011	1.8e-014	-31.67	0.0	70	990	873	9038	0.07071	3.4e-020	523640
1	JOLMA2013_Meis3_DBD JOLMA2013_Meis3_DBD	9.6e-013	1.0e-015	-34.52	0.0	293	995	3249	9627	0.29447	3.2e-020	32305
1	JOLMA2013_Meis3_DBD_2 JOLMA2013_Meis3_DBD_2	4.5e-013	4.7e-016	-35.28	0.0	146	990	1098	5657	0.14747	1.2e-021	405574
1	JOLMA2013_PKNOX2_DBD JOLMA2013_PKNOX2_DBD	7.1e-003	7.6e-006	-11.79	0.0	196	990	351	1282	0.19798	3.8e-011	199082
1	JOLMA2013_Pknox2_DBD JOLMA2013_Pknox2_DBD	6.9e-002	7.3e-005	-9.52	0.0	192	990	178	596	0.19394	6.2e-010	118560
1	JOLMA2013_TGIF2LX_full JOLMA2013_TGIF2LX_full	1.7e-005	1.8e-008	-17.82	0.0	196	990	526	1967	0.19798	7.4e-014	245024
1	JOLMA2013_TGIF2_DBD JOLMA2013_TGIF2_DBD	2.6e-003	2.8e-006	-12.78	0.0	196	990	437	1636	0.19798	8.5e-012	331968
1	JOLMA2013_NFIA_full JOLMA2013_NFIA_full	1.6e-084	1.7e-087	-199.80	0.0	241	987	1004	2278	0.24417	3.9e-093	428417
1	JOLMA2013_NFIB_full JOLMA2013_NFIB_full	7.4e-084	7.8e-087	-198.27	0.0	241	987	914	2017	0.24417	1.8e-092	436798
1	JOLMA2013_NFIX_full JOLMA2013_NFIX_full	1.7e-111	1.8e-114	-261.90	0.0	143	987	890	2783	0.14488	3.2e-120	559062
1	JOLMA2013_NRF1_full JOLMA2013_NRF1_full	1.3e-012	1.4e-015	-34.19	0.0	98	990	236	1276	0.09899	6.4e-021	221312
1	JOLMA2013_PAX1_DBD JOLMA2013_PAX1_DBD	1.0e-004	1.1e-007	-16.02	0.0	139	985	208	905	0.14112	4.5e-013	247968
1	JOLMA2013_PAX5_DBD JOLMA2013_PAX5_DBD	2.2e-004	2.3e-007	-15.28	0.0	98	984	784	6122	0.09959	5.3e-013	438463
1	JOLMA2013_PAX6_DBD JOLMA2013_PAX6_DBD	4.1e-004	4.3e-007	-14.65	0.0	121	983	368	2086	0.12309	1.3e-012	342227
1	JOLMA2013_RFX3_DBD_2 JOLMA2013_RFX3_DBD_2	2.2e-003	2.3e-006	-12.97	0.0	487	987	397	633	0.49341	8.9e-012	261783
1	JOLMA2013_RFX4_DBD_2 JOLMA2013_RFX4_DBD_2	1.5e-003	1.6e-006	-13.33	0.0	387	987	606	1242	0.39210	5.8e-012	281503
1	JOLMA2013_Rfx2_DBD_2 JOLMA2013_Rfx2_DBD_2	7.3e-011	7.7e-014	-30.19	0.0	257	987	624	1747	0.26039	2.4e-019	320450
1	JOLMA2013_RUNX2_DBD JOLMA2013_RUNX2_DBD	1.6e-008	1.7e-011	-24.79	0.0	92	986	758	6003	0.09331	3.1e-017	553500
1	JOLMA2013_RUNX2_DBD_3 JOLMA2013_RUNX2_DBD_3	1.8e-049	1.9e-052	-119.10	0.0	121	993	556	2282	0.12185	1.4e-057	137888
1	JOLMA2013_RUNX3_DBD JOLMA2013_RUNX3_DBD	3.7e-005	3.9e-008	-17.06	0.0	162	986	1008	4927	0.16430	7.3e-014	537756
1	JOLMA2013_RUNX3_DBD_2 JOLMA2013_RUNX3_DBD_2	1.5e-042	1.6e-045	-103.16	0.0	120	992	637	2885	0.12097	5.9e-051	269280
1	JOLMA2013_RUNX3_full JOLMA2013_RUNX3_full	3.3e-040	3.5e-043	-97.77	0.0	120	992	526	2268	0.12097	1.3e-048	258885
1	JOLMA2013_GMEB2_DBD JOLMA2013_GMEB2_DBD	1.7e-007	1.8e-010	-22.44	0.0	122	994	653	3939	0.12274	2.0e-015	90768
1	JOLMA2013_EOMES_DBD_2 JOLMA2013_EOMES_DBD_2	3.4e-007	3.6e-010	-21.73	0.0	202	982	796	2986	0.20570	9.4e-016	386610
1	JOLMA2013_TBX5_DBD JOLMA2013_TBX5_DBD	2.3e-002	2.5e-005	-10.61	0.0	92	994	1075	9657	0.09256	3.5e-010	69936
1	JOLMA2013_TEAD1_full JOLMA2013_TEAD1_full	1.2e-076	1.3e-079	-181.66	0.0	152	992	1192	4459	0.15323	4.6e-085	278685
1	JOLMA2013_TEAD1_full_2 JOLMA2013_TEAD1_full_2	1.7e-003	1.8e-006	-13.23	0.0	187	985	37	63	0.18985	3.6e-012	502824
1	JOLMA2013_TEAD3_DBD JOLMA2013_TEAD3_DBD	1.0e-006	1.1e-009	-20.62	0.0	211	985	39	54	0.21421	2.1e-015	536772
1	JOLMA2013_TEAD3_DBD_2 JOLMA2013_TEAD3_DBD_2	5.0e-105	5.3e-108	-247.01	0.0	150	994	1600	6089	0.15091	1.8e-112	29264
1	JOLMA2013_TEAD4_DBD JOLMA2013_TEAD4_DBD	9.9e-078	1.0e-080	-184.16	0.0	148	992	933	3295	0.14919	3.6e-086	290070
1	JOLMA2013_TFAP2A_DBD JOLMA2013_TFAP2A_DBD	6.3e-097	6.7e-100	-228.35	0.0	128	990	1834	8542	0.12929	1.4e-105	475228
1	JOLMA2013_TFAP2A_DBD_2 JOLMA2013_TFAP2A_DBD_2	4.2e-078	4.5e-081	-185.01	0.0	175	991	1133	3641	0.17659	1.1e-086	392535
1	JOLMA2013_TFAP2A_DBD_3 JOLMA2013_TFAP2A_DBD_3	2.6e-014	2.7e-017	-38.14	0.0	225	989	1284	4405	0.22750	5.3e-023	512278
1	JOLMA2013_TFAP2B_DBD JOLMA2013_TFAP2B_DBD	2.3e-112	2.5e-115	-263.89	0.0	184	990	2477	8533	0.18586	5.4e-121	454974
1	JOLMA2013_TFAP2B_DBD_2 JOLMA2013_TFAP2B_DBD_2	9.8e-093	1.0e-095	-218.70	0.0	201	991	1524	4487	0.20283	2.9e-101	353925
1	JOLMA2013_TFAP2B_DBD_3 JOLMA2013_TFAP2B_DBD_3	9.2e-030	9.8e-033	-73.71	0.0	133	989	1014	5062	0.13448	1.9e-038	523146
1	JOLMA2013_TFAP2C_DBD JOLMA2013_TFAP2C_DBD	2.2e-114	2.3e-117	-268.55	0.0	184	990	2415	8237	0.18586	4.7e-123	495976
1	JOLMA2013_TFAP2C_DBD_2 JOLMA2013_TFAP2C_DBD_2	7.2e-067	7.6e-070	-159.15	0.0	173	991	852	2649	0.17457	2.1e-075	365805
1	JOLMA2013_TFAP2C_DBD_3 JOLMA2013_TFAP2C_DBD_3	3.6e-030	3.8e-033	-74.64	0.0	227	989	1436	4584	0.22952	7.7e-039	498940
1	JOLMA2013_TFAP2C_full JOLMA2013_TFAP2C_full	3.3e-109	3.5e-112	-256.63	0.0	174	990	2458	8964	0.17576	8.4e-118	420888
1	JOLMA2013_TFAP2C_full_2 JOLMA2013_TFAP2C_full_2	3.3e-020	3.5e-023	-51.70	0.0	209	989	1214	4287	0.21132	7.7e-029	459420
1	JOLMA2013_TFAP2C_full_3 JOLMA2013_TFAP2C_full_3	9.5e-035	1.0e-037	-85.19	0.0	175	991	374	1055	0.17659	2.7e-043	377190
1	JOLMA2013_Tcfap2a_DBD JOLMA2013_Tcfap2a_DBD	9.0e-093	9.6e-096	-218.78	0.0	172	990	2140	7917	0.17374	2.1e-101	467818
1	JOLMA2013_Tcfap2a_DBD_2 JOLMA2013_Tcfap2a_DBD_2	1.1e-033	1.1e-036	-82.77	0.0	175	991	370	1050	0.17659	3.4e-042	334125
1	JOLMA2013_Tcfap2a_DBD_3 JOLMA2013_Tcfap2a_DBD_3	4.6e-023	4.9e-026	-58.27	0.0	223	989	1530	5177	0.22548	9.5e-032	519194
1	JOLMA2013_ARNTL_DBD JOLMA2013_ARNTL_DBD	3.6e-019	3.8e-022	-49.32	0.0	140	992	380	1561	0.14113	5.7e-027	66330
1	JOLMA2013_Ascl2_DBD JOLMA2013_Ascl2_DBD	6.7e-044	7.1e-047	-106.26	0.0	158	992	1946	8795	0.15927	3.3e-052	214335
1	JOLMA2013_BHLHB2_DBD JOLMA2013_BHLHB2_DBD	1.3e-023	1.4e-026	-59.51	0.0	132	992	838	4237	0.13306	7.8e-032	181665
1	JOLMA2013_BHLHB3_full JOLMA2013_BHLHB3_full	4.7e-024	5.0e-027	-60.55	0.0	132	992	830	4177	0.13306	3.3e-032	154935
1	JOLMA2013_BHLHE41_full JOLMA2013_BHLHE41_full	1.4e-019	1.5e-022	-50.27	0.0	124	992	363	1637	0.12500	1.9e-027	76230
1	JOLMA2013_Bhlhb2_DBD JOLMA2013_Bhlhb2_DBD	1.3e-024	1.3e-027	-61.87	0.0	150	992	842	3744	0.15121	7.9e-033	170280
1	JOLMA2013_CLOCK_DBD JOLMA2013_CLOCK_DBD	2.8e-012	3.0e-015	-33.44	0.0	186	992	1104	4543	0.18750	1.3e-020	229680
1	JOLMA2013_FIGLA_DBD JOLMA2013_FIGLA_DBD	2.2e-020	2.3e-023	-52.12	0.0	144	992	1780	9539	0.14516	8.2e-029	282645
1	JOLMA2013_HEY1_DBD JOLMA2013_HEY1_DBD	2.0e-017	2.2e-020	-45.27	0.0	132	992	705	3608	0.13306	1.1e-025	204435
1	JOLMA2013_HEY2_DBD JOLMA2013_HEY2_DBD	6.9e-021	7.4e-024	-53.27	0.0	132	992	1287	7149	0.13306	3.1e-029	236115
1	JOLMA2013_HEY2_full JOLMA2013_HEY2_full	3.2e-027	3.4e-030	-67.86	0.0	112	992	1133	6969	0.11290	1.4e-035	239085
1	JOLMA2013_ID4_DBD JOLMA2013_ID4_DBD	1.2e-013	1.3e-016	-36.62	0.0	140	992	1627	9186	0.14113	4.9e-022	257895
1	JOLMA2013_MAX_DBD JOLMA2013_MAX_DBD	3.5e-005	3.8e-008	-17.10	0.0	169	985	256	962	0.17157	1.5e-013	247476
1	JOLMA2013_MAX_DBD_2 JOLMA2013_MAX_DBD_2	9.5e-038	1.0e-040	-92.09	0.0	136	992	1120	5388	0.13710	5.0e-046	203940
1	JOLMA2013_MESP1_DBD JOLMA2013_MESP1_DBD	1.4e-012	1.4e-015	-34.17	0.0	154	992	1840	9651	0.15524	5.3e-021	272250
1	JOLMA2013_MLXIPL_full JOLMA2013_MLXIPL_full	1.9e-016	2.1e-019	-43.02	0.0	216	992	728	2361	0.21774	1.0e-024	202455
1	JOLMA2013_MLX_full JOLMA2013_MLX_full	3.5e-014	3.8e-017	-37.82	0.0	150	992	270	998	0.15121	2.6e-022	143055
1	JOLMA2013_MNT_DBD JOLMA2013_MNT_DBD	7.0e-033	7.4e-036	-80.89	0.0	132	992	1486	7960	0.13306	3.2e-041	230175
1	JOLMA2013_MYF6_full JOLMA2013_MYF6_full	1.2e-009	1.3e-012	-27.36	0.0	284	992	2074	6171	0.28629	8.8e-018	148500
1	JOLMA2013_Mlx_DBD JOLMA2013_Mlx_DBD	4.6e-017	4.9e-020	-44.47	0.0	150	992	375	1473	0.15121	6.0e-025	80685
1	JOLMA2013_NHLH1_DBD JOLMA2013_NHLH1_DBD	1.4e-033	1.5e-036	-82.47	0.0	184	992	1106	4063	0.18548	7.5e-042	202950
1	JOLMA2013_NHLH1_full JOLMA2013_NHLH1_full	1.6e-057	1.7e-060	-137.62	0.0	168	992	1642	6474	0.16935	9.2e-066	186120
1	JOLMA2013_SREBF2_DBD JOLMA2013_SREBF2_DBD	3.3e-004	3.5e-007	-14.86	0.0	194	992	145	429	0.19556	2.9e-012	121275
1	JOLMA2013_Srebf1_DBD JOLMA2013_Srebf1_DBD	3.7e-003	3.9e-006	-12.46	0.0	124	992	706	4452	0.12500	3.1e-011	126720
1	JOLMA2013_TCF3_DBD JOLMA2013_TCF3_DBD	1.8e-016	1.9e-019	-43.12	0.0	140	992	1563	8641	0.14113	7.5e-025	249480
1	JOLMA2013_TCF4_DBD JOLMA2013_TCF4_DBD	4.6e-018	4.9e-021	-46.77	0.0	144	992	1606	8598	0.14516	2.0e-026	247500
1	JOLMA2013_TCF4_full JOLMA2013_TCF4_full	1.7e-006	1.8e-009	-20.14	0.0	132	992	1551	9672	0.13306	8.2e-015	219780
1	JOLMA2013_TFAP4_DBD JOLMA2013_TFAP4_DBD	1.1e-034	1.2e-037	-85.04	0.0	176	992	1756	7277	0.17742	7.8e-043	149490
1	JOLMA2013_TFAP4_full JOLMA2013_TFAP4_full	1.5e-029	1.6e-032	-73.21	0.0	176	992	1426	5843	0.17742	1.3e-037	126225
1	JOLMA2013_TFE3_DBD JOLMA2013_TFE3_DBD	3.6e-041	3.8e-044	-99.97	0.0	144	992	1856	9185	0.14516	1.3e-049	283635
1	JOLMA2013_TFEB_full JOLMA2013_TFEB_full	2.0e-046	2.2e-049	-112.06	0.0	140	992	1663	8130	0.14113	8.9e-055	243045
1	JOLMA2013_Tcf21_DBD JOLMA2013_Tcf21_DBD	2.5e-008	2.6e-011	-24.36	0.0	264	988	913	2687	0.26721	6.6e-017	401795
1	JOLMA2013_USF1_DBD JOLMA2013_USF1_DBD	5.1e-050	5.4e-053	-120.35	0.0	140	992	1113	4911	0.14113	2.7e-058	202950
1	JOLMA2013_ATF4_DBD JOLMA2013_ATF4_DBD	1.6e-063	1.7e-066	-151.43	0.0	145	989	1094	4372	0.14661	4.0e-072	426322
1	JOLMA2013_ATF7_DBD JOLMA2013_ATF7_DBD	2.7e-040	2.9e-043	-97.96	0.0	134	988	334	1081	0.13563	1.0e-048	274601
1	JOLMA2013_Atf4_DBD JOLMA2013_Atf4_DBD	1.6e-032	1.7e-035	-80.05	0.0	134	988	432	1668	0.13563	5.3e-041	323408
1	JOLMA2013_BATF3_DBD JOLMA2013_BATF3_DBD	6.8e-024	7.2e-027	-60.19	0.0	172	988	163	374	0.17409	5.2e-032	138533
1	JOLMA2013_CEBPB_DBD JOLMA2013_CEBPB_DBD	1.7e-013	1.9e-016	-36.22	0.0	156	992	336	1288	0.15726	1.3e-021	144540
1	JOLMA2013_CEBPB_full JOLMA2013_CEBPB_full	5.2e-007	5.5e-010	-21.32	0.0	156	992	221	841	0.15726	2.9e-015	191565
1	JOLMA2013_CEBPD_DBD JOLMA2013_CEBPD_DBD	3.9e-007	4.1e-010	-21.60	0.0	158	992	214	797	0.15927	2.3e-015	177210
1	JOLMA2013_CEBPE_DBD JOLMA2013_CEBPE_DBD	1.1e-010	1.2e-013	-29.76	0.0	144	992	280	1144	0.14516	5.1e-019	231660
1	JOLMA2013_CEBPG_DBD JOLMA2013_CEBPG_DBD	1.7e-011	1.8e-014	-31.65	0.0	150	992	742	3573	0.15121	1.3e-019	135630
1	JOLMA2013_CEBPG_full JOLMA2013_CEBPG_full	1.4e-009	1.5e-012	-27.23	0.0	164	992	392	1568	0.16532	1.0e-017	142560
1	JOLMA2013_CREB3L1_DBD JOLMA2013_CREB3L1_DBD	5.4e-016	5.7e-019	-42.00	0.0	148	988	488	2081	0.14980	1.5e-024	377145
1	JOLMA2013_CREB3L1_DBD_2 JOLMA2013_CREB3L1_DBD_2	1.3e-012	1.4e-015	-34.21	0.0	186	990	720	2763	0.18788	4.2e-021	329498
1	JOLMA2013_CREB3L1_full JOLMA2013_CREB3L1_full	6.4e-005	6.9e-008	-16.50	0.0	188	990	424	1607	0.18990	2.7e-013	256386
1	JOLMA2013_CREB3_full JOLMA2013_CREB3_full	1.7e-041	1.8e-044	-100.75	0.0	134	988	397	1371	0.13563	6.0e-050	293828
1	JOLMA2013_CREB3_full_2 JOLMA2013_CREB3_full_2	4.3e-022	4.6e-025	-56.04	0.0	148	988	702	3077	0.14980	1.2e-030	380103
1	JOLMA2013_Cebpb_DBD JOLMA2013_Cebpb_DBD	1.4e-007	1.4e-010	-22.65	0.0	156	992	224	845	0.15726	8.5e-016	170280
1	JOLMA2013_Creb3l2_DBD JOLMA2013_Creb3l2_DBD	5.2e-011	5.5e-014	-30.53	0.0	153	989	167	543	0.15470	3.4e-019	162032
1	JOLMA2013_Creb3l2_DBD_2 JOLMA2013_Creb3l2_DBD_2	3.5e-013	3.7e-016	-35.52	0.0	188	990	540	1936	0.18990	1.3e-021	279604
1	JOLMA2013_Creb5_DBD JOLMA2013_Creb5_DBD	8.4e-034	8.9e-037	-83.01	0.0	134	990	276	878	0.13535	3.3e-042	270712
1	JOLMA2013_DBP_DBD JOLMA2013_DBP_DBD	1.2e-012	1.3e-015	-34.29	0.0	158	990	588	2542	0.15960	4.2e-021	304304
1	JOLMA2013_DBP_full JOLMA2013_DBP_full	1.5e-008	1.6e-011	-24.83	0.0	136	990	512	2604	0.13737	4.6e-017	358644
1	JOLMA2013_Dbp_DBD JOLMA2013_Dbp_DBD	9.2e-005	9.7e-008	-16.14	0.0	108	990	197	1073	0.10909	3.3e-013	293436
1	JOLMA2013_HLF_full JOLMA2013_HLF_full	6.6e-009	7.0e-012	-25.68	0.0	148	990	597	2863	0.14949	1.7e-017	404586
1	JOLMA2013_JDP2_DBD JOLMA2013_JDP2_DBD	4.9e-1529	5.2e-1532	-3525.91	0.0	119	993	3132	5057	0.11984	1.7e-1536	31248
1	JOLMA2013_JDP2_DBD_2 JOLMA2013_JDP2_DBD_2	3.6e-036	3.8e-039	-88.46	0.0	156	990	228	568	0.15758	1.8e-044	209950
1	JOLMA2013_JDP2_full JOLMA2013_JDP2_full	1.6e-1589	1.7e-1592	-3665.20	0.0	121	993	3293	5306	0.12185	5.8e-1597	28768
1	JOLMA2013_JDP2_full_2 JOLMA2013_JDP2_full_2	8.0e-038	8.5e-041	-92.26	0.0	172	990	440	1302	0.17374	4.0e-046	216372
1	JOLMA2013_Jdp2_DBD JOLMA2013_Jdp2_DBD	2.3e-1588	2.4e-1591	-3662.54	0.0	119	993	3175	5023	0.11984	2.0e-1595	11904
1	JOLMA2013_Jdp2_DBD_2 JOLMA2013_Jdp2_DBD_2	4.5e-038	4.8e-041	-92.84	0.0	156	990	384	1177	0.15758	2.5e-046	194142
1	JOLMA2013_MAFF_DBD JOLMA2013_MAFF_DBD	1.9e-114	2.1e-117	-268.67	0.0	109	987	722	2584	0.11044	5.0e-123	412148
1	JOLMA2013_MAFG_full JOLMA2013_MAFG_full	1.9e-069	2.0e-072	-165.07	0.0	99	981	482	1930	0.10092	4.1e-078	491960
1	JOLMA2013_MAFK_DBD JOLMA2013_MAFK_DBD	1.0e-032	1.1e-035	-80.49	0.0	128	990	1626	9093	0.12929	2.4e-041	458432
1	JOLMA2013_MAFK_DBD_2 JOLMA2013_MAFK_DBD_2	9.7e-073	1.0e-075	-172.67	0.0	109	981	471	1671	0.11111	1.8e-081	573300
1	JOLMA2013_MAFK_full JOLMA2013_MAFK_full	3.2e-018	3.5e-021	-47.11	0.0	116	990	1431	9272	0.11717	7.8e-027	445588
1	JOLMA2013_MAFK_full_2 JOLMA2013_MAFK_full_2	4.0e-125	4.3e-128	-293.27	0.0	109	987	798	2880	0.11044	8.1e-134	531947
1	JOLMA2013_Mafb_DBD JOLMA2013_Mafb_DBD	1.9e-051	2.1e-054	-123.62	0.0	130	990	1542	7800	0.13131	4.2e-060	483626
1	JOLMA2013_Mafb_DBD_2 JOLMA2013_Mafb_DBD_2	9.1e-092	9.7e-095	-216.47	0.0	111	985	923	3974	0.11269	2.0e-100	488556
1	JOLMA2013_Mafb_DBD_3 JOLMA2013_Mafb_DBD_3	1.2e-013	1.3e-016	-36.56	0.0	266	984	996	2821	0.27033	3.1e-022	432571
1	JOLMA2013_NFE2_DBD JOLMA2013_NFE2_DBD	3.1e-1123	3.3e-1126	-2591.51	0.0	121	991	2586	4527	0.12210	2.1e-1131	155925
1	JOLMA2013_NFIL3_DBD JOLMA2013_NFIL3_DBD	5.4e-028	5.7e-031	-69.64	0.0	134	990	425	1700	0.13535	1.4e-036	414466
1	JOLMA2013_NRL_DBD JOLMA2013_NRL_DBD	2.3e-049	2.4e-052	-118.85	0.0	127	991	1757	9426	0.12815	7.4e-058	326205
1	JOLMA2013_XBP1_DBD JOLMA2013_XBP1_DBD	2.7e-032	2.9e-035	-79.53	0.0	136	990	519	2105	0.13737	9.4e-041	308750
1	JOLMA2013_XBP1_DBD_2 JOLMA2013_XBP1_DBD_2	2.0e-023	2.2e-026	-59.10	0.0	96	988	516	3134	0.09717	5.8e-032	369257
1	JOLMA2013_FOXB1_DBD JOLMA2013_FOXB1_DBD	6.8e-007	7.2e-010	-21.05	0.0	98	988	725	5469	0.09919	1.6e-015	442221
1	JOLMA2013_FOXO1_DBD_3 JOLMA2013_FOXO1_DBD_3	1.4e-006	1.5e-009	-20.31	0.0	488	990	4055	7540	0.49293	3.6e-015	416936
1	JOLMA2013_FOXO3_full_3 JOLMA2013_FOXO3_full_3	1.1e-006	1.2e-009	-20.54	0.0	329	991	2850	7612	0.33199	3.6e-015	330660
1	JOLMA2013_FOXO4_DBD_3 JOLMA2013_FOXO4_DBD_3	1.7e-009	1.8e-012	-27.04	0.0	288	990	2564	7622	0.29091	4.1e-018	444600
1	JOLMA2013_RHOXF1_DBD JOLMA2013_RHOXF1_DBD	2.8e-002	3.0e-005	-10.43	0.0	377	993	1544	3583	0.37966	1.9e-010	158720
1	JOLMA2013_RHOXF1_full JOLMA2013_RHOXF1_full	6.5e-002	6.9e-005	-9.59	0.0	329	993	813	2052	0.33132	4.3e-010	160208
1	JOLMA2013_Nr2e1_DBD JOLMA2013_Nr2e1_DBD	4.3e-003	4.6e-006	-12.30	0.0	693	993	6472	8872	0.69789	3.2e-011	140864
1	JOLMA2013_Nr2e1_DBD_2 JOLMA2013_Nr2e1_DBD_2	3.9e-009	4.1e-012	-26.22	0.0	68	988	650	6721	0.06883	8.8e-018	467364
1	JOLMA2013_TP63_DBD JOLMA2013_TP63_DBD	2.1e-167	2.3e-170	-390.61	0.0	134	984	437	761	0.13618	9.0e-176	254338
1	JOLMA2013_Tp53_DBD JOLMA2013_Tp53_DBD	3.3e-013	3.5e-016	-35.59	0.0	194	984	1002	3842	0.19715	7.7e-022	455157
1	JOLMA2013_Tp53_DBD_2 JOLMA2013_Tp53_DBD_2	2.0e-012	2.2e-015	-33.76	0.0	141	985	456	2077	0.14315	5.8e-021	378348
1	JOLMA2013_Tp53_DBD_3 JOLMA2013_Tp53_DBD_3	1.1e-327	1.1e-330	-759.72	0.0	134	984	1181	2605	0.13618	2.5e-336	461540
1	JOLMA2013_Tp73_DBD JOLMA2013_Tp73_DBD	1.9e-357	2.0e-360	-828.22	0.0	132	984	1212	2602	0.13415	3.9e-366	526352
