# Supplementary material for: Motif signatures in stretch enhancers are enriched for disease-associated genetic variants
Source: Epigenetics Chromatin. 2015 Jul 16;8:23. doi: 10.1186/s13072-015-0015-7 (PMC4502539; doi:10.1186/s13072-015-0015-7)
Supplement: Additional file 4: — De novo motif disocvery results. Zip archive of de novo motif discovery results. Discovered motifs are condensed in MEME Minimal Motif Format. TOMTOM output HTML files documenting the comparison of the discovered motifs to known motifs and CentriMo output text files detailing the enrichment of the discovered motifs in SE or TE DHS sequences are also included. File names indicate the type of sequences used for the motif discovery, including the method of footprinting. Can be downloaded at http://fusion.nhgri.nih.gov/files/se-motifs/AdditionalFile4.zip. [file 13072_2015_15_MOESM4_ESM.zip]

Archive with 85 entries (84 files):
- AdditionalFile4/
- AdditionalFile4/GM12878.SE.vs.GM12878_Footprints_ConcatenatedEnhancers_SingleHitWellington.meme.CentriMo.txt
- AdditionalFile4/GM12878.SE.vs.GM12878_StretchEnhancersDHS.meme.CentriMo.txt
- AdditionalFile4/GM12878.TE.vs.GM12878_Footprints_ConcatenatedEnhancers_SingleHitWellington.meme.CentriMo.txt
- AdditionalFile4/GM12878.TE.vs.GM12878_StretchEnhancersDHS.meme.CentriMo.txt
- AdditionalFile4/GM12878_Footprints_ConcatenatedEnhancers_SingleHitWellington.meme
- AdditionalFile4/GM12878_Footprints_ConcatenatedEnhancers_SingleHitWellington_TOMTOM.html
- AdditionalFile4/GM12878_StretchEnhancersDHS.meme
- AdditionalFile4/GM12878_StretchEnhancersDHS_TOMTOM.html
- AdditionalFile4/H1ES.SE.vs.H1ES_Footprints_ConcatenatedEnhancers_SingleHitWellington.meme.CentriMo.txt
- AdditionalFile4/H1ES.SE.vs.H1ES_StretchEnhancersDHS.meme.CentriMo.txt
- AdditionalFile4/H1ES.TE.vs.H1ES_Footprints_ConcatenatedEnhancers_SingleHitWellington.meme.CentriMo.txt
- AdditionalFile4/H1ES.TE.vs.H1ES_StretchEnhancersDHS.meme.CentriMo.txt
- AdditionalFile4/H1ES_Footprints_ConcatenatedEnhancers_SingleHitWellington.meme
- AdditionalFile4/H1ES_Footprints_ConcatenatedEnhancers_SingleHitWellington_TOMTOM.html
- AdditionalFile4/H1ES_StretchEnhancersDHS.meme
- AdditionalFile4/H1ES_StretchEnhancersDHS_TOMTOM.html
- AdditionalFile4/HMEC.SE.vs.HMEC_Footprints_ConcatenatedEnhancers_SingleHitWellington.meme.CentriMo.txt
- AdditionalFile4/HMEC.SE.vs.HMEC_StretchEnhancersDHS.meme.CentriMo.txt
- AdditionalFile4/HMEC.TE.vs.HMEC_Footprints_ConcatenatedEnhancers_SingleHitWellington.meme.CentriMo.txt
- AdditionalFile4/HMEC.TE.vs.HMEC_StretchEnhancersDHS.meme.CentriMo.txt
- AdditionalFile4/HMEC_Footprints_ConcatenatedEnhancers_SingleHitWellington.meme
- AdditionalFile4/HMEC_Footprints_ConcatenatedEnhancers_SingleHitWellington_TOMTOM.html
- AdditionalFile4/HMEC_StretchEnhancersDHS.meme
- AdditionalFile4/HMEC_StretchEnhancersDHS_TOMTOM.html
- AdditionalFile4/HSMM.SE.vs.HSMM_Footprints_ConcatenatedEnhancers_Stam.meme.CentriMo.txt
- AdditionalFile4/HSMM.SE.vs.HSMM_StretchEnhancersDHS.meme.CentriMo.txt
- AdditionalFile4/HSMM.TE.vs.HSMM_Footprints_ConcatenatedEnhancers_Stam.meme.CentriMo.txt
- AdditionalFile4/HSMM.TE.vs.HSMM_StretchEnhancersDHS.meme.CentriMo.txt
- AdditionalFile4/HSMM_Footprints_ConcatenatedEnhancers_Neph.meme
- AdditionalFile4/HSMM_Footprints_ConcatenatedEnhancers_Stam_TOMTOM.html
- AdditionalFile4/HSMM_StretchEnhancersDHS.meme
- AdditionalFile4/HSMM_StretchEnhancersDHS_TOMTOM.html
- AdditionalFile4/HUVEC.SE.vs.HUVEC_Footprints_ConcatenatedEnhancers_DoubleHitWellington.meme.CentriMo.txt
- AdditionalFile4/HUVEC.SE.vs.HUVEC_StretchEnhancersDHS.meme.CentriMo.txt
- AdditionalFile4/HUVEC.TE.vs.HUVEC_Footprints_ConcatenatedEnhancers_DoubleHitWellington.meme.CentriMo.txt
- AdditionalFile4/HUVEC.TE.vs.HUVEC_StretchEnhancersDHS.meme.CentriMo.txt
- AdditionalFile4/HUVEC_Footprints_ConcatenatedEnhancers_DoubleHitWellington.meme
- AdditionalFile4/HUVEC_Footprints_ConcatenatedEnhancers_DoubleHitWellington_TOMTOM.html
- AdditionalFile4/HUVEC_StretchEnhancersDHS.meme
- AdditionalFile4/HUVEC_StretchEnhancersDHS_TOMTOM.html
- AdditionalFile4/HepG2.SE.vs..HepG2_StretchEnhancersDHS.meme.CentriMo.txt
- AdditionalFile4/HepG2.SE.vs.HepG2_Footprints_ConcatenatedEnhancers_Neph.meme.CentriMo.txt
- AdditionalFile4/HepG2.TE.vs.HepG2_Footprints_ConcatenatedEnhancers_Neph.meme.CentriMo.txt
- AdditionalFile4/HepG2.TE.vs.HepG2_StretchEnhancersDHS.meme.CentriMo.txt
- AdditionalFile4/HepG2_Footprints_ConcatenatedEnhancers_Neph.meme
- AdditionalFile4/HepG2_Footprints_ConcatenatedEnhancers_Neph_TOMTOM.html
- AdditionalFile4/HepG2_StretchEnhancersDHS.meme
- AdditionalFile4/HepG2_StretchEnhancersDHS_TOMTOM.html
- AdditionalFile4/Islets.SE.vs.Islets_Footprints_ConcatenatedEnhancers_SingleHitWellington.meme.CentriMo.txt
- AdditionalFile4/Islets.SE.vs.Islets_StretchEnhancersDHS.meme.CentriMo.txt
- AdditionalFile4/Islets.TE.vs.Islets_Footprints_ConcatenatedEnhancers_SingleHitWellington.meme.CentriMo.txt
- AdditionalFile4/Islets.TE.vs.Islets_StretchEnhancersDHS.meme.CentriMo.txt
- AdditionalFile4/Islets_Footprints_ConcatenatedEnhancers_SingleHitWellington.meme
- AdditionalFile4/Islets_Footprints_ConcatenatedEnhancers_SingleHitWellington_TOMTOM.html
- AdditionalFile4/Islets_StretchEnhancersDHS.meme
- AdditionalFile4/Islets_StretchEnhancersDHS_TOMTOM.html
- AdditionalFile4/K562.SE.vs.K562_Footprints_ConcatenatedEnhancers_Boyle.meme.CentriMo.txt
- AdditionalFile4/K562.SE.vs.K562_Footprints_ConcatenatedEnhancers_DoubleHitWellington.meme.CentriMo.txt
- AdditionalFile4/K562.SE.vs.K562_Footprints_ConcatenatedEnhancers_Neph.meme.CentriMo.txt
- AdditionalFile4/K562.SE.vs.K562_Footprints_ConcatenatedEnhancers_SingleHitWellington.meme.CentriMo.txt
- AdditionalFile4/K562.SE.vs.K562_StretchEnhancersDHS.meme.CentriMo.txt
- AdditionalFile4/K562.TE.vs.K562_Footprints_ConcatenatedEnhancers_Boyle.meme.CentriMo.txt
- AdditionalFile4/K562.TE.vs.K562_Footprints_ConcatenatedEnhancers_DoubleHitWellington.meme.CentriMo.txt
- AdditionalFile4/K562.TE.vs.K562_Footprints_ConcatenatedEnhancers_Neph.meme.CentriMo.txt
- AdditionalFile4/K562.TE.vs.K562_Footprints_ConcatenatedEnhancers_SingleHitWellington.meme.CentriMo.txt
- AdditionalFile4/K562.TE.vs.K562_StretchEnhancersDHS.meme.CentriMo.txt
- AdditionalFile4/K562_Footprints_ConcatenatedEnhancers_Boyle.meme
- AdditionalFile4/K562_Footprints_ConcatenatedEnhancers_Boyle_TOMTOM.html
- AdditionalFile4/K562_Footprints_ConcatenatedEnhancers_DoubleHitWellington.meme
- AdditionalFile4/K562_Footprints_ConcatenatedEnhancers_DoubleHitWellington_TOMTOM.html
- AdditionalFile4/K562_Footprints_ConcatenatedEnhancers_Neph.meme
- AdditionalFile4/K562_Footprints_ConcatenatedEnhancers_Neph_TOMTOM.html
- AdditionalFile4/K562_Footprints_ConcatenatedEnhancers_SingleHitWellington.meme
- AdditionalFile4/K562_Footprints_ConcatenatedEnhancers_SingleHitWellington_TOMTOM.html
- AdditionalFile4/K562_StretchEnhancersDHS.meme
- AdditionalFile4/K562_StretchEnhancersDHS_TOMTOM.html
- AdditionalFile4/NHEK.SE.vs.NHEK_Footprints_ConcatenatedEnhancers_Boyle.meme.CentriMo.txt
- AdditionalFile4/NHEK.SE.vs.NHEK_StretchEnhancersDHS.meme.CentriMo.txt
- AdditionalFile4/NHEK.TE.vs.NHEK_Footprints_ConcatenatedEnhancers_Boyle.meme.CentriMo.txt
- AdditionalFile4/NHEK.TE.vs.NHEK_StretchEnhancersDHS.meme.CentriMo.txt
- AdditionalFile4/NHEK_Footprints_ConcatenatedEnhancers_Boyle.meme
- AdditionalFile4/NHEK_Footprints_ConcatenatedEnhancers_Boyle_TOMTOM.html
- AdditionalFile4/NHEK_StretchEnhancersDHS.meme
- AdditionalFile4/NHEK_StretchEnhancersDHS_TOMTOM.html
