# Supplementary material for: Motif signatures in stretch enhancers are enriched for disease-associated genetic variants
Source: Epigenetics Chromatin. 2015 Jul 16;8:23. doi: 10.1186/s13072-015-0015-7 (PMC4502539; doi:10.1186/s13072-015-0015-7)
Supplement: Additional file 4: — De novo motif disocvery results. Zip archive of de novo motif discovery results. Discovered motifs are condensed in MEME Minimal Motif Format. TOMTOM output HTML files documenting the comparison of the discovered motifs to known motifs and CentriMo output text files detailing the enrichment of the discovered motifs in SE or TE DHS sequences are also included. File names indicate the type of sequences used for the motif discovery, including the method of footprinting. Can be downloaded at http://fusion.nhgri.nih.gov/files/se-motifs/AdditionalFile4.zip. [file 13072_2015_15_MOESM4_ESM.zip › AdditionalFile4/GM12878.SE.vs.GM12878_Footprints_ConcatenatedEnhancers_SingleHitWellington.meme.CentriMo.txt]

# WARNING: this file is not sorted!
# db	id alt	E-value	adj_p-value	log_adj_p-value	bin_location	bin_width	total_width	sites_in_bin	total_sites	p_success	p-value	mult_tests
1	M1 O1	1.2e-350	2.5e-353	-811.90	0.0	153	989	1946	4949	0.15470	7.9e-359	314678
1	M2 O2	4.5e-451	9.3e-454	-1043.14	0.0	156	988	2414	5931	0.15789	2.6e-459	352495
1	M3 O3	5.1e-502	1.1e-504	-1160.45	0.0	159	989	2976	7581	0.16077	3.1e-510	339378
1	M4 O4	5.0e-465	1.0e-467	-1075.27	0.0	151	987	2842	7658	0.15299	2.8e-473	373694
1	M5 O5	3.9e-064	8.2e-067	-152.17	0.0	222	988	632	1442	0.22470	2.0e-072	415599
1	M6 O6	5.6e-453	1.2e-455	-1047.53	0.0	156	988	3056	8389	0.15789	3.3e-461	356439
1	M8 O8	6.4e-221	1.3e-223	-513.18	0.0	203	989	4107	12473	0.20526	3.3e-229	402610
1	M9 O9	1.8e-450	3.8e-453	-1041.74	0.0	156	988	2618	6699	0.15789	6.6e-459	573359
1	M11 O11	1.7e-638	3.6e-641	-1474.67	0.0	163	989	3964	10113	0.16481	1.0e-646	360126
1	M12 O12	4.1e-470	8.6e-473	-1086.97	0.0	156	988	2045	4501	0.15789	2.1e-478	405739
1	M13 O13	1.1e-002	2.3e-005	-10.68	0.0	277	985	159	359	0.28122	4.8e-011	476748
1	M14 O14	1.2e-481	2.4e-484	-1113.57	0.0	158	988	3471	9700	0.15992	6.0e-490	404260
1	M15 O15	1.0e-185	2.1e-188	-432.13	0.0	167	989	1139	2799	0.16886	5.4e-194	392236
1	M16 O16	1.2e-462	2.5e-465	-1069.77	0.0	156	988	3070	8364	0.15789	7.1e-471	360876
1	M17 O17	4.1e-275	8.5e-278	-637.98	0.0	162	988	2418	7141	0.16397	2.1e-283	408697
1	M18 O18	1.6e-392	3.3e-395	-908.34	0.0	181	989	3418	9149	0.18301	9.2e-401	353704
1	M19 O19	1.4e-481	2.9e-484	-1113.39	0.0	157	989	2868	7395	0.15875	5.8e-490	495976
1	M20 O20	8.6e-629	1.8e-631	-1452.35	0.0	155	989	4055	10992	0.15672	4.9e-637	363584
1	M21 O21	3.7e-189	7.6e-192	-440.06	0.0	158	988	1290	3488	0.15992	1.8e-197	431375
1	M22 O22	1.9e-419	3.9e-422	-970.32	0.0	142	988	2531	7153	0.14372	9.6e-428	409190
1	M23 O23	9.3e-476	1.9e-478	-1099.97	0.0	170	986	2311	5025	0.17241	3.1e-484	632712
1	M24 O24	1.1e-002	2.2e-005	-10.72	0.0	224	984	231	686	0.22764	4.9e-011	452211
1	M25 O25	3.4e-500	7.1e-503	-1156.24	0.0	153	989	3194	8709	0.15470	1.9e-508	367536
1	M26 O26	3.9e-016	8.0e-019	-41.66	0.0	210	984	2434	9450	0.21341	8.0e-025	1001149
1	M27 O27	8.2e-137	1.7e-139	-319.53	0.0	89	987	429	1182	0.09017	3.7e-145	457011
1	M28 O28	1.9e-138	4.0e-141	-323.28	0.0	92	986	373	884	0.09331	9.0e-147	445752
1	M29 O29	1.3e-597	2.7e-600	-1380.56	0.0	155	989	3852	10439	0.15672	7.4e-606	361608
1	M30 O30	9.0e-008	1.9e-010	-22.40	0.0	177	989	312	1128	0.17897	4.6e-016	410020
1	M31 O31	1.4e-285	2.9e-288	-662.08	0.0	163	989	2308	6564	0.16481	7.5e-294	390260
1	M32 O32	4.9e-056	1.0e-058	-133.52	0.0	131	987	1824	9321	0.13273	2.3e-064	440742
1	M33 O33	1.3e-496	2.8e-499	-1147.96	0.0	184	988	2386	4852	0.18623	6.8e-505	413627
1	M34 O34	1.9e-523	4.0e-526	-1209.77	0.0	167	987	2547	5633	0.16920	8.6e-532	463913
1	M35 O35	2.4e-333	4.9e-336	-772.08	0.0	162	986	2298	6138	0.16430	7.2e-342	681420
1	M36 O36	1.4e-440	2.9e-443	-1018.97	0.0	158	990	3584	10549	0.15960	1.0e-448	290472
1	M37 O37	7.9e-064	1.6e-066	-151.47	0.0	119	989	1113	5387	0.12032	4.3e-072	382850
1	M38 O38	1.3e-141	2.7e-144	-330.57	0.0	83	987	345	815	0.08409	6.0e-150	452574
1	M39 O39	2.2e-113	4.6e-116	-265.57	0.0	90	988	255	521	0.09109	1.0e-121	447151
1	M40 O40	1.8e-482	3.7e-485	-1115.44	0.0	190	988	3533	8473	0.19231	8.5e-491	435812
1	M41 O41	4.4e-374	9.1e-377	-865.87	0.0	181	985	3423	9296	0.18376	1.8e-382	505284
1	M42 O42	4.3e-435	9.0e-438	-1006.33	0.0	146	988	2896	8371	0.14777	2.4e-443	376159
1	M43 O43	1.1e-470	2.4e-473	-1088.27	0.0	160	986	3195	8585	0.16227	3.1e-479	768504
1	M44 O44	8.4e-518	1.7e-520	-1196.79	0.0	155	989	2606	6248	0.15672	5.0e-526	348270
1	M45 O45	1.3e-613	2.8e-616	-1417.37	0.0	154	990	4287	12127	0.15556	8.9e-622	311220
1	M46 O46	1.3e-464	2.7e-467	-1074.33	0.0	158	990	2144	4834	0.15960	6.0e-473	441636
1	M47 O47	8.8e-357	1.8e-359	-826.02	0.0	152	988	2448	6912	0.15385	2.9e-365	634984
1	M48 O48	3.2e-380	6.6e-383	-880.00	0.0	146	986	2301	6339	0.14807	8.8e-389	747348
1	M49 O49	3.0e-185	6.2e-188	-431.06	0.0	167	983	2578	8594	0.16989	8.1e-194	761541
1	M50 O50	8.3e-441	1.7e-443	-1019.50	0.0	150	990	1707	3629	0.15152	6.1e-449	285532
1	M51 O51	2.7e-596	5.6e-599	-1377.52	0.0	159	989	2826	6433	0.16077	1.5e-604	378404
1	M52 O52	3.5e-560	7.4e-563	-1294.36	0.0	135	989	3460	10363	0.13650	2.1e-568	354198
1	M53 O53	7.4e-260	1.5e-262	-602.85	0.0	154	988	1600	4240	0.15587	3.5e-268	434826
1	M54 O54	1.5e-375	3.0e-378	-869.27	0.0	165	989	1922	4404	0.16684	8.6e-384	351234
1	M55 O55	1.7e-281	3.5e-284	-652.67	0.0	227	989	3647	9103	0.22952	1.1e-289	336414
1	M56 O56	9.5e-485	2.0e-487	-1120.67	0.0	158	988	3392	9361	0.15992	4.6e-493	435319
1	M57 O57	9.3e-313	1.9e-315	-724.65	0.0	147	987	2210	6498	0.14894	2.7e-321	712385
1	M58 O58	3.1e-182	6.5e-185	-424.10	0.0	160	988	3009	11016	0.16194	1.4e-190	463913
1	M59 O59	1.0e-032	2.1e-035	-79.84	0.0	167	987	1459	6184	0.16920	4.7e-041	452574
1	M60 O60	1.6e-226	3.3e-229	-526.09	0.0	171	987	2588	7976	0.17325	4.9e-235	680833
1	M61 O61	6.3e-198	1.3e-200	-460.25	0.0	155	985	1508	4341	0.15736	2.1e-206	631728
1	M62 O62	4.7e-009	9.8e-012	-25.34	0.0	173	983	645	2679	0.17599	2.2e-017	449265
1	M63 O63	1.4e-119	2.9e-122	-279.87	0.0	164	982	2174	7899	0.16701	4.8e-128	600740
1	M64 O64	5.3e-592	1.1e-594	-1367.64	0.0	178	990	3644	8598	0.17980	3.8e-600	291954
1	M65 O65	3.3e-055	6.8e-058	-131.64	0.0	120	988	998	4817	0.12146	1.6e-063	417571
1	M66 O66	1.9e-480	3.9e-483	-1110.78	0.0	159	989	3987	11759	0.16077	1.0e-488	394212
1	M67 O67	6.2e-077	1.3e-079	-181.64	0.0	168	988	3245	13780	0.17004	1.8e-085	708441
1	M68 O68	2.7e-425	5.7e-428	-983.76	0.0	151	989	2598	7006	0.15268	1.0e-433	545870
1	M69 O69	3.1e-090	6.4e-093	-212.29	0.0	117	987	1085	4763	0.11854	9.7e-099	654704
1	M70 O70	1.8e-197	3.8e-200	-459.17	0.0	185	987	2106	5905	0.18744	8.8e-206	437784
1	M71 O71	5.4e-475	1.1e-477	-1098.21	0.0	154	988	3106	8501	0.15587	2.6e-483	433347
1	M72 O72	6.2e-003	1.3e-005	-11.25	0.0	183	989	1041	4669	0.18504	4.4e-011	297882
1	M73 O73	6.8e-420	1.4e-422	-971.34	0.0	152	990	3679	11544	0.15354	4.7e-428	304798
1	M74 O74	3.1e-447	6.4e-450	-1034.31	0.0	163	987	3152	8477	0.16515	1.5e-455	418557
1	M75 O75	2.3e-325	4.9e-328	-753.66	0.0	149	987	2357	6926	0.15096	7.2e-334	680340
1	M76 O76	1.7e-136	3.6e-139	-318.78	0.0	89	987	421	1145	0.09017	7.9e-145	452081
1	M77 O77	3.0e-409	6.2e-412	-946.84	0.0	149	987	2238	5772	0.15096	1.3e-417	460955
1	M78 O78	5.2e-013	1.1e-015	-34.47	0.0	210	986	776	2668	0.21298	1.6e-021	683388
1	M79 O79	1.1e-387	2.3e-390	-897.16	0.0	183	985	2970	7460	0.18579	3.4e-396	680928
1	M80 O80	2.1e-055	4.3e-058	-132.08	0.0	120	988	1041	5079	0.12146	1.0e-063	416092
1	M81 O81	6.1e-449	1.3e-451	-1038.22	0.0	158	990	3616	10605	0.15960	4.3e-457	293436
1	M82 O82	7.9e-005	1.6e-007	-15.62	0.0	180	990	192	644	0.18182	5.2e-013	316160
1	M83 O83	4.2e-635	8.9e-638	-1466.87	0.0	156	990	3854	10111	0.15758	3.1e-643	288002
1	M84 O84	4.2e-121	8.8e-124	-283.34	0.0	90	988	452	1401	0.09109	2.5e-129	356439
1	M86 O86	3.6e-043	7.5e-046	-103.91	0.0	140	988	644	2515	0.14170	1.8e-051	425459
1	M87 O87	3.1e-411	6.4e-414	-951.41	0.0	180	988	2474	5700	0.18219	1.5e-419	422501
1	M88 O88	1.0e-019	2.1e-022	-49.93	0.0	104	986	92	250	0.10548	5.3e-028	390156
1	M89 O89	3.3e-525	6.8e-528	-1213.85	0.0	159	987	2778	6677	0.16109	1.4e-533	471308
1	M91 O91	1.3e-134	2.7e-137	-314.45	0.0	159	985	1952	6880	0.16142	2.7e-143	1001712
1	M92 O92	9.1e-072	1.9e-074	-169.75	0.0	174	984	2484	9801	0.17683	2.7e-080	713423
1	M93 O93	1.4e-019	2.9e-022	-49.58	0.0	167	981	1046	4463	0.17023	4.7e-028	619850
1	M94 O94	3.5e-406	7.3e-409	-939.76	0.0	153	991	2418	6384	0.15439	3.9e-414	189090
1	M95 O95	1.1e-255	2.3e-258	-593.22	0.0	136	988	1258	3304	0.13765	4.8e-264	493000
1	M96 O96	1.0e-576	2.1e-579	-1332.45	0.0	159	989	3916	10623	0.16077	5.8e-585	364572
1	M97 O97	1.7e-293	3.4e-296	-680.33	0.0	162	990	2895	8949	0.16364	1.2e-301	284050
1	M98 O98	1.8e-044	3.7e-047	-106.90	0.0	218	990	1113	3316	0.22020	1.2e-052	322582
1	M99 O99	5.4e-415	1.1e-417	-960.06	0.0	170	988	2511	6087	0.17206	2.8e-423	404260
1	M100 O100	7.7e-219	1.6e-221	-508.40	0.0	193	987	3185	9473	0.19554	2.0e-227	785842
1	M101 O101	4.1e-199	8.4e-202	-462.99	0.0	159	985	1700	5016	0.16142	1.4e-207	587940
1	M102 O102	4.0e-027	8.2e-030	-66.97	0.0	288	984	4676	13681	0.29268	1.0e-035	795911
1	M103 O103	3.5e-611	7.3e-614	-1411.80	0.0	175	989	3222	7161	0.17695	2.0e-619	370006
1	M104 O104	2.3e-156	4.9e-159	-364.53	0.0	176	990	3658	13372	0.17778	1.3e-164	365560
1	M105 O105	3.4e-603	7.0e-606	-1393.42	0.0	154	990	3675	9765	0.15556	2.6e-611	270712
1	M106 O106	3.6e-307	7.4e-310	-711.79	0.0	146	990	2702	8790	0.14747	2.3e-315	323570
1	M107 O107	2.8e-240	5.8e-243	-557.78	0.0	148	990	1686	4914	0.14949	1.2e-248	493506
1	M108 O108	2.0e-067	4.1e-070	-159.77	0.0	208	990	3679	13259	0.21010	8.1e-076	506350
1	M109 O109	1.9e-032	3.9e-035	-79.22	0.0	142	990	1310	6396	0.14343	1.1e-040	353210
1	M110 O110	8.2e-449	1.7e-451	-1037.93	0.0	149	991	2865	8005	0.15035	9.8e-457	174240
1	M111 O111	1.6e-104	3.3e-107	-245.20	0.0	164	990	1605	5601	0.16566	1.0e-112	321594
1	M112 O112	3.3e-313	6.9e-316	-725.69	0.0	152	988	1462	3406	0.15385	1.5e-321	445672
1	M113 O113	3.7e-046	7.8e-049	-110.78	0.0	224	990	4122	14661	0.22626	2.6e-054	300846
1	M114 O114	1.3e-229	2.7e-232	-533.22	0.0	155	989	2394	7833	0.15672	5.0e-238	535990
1	M115 O115	5.5e-025	1.1e-027	-62.04	0.0	125	991	308	1220	0.12614	4.8e-033	235125
1	M116 O116	4.9e-483	1.0e-485	-1116.73	0.0	159	989	2681	6611	0.16077	2.4e-491	424346
1	M118 O118	8.9e-341	1.8e-343	-789.17	0.0	155	989	2699	7975	0.15672	4.8e-349	385814
1	M119 O119	5.9e-018	1.2e-020	-45.84	0.0	265	987	2223	6806	0.26849	1.5e-026	801125
1	M120 O120	4.4e-383	9.1e-386	-886.59	0.0	143	987	2264	6287	0.14488	1.9e-391	491028
1	M121 O121	2.4e-461	5.0e-464	-1066.78	0.0	180	988	2824	6562	0.18219	9.4e-470	536877
1	M124 O124	2.3e-443	4.8e-446	-1025.39	0.0	157	985	2300	5519	0.15939	6.6e-452	725700
1	M125 O125	6.9e-048	1.4e-050	-114.77	0.0	198	986	2860	10849	0.20081	2.3e-056	611556
1	M126 O126	6.5e-308	1.4e-310	-713.50	0.0	152	986	1907	5121	0.15416	2.1e-316	660756
1	M127 O127	1.2e-176	2.6e-179	-411.21	0.0	150	986	1717	5608	0.15213	3.7e-185	699624
1	M128 O128	2.7e-122	5.5e-125	-286.11	0.0	136	986	571	1433	0.13793	1.2e-130	449196
1	M129 O129	9.7e-012	2.0e-014	-31.53	0.0	179	983	2367	10923	0.18210	2.6e-020	789037
1	M132 O132	2.0e-404	4.2e-407	-935.72	0.0	164	992	2408	5998	0.16532	3.7e-412	112860
1	M133 O133	8.2e-053	1.7e-055	-126.10	0.0	100	990	924	5263	0.10101	4.5e-061	378404
1	M134 O134	8.0e-319	1.7e-321	-738.62	0.0	148	990	1834	4886	0.14949	6.2e-327	268736
1	M135 O135	1.6e-061	3.4e-064	-146.14	0.0	235	991	3766	12273	0.23713	1.0e-069	324225
1	M136 O136	4.8e-505	9.9e-508	-1167.42	0.0	169	991	2852	6754	0.17053	5.1e-513	194535
1	M137 O137	5.4e-118	1.1e-120	-276.20	0.0	166	990	2260	8293	0.16768	2.5e-126	454974
1	M139 O139	2.6e-115	5.4e-118	-270.01	0.0	234	990	2726	7641	0.23636	1.6e-123	349752
1	M141 O141	4.3e-143	8.9e-146	-333.99	0.0	212	990	2554	7359	0.21414	2.4e-151	369512
1	M142 O142	2.0e-102	4.3e-105	-240.32	0.0	184	990	2211	7578	0.18586	1.3e-110	331968
1	M143 O143	2.4e-145	5.1e-148	-339.15	0.0	142	990	1546	5496	0.14343	1.4e-153	377416
1	M144 O144	7.7e-495	1.6e-497	-1143.91	0.0	140	990	2933	8346	0.14141	5.7e-503	279604
1	M145 O145	5.6e-015	1.2e-017	-38.99	0.0	273	989	4055	12846	0.27604	2.2e-023	541424
1	M146 O146	2.8e-271	5.8e-274	-629.15	0.0	153	989	2752	9034	0.15470	1.0e-279	554762
1	M148 O148	1.4e-106	2.9e-109	-249.93	0.0	194	988	3652	13085	0.19636	4.9e-115	587163
1	M149 O149	1.0e-082	2.1e-085	-194.99	0.0	89	989	578	2604	0.08999	4.9e-091	420394
1	M150 O150	1.9e-105	3.9e-108	-247.31	0.0	154	988	1691	6318	0.15587	7.0e-114	560541
1	M151 O151	8.8e-013	1.8e-015	-33.93	0.0	330	988	4483	11958	0.33401	3.0e-021	606390
1	M152 O152	7.8e-108	1.6e-110	-252.80	0.0	163	989	1765	6299	0.16481	3.0e-116	535496
1	M153 O153	6.6e-182	1.4e-184	-423.36	0.0	156	988	2366	8263	0.15789	2.0e-190	692665
1	M154 O154	7.9e-243	1.7e-245	-563.63	0.0	182	988	2819	8269	0.18421	3.0e-251	551667
1	M155 O155	1.0e-476	2.1e-479	-1102.19	0.0	186	988	3312	7912	0.18826	5.0e-485	420529
1	M156 O156	2.9e-488	6.1e-491	-1128.77	0.0	158	988	3179	8493	0.15992	1.0e-496	601460
1	M157 O157	1.5e-110	3.0e-113	-259.08	0.0	185	987	3654	13592	0.18744	4.5e-119	670973
1	M158 O158	3.3e-012	6.9e-015	-32.61	0.0	221	987	744	2436	0.22391	9.2e-021	746402
1	M160 O160	3.3e-249	6.8e-252	-578.33	0.0	168	986	2024	5594	0.17039	1.0e-257	663216
1	M161 O161	7.5e-147	1.6e-149	-342.64	0.0	157	987	2407	8921	0.15907	2.6e-155	603925
1	M163 O163	6.1e-042	1.3e-044	-101.08	0.0	160	986	2178	9907	0.16227	1.7e-050	751284
1	M164 O164	4.4e-006	9.3e-009	-18.50	0.0	360	984	5011	12565	0.36585	1.2e-014	741901
1	M166 O166	4.5e-030	9.5e-033	-73.74	0.0	118	986	2262	14501	0.11968	1.5e-038	623856
1	M167 O167	2.4e-030	5.0e-033	-74.37	0.0	293	985	5006	14396	0.29746	7.5e-039	670104
1	M168 O168	4.4e-028	9.2e-031	-69.16	0.0	333	983	5336	13673	0.33876	1.4e-036	683472
1	M169 O169	2.1e-002	4.3e-005	-10.05	0.0	257	985	212	547	0.26091	6.4e-011	673056
1	M170 O170	4.5e-087	9.4e-090	-204.99	0.0	132	984	1083	4282	0.13415	1.4e-095	693292
1	M173 O173	7.0e-072	1.5e-074	-170.02	0.0	170	982	3070	12825	0.17312	1.8e-080	806540
1	M174 O174	1.5e-077	3.1e-080	-183.08	0.0	200	982	3482	12568	0.20367	3.8e-086	820750
1	M175 O175	6.8e-015	1.4e-017	-38.80	0.0	307	981	2629	7141	0.31295	1.8e-023	788900
1	M177 O177	2.9e-083	6.0e-086	-196.23	0.0	195	983	3274	11865	0.19837	7.0e-092	850903
1	M178 O178	6.5e-075	1.3e-077	-177.00	0.0	181	991	1002	3048	0.18264	4.7e-083	289080
1	M179 O179	6.6e-077	1.4e-079	-181.59	0.0	249	991	3054	8868	0.25126	4.8e-085	284130
1	M180 O180	9.3e-030	1.9e-032	-73.02	0.0	273	991	2596	7572	0.27548	5.7e-038	338085
1	M181 O181	1.8e-413	3.8e-416	-956.54	0.0	163	991	2976	8109	0.16448	2.6e-421	145530
1	M183 O183	4.9e-130	1.0e-132	-303.91	0.0	175	991	2616	9272	0.17659	3.6e-138	281655
1	M184 O184	3.8e-069	7.9e-072	-163.72	0.0	235	991	2823	8685	0.23713	3.1e-077	255915
1	M185 O185	4.8e-012	1.0e-014	-32.23	0.0	190	992	2685	11932	0.19153	5.0e-020	201960
1	M187 O187	9.7e-206	2.0e-208	-478.23	0.0	181	991	3033	9638	0.18264	7.7e-214	263340
1	M188 O188	9.9e-085	2.1e-087	-199.60	0.0	148	990	2864	13248	0.14949	5.9e-093	348764
1	M191 O191	1.0e-431	2.1e-434	-998.56	0.0	152	990	2456	6372	0.15354	7.5e-440	284050
1	M192 O192	3.4e-046	7.1e-049	-110.86	0.0	244	988	1533	4345	0.24696	1.1e-054	637449
1	M193 O193	1.9e-035	4.0e-038	-86.11	0.0	220	988	3072	11004	0.22267	6.6e-044	606883
1	M194 O194	3.3e-327	6.8e-330	-757.93	0.0	169	989	2170	5509	0.17088	1.8e-335	377416
1	M195 O195	1.7e-332	3.6e-335	-770.08	0.0	144	988	3152	10665	0.14575	5.1e-341	705976
1	M196 O196	3.2e-028	6.7e-031	-69.48	0.0	118	988	855	4663	0.11943	1.1e-036	611320
1	M197 O197	5.5e-132	1.2e-134	-308.40	0.0	91	989	385	984	0.09201	3.1e-140	376428
1	M198 O198	3.7e-021	7.8e-024	-53.21	0.0	129	987	2339	14305	0.13070	1.1e-029	680833
1	M201 O201	4.3e-004	9.0e-007	-13.92	0.0	169	989	177	625	0.17088	2.2e-012	400140
1	M203 O203	1.1e-020	2.2e-023	-52.17	0.0	124	986	2204	13931	0.12576	3.1e-029	707988
1	M204 O204	2.5e-330	5.1e-333	-765.13	0.0	153	989	1728	4260	0.15470	1.3e-338	400634
1	M205 O205	1.1e-027	2.3e-030	-68.24	0.0	256	988	3210	10204	0.25911	3.0e-036	778940
1	M206 O206	1.5e-004	3.2e-007	-14.96	0.0	504	988	6782	12514	0.51012	5.1e-013	627589
1	M208 O208	1.1e-047	2.4e-050	-114.26	0.0	132	988	2180	11757	0.13360	4.0e-056	597023
1	M211 O211	4.5e-007	9.4e-010	-20.78	0.0	149	987	301	1278	0.15096	1.4e-015	651746
1	M212 O212	1.7e-365	3.5e-368	-846.09	0.0	180	986	3332	9086	0.18256	4.6e-374	775392
1	M213 O213	1.3e-069	2.7e-072	-164.80	0.0	207	987	2639	8996	0.20973	4.0e-078	678368
1	M214 O214	3.7e-236	7.8e-239	-548.26	0.0	171	987	2971	9450	0.17325	1.2e-244	675410
1	M216 O216	8.2e-034	1.7e-036	-82.36	0.0	169	987	2040	8972	0.17123	2.6e-042	644844
1	M217 O217	1.1e-007	2.2e-010	-22.22	0.0	343	987	1604	3917	0.34752	4.5e-016	492014
1	M219 O219	1.1e-006	2.3e-009	-19.88	0.0	88	986	401	3032	0.08925	3.5e-015	659280
1	M222 O222	8.1e-263	1.7e-265	-609.66	0.0	156	988	3065	10363	0.15789	2.6e-271	646816
1	M223 O223	1.6e-150	3.3e-153	-351.10	0.0	218	986	4570	14359	0.22110	5.1e-159	653868
1	M225 O225	1.6e-066	3.4e-069	-157.65	0.0	144	986	2714	13234	0.14604	4.4e-075	778344
1	M226 O226	2.7e-036	5.7e-039	-88.06	0.0	170	986	933	3488	0.17241	1.0e-044	561372
1	M227 O227	3.9e-024	8.2e-027	-60.07	0.0	154	986	1223	5657	0.15619	1.0e-032	797040
1	M228 O228	1.1e-007	2.4e-010	-22.15	0.0	258	986	2414	7992	0.26166	3.6e-016	659772
1	M230 O230	1.3e-138	2.7e-141	-323.67	0.0	192	986	3697	12746	0.19473	4.0e-147	671088
1	M231 O231	7.6e-069	1.6e-071	-163.03	0.0	250	984	4348	13335	0.25407	2.5e-077	631426
1	M232 O232	8.8e-025	1.8e-027	-61.57	0.0	175	985	2768	12603	0.17766	2.4e-033	769488
1	M233 O233	1.9e-073	4.0e-076	-173.62	0.0	208	986	2112	6804	0.21095	5.9e-082	670104
1	M234 O234	3.5e-002	7.3e-005	-9.52	0.0	245	985	600	1913	0.24873	9.4e-011	777852
1	M235 O235	9.2e-049	1.9e-051	-116.78	0.0	154	986	2876	13877	0.15619	2.6e-057	740460
1	M236 O236	7.3e-238	1.5e-240	-552.20	0.0	169	985	2645	8153	0.17157	2.2e-246	689784
1	M237 O237	2.3e-002	4.9e-005	-9.93	0.0	137	985	85	301	0.13909	7.4e-011	659280
1	M239 O239	1.5e-061	3.1e-064	-146.24	0.0	229	985	3697	12240	0.23249	3.7e-070	841320
1	M242 O242	4.9e-008	1.0e-010	-23.01	0.0	119	983	295	1513	0.12106	1.5e-016	671197
1	M244 O244	1.1e-209	2.3e-212	-487.31	0.0	158	986	3159	11391	0.16024	3.4e-218	681420
1	M245 O245	1.3e-211	2.7e-214	-491.75	0.0	144	984	1561	4731	0.14634	3.4e-220	809659
1	M249 O249	4.3e-026	8.9e-029	-64.59	0.0	146	984	2630	14128	0.14837	1.1e-034	830281
1	M251 O251	9.6e-013	2.0e-015	-33.84	0.0	106	984	1875	14083	0.10772	2.4e-021	833227
1	M252 O252	5.9e-083	1.2e-085	-195.52	0.0	202	984	3757	13489	0.20528	1.7e-091	729626
1	M253 O253	2.3e-019	4.8e-022	-49.08	0.0	195	983	729	2519	0.19837	6.0e-028	803767
1	M255 O255	3.1e-040	6.4e-043	-97.16	0.0	166	982	2264	10008	0.16904	7.1e-049	902580
1	M256 O256	1.3e-013	2.7e-016	-35.85	0.0	190	982	3172	14018	0.19348	3.3e-022	805070
1	M258 O258	7.1e-048	1.5e-050	-114.74	0.0	168	984	2821	12481	0.17073	1.8e-056	810641
1	M259 O259	5.9e-046	1.2e-048	-110.33	0.0	135	983	2660	14488	0.13733	1.6e-054	756631
1	M260 O260	1.6e-007	3.3e-010	-21.83	0.0	149	983	373	1643	0.15158	5.0e-016	658431
1	M262 O262	2.1e-029	4.4e-032	-72.20	0.0	244	984	3835	12873	0.24797	4.7e-038	941738
1	M265 O265	4.9e-023	1.0e-025	-57.54	0.0	334	982	5517	14262	0.34012	1.2e-031	830060
1	M268 O268	1.3e-005	2.7e-008	-17.45	0.0	278	982	1556	4664	0.28310	3.1e-014	862890
1	M269 O269	2.8e-008	5.9e-011	-23.55	0.0	454	982	6981	14044	0.46232	8.4e-017	703640
1	M272 O272	4.9e-024	1.0e-026	-59.85	0.0	215	981	3191	12047	0.21916	1.1e-032	885430
1	M273 O273	8.6e-009	1.8e-011	-24.75	0.0	200	982	2974	12698	0.20367	2.2e-017	800170
1	M274 O274	2.0e-015	4.1e-018	-40.03	0.0	208	982	2814	11188	0.21181	4.4e-024	929040
1	M275 O275	3.1e-015	6.4e-018	-39.59	0.0	274	982	4020	12580	0.27902	8.8e-024	729610
1	M276 O276	7.0e-006	1.5e-008	-18.05	0.0	255	981	4004	13877	0.25994	1.8e-014	821730
1	M278 O278	3.9e-147	8.2e-150	-343.28	0.0	154	992	2210	8187	0.15524	1.1e-154	71775
1	M279 O279	1.5e-383	3.1e-386	-887.65	0.0	152	992	2023	5060	0.15323	3.5e-391	90585
1	M280 O280	5.2e-341	1.1e-343	-789.71	0.0	158	992	1686	3943	0.15927	1.4e-348	78705
1	M281 O281	2.1e-233	4.4e-236	-541.92	0.0	172	992	1330	3100	0.17339	3.2e-241	137115
1	M283 O283	1.1e-552	2.4e-555	-1277.07	0.0	168	992	2720	6053	0.16935	6.5e-560	36630
1	M284 O284	2.5e-046	5.1e-049	-111.19	0.0	160	992	2953	13976	0.16129	2.7e-054	189090
1	M285 O285	2.5e-024	5.3e-027	-60.50	0.0	192	992	2600	10860	0.19355	3.5e-032	152955
1	M286 O286	1.3e-087	2.6e-090	-206.26	0.0	190	992	3446	12935	0.19153	1.3e-095	200475
1	M287 O287	3.2e-168	6.7e-171	-391.84	0.0	190	992	2141	6228	0.19153	5.3e-176	125730
1	M288 O288	5.0e-614	1.0e-616	-1418.36	0.0	155	991	3938	10667	0.15641	4.5e-622	229185
1	M289 O289	4.2e-069	8.8e-072	-163.61	0.0	183	991	2074	7639	0.18466	3.4e-077	261855
1	M290 O290	4.8e-063	9.9e-066	-149.67	0.0	151	991	2084	9381	0.15237	3.4e-071	289575
1	M291 O291	1.8e-026	3.7e-029	-65.47	0.0	171	991	2957	13889	0.17255	1.0e-034	356400
1	M292 O292	2.7e-301	5.6e-304	-698.26	0.0	153	991	1773	4643	0.15439	3.1e-309	178695
1	M294 O294	5.0e-039	1.0e-041	-94.36	0.0	253	991	3492	11037	0.25530	4.1e-047	255915
1	M295 O295	6.0e-012	1.2e-014	-32.02	0.0	153	991	682	3163	0.15439	4.6e-020	267300
1	M296 O296	6.0e-059	1.3e-061	-140.23	0.0	217	991	3508	12285	0.21897	4.7e-067	265815
1	M298 O298	7.6e-035	1.6e-037	-84.73	0.0	255	991	4058	13051	0.25732	4.0e-043	401940
1	M299 O299	1.5e-011	3.1e-014	-31.11	0.0	313	991	1794	4747	0.31584	7.9e-020	391050
1	M300 O300	5.9e-027	1.2e-029	-66.57	0.0	259	991	3416	10865	0.26135	3.4e-035	364320
1	M301 O301	3.2e-051	6.7e-054	-122.44	0.0	191	991	2577	9935	0.19273	2.4e-059	282150
1	M302 O302	4.5e-148	9.4e-151	-345.45	0.0	177	991	2767	9540	0.17861	3.3e-156	288090
1	M303 O303	9.0e-410	1.9e-412	-948.04	0.0	151	991	2142	5357	0.15237	1.1e-417	163350
1	M304 O304	6.5e-133	1.4e-135	-310.54	0.0	193	991	3782	13212	0.19475	4.5e-141	302940
1	M305 O305	4.2e-015	8.8e-018	-39.28	0.0	254	990	3574	12049	0.25657	2.1e-023	410514
1	M306 O306	4.2e-067	8.7e-070	-159.02	0.0	248	990	4342	13537	0.25051	1.8e-075	493506
1	M307 O307	2.5e-469	5.2e-472	-1085.18	0.0	138	990	2111	5247	0.13939	1.9e-477	278616
1	M308 O308	2.3e-063	4.7e-066	-150.42	0.0	206	990	3582	13083	0.20808	9.4e-072	501410
1	M309 O309	3.8e-356	8.0e-359	-824.55	0.0	160	990	2855	8252	0.16162	2.3e-364	346294
1	M310 O310	1.8e-531	3.7e-534	-1228.27	0.0	142	990	3308	9520	0.14343	1.4e-539	274170
1	M311 O311	1.1e-018	2.3e-021	-47.53	0.0	168	990	2060	9732	0.16970	4.9e-027	462878
1	M312 O312	1.8e-111	3.8e-114	-261.15	0.0	172	990	2871	10923	0.17374	1.1e-119	335920
1	M313 O313	9.6e-431	2.0e-433	-996.33	0.0	136	990	3002	9451	0.13737	6.2e-439	320112
1	M314 O314	2.0e-040	4.1e-043	-97.59	0.0	192	990	2069	7909	0.19394	9.0e-049	461890
1	M315 O315	1.5e-020	3.0e-023	-51.85	0.0	392	990	4186	9245	0.39596	7.1e-029	430274
1	M316 O316	3.0e-133	6.2e-136	-311.32	0.0	174	990	2257	7686	0.17576	1.3e-141	469794
1	M317 O317	7.6e-023	1.6e-025	-57.10	0.0	224	990	2287	8132	0.22626	5.1e-031	313196
1	M318 O318	1.2e-039	2.6e-042	-95.76	0.0	362	990	6034	14202	0.36566	5.5e-048	470782
1	M319 O319	3.3e-027	6.9e-030	-67.15	0.0	134	990	1237	6490	0.13535	1.8e-035	376922
1	M321 O321	9.9e-185	2.1e-187	-429.86	0.0	138	990	2828	11661	0.13939	4.4e-193	472264
1	M322 O322	5.2e-194	1.1e-196	-451.23	0.0	168	990	2190	6844	0.16970	3.5e-202	312702
1	M323 O323	1.4e-035	2.8e-038	-86.46	0.0	278	990	2779	7883	0.28081	6.7e-044	421876
1	M324 O324	1.5e-039	3.1e-042	-95.58	0.0	250	990	3618	11581	0.25253	8.6e-048	356668
1	M325 O325	5.0e-039	1.0e-041	-94.37	0.0	212	990	3468	12963	0.21414	2.2e-047	462384
1	M326 O326	1.8e-155	3.8e-158	-362.47	0.0	150	990	2878	11549	0.15152	7.8e-164	489554
1	M327 O327	4.4e-020	9.2e-023	-50.75	0.0	199	989	1644	6366	0.20121	2.0e-028	449540
1	M328 O328	2.0e-083	4.2e-086	-196.59	0.0	107	989	836	3726	0.10819	8.4e-092	500422
1	M329 O329	1.4e-008	2.9e-011	-24.26	0.0	155	989	1614	8477	0.15672	5.2e-017	558220
1	M330 O330	1.8e-126	3.7e-129	-295.74	0.0	133	989	1294	4798	0.13448	8.1e-135	452998
1	M331 O331	1.5e-004	3.1e-007	-14.98	0.0	475	989	1874	3469	0.48028	8.2e-013	383344
1	M334 O334	1.7e-045	3.5e-048	-109.27	0.0	299	989	4746	12981	0.30233	5.4e-054	652574
1	M335 O335	3.4e-021	7.0e-024	-53.32	0.0	89	989	1644	13869	0.08999	1.2e-029	563654
1	M336 O336	1.6e-053	3.3e-056	-127.75	0.0	153	989	926	3505	0.15470	6.1e-062	536978
1	M337 O337	1.1e-029	2.2e-032	-72.89	0.0	237	989	2460	8142	0.23964	4.3e-038	518206
1	M338 O338	4.6e-002	9.7e-005	-9.24	0.0	189	989	993	4326	0.19110	1.9e-010	520676
1	M339 O339	2.6e-002	5.5e-005	-9.81	0.0	72	988	1185	13529	0.07287	8.6e-011	640900
1	M340 O340	5.1e-112	1.1e-114	-262.43	0.0	206	988	2158	6472	0.20850	1.7e-120	624631
1	M342 O342	6.3e-029	1.3e-031	-71.11	0.0	300	988	4726	13307	0.30364	2.1e-037	630547
1	M343 O343	5.1e-028	1.1e-030	-69.02	0.0	304	988	3899	10691	0.30769	1.6e-036	682805
1	M344 O344	2.2e-027	4.6e-030	-67.55	0.0	136	988	2066	11533	0.13765	6.9e-036	669494
1	M345 O345	5.4e-250	1.1e-252	-580.13	0.0	132	988	2344	8533	0.13360	1.7e-258	669987
1	M346 O346	2.6e-026	5.3e-029	-65.10	0.0	282	988	3043	8806	0.28543	8.4e-035	636463
1	M347 O347	7.2e-046	1.5e-048	-110.12	0.0	196	988	2779	10675	0.19838	2.2e-054	695130
1	M349 O349	1.1e-205	2.3e-208	-478.09	0.0	138	988	1947	6819	0.13968	4.5e-214	519622
1	M351 O351	2.2e-017	4.5e-020	-44.54	0.0	250	988	3176	10663	0.25304	7.0e-026	647802
1	M352 O352	3.1e-041	6.5e-044	-99.45	0.0	192	988	3073	12358	0.19433	9.2e-050	703018
1	M353 O353	4.1e-163	8.6e-166	-380.08	0.0	186	988	1596	4312	0.18826	1.4e-171	609841
1	M355 O355	1.1e-019	2.2e-022	-49.85	0.0	90	988	106	359	0.09109	4.0e-028	563992
1	M356 O356	1.0e-032	2.2e-035	-79.82	0.0	246	988	3727	12326	0.24899	3.2e-041	671959
1	M357 O357	3.9e-004	8.1e-007	-14.02	0.0	370	988	5504	13637	0.37449	1.4e-012	566950
1	M359 O359	1.4e-032	2.8e-035	-79.54	0.0	184	988	2639	11126	0.18623	4.3e-041	664071
1	M360 O360	4.3e-050	9.0e-053	-119.84	0.0	172	988	2791	12035	0.17409	1.6e-058	574838
1	M361 O361	3.4e-046	7.0e-049	-110.88	0.0	150	988	542	1838	0.15182	1.2e-054	596530
1	M362 O362	2.8e-425	5.8e-428	-983.75	0.0	179	987	2332	5163	0.18136	1.2e-433	491028
1	M363 O363	5.9e-031	1.2e-033	-75.78	0.0	263	987	3879	12116	0.26646	1.6e-039	770066
1	M364 O364	2.5e-059	5.2e-062	-141.10	0.0	159	987	2219	9677	0.16109	7.4e-068	707948
1	M365 O365	4.2e-003	8.8e-006	-11.64	0.0	199	987	108	290	0.20162	1.5e-011	604911
1	M366 O366	2.0e-006	4.1e-009	-19.31	0.0	227	987	1518	5526	0.22999	5.4e-015	761685
1	M367 O367	6.3e-052	1.3e-054	-124.06	0.0	173	987	1532	5867	0.17528	2.0e-060	660620
1	M369 O369	2.3e-033	4.9e-036	-81.31	0.0	177	987	2546	11049	0.17933	6.0e-042	817887
1	M370 O370	8.9e-035	1.8e-037	-84.58	0.0	223	987	3450	12369	0.22594	3.1e-043	602446
1	M371 O371	2.0e-021	4.3e-024	-53.82	0.0	145	987	2510	13784	0.14691	6.3e-030	675903
1	M372 O372	1.5e-008	3.1e-011	-24.20	0.0	465	987	6589	12981	0.47112	4.9e-017	634491
1	M373 O373	1.9e-305	4.0e-308	-707.81	0.0	159	987	3278	10588	0.16109	6.0e-314	671466
1	M374 O374	1.2e-046	2.5e-049	-111.89	0.0	157	987	2740	12971	0.15907	3.3e-055	769080
1	M375 O375	1.5e-031	3.1e-034	-77.17	0.0	119	987	2272	14383	0.12057	3.8e-040	795209
1	M377 O377	1.8e-046	3.8e-049	-111.50	0.0	179	987	1986	7881	0.18136	6.2e-055	611813
1	M378 O378	5.9e-268	1.2e-270	-621.49	0.0	179	987	3732	11759	0.18136	2.7e-276	456518
1	M379 O379	6.7e-027	1.4e-029	-66.44	0.0	156	986	2218	10926	0.15822	1.8e-035	790152
1	M381 O381	4.6e-065	9.7e-068	-154.31	0.0	180	986	2568	10046	0.18256	1.4e-073	683388
1	M382 O382	3.7e-032	7.8e-035	-78.54	0.0	216	986	3566	13304	0.21907	9.4e-041	826560
1	M383 O383	4.9e-003	1.0e-005	-11.49	0.0	184	986	772	3313	0.18661	1.5e-011	698640
1	M384 O384	3.4e-136	7.1e-139	-318.10	0.0	104	986	497	1342	0.10548	1.6e-144	430992
1	M386 O386	5.6e-083	1.2e-085	-195.57	0.0	182	986	952	2732	0.18458	1.5e-091	788676
1	M387 O387	2.1e-002	4.4e-005	-10.03	0.0	114	986	408	2575	0.11562	4.6e-011	953496
1	M390 O390	9.5e-002	2.0e-004	-8.53	0.0	118	986	1793	13017	0.11968	2.5e-010	780312
1	M391 O391	7.6e-049	1.6e-051	-116.97	0.0	184	986	3292	13624	0.18661	2.3e-057	682404
1	M392 O392	5.5e-119	1.1e-121	-278.48	0.0	186	986	3912	14460	0.18864	1.7e-127	654360
1	M393 O393	3.0e-025	6.3e-028	-62.64	0.0	134	986	1989	11282	0.13590	9.0e-034	700608
1	M397 O397	3.3e-101	6.8e-104	-237.55	0.0	158	986	1138	3703	0.16024	1.1e-109	614016
1	M398 O398	6.9e-068	1.4e-070	-160.81	0.0	152	986	1214	4685	0.15416	2.3e-076	617460
1	M399 O399	1.1e-024	2.3e-027	-61.33	0.0	216	986	2309	8412	0.21907	3.3e-033	695688
1	M400 O400	7.6e-059	1.6e-061	-140.00	0.0	240	986	3948	12686	0.24341	2.4e-067	645504
1	M402 O402	3.0e-103	6.2e-106	-242.25	0.0	155	985	1582	5783	0.15736	1.0e-111	611064
1	M403 O403	2.6e-061	5.4e-064	-145.68	0.0	149	985	2054	9320	0.15127	7.6e-070	704544
1	M404 O404	6.4e-055	1.3e-057	-130.96	0.0	197	985	2781	10357	0.20000	1.7e-063	778344
1	M405 O405	1.9e-005	4.0e-008	-17.04	0.0	459	985	5322	10601	0.46599	6.3e-014	631236
1	M406 O406	6.9e-085	1.4e-087	-199.96	0.0	179	985	3430	13586	0.18173	2.1e-093	691752
1	M408 O408	5.5e-010	1.1e-012	-27.50	0.0	233	985	1542	5347	0.23655	1.4e-018	818688
1	M409 O409	3.3e-055	6.9e-058	-131.63	0.0	145	985	1303	5610	0.14721	8.7e-064	785232
1	M410 O410	2.5e-008	5.2e-011	-23.68	0.0	271	985	942	2709	0.27513	8.3e-017	620904
1	M412 O412	3.9e-007	8.1e-010	-20.94	0.0	143	985	1739	9995	0.14518	8.1e-016	1000728
1	M413 O413	1.1e-030	2.4e-033	-75.12	0.0	195	985	2111	8202	0.19797	2.8e-039	843288
1	M414 O414	2.8e-039	5.7e-042	-94.96	0.0	159	985	2769	13217	0.16142	6.9e-048	835908
1	M415 O415	6.4e-007	1.3e-009	-20.43	0.0	239	985	2599	9345	0.24264	1.7e-015	799500
1	M416 O416	2.6e-006	5.4e-009	-19.03	0.0	352	984	4758	12155	0.35772	6.9e-015	785109
1	M417 O417	2.8e-022	5.8e-025	-55.81	0.0	174	984	3013	14022	0.17683	6.8e-031	853358
1	M418 O418	2.1e-031	4.4e-034	-76.81	0.0	208	984	3364	12944	0.21138	5.9e-040	744847
1	M419 O419	7.9e-008	1.6e-010	-22.53	0.0	126	984	2072	13632	0.12805	1.6e-016	1020298
1	M421 O421	1.2e-016	2.5e-019	-42.85	0.0	70	984	1274	13382	0.07114	3.2e-025	760559
1	M422 O422	5.5e-020	1.2e-022	-50.51	0.0	188	984	3078	13420	0.19106	1.6e-028	710968
1	M423 O423	3.1e-021	6.5e-024	-53.38	0.0	234	984	2229	7571	0.23780	8.1e-030	808186
1	M425 O425	1.9e-011	4.0e-014	-30.86	0.0	254	984	2769	9220	0.25813	4.8e-020	827335
1	M426 O426	6.7e-050	1.4e-052	-119.40	0.0	168	984	3043	13542	0.17073	1.6e-058	844029
1	M428 O428	1.3e-011	2.8e-014	-31.20	0.0	160	984	725	3227	0.16260	4.4e-020	640755
1	M429 O429	7.9e-045	1.6e-047	-107.73	0.0	128	984	1824	9867	0.13008	1.8e-053	937810
1	M430 O430	2.0e-006	4.2e-009	-19.28	0.0	290	984	3210	9701	0.29472	5.4e-015	787564
1	M431 O431	6.3e-004	1.3e-006	-13.54	0.0	80	984	206	1535	0.08130	1.7e-012	777744
1	M432 O432	2.5e-036	5.2e-039	-88.15	0.0	172	984	1227	4798	0.17480	7.3e-045	710968
1	M433 O433	9.5e-058	2.0e-060	-137.48	0.0	156	984	1710	7231	0.15854	2.9e-066	686418
1	M438 O438	2.1e-008	4.5e-011	-23.83	0.0	443	983	6139	12594	0.45066	6.4e-017	692310
1	M439 O439	1.6e-038	3.3e-041	-93.22	0.0	227	983	3194	11006	0.23093	4.3e-047	760559
1	M440 O440	4.5e-019	9.4e-022	-48.41	0.0	103	983	1603	11724	0.10478	1.1e-027	867106
1	M441 O441	3.5e-025	7.3e-028	-62.49	0.0	183	983	1583	6410	0.18616	1.1e-033	636827
1	M442 O442	3.0e-016	6.2e-019	-41.92	0.0	289	983	4716	14133	0.29400	7.8e-025	797875
1	M443 O443	7.5e-023	1.6e-025	-57.12	0.0	197	983	3169	13095	0.20041	1.9e-031	832245
1	M444 O444	3.4e-003	7.0e-006	-11.87	0.0	225	983	2766	10784	0.22889	9.7e-012	722752
1	M446 O446	8.2e-027	1.7e-029	-66.23	0.0	175	983	659	2338	0.17803	3.8e-035	453684
1	M447 O447	2.7e-002	5.7e-005	-9.77	0.0	207	983	178	541	0.21058	7.8e-011	733063
1	M448 O448	6.0e-010	1.3e-012	-27.40	0.0	115	983	1918	13533	0.11699	1.6e-018	799839
1	M449 O449	6.1e-022	1.3e-024	-55.02	0.0	325	983	5210	13826	0.33062	1.9e-030	671197
1	M450 O450	1.0e-017	2.2e-020	-45.28	0.0	267	983	2007	6023	0.27162	3.4e-026	635354
1	M451 O451	3.3e-027	6.9e-030	-67.14	0.0	143	983	2555	13886	0.14547	7.1e-036	970216
1	M453 O453	2.0e-037	4.1e-040	-90.69	0.0	287	983	4153	11782	0.29196	5.3e-046	776271
1	M455 O455	3.8e-051	7.8e-054	-122.28	0.0	242	982	1764	5055	0.24644	1.0e-059	770770
1	M459 O459	1.8e-024	3.8e-027	-60.84	0.0	164	982	2899	14104	0.16701	4.6e-033	824180
1	M461 O461	7.1e-045	1.5e-047	-107.83	0.0	180	982	2796	11627	0.18330	1.7e-053	860440
1	M462 O462	1.1e-032	2.2e-035	-79.79	0.0	122	982	2252	13774	0.12424	2.6e-041	862400
1	M463 O463	1.2e-017	2.5e-020	-45.15	0.0	292	982	2456	6894	0.29735	3.7e-026	656600
1	M464 O464	1.8e-022	3.6e-025	-56.27	0.0	128	982	2172	13129	0.13035	4.6e-031	787920
1	M465 O465	2.9e-029	6.1e-032	-71.87	0.0	160	982	2492	12006	0.16293	7.2e-038	848190
1	M467 O467	1.5e-021	3.1e-024	-54.13	0.0	196	982	3124	12998	0.19959	3.6e-030	853580
1	M469 O469	1.9e-040	3.9e-043	-97.65	0.0	252	982	3799	12003	0.25662	5.2e-049	751170
1	M470 O470	2.4e-073	4.9e-076	-173.40	0.0	200	982	3876	14335	0.20367	6.6e-082	751660
1	M471 O471	9.1e-052	1.9e-054	-123.70	0.0	180	982	2977	12273	0.18330	2.4e-060	779590
1	M473 O473	3.1e-013	6.5e-016	-34.97	0.0	118	982	855	5165	0.12016	6.8e-022	949620
1	M474 O474	1.4e-004	2.8e-007	-15.08	0.0	444	982	6568	13601	0.45214	3.5e-013	816830
1	M475 O475	6.5e-021	1.4e-023	-52.65	0.0	234	982	3319	11712	0.23829	1.6e-029	865340
1	M477 O477	5.2e-022	1.1e-024	-55.17	0.0	174	982	2711	12474	0.17719	1.5e-030	719320
1	M478 O478	1.6e-007	3.4e-010	-21.80	0.0	458	982	6354	12656	0.46640	4.8e-016	710010
1	M479 O479	1.1e-027	2.4e-030	-68.21	0.0	182	982	3025	13220	0.18534	3.0e-036	805070
1	M481 O481	3.1e-027	6.5e-030	-67.21	0.0	160	982	2264	10859	0.16293	9.1e-036	709520
1	M482 O482	4.4e-027	9.1e-030	-66.87	0.0	166	982	1891	8544	0.16904	1.0e-035	881020
