# Supplementary material for: Motif signatures in stretch enhancers are enriched for disease-associated genetic variants
Source: Epigenetics Chromatin. 2015 Jul 16;8:23. doi: 10.1186/s13072-015-0015-7 (PMC4502539; doi:10.1186/s13072-015-0015-7)
Supplement: Additional file 4: — De novo motif disocvery results. Zip archive of de novo motif discovery results. Discovered motifs are condensed in MEME Minimal Motif Format. TOMTOM output HTML files documenting the comparison of the discovered motifs to known motifs and CentriMo output text files detailing the enrichment of the discovered motifs in SE or TE DHS sequences are also included. File names indicate the type of sequences used for the motif discovery, including the method of footprinting. Can be downloaded at http://fusion.nhgri.nih.gov/files/se-motifs/AdditionalFile4.zip. [file 13072_2015_15_MOESM4_ESM.zip › AdditionalFile4/GM12878.SE.vs.GM12878_StretchEnhancersDHS.meme.CentriMo.txt]

# WARNING: this file is not sorted!
# db	id alt	E-value	adj_p-value	log_adj_p-value	bin_location	bin_width	total_width	sites_in_bin	total_sites	p_success	p-value	mult_tests
1	M1 O1	5.4e-485	1.8e-487	-1120.75	0.0	148	988	2692	7052	0.14980	4.9e-493	375666
1	M2 O2	1.1e-456	3.8e-459	-1055.54	0.0	160	988	2760	7047	0.16194	9.8e-465	389470
1	M3 O3	5.9e-485	2.0e-487	-1120.66	0.0	158	988	4051	12037	0.15992	4.8e-493	419050
1	M4 O4	1.2e-013	4.1e-016	-35.43	0.0	150	988	959	4711	0.15182	1.2e-021	338691
1	M5 O5	7.9e-466	2.7e-468	-1076.62	0.0	160	988	2544	6187	0.16194	6.8e-474	391442
1	M6 O6	2.1e-292	7.0e-295	-677.32	0.0	153	989	1978	5515	0.15470	1.9e-300	362596
1	M7 O7	7.0e-391	2.4e-393	-904.05	0.0	140	990	1513	3397	0.14141	9.2e-399	257374
1	M9 O9	7.8e-570	2.6e-572	-1316.11	0.0	143	989	3344	9291	0.14459	7.4e-578	355680
1	M10 O10	7.0e-244	2.4e-246	-565.58	0.0	143	989	969	2158	0.14459	4.1e-252	576498
1	M12 O12	1.3e-462	4.4e-465	-1069.22	0.0	156	988	3064	8344	0.15789	1.2e-470	378131
1	M13 O13	9.5e-488	3.2e-490	-1127.10	0.0	154	990	2091	4623	0.15556	1.0e-495	318136
1	M14 O14	1.6e-027	5.3e-030	-67.42	0.0	185	989	1401	5495	0.18706	1.4e-035	367536
1	M15 O15	3.9e-004	1.3e-006	-13.53	0.0	199	989	2120	9201	0.20121	3.7e-012	358150
1	M16 O16	7.5e-546	2.5e-548	-1260.89	0.0	162	988	3512	9141	0.16397	6.3e-554	402288
1	M17 O17	1.1e-092	3.8e-095	-217.41	0.0	220	988	1575	4301	0.22267	8.1e-101	469829
1	M21 O21	5.7e-020	1.9e-022	-50.00	0.0	203	989	1990	7749	0.20526	5.0e-028	385814
1	M22 O22	6.8e-012	2.3e-014	-31.39	0.0	185	989	842	3369	0.18706	1.0e-019	230204
1	M23 O23	7.2e-584	2.4e-586	-1348.43	0.0	138	990	3443	9904	0.13939	7.7e-592	315666
1	M25 O25	1.2e-013	3.9e-016	-35.47	0.0	159	989	790	3561	0.16077	1.1e-021	348764
1	M26 O26	2.4e-332	8.0e-335	-769.29	0.0	133	989	1566	4112	0.13448	2.2e-340	360620
1	M27 O27	1.2e-147	4.2e-150	-343.96	0.0	166	990	1495	4535	0.16768	1.3e-155	323076
1	M28 O28	1.6e-487	5.5e-490	-1126.56	0.0	180	988	3326	8110	0.18219	1.3e-495	430882
1	M29 O29	7.0e-500	2.4e-502	-1155.03	0.0	138	988	2890	8207	0.13968	5.4e-508	445672
1	M35 O35	2.6e-162	8.8e-165	-377.75	0.0	176	990	776	1616	0.17778	3.2e-170	273676
1	M36 O36	2.1e-027	7.1e-030	-67.11	0.0	165	989	509	1789	0.16684	1.9e-035	380380
1	M37 O37	3.6e-307	1.2e-309	-711.29	0.0	143	989	1676	4468	0.14459	2.3e-315	538954
1	M38 O38	2.4e-400	8.0e-403	-925.86	0.0	132	988	2460	7475	0.13360	1.8e-408	448137
1	M39 O39	2.1e-425	7.0e-428	-983.56	0.0	139	991	1696	3907	0.14026	3.1e-433	225720
1	M41 O41	3.6e-243	1.2e-245	-563.94	0.0	134	990	936	2162	0.13535	9.3e-251	130416
1	M42 O42	1.7e-288	5.8e-291	-668.29	0.0	162	988	2756	8407	0.16397	1.4e-296	425459
1	M43 O43	3.7e-027	1.3e-029	-66.55	0.0	248	988	1156	3333	0.25101	4.1e-035	302702
1	M44 O44	5.2e-024	1.8e-026	-59.29	0.0	144	988	1073	5204	0.14575	3.5e-032	504339
1	M45 O45	5.8e-014	2.0e-016	-36.16	0.0	179	989	1598	7066	0.18099	5.0e-022	393718
1	M47 O47	2.0e-033	6.7e-036	-80.99	0.0	161	989	2429	11529	0.16279	1.8e-041	376922
1	M49 O49	1.2e-041	4.2e-044	-99.87	0.0	231	987	3620	12406	0.23404	8.7e-050	487084
1	M50 O50	7.6e-003	2.6e-005	-10.56	0.0	203	989	923	3712	0.20526	8.4e-011	307268
1	M51 O51	2.8e-493	9.4e-496	-1139.84	0.0	156	990	2650	6542	0.15758	3.0e-501	312208
1	M52 O52	9.4e-026	3.2e-028	-63.32	0.0	165	989	2698	13003	0.16684	9.2e-034	343824
1	M53 O53	5.5e-155	1.9e-157	-360.88	0.0	175	989	1955	6085	0.17695	5.1e-163	364572
1	M54 O54	2.9e-192	9.7e-195	-446.73	0.0	149	989	2166	7538	0.15066	2.7e-200	364078
1	M55 O55	3.8e-282	1.3e-284	-653.69	0.0	167	987	2331	6538	0.16920	2.6e-290	500395
1	M58 O58	9.1e-016	3.1e-018	-40.32	0.0	152	984	2521	13520	0.15447	6.0e-024	510640
1	M61 O61	1.5e-030	5.1e-033	-74.36	0.0	202	990	1506	5426	0.20404	1.9e-038	263796
1	M62 O62	2.4e-006	8.0e-009	-18.64	0.0	122	990	704	4328	0.12323	2.3e-014	343824
1	M63 O63	4.2e-004	1.4e-006	-13.47	0.0	147	991	1184	6644	0.14834	1.5e-011	95535
1	M64 O64	1.5e-096	4.9e-099	-226.36	0.0	154	990	1944	7734	0.15556	1.4e-104	348764
1	M65 O65	4.3e-357	1.5e-359	-826.25	0.0	164	990	3334	10006	0.16566	4.7e-365	307268
1	M66 O66	1.2e-034	3.9e-037	-83.83	0.0	222	990	981	2939	0.22424	3.5e-042	112138
1	M68 O68	2.5e-014	8.6e-017	-36.99	0.0	243	989	832	2515	0.24570	5.2e-022	164996
1	M70 O70	4.7e-027	1.6e-029	-66.31	0.0	188	988	1435	5566	0.19028	3.6e-035	443207
1	M71 O71	2.4e-476	8.1e-479	-1100.84	0.0	159	989	1994	4236	0.16077	2.4e-484	341354
1	M74 O74	5.8e-011	2.0e-013	-29.26	0.0	320	988	2108	5544	0.32389	4.6e-019	422008
1	M78 O78	1.0e-005	3.5e-008	-17.16	0.0	170	986	698	3112	0.17241	6.9e-014	513156
1	M79 O79	1.9e-015	6.4e-018	-39.60	0.0	131	985	2143	13115	0.13299	1.4e-023	442308
1	M86 O86	7.1e-011	2.4e-013	-29.06	0.0	204	990	1535	6070	0.20606	8.9e-019	268736
1	M87 O87	2.4e-619	8.3e-622	-1430.09	0.0	159	991	4097	11013	0.16044	4.3e-627	191565
1	M88 O88	2.3e-388	7.7e-391	-898.27	0.0	153	991	2019	4980	0.15439	3.7e-396	206910
1	M90 O90	3.5e-023	1.2e-025	-57.40	0.0	181	989	448	1455	0.18301	9.8e-031	120536
1	M91 O91	1.3e-007	4.5e-010	-21.52	0.0	280	990	1116	3224	0.28283	3.0e-015	148694
1	M92 O92	1.1e-010	3.8e-013	-28.60	0.0	205	991	2063	8381	0.20686	1.9e-018	195525
1	M95 O95	1.1e-055	3.6e-058	-132.26	0.0	196	990	2638	9835	0.19798	9.7e-064	375934
1	M96 O96	1.8e-057	6.0e-060	-136.36	0.0	179	991	1776	6705	0.18063	2.7e-065	222255
1	M97 O97	7.9e-003	2.7e-005	-10.52	0.0	245	989	1502	5239	0.24772	7.0e-011	385814
1	M99 O99	3.1e-060	1.1e-062	-142.70	0.0	168	990	1858	7447	0.16970	3.9e-068	273182
1	M101 O101	1.4e-008	4.8e-011	-23.77	0.0	303	987	1192	3172	0.30699	9.1e-017	525538
1	M102 O102	1.6e-106	5.4e-109	-249.30	0.0	132	988	704	2176	0.13360	1.7e-114	324394
1	M103 O103	3.5e-331	1.2e-333	-766.58	0.0	138	988	2053	6018	0.13968	2.8e-339	430882
1	M104 O104	1.2e-308	4.1e-311	-714.69	0.0	191	987	1622	3331	0.19352	8.5e-317	482647
1	M105 O105	2.5e-003	8.5e-006	-11.68	0.0	268	988	1285	4036	0.27126	1.8e-011	471801
1	M107 O107	1.5e-069	5.2e-072	-164.14	0.0	165	987	2294	9462	0.16717	8.8e-078	589135
1	M111 O111	3.3e-107	1.1e-109	-250.88	0.0	189	987	1507	4489	0.19149	2.4e-115	456025
1	M112 O112	1.5e-006	5.2e-009	-19.08	0.0	173	987	915	4116	0.17528	8.8e-015	592586
1	M113 O113	7.8e-167	2.6e-169	-388.16	0.0	152	988	994	2609	0.15385	7.4e-175	358904
1	M114 O114	4.7e-282	1.6e-284	-653.47	0.0	141	987	1416	3647	0.14286	3.2e-290	494479
1	M118 O118	9.4e-003	3.2e-005	-10.35	0.0	257	987	875	2782	0.26039	9.0e-011	355946
1	M120 O120	1.4e-015	4.7e-018	-39.89	0.0	230	986	602	1785	0.23327	1.2e-023	397536
1	M122 O122	1.9e-008	6.4e-011	-23.47	0.0	191	985	544	2021	0.19391	1.5e-016	427548
1	M124 O124	1.9e-049	6.5e-052	-117.86	0.0	197	985	560	1469	0.20000	1.2e-057	544152
1	M125 O125	9.0e-027	3.0e-029	-65.66	0.0	141	985	1879	9997	0.14315	5.2e-035	584004
1	M126 O126	1.4e-036	4.8e-039	-88.23	0.0	242	986	3182	10398	0.24544	9.5e-045	507252
1	M130 O130	5.1e-005	1.7e-007	-15.58	0.0	224	984	1403	5185	0.22764	2.9e-013	601966
1	M131 O131	1.4e-002	4.8e-005	-9.95	0.0	111	983	303	1869	0.11292	1.2e-010	403602
1	M132 O132	2.5e-005	8.6e-008	-16.27	0.0	280	982	1159	3382	0.28513	1.7e-013	515480
1	M143 O143	6.3e-261	2.1e-263	-604.82	0.0	162	992	3803	13379	0.16331	1.3e-268	167310
1	M144 O144	1.0e-121	3.5e-124	-284.27	0.0	152	992	2759	11508	0.15323	2.6e-129	133155
1	M145 O145	3.7e-039	1.3e-041	-94.18	0.0	158	992	2669	12878	0.15927	6.9e-047	182160
1	M146 O146	2.4e-022	8.0e-025	-55.48	0.0	184	992	2526	11062	0.18548	8.2e-030	98010
1	M147 O147	2.4e-097	8.0e-100	-228.18	0.0	216	992	2631	8182	0.21774	1.2e-104	68310
1	M149 O149	1.7e-023	5.7e-026	-58.13	0.0	104	992	1532	10926	0.10484	4.3e-031	133155
1	M150 O150	8.3e-198	2.8e-200	-459.48	0.0	214	992	2852	7746	0.21573	4.6e-205	60885
1	M152 O152	1.7e-028	5.8e-031	-69.62	0.0	279	991	2767	8000	0.28153	2.7e-036	211365
1	M154 O154	2.8e-125	9.4e-128	-292.49	0.0	151	991	3118	13357	0.15237	3.7e-133	251955
1	M155 O155	5.3e-006	1.8e-008	-17.83	0.0	277	991	711	2015	0.27952	4.5e-013	40095
1	M156 O156	1.8e-022	6.1e-025	-55.76	0.0	225	991	2554	9194	0.22704	4.3e-030	142560
1	M158 O158	1.3e-022	4.3e-025	-56.10	0.0	234	990	2966	10404	0.23636	1.3e-030	342836
1	M159 O159	8.9e-128	3.0e-130	-298.23	0.0	174	990	2886	10564	0.17576	8.7e-136	348270
1	M161 O161	3.5e-006	1.2e-008	-18.25	0.0	434	990	3522	7307	0.43838	3.7e-014	322582
1	M162 O162	5.2e-110	1.8e-112	-257.32	0.0	198	990	3240	11096	0.20000	5.3e-118	331968
1	M163 O163	1.2e-467	4.2e-470	-1080.78	0.0	180	990	2229	4602	0.18182	3.0e-475	141778
1	M165 O165	5.1e-073	1.7e-075	-172.14	0.0	196	990	833	2240	0.19798	5.7e-081	304304
1	M167 O167	6.5e-004	2.2e-006	-13.02	0.0	223	989	892	3223	0.22548	6.2e-012	357162
1	M168 O168	4.1e-055	1.4e-057	-130.93	0.0	199	989	1635	5520	0.20121	2.9e-063	468312
1	M169 O169	2.6e-078	8.8e-081	-184.33	0.0	175	989	3185	12952	0.17695	2.2e-086	406562
1	M171 O171	4.1e-004	1.4e-006	-13.49	0.0	477	989	1347	2441	0.48231	3.6e-012	384826
1	M172 O172	3.7e-087	1.3e-089	-204.70	0.0	159	989	595	1579	0.16077	3.7e-095	338390
1	M173 O173	1.9e-048	6.3e-051	-115.59	0.0	227	989	1439	4287	0.22952	1.7e-056	367042
1	M178 O178	2.4e-400	8.1e-403	-925.85	0.0	159	989	2567	6775	0.16077	3.0e-408	268736
1	M180 O180	7.1e-006	2.4e-008	-17.55	0.0	193	989	1038	4304	0.19515	6.8e-014	352222
1	M181 O181	4.7e-008	1.6e-010	-22.55	0.0	197	989	2714	11835	0.19919	4.2e-016	384332
1	M183 O183	5.8e-029	2.0e-031	-70.70	0.0	163	989	2205	10374	0.16481	5.2e-037	381862
1	M185 O185	2.1e-011	7.0e-014	-30.29	0.0	208	988	954	3474	0.21053	1.5e-019	464406
1	M188 O188	6.2e-004	2.1e-006	-13.08	0.0	130	988	1797	11721	0.13158	5.1e-012	410669
1	M191 O191	4.6e-230	1.6e-232	-533.76	0.0	134	988	1604	5084	0.13563	5.9e-238	262769
1	M192 O192	1.1e-205	3.6e-208	-477.65	0.0	184	988	1270	2891	0.18623	9.0e-214	402781
1	M193 O193	3.0e-015	1.0e-017	-39.14	0.0	245	987	1764	5764	0.24823	1.8e-023	549695
1	M197 O197	3.4e-014	1.1e-016	-36.71	0.0	197	987	807	2950	0.19959	2.5e-022	454546
1	M202 O202	4.7e-039	1.6e-041	-93.94	0.0	185	987	328	806	0.18744	3.7e-047	426445
1	M204 O204	9.9e-002	3.3e-004	-8.00	0.0	119	987	470	2972	0.12057	7.4e-010	449616
1	M207 O207	4.2e-086	1.4e-088	-202.27	0.0	201	987	3026	10504	0.20365	3.4e-094	416585
1	M208 O208	6.3e-038	2.1e-040	-91.35	0.0	163	987	1841	8134	0.16515	3.8e-046	555118
1	M210 O210	1.4e-056	4.8e-059	-134.28	0.0	179	987	993	3268	0.18136	1.2e-064	405246
1	M211 O211	1.1e-023	3.9e-026	-58.51	0.0	153	987	2475	12785	0.15502	8.7e-032	448137
1	M212 O212	1.6e-375	5.3e-378	-868.71	0.0	181	987	2598	6327	0.18338	1.1e-383	495958
1	M213 O213	2.7e-046	9.3e-049	-110.60	0.0	213	987	2557	8953	0.21581	1.6e-054	590614
1	M216 O216	4.2e-347	1.4e-349	-803.25	0.0	151	987	2084	5559	0.15299	3.0e-355	472294
1	M219 O219	3.1e-016	1.1e-018	-41.40	0.0	280	986	2360	6946	0.28398	2.0e-024	519060
1	M220 O220	3.6e-046	1.2e-048	-110.34	0.0	152	986	614	2145	0.15416	2.6e-054	467400
1	M221 O221	1.2e-002	4.1e-005	-10.11	0.0	168	986	57	152	0.17039	1.2e-009	33948
1	M224 O224	8.5e-017	2.9e-019	-42.69	0.0	386	986	5421	12416	0.39148	6.6e-025	441816
1	M228 O228	4.0e-006	1.4e-008	-18.11	0.0	142	986	216	903	0.14402	2.5e-014	548580
1	M229 O229	2.3e-002	7.9e-005	-9.45	0.0	181	985	880	3929	0.18376	1.4e-010	554976
1	M231 O231	1.5e-129	5.0e-132	-302.33	0.0	147	985	2207	8770	0.14924	1.2e-137	410328
1	M232 O232	2.3e-069	7.9e-072	-163.73	0.0	189	985	387	798	0.19188	1.4e-077	561372
1	M233 O233	2.1e-078	7.2e-081	-184.53	0.0	193	985	1430	4459	0.19594	1.2e-086	581052
1	M236 O236	1.6e-003	5.5e-006	-12.11	0.0	271	985	1060	3222	0.27513	1.1e-011	479700
1	M237 O237	2.6e-020	8.6e-023	-50.80	0.0	203	985	2533	10062	0.20609	1.4e-028	607620
1	M238 O238	1.9e-029	6.4e-032	-71.83	0.0	145	985	878	3920	0.14721	1.4e-037	469368
1	M239 O239	7.2e-030	2.5e-032	-72.79	0.0	191	985	952	3322	0.19391	4.6e-038	531360
1	M241 O241	2.8e-003	9.6e-006	-11.55	0.0	644	984	2078	2919	0.65447	2.0e-011	485108
1	M243 O243	7.6e-017	2.6e-019	-42.80	0.0	200	984	1434	5495	0.20325	4.7e-025	549429
1	M245 O245	1.7e-010	5.9e-013	-28.16	0.0	128	984	1067	6324	0.13008	7.7e-019	760068
1	M247 O247	5.5e-024	1.9e-026	-59.25	0.0	210	984	2657	10123	0.21341	3.7e-032	502293
1	M251 O251	9.3e-009	3.1e-011	-24.18	0.0	366	984	2832	6724	0.37195	5.9e-017	537154
1	M252 O252	1.2e-003	4.0e-006	-12.43	0.0	176	984	54	120	0.17886	7.0e-012	574470
1	M253 O253	9.8e-004	3.3e-006	-12.61	0.0	486	984	5722	10874	0.49390	8.5e-012	390345
1	M256 O256	8.3e-029	2.8e-031	-70.35	0.0	188	984	1752	6924	0.19106	5.6e-037	501802
1	M258 O258	7.1e-012	2.4e-014	-31.35	0.0	258	984	1264	3847	0.26220	4.4e-020	556794
1	M262 O262	2.1e-020	7.1e-023	-51.00	0.0	191	983	2538	10678	0.19430	1.3e-028	557285
1	M264 O264	4.5e-042	1.5e-044	-100.90	0.0	203	983	2843	10658	0.20651	3.1e-050	486090
1	M265 O265	2.1e-018	7.0e-021	-46.41	0.0	233	983	3017	10717	0.23703	1.4e-026	493455
1	M267 O267	2.2e-041	7.6e-044	-99.29	0.0	149	983	1904	9079	0.15158	1.4e-049	536663
1	M271 O271	2.6e-037	8.7e-040	-89.94	0.0	165	983	2414	10959	0.16785	1.3e-045	672670
1	M276 O276	4.4e-202	1.5e-204	-469.33	0.0	143	983	1548	4796	0.14547	3.3e-210	453684
1	M277 O277	4.1e-016	1.4e-018	-41.11	0.0	157	983	2449	12656	0.15972	2.7e-024	510149
1	M285 O285	4.1e-021	1.4e-023	-52.63	0.0	232	982	2194	7499	0.23625	2.6e-029	541940
1	M286 O286	6.1e-012	2.1e-014	-31.50	0.0	204	982	2116	8503	0.20774	3.9e-020	538020
1	M288 O288	2.5e-007	8.5e-010	-20.88	0.0	238	982	462	1371	0.24236	2.1e-015	411110
1	M289 O289	7.1e-015	2.4e-017	-38.27	0.0	100	982	1834	14365	0.10183	2.5e-023	956480
1	M297 O297	1.5e-041	5.0e-044	-99.70	0.0	202	982	3284	12603	0.20570	9.1e-050	555660
1	M298 O298	4.7e-012	1.6e-014	-31.77	0.0	188	982	1745	7447	0.19145	3.0e-020	531160
