# Supplementary material for: Motif signatures in stretch enhancers are enriched for disease-associated genetic variants
Source: Epigenetics Chromatin. 2015 Jul 16;8:23. doi: 10.1186/s13072-015-0015-7 (PMC4502539; doi:10.1186/s13072-015-0015-7)
Supplement: Additional file 4: — De novo motif disocvery results. Zip archive of de novo motif discovery results. Discovered motifs are condensed in MEME Minimal Motif Format. TOMTOM output HTML files documenting the comparison of the discovered motifs to known motifs and CentriMo output text files detailing the enrichment of the discovered motifs in SE or TE DHS sequences are also included. File names indicate the type of sequences used for the motif discovery, including the method of footprinting. Can be downloaded at http://fusion.nhgri.nih.gov/files/se-motifs/AdditionalFile4.zip. [file 13072_2015_15_MOESM4_ESM.zip › AdditionalFile4/GM12878.TE.vs.GM12878_Footprints_ConcatenatedEnhancers_SingleHitWellington.meme.CentriMo.txt]

# WARNING: this file is not sorted!
# db	id alt	E-value	adj_p-value	log_adj_p-value	bin_location	bin_width	total_width	sites_in_bin	total_sites	p_success	p-value	mult_tests
1	M1 O1	5.6e-125	1.2e-127	-292.28	0.0	121	989	827	2775	0.12235	3.8e-133	304798
1	M2 O2	6.0e-200	1.2e-202	-464.90	0.0	122	988	894	2430	0.12348	3.5e-208	352002
1	M3 O3	6.2e-208	1.3e-210	-483.29	0.0	151	989	804	1682	0.15268	3.9e-216	328016
1	M4 O4	8.5e-191	1.8e-193	-443.82	0.0	173	987	998	2203	0.17528	4.9e-199	361862
1	M5 O5	5.4e-023	1.1e-025	-57.45	0.0	118	988	135	391	0.11943	2.9e-031	387498
1	M6 O6	6.1e-192	1.3e-194	-446.46	0.0	116	988	984	3022	0.11741	3.6e-200	353481
1	M8 O8	3.3e-070	6.8e-073	-166.17	0.0	177	989	1468	5139	0.17897	1.8e-078	381862
1	M9 O9	8.6e-198	1.8e-200	-459.93	0.0	122	988	912	2525	0.12348	3.4e-206	523073
1	M11 O11	5.8e-335	1.2e-337	-775.79	0.0	147	989	1718	4339	0.14863	3.5e-343	347776
1	M12 O12	1.3e-216	2.6e-219	-503.30	0.0	120	988	728	1673	0.12146	6.6e-225	400316
1	M13 O13	3.4e-005	7.1e-008	-16.46	0.0	51	985	80	624	0.05178	1.7e-013	421644
1	M14 O14	1.8e-196	3.8e-199	-456.87	0.0	176	988	589	937	0.17814	9.7e-205	394893
1	M15 O15	2.4e-068	4.9e-071	-161.89	0.0	139	989	410	1139	0.14055	1.4e-076	360126
1	M16 O16	1.5e-200	3.2e-203	-466.25	0.0	174	988	1051	2315	0.17611	9.1e-209	355946
1	M17 O17	9.4e-110	2.0e-112	-257.22	0.0	170	988	890	2409	0.17206	5.2e-118	372215
1	M18 O18	1.4e-151	2.9e-154	-353.52	0.0	131	989	741	1987	0.13246	8.6e-160	343330
1	M19 O19	6.1e-228	1.3e-230	-529.36	0.0	117	989	999	2786	0.11830	2.7e-236	465842
1	M20 O20	5.5e-336	1.1e-338	-778.14	0.0	149	989	1376	3032	0.15066	3.2e-344	356174
1	M21 O21	3.8e-068	7.9e-071	-161.42	0.0	140	988	503	1530	0.14170	2.0e-076	387498
1	M22 O22	1.1e-171	2.3e-174	-399.82	0.0	174	988	738	1461	0.17611	5.7e-180	399330
1	M23 O23	5.7e-238	1.2e-240	-552.45	0.0	146	986	837	1695	0.14807	2.6e-246	461988
1	M24 O24	2.8e-007	5.7e-010	-21.28	0.0	88	984	97	458	0.08943	1.4e-015	398692
1	M25 O25	3.5e-219	7.2e-222	-509.20	0.0	143	989	754	1533	0.14459	2.1e-227	351728
1	M27 O27	2.0e-033	4.2e-036	-81.45	0.0	93	987	186	671	0.09422	1.1e-041	387005
1	M28 O28	3.7e-035	7.8e-038	-85.45	0.0	92	986	181	631	0.09331	2.1e-043	374412
1	M29 O29	2.1e-325	4.4e-328	-753.76	0.0	111	989	1380	3969	0.11223	1.2e-333	358150
1	M30 O30	3.1e-007	6.6e-010	-21.15	0.0	211	989	39	54	0.21335	1.8e-015	365066
1	M31 O31	3.3e-113	6.8e-116	-265.18	0.0	125	989	575	1628	0.12639	1.9e-121	349258
1	M32 O32	3.2e-028	6.8e-031	-69.47	0.0	127	987	868	4423	0.12867	1.6e-036	422501
1	M33 O33	2.8e-198	5.8e-201	-461.06	0.0	178	988	667	1130	0.18016	1.4e-206	399823
1	M34 O34	3.0e-261	6.2e-264	-606.06	0.0	129	987	984	2302	0.13070	1.6e-269	387498
1	M35 O35	7.4e-173	1.5e-175	-402.53	0.0	122	986	856	2459	0.12373	2.8e-181	540216
1	M36 O36	1.9e-184	3.9e-187	-429.22	0.0	176	990	737	1393	0.17778	1.3e-192	292942
1	M37 O37	3.0e-027	6.2e-030	-67.25	0.0	107	989	742	4342	0.10819	1.7e-035	373958
1	M38 O38	6.2e-035	1.3e-037	-84.94	0.0	157	987	284	787	0.15907	3.6e-043	363341
1	M39 O39	9.3e-028	1.9e-030	-68.42	0.0	136	988	109	223	0.13765	5.1e-036	379610
1	M40 O40	1.5e-230	3.1e-233	-535.37	0.0	172	988	977	1946	0.17409	7.9e-239	391442
1	M41 O41	7.6e-185	1.6e-187	-430.12	0.0	153	985	1000	2483	0.15533	3.4e-193	472320
1	M42 O42	2.6e-192	5.3e-195	-447.33	0.0	110	988	1071	3608	0.11134	1.4e-200	367285
1	M43 O43	7.5e-210	1.6e-212	-487.70	0.0	152	986	990	2303	0.15416	2.3e-218	672564
1	M44 O44	2.6e-202	5.4e-205	-470.34	0.0	177	989	1046	2259	0.17897	1.7e-210	327522
1	M45 O45	1.5e-326	3.0e-329	-756.44	0.0	148	990	1624	4013	0.14949	1.0e-334	301340
1	M46 O46	6.6e-190	1.4e-192	-441.77	0.0	172	990	813	1626	0.17374	3.3e-198	414466
1	M47 O47	3.3e-130	6.9e-133	-304.31	0.0	152	988	919	2594	0.15385	1.3e-138	520608
1	M48 O48	4.8e-191	1.0e-193	-444.39	0.0	118	986	911	2638	0.11968	1.6e-199	634680
1	M49 O49	1.0e-092	2.2e-095	-217.96	0.0	137	983	418	1009	0.13937	3.3e-101	654503
1	M50 O50	1.9e-184	3.9e-187	-429.21	0.0	176	990	754	1445	0.17778	1.3e-192	296400
1	M51 O51	2.9e-253	6.0e-256	-587.66	0.0	173	989	1175	2452	0.17492	1.7e-261	350740
1	M52 O52	1.2e-266	2.5e-269	-618.49	0.0	111	989	942	2397	0.11223	7.1e-275	346788
1	M53 O53	1.4e-103	3.0e-106	-242.99	0.0	126	988	538	1524	0.12753	7.9e-112	376652
1	M54 O54	3.1e-159	6.5e-162	-371.14	0.0	177	989	665	1278	0.17897	2.0e-167	325546
1	M55 O55	9.2e-099	1.9e-101	-231.91	0.0	187	989	1156	3283	0.18908	5.8e-107	329498
1	M56 O56	4.6e-221	9.6e-224	-513.52	0.0	166	988	1062	2326	0.16802	2.4e-229	401302
1	M57 O57	2.9e-127	6.1e-130	-297.54	0.0	165	987	549	1126	0.16717	9.2e-136	654704
1	M58 O58	1.2e-086	2.4e-089	-204.05	0.0	144	988	1093	4023	0.14575	5.7e-095	426938
1	M59 O59	3.9e-024	8.1e-027	-60.08	0.0	193	987	655	2168	0.19554	2.0e-032	404753
1	M60 O60	1.8e-090	3.8e-093	-212.81	0.0	169	987	1088	3405	0.17123	7.1e-099	532440
1	M61 O61	5.6e-085	1.2e-087	-200.17	0.0	173	985	682	1793	0.17563	2.2e-093	524472
1	M63 O63	1.5e-049	3.1e-052	-118.59	0.0	108	982	604	2807	0.10998	6.5e-058	484610
1	M64 O64	2.8e-267	5.9e-270	-619.92	0.0	174	990	1299	2769	0.17576	2.0e-275	294918
1	M65 O65	2.9e-029	6.1e-032	-71.88	0.0	108	988	807	4701	0.10931	1.5e-037	412641
1	M66 O66	3.2e-271	6.7e-274	-629.01	0.0	169	989	1792	4534	0.17088	1.7e-279	386802
1	M67 O67	2.7e-038	5.6e-041	-92.68	0.0	136	988	1154	5543	0.13765	8.9e-047	635477
1	M68 O68	1.9e-190	3.9e-193	-443.04	0.0	111	989	782	2187	0.11223	7.5e-199	519688
1	M69 O69	4.4e-035	9.2e-038	-85.27	0.0	157	987	520	1803	0.15907	1.8e-043	504339
1	M70 O70	2.6e-072	5.5e-075	-170.99	0.0	175	987	701	1960	0.17730	1.5e-080	373201
1	M71 O71	1.4e-187	2.9e-190	-436.41	0.0	184	988	1028	2207	0.18623	7.6e-196	384540
1	M72 O72	2.4e-005	5.0e-008	-16.82	0.0	121	989	64	197	0.12235	1.6e-013	307762
1	M73 O73	4.7e-206	9.8e-209	-478.96	0.0	116	990	1194	3933	0.11717	3.2e-214	302328
1	M74 O74	9.4e-185	2.0e-187	-429.91	0.0	117	987	944	2867	0.11854	4.7e-193	416092
1	M75 O75	4.4e-141	9.2e-144	-329.35	0.0	149	987	818	2142	0.15096	1.6e-149	564485
1	M76 O76	1.5e-035	3.1e-038	-86.38	0.0	83	987	234	1041	0.08409	8.2e-044	372215
1	M77 O77	1.6e-181	3.4e-184	-422.45	0.0	145	987	686	1455	0.14691	8.2e-190	411655
1	M78 O78	6.8e-003	1.4e-005	-11.16	0.0	196	986	63	141	0.19878	2.4e-011	604176
1	M79 O79	5.3e-193	1.1e-195	-448.91	0.0	129	985	838	2127	0.13096	2.1e-201	522504
1	M80 O80	4.0e-028	8.2e-031	-69.27	0.0	106	988	792	4711	0.10729	2.0e-036	411655
1	M81 O81	2.3e-184	4.8e-187	-429.01	0.0	176	990	658	1165	0.17778	1.6e-192	298870
1	M83 O83	1.3e-335	2.8e-338	-777.24	0.0	148	990	1564	3730	0.14949	9.9e-344	283062
1	M84 O84	4.1e-036	8.5e-039	-87.66	0.0	92	988	104	237	0.09312	3.0e-044	281010
1	M86 O86	1.0e-007	2.1e-010	-22.29	0.0	120	988	109	404	0.12146	5.8e-016	360383
1	M87 O87	1.1e-167	2.2e-170	-390.63	0.0	194	988	735	1351	0.19636	5.7e-176	391442
1	M88 O88	1.1e-011	2.2e-014	-31.44	0.0	110	986	69	189	0.11156	7.4e-020	301596
1	M89 O89	2.5e-259	5.3e-262	-601.61	0.0	117	987	858	1993	0.11854	1.2e-267	429403
1	M91 O91	1.5e-047	3.2e-050	-113.97	0.0	113	985	463	1889	0.11472	3.7e-056	869856
1	M92 O92	2.2e-022	4.6e-025	-56.04	0.0	262	984	802	2104	0.26626	7.4e-031	618169
1	M93 O93	4.2e-006	8.8e-009	-18.55	0.0	237	981	544	1682	0.24159	1.7e-014	506170
1	M94 O94	9.8e-151	2.1e-153	-351.58	0.0	107	991	566	1535	0.10797	1.1e-158	191565
1	M95 O95	7.4e-103	1.5e-105	-241.34	0.0	156	988	539	1281	0.15789	4.3e-111	361862
1	M96 O96	2.1e-277	4.5e-280	-643.23	0.0	169	989	1310	2816	0.17088	1.2e-285	366054
1	M97 O97	5.3e-122	1.1e-124	-285.42	0.0	126	990	984	3488	0.12727	4.1e-130	268736
1	M98 O98	2.0e-013	4.2e-016	-35.41	0.0	144	990	149	465	0.14545	1.3e-021	315172
1	M99 O99	1.3e-215	2.6e-218	-500.99	0.0	120	988	687	1519	0.12146	7.2e-224	367285
1	M100 O100	8.5e-085	1.8e-087	-199.76	0.0	195	987	960	2584	0.19757	2.6e-093	672452
1	M101 O101	1.4e-075	2.9e-078	-178.54	0.0	177	985	572	1434	0.17970	6.3e-084	455100
1	M102 O102	2.1e-007	4.4e-010	-21.55	0.0	244	984	1388	4628	0.24797	6.4e-016	688873
1	M103 O103	1.1e-308	2.3e-311	-715.29	0.0	149	989	1510	3670	0.15066	6.1e-317	371488
1	M104 O104	1.5e-048	3.2e-051	-116.27	0.0	118	990	1011	5143	0.11919	9.3e-057	346294
1	M105 O105	1.4e-346	2.9e-349	-802.54	0.0	146	990	1434	3234	0.14747	9.7e-355	297882
1	M106 O106	8.6e-175	1.8e-177	-406.97	0.0	174	990	1338	3502	0.17576	5.9e-183	304304
1	M107 O107	1.2e-087	2.4e-090	-206.35	0.0	138	990	600	1801	0.13939	5.2e-096	461396
1	M108 O108	3.9e-021	8.1e-024	-53.17	0.0	202	990	1431	5337	0.20404	1.7e-029	472758
1	M109 O109	2.2e-011	4.6e-014	-30.71	0.0	282	990	956	2611	0.28485	1.5e-019	313196
1	M110 O110	1.3e-204	2.6e-207	-475.67	0.0	143	991	696	1405	0.14430	1.6e-212	167805
1	M111 O111	1.9e-041	3.9e-044	-99.96	0.0	130	990	523	2072	0.13131	1.3e-049	288002
1	M112 O112	1.0e-125	2.2e-128	-293.96	0.0	124	988	618	1733	0.12551	5.8e-134	375666
1	M113 O113	2.8e-022	5.9e-025	-55.79	0.0	174	990	1386	5912	0.17576	2.0e-030	291460
1	M114 O114	1.4e-077	2.9e-080	-183.13	0.0	135	989	816	2986	0.13650	6.1e-086	485602
1	M115 O115	1.5e-018	3.1e-021	-47.22	0.0	217	991	148	295	0.21897	1.6e-026	191565
1	M116 O116	9.0e-187	1.9e-189	-434.56	0.0	175	989	993	2191	0.17695	5.4e-195	345306
1	M118 O118	3.1e-153	6.4e-156	-357.35	0.0	131	989	1110	3633	0.13246	1.8e-161	356668
1	M120 O120	6.1e-190	1.3e-192	-441.86	0.0	175	987	1063	2401	0.17730	2.7e-198	462927
1	M121 O121	1.5e-198	3.2e-201	-461.65	0.0	142	988	754	1634	0.14372	7.5e-207	427431
1	M124 O124	1.4e-198	2.8e-201	-461.78	0.0	167	985	1173	2825	0.16954	4.7e-207	598764
1	M125 O125	2.6e-022	5.4e-025	-55.88	0.0	360	986	1941	4310	0.36511	1.1e-030	512172
1	M126 O126	9.2e-122	1.9e-124	-284.87	0.0	108	986	462	1236	0.10953	3.4e-130	566784
1	M127 O127	6.1e-078	1.3e-080	-183.97	0.0	114	986	607	2281	0.11562	2.1e-086	602700
1	M128 O128	1.4e-030	3.0e-033	-74.89	0.0	90	986	204	834	0.09128	7.9e-039	379824
1	M132 O132	5.2e-168	1.1e-170	-391.36	0.0	140	992	666	1503	0.14113	9.4e-176	115335
1	M133 O133	6.4e-021	1.3e-023	-52.67	0.0	110	990	400	2041	0.11111	3.9e-029	343824
1	M134 O134	1.0e-130	2.1e-133	-305.50	0.0	96	990	516	1583	0.09697	8.9e-139	235144
1	M135 O135	5.3e-022	1.1e-024	-55.16	0.0	183	991	1126	4438	0.18466	3.5e-030	310860
1	M136 O136	4.1e-271	8.6e-274	-628.75	0.0	153	991	1564	4051	0.15439	4.9e-279	174735
1	M137 O137	3.0e-037	6.3e-040	-90.26	0.0	174	990	1078	4067	0.17576	1.5e-045	428792
1	M139 O139	4.3e-040	8.9e-043	-96.83	0.0	170	990	628	2077	0.17172	2.7e-048	326040
1	M141 O141	9.1e-061	1.9e-063	-144.42	0.0	152	990	814	2889	0.15354	5.2e-069	364078
1	M142 O142	4.4e-030	9.1e-033	-73.78	0.0	156	990	678	2657	0.15758	3.0e-038	300352
1	M143 O143	6.0e-060	1.3e-062	-142.53	0.0	134	990	656	2435	0.13535	3.6e-068	352222
1	M144 O144	8.7e-204	1.8e-206	-473.74	0.0	150	990	1204	3194	0.15152	6.6e-212	275652
1	M146 O146	6.3e-103	1.3e-105	-241.50	0.0	175	989	855	2276	0.17695	2.6e-111	504374
1	M148 O148	3.3e-027	6.8e-030	-67.16	0.0	170	988	1237	5145	0.17206	1.3e-035	521101
1	M149 O149	1.0e-016	2.1e-019	-42.99	0.0	155	989	358	1346	0.15672	7.2e-025	299364
1	M150 O150	5.4e-055	1.1e-057	-131.13	0.0	162	988	597	1848	0.16397	2.4e-063	470322
1	M151 O151	4.3e-002	9.1e-005	-9.31	0.0	356	988	1918	4741	0.36032	1.7e-010	531454
1	M152 O152	7.0e-023	1.5e-025	-57.19	0.0	109	989	465	2447	0.11021	3.3e-031	439660
1	M153 O153	1.6e-075	3.4e-078	-178.37	0.0	104	988	623	2616	0.10526	5.4e-084	638435
1	M154 O154	1.5e-110	3.1e-113	-259.06	0.0	126	988	784	2610	0.12753	6.5e-119	480675
1	M155 O155	5.8e-237	1.2e-239	-550.13	0.0	156	988	999	2146	0.15789	3.0e-245	403767
1	M156 O156	1.1e-193	2.4e-196	-450.45	0.0	180	988	1238	2908	0.18219	4.5e-202	526524
1	M157 O157	3.8e-039	7.8e-042	-94.65	0.0	233	987	1869	5855	0.23607	1.3e-047	581247
1	M158 O158	2.9e-005	6.0e-008	-16.64	0.0	71	987	525	5273	0.07194	8.7e-014	685763
1	M160 O160	1.7e-116	3.5e-119	-272.75	0.0	148	986	638	1623	0.15010	5.5e-125	640584
1	M161 O161	2.7e-066	5.6e-069	-157.16	0.0	105	987	383	1327	0.10638	1.1e-074	528496
1	M163 O163	5.1e-006	1.1e-008	-18.36	0.0	296	986	417	1009	0.30020	1.7e-014	624840
1	M166 O166	8.8e-020	1.8e-022	-50.06	0.0	112	986	923	5686	0.11359	3.3e-028	548088
1	M167 O167	1.1e-009	2.4e-012	-26.77	0.0	517	985	3340	5745	0.52487	4.0e-018	600732
1	M168 O168	7.6e-007	1.6e-009	-20.27	0.0	249	983	1462	4821	0.25331	2.6e-015	600984
1	M170 O170	2.0e-026	4.3e-029	-65.33	0.0	168	984	364	1136	0.17073	7.5e-035	567596
1	M173 O173	3.3e-019	6.8e-022	-48.74	0.0	252	982	1802	5602	0.25662	1.0e-027	678650
1	M174 O174	1.0e-027	2.1e-030	-68.32	0.0	186	982	1309	4997	0.18941	3.1e-036	684530
1	M177 O177	2.6e-040	5.5e-043	-97.31	0.0	137	983	1034	4741	0.13937	7.5e-049	732572
1	M178 O178	5.3e-025	1.1e-027	-62.07	0.0	161	991	333	1074	0.16246	3.8e-033	290565
1	M179 O179	2.1e-029	4.3e-032	-72.21	0.0	197	991	997	3438	0.19879	1.6e-037	279675
1	M180 O180	5.3e-003	1.1e-005	-11.41	0.0	533	991	2037	3433	0.53784	3.2e-011	341550
1	M181 O181	1.4e-185	2.9e-188	-431.82	0.0	117	991	1032	3302	0.11806	2.1e-193	135630
1	M183 O183	3.0e-063	6.3e-066	-150.12	0.0	115	991	812	3695	0.11604	2.4e-071	262845
1	M184 O184	3.1e-030	6.4e-033	-74.13	0.0	141	991	804	3619	0.14228	2.6e-038	242550
1	M185 O185	1.5e-002	3.1e-005	-10.37	0.0	358	992	1252	3004	0.36089	1.6e-010	196515
1	M187 O187	1.5e-085	3.1e-088	-201.49	0.0	175	991	1020	3095	0.17659	1.2e-093	265320
1	M188 O188	5.8e-032	1.2e-034	-78.10	0.0	180	990	820	2907	0.18182	3.4e-040	351728
1	M191 O191	5.5e-190	1.1e-192	-441.97	0.0	124	990	1057	3207	0.12525	4.0e-198	284050
1	M192 O192	1.5e-015	3.1e-018	-40.32	0.0	178	988	542	1996	0.18016	5.5e-024	560541
1	M193 O193	7.7e-024	1.6e-026	-59.40	0.0	254	988	1557	4651	0.25709	2.9e-032	547723
1	M194 O194	1.0e-135	2.2e-138	-316.98	0.0	127	989	505	1174	0.12841	6.3e-144	345306
1	M195 O195	1.0e-148	2.2e-151	-346.92	0.0	104	988	590	1690	0.10526	3.5e-157	612306
1	M196 O196	4.2e-005	8.8e-008	-16.25	0.0	120	988	371	2103	0.12146	1.8e-013	494479
1	M197 O197	2.6e-033	5.4e-036	-81.21	0.0	95	989	97	215	0.09606	1.6e-041	337896
1	M198 O198	2.0e-010	4.1e-013	-28.52	0.0	281	987	570	1451	0.28470	6.9e-019	593079
1	M201 O201	3.3e-005	6.9e-008	-16.49	0.0	113	989	35	79	0.11426	2.0e-013	351234
1	M203 O203	1.4e-008	2.9e-011	-24.27	0.0	150	986	573	2696	0.15213	4.8e-017	603684
1	M204 O204	3.7e-138	7.8e-141	-322.62	0.0	123	989	586	1521	0.12437	2.1e-146	366548
1	M208 O208	1.3e-025	2.7e-028	-63.48	0.0	156	988	1081	4807	0.15789	4.9e-034	546737
1	M212 O212	2.1e-170	4.3e-173	-396.88	0.0	118	986	768	2146	0.11968	6.9e-179	634680
1	M213 O213	1.9e-028	4.0e-031	-70.00	0.0	125	987	628	2999	0.12665	6.7e-037	598009
1	M214 O214	5.8e-083	1.2e-085	-195.52	0.0	121	987	958	4012	0.12259	2.2e-091	555118
1	M216 O216	1.3e-020	2.7e-023	-51.97	0.0	197	987	974	3501	0.19959	5.1e-029	529482
1	M217 O217	3.9e-007	8.1e-010	-20.93	0.0	351	987	712	1575	0.35562	2.2e-015	364820
1	M222 O222	9.3e-098	1.9e-100	-229.59	0.0	184	988	1501	4694	0.18623	3.5e-106	562020
1	M223 O223	2.8e-073	5.8e-076	-173.24	0.0	196	986	1749	5729	0.19878	1.0e-081	570720
1	M225 O225	1.4e-033	3.0e-036	-81.79	0.0	154	986	1102	4758	0.15619	4.5e-042	670596
1	M226 O226	2.9e-007	6.0e-010	-21.23	0.0	186	986	363	1300	0.18864	1.4e-015	442308
1	M227 O227	6.2e-011	1.3e-013	-29.67	0.0	120	986	442	2380	0.12170	2.0e-019	667152
1	M230 O230	1.2e-064	2.6e-067	-153.33	0.0	246	986	1844	5065	0.24949	4.4e-073	576624
1	M231 O231	7.2e-018	1.5e-020	-45.64	0.0	196	984	1364	5258	0.19919	2.7e-026	550902
1	M232 O232	1.6e-017	3.4e-020	-44.84	0.0	319	985	2086	5317	0.32386	5.0e-026	673548
1	M233 O233	5.8e-022	1.2e-024	-55.07	0.0	96	986	420	2437	0.09736	2.0e-030	598272
1	M235 O235	5.0e-018	1.1e-020	-46.00	0.0	288	986	1883	5229	0.29209	1.7e-026	620412
1	M236 O236	1.6e-104	3.4e-107	-245.16	0.0	177	985	861	2254	0.17970	5.6e-113	601224
1	M239 O239	7.4e-024	1.5e-026	-59.43	0.0	171	985	1154	4782	0.17360	2.1e-032	720780
1	M244 O244	5.9e-104	1.2e-106	-243.88	0.0	172	986	1194	3628	0.17444	2.1e-112	569736
1	M245 O245	4.7e-107	9.9e-110	-251.00	0.0	104	984	713	2725	0.10569	1.5e-115	667760
1	M249 O249	3.5e-010	7.2e-013	-27.95	0.0	104	984	833	5839	0.10569	1.0e-018	715878
1	M251 O251	1.2e-009	2.6e-012	-26.69	0.0	178	984	802	3334	0.18089	3.6e-018	721770
1	M252 O252	2.3e-029	4.8e-032	-72.11	0.0	214	984	1596	5471	0.21748	6.8e-038	707531
1	M253 O253	2.8e-008	5.7e-011	-23.58	0.0	109	983	228	1179	0.11089	8.5e-017	676107
1	M255 O255	1.6e-013	3.3e-016	-35.66	0.0	102	982	616	4029	0.10387	3.8e-022	851130
1	M256 O256	1.0e-010	2.2e-013	-29.16	0.0	86	982	690	5613	0.08758	3.1e-019	693840
1	M258 O258	3.7e-024	7.7e-027	-60.12	0.0	170	984	1216	5102	0.17276	1.1e-032	691819
1	M259 O259	8.5e-020	1.8e-022	-50.08	0.0	289	983	2098	5813	0.29400	2.7e-028	659904
1	M262 O262	1.6e-009	3.3e-012	-26.44	0.0	100	984	333	2031	0.10163	4.0e-018	826353
1	M265 O265	7.7e-004	1.6e-006	-13.35	0.0	440	982	1874	3711	0.44807	2.3e-012	706580
1	M272 O272	7.1e-012	1.5e-014	-31.84	0.0	211	981	942	3329	0.21509	2.0e-020	738430
1	M274 O274	1.2e-005	2.5e-008	-17.50	0.0	210	982	1186	4552	0.21385	3.1e-014	803110
1	M275 O275	4.9e-002	1.0e-004	-9.19	0.0	172	982	904	4247	0.17515	1.7e-010	616910
1	M278 O278	2.6e-067	5.3e-070	-159.51	0.0	136	992	831	3203	0.13710	7.8e-075	68310
1	M279 O279	3.3e-195	7.0e-198	-453.97	0.0	164	992	1574	4452	0.16532	8.2e-203	85140
1	M280 O280	4.7e-129	9.8e-132	-301.66	0.0	138	992	582	1430	0.13911	1.2e-136	82665
1	M281 O281	4.2e-082	8.9e-085	-193.54	0.0	140	992	468	1275	0.14113	1.1e-089	79200
1	M283 O283	4.9e-245	1.0e-247	-568.73	0.0	116	992	803	1877	0.11694	2.6e-252	38610
1	M284 O284	1.2e-028	2.4e-031	-70.50	0.0	218	992	1648	5653	0.21976	1.4e-036	177210
1	M285 O285	4.4e-024	9.2e-027	-59.95	0.0	190	992	1179	4477	0.19153	6.1e-032	150480
1	M286 O286	3.1e-038	6.4e-041	-92.54	0.0	186	992	1384	5152	0.18750	3.6e-046	179190
1	M287 O287	9.6e-076	2.0e-078	-178.91	0.0	116	992	698	2802	0.11694	1.5e-083	137115
1	M288 O288	1.1e-329	2.4e-332	-763.59	0.0	119	991	1182	2880	0.12008	1.0e-337	232155
1	M289 O289	1.8e-024	3.8e-027	-60.83	0.0	143	991	685	3049	0.14430	1.5e-032	261855
1	M290 O290	1.2e-023	2.6e-026	-58.93	0.0	129	991	292	1121	0.13017	8.9e-032	289080
1	M291 O291	7.6e-025	1.6e-027	-61.71	0.0	237	991	1741	5633	0.23915	4.6e-033	344520
1	M292 O292	9.2e-110	1.9e-112	-257.24	0.0	167	991	780	2034	0.16852	1.1e-117	174735
1	M294 O294	1.7e-015	3.6e-018	-40.15	0.0	235	991	1484	4965	0.23713	1.5e-023	242055
1	M295 O295	4.8e-003	9.9e-006	-11.52	0.0	101	991	201	1238	0.10192	3.9e-011	253935
1	M296 O296	7.0e-036	1.5e-038	-87.12	0.0	137	991	1210	5929	0.13824	5.9e-044	249975
1	M298 O298	1.1e-015	2.3e-018	-40.63	0.0	321	991	2073	5324	0.32392	5.7e-024	394020
1	M299 O299	6.4e-004	1.3e-006	-13.53	0.0	197	991	1362	5784	0.19879	3.8e-012	349965
1	M300 O300	1.8e-006	3.7e-009	-19.41	0.0	193	991	1017	4185	0.19475	1.1e-014	347490
1	M301 O301	7.7e-020	1.6e-022	-50.18	0.0	157	991	892	3967	0.15843	6.1e-028	262350
1	M302 O302	2.2e-050	4.7e-053	-120.50	0.0	135	991	857	3638	0.13623	1.7e-058	278190
1	M303 O303	1.5e-157	3.2e-160	-367.25	0.0	125	991	564	1302	0.12614	2.2e-165	147510
1	M304 O304	1.5e-033	3.1e-036	-81.75	0.0	183	991	1328	5076	0.18466	1.1e-041	284625
1	M305 O305	1.3e-002	2.6e-005	-10.55	0.0	356	990	2038	5053	0.35960	6.5e-011	403598
1	M306 O306	5.3e-022	1.1e-024	-55.17	0.0	248	990	1725	5397	0.25051	2.3e-030	486096
1	M307 O307	1.8e-225	3.7e-228	-523.67	0.0	182	990	951	1811	0.18384	1.4e-233	264784
1	M308 O308	5.0e-026	1.0e-028	-64.44	0.0	200	990	1446	5325	0.20202	2.3e-034	456456
1	M309 O309	5.2e-153	1.1e-155	-356.82	0.0	108	990	654	1913	0.10909	3.6e-161	303316
1	M310 O310	1.5e-296	3.1e-299	-687.33	0.0	118	990	1325	3733	0.11919	1.2e-304	256386
1	M312 O312	4.7e-058	9.7e-061	-138.18	0.0	226	990	1781	5383	0.22828	3.0e-066	323076
1	M313 O313	1.1e-256	2.3e-259	-595.55	0.0	118	990	1224	3576	0.11919	7.1e-265	319124
1	M314 O314	4.3e-023	9.0e-026	-57.67	0.0	196	990	869	3038	0.19798	2.0e-031	446576
1	M315 O315	1.9e-003	4.0e-006	-12.42	0.0	96	990	456	3437	0.09697	9.2e-012	439660
1	M316 O316	9.7e-055	2.0e-057	-130.54	0.0	122	990	738	3206	0.12323	4.8e-063	426322
1	M317 O317	3.9e-010	8.0e-013	-27.85	0.0	208	990	927	3403	0.21010	2.8e-018	283556
1	M318 O318	4.3e-007	8.9e-010	-20.84	0.0	340	990	2219	5635	0.34343	2.0e-015	452504
1	M319 O319	7.3e-010	1.5e-012	-27.22	0.0	166	990	637	2750	0.16768	4.7e-018	325052
1	M321 O321	2.1e-083	4.5e-086	-196.53	0.0	128	990	651	2219	0.12929	9.9e-092	450528
1	M322 O322	4.7e-103	9.9e-106	-241.78	0.0	138	990	650	1891	0.13939	3.2e-111	311714
1	M323 O323	3.0e-019	6.3e-022	-48.82	0.0	112	990	478	2570	0.11313	1.6e-027	387790
1	M324 O324	5.9e-024	1.2e-026	-59.66	0.0	364	990	2095	4634	0.36768	3.6e-032	341848
1	M325 O325	1.4e-016	2.9e-019	-42.68	0.0	272	990	1732	5091	0.27475	6.7e-025	437190
1	M326 O326	3.6e-084	7.4e-087	-198.32	0.0	144	990	919	3219	0.14545	1.6e-092	448552
1	M327 O327	1.3e-004	2.7e-007	-15.14	0.0	455	989	1341	2527	0.46006	6.9e-013	388284
1	M328 O328	1.7e-033	3.5e-036	-81.64	0.0	133	989	335	1174	0.13448	9.2e-042	381862
1	M330 O330	1.4e-051	3.0e-054	-123.24	0.0	131	989	515	1872	0.13246	8.5e-060	352222
1	M333 O333	2.3e-004	4.9e-007	-14.54	0.0	305	989	58	84	0.30839	1.5e-012	314184
1	M334 O334	6.4e-022	1.3e-024	-54.98	0.0	237	989	1610	5207	0.23964	2.3e-030	580450
1	M335 O335	2.9e-011	6.0e-014	-30.44	0.0	191	989	1150	4657	0.19312	1.1e-019	525616
1	M336 O336	1.1e-025	2.3e-028	-63.63	0.0	147	989	935	4283	0.14863	4.7e-034	489554
1	M337 O337	5.8e-014	1.2e-016	-36.65	0.0	209	989	930	3290	0.21132	2.9e-022	420394
1	M338 O338	7.1e-002	1.5e-004	-8.82	0.0	269	989	709	2130	0.27199	3.2e-010	453492
1	M340 O340	5.9e-040	1.2e-042	-96.50	0.0	122	988	446	1781	0.12348	2.1e-048	581247
1	M343 O343	7.6e-007	1.6e-009	-20.27	0.0	314	988	1749	4706	0.31781	2.8e-015	557090
1	M344 O344	6.0e-013	1.2e-015	-34.32	0.0	134	988	611	3100	0.13563	2.1e-021	589135
1	M345 O345	2.4e-096	4.9e-099	-226.36	0.0	96	988	382	1156	0.09717	8.3e-105	590614
1	M346 O346	2.6e-008	5.4e-011	-23.65	0.0	552	988	1541	2402	0.55870	1.0e-016	516664
1	M347 O347	2.0e-018	4.2e-021	-46.92	0.0	164	988	975	4244	0.16599	7.0e-027	600474
1	M349 O349	9.6e-095	2.0e-097	-222.65	0.0	118	988	745	2750	0.11943	4.6e-103	439263
1	M351 O351	6.1e-005	1.3e-007	-15.88	0.0	204	988	1012	3980	0.20648	2.4e-013	537863
1	M352 O352	4.7e-016	9.8e-019	-41.46	0.0	232	988	1485	4991	0.23482	1.6e-024	630547
1	M353 O353	5.3e-076	1.1e-078	-179.51	0.0	124	988	504	1626	0.12551	1.9e-084	567443
1	M355 O355	2.2e-006	4.6e-009	-19.19	0.0	200	988	113	279	0.20243	9.4e-015	491028
1	M356 O356	1.3e-012	2.8e-015	-33.53	0.0	318	988	1856	4810	0.32186	4.7e-021	584205
1	M359 O359	4.1e-018	8.6e-021	-46.20	0.0	218	988	1174	4015	0.22065	1.5e-026	581247
1	M360 O360	7.1e-016	1.5e-018	-41.06	0.0	258	988	1539	4700	0.26113	2.9e-024	512227
1	M361 O361	3.9e-018	8.1e-021	-46.26	0.0	126	988	191	679	0.12753	1.6e-026	505325
1	M362 O362	2.3e-199	4.7e-202	-463.56	0.0	175	987	1082	2409	0.17730	1.1e-207	438277
1	M363 O363	5.3e-011	1.1e-013	-29.83	0.0	441	987	2428	4744	0.44681	1.8e-019	634984
1	M364 O364	2.0e-010	4.1e-013	-28.52	0.0	171	987	914	4009	0.17325	6.7e-019	611320
1	M367 O367	1.2e-019	2.5e-022	-49.73	0.0	99	987	430	2501	0.10030	4.3e-028	581740
1	M369 O369	7.0e-011	1.5e-013	-29.55	0.0	295	987	2031	5740	0.29889	2.1e-019	696609
1	M370 O370	7.0e-021	1.5e-023	-52.58	0.0	213	987	1569	5621	0.21581	2.6e-029	563499
1	M371 O371	1.2e-010	2.4e-013	-29.05	0.0	209	987	984	3588	0.21175	4.0e-019	596037
1	M373 O373	1.6e-131	3.2e-134	-307.37	0.0	159	987	1337	4198	0.16109	5.7e-140	565964
1	M374 O374	6.4e-023	1.3e-025	-57.28	0.0	215	987	1601	5642	0.21783	1.9e-031	686256
1	M375 O375	2.8e-017	5.7e-020	-44.30	0.0	147	987	1161	5808	0.14894	8.2e-026	697102
1	M377 O377	1.0e-013	2.1e-016	-36.08	0.0	175	987	750	3040	0.17730	4.5e-022	479689
1	M378 O378	1.0e-141	2.2e-144	-330.80	0.0	103	987	980	3892	0.10436	5.2e-150	419050
1	M379 O379	9.6e-011	2.0e-013	-29.24	0.0	250	986	1414	4525	0.25355	3.0e-019	669120
1	M381 O381	1.9e-037	4.0e-040	-90.73	0.0	152	986	899	3677	0.15416	6.6e-046	600732
1	M382 O382	2.4e-024	5.1e-027	-60.55	0.0	172	986	1282	5368	0.17444	7.0e-033	726192
1	M384 O384	7.5e-030	1.6e-032	-73.24	0.0	140	986	102	187	0.14199	4.6e-038	337020
1	M386 O386	2.3e-043	4.9e-046	-104.34	0.0	176	986	381	997	0.17850	7.2e-052	674040
1	M390 O390	1.3e-003	2.6e-006	-12.85	0.0	170	986	1092	5219	0.17241	3.8e-012	695196
1	M391 O391	1.6e-024	3.2e-027	-60.99	0.0	264	986	1594	4582	0.26775	5.6e-033	583512
1	M392 O392	2.4e-089	5.0e-092	-210.23	0.0	180	986	1416	4541	0.18256	8.6e-098	579576
1	M393 O393	1.9e-007	4.1e-010	-21.63	0.0	258	986	938	2849	0.26166	6.8e-016	596304
1	M397 O397	2.9e-036	6.1e-039	-87.99	0.0	148	986	622	2385	0.15010	1.2e-044	502332
1	M398 O398	1.1e-014	2.4e-017	-38.28	0.0	128	986	732	3952	0.12982	4.8e-023	494952
1	M399 O399	2.1e-010	4.5e-013	-28.44	0.0	526	986	2260	3735	0.53347	7.9e-019	564816
1	M400 O400	1.3e-036	2.8e-039	-88.78	0.0	202	986	1632	5774	0.20487	4.9e-045	570720
1	M402 O402	9.1e-042	1.9e-044	-100.67	0.0	131	985	568	2277	0.13299	4.3e-050	445752
1	M403 O403	1.0e-030	2.1e-033	-75.23	0.0	251	985	1079	2970	0.25482	3.8e-039	552024
1	M404 O404	5.9e-025	1.2e-027	-61.97	0.0	217	985	1233	4095	0.22030	1.8e-033	666168
1	M406 O406	5.0e-031	1.0e-033	-75.94	0.0	127	985	934	4744	0.12893	1.8e-039	599256
1	M408 O408	6.0e-006	1.2e-008	-18.20	0.0	169	985	456	1895	0.17157	1.8e-014	689784
1	M409 O409	9.3e-016	1.9e-018	-40.78	0.0	87	985	332	2117	0.08832	2.9e-024	663216
1	M412 O412	2.5e-005	5.2e-008	-16.76	0.0	177	985	1193	5438	0.17970	6.3e-014	832956
1	M413 O413	2.5e-011	5.2e-014	-30.59	0.0	233	985	1188	3968	0.23655	7.1e-020	729636
1	M414 O414	4.7e-016	9.9e-019	-41.46	0.0	177	985	1246	5296	0.17970	1.4e-024	705036
1	M417 O417	4.2e-020	8.8e-023	-50.79	0.0	214	984	1589	5677	0.21748	1.2e-028	741901
1	M418 O418	1.6e-005	3.4e-008	-17.19	0.0	310	984	1660	4522	0.31504	5.4e-014	633881
1	M419 O419	7.9e-004	1.7e-006	-13.31	0.0	156	984	1062	5477	0.15854	2.0e-012	831754
1	M421 O421	8.0e-007	1.7e-009	-20.21	0.0	100	984	737	5453	0.10163	2.5e-015	673161
1	M422 O422	2.2e-004	4.6e-007	-14.60	0.0	288	984	1599	4696	0.29268	7.4e-013	619151
1	M423 O423	4.2e-010	8.6e-013	-27.78	0.0	92	984	349	2317	0.09350	1.2e-018	694274
1	M425 O425	4.1e-002	8.6e-005	-9.37	0.0	232	984	1272	4605	0.23577	1.2e-010	721770
1	M426 O426	1.4e-021	3.0e-024	-54.17	0.0	366	984	2434	5442	0.37195	4.1e-030	730117
1	M429 O429	2.7e-021	5.6e-024	-53.54	0.0	152	984	1060	4918	0.15447	7.2e-030	772343
1	M431 O431	3.2e-002	6.7e-005	-9.61	0.0	112	984	747	5232	0.11382	1.0e-010	661377
1	M432 O432	2.3e-019	4.7e-022	-49.10	0.0	94	984	390	2316	0.09553	8.0e-028	593619
1	M433 O433	5.4e-014	1.1e-016	-36.71	0.0	164	984	714	3036	0.16667	2.1e-022	534208
1	M439 O439	1.9e-021	4.0e-024	-53.88	0.0	187	983	1082	4126	0.19023	6.3e-030	639282
1	M440 O440	2.5e-006	5.3e-009	-19.06	0.0	85	983	566	4723	0.08647	6.3e-015	830281
1	M441 O441	1.9e-005	4.0e-008	-17.03	0.0	109	983	189	987	0.11089	8.3e-014	482653
1	M442 O442	4.5e-010	9.4e-013	-27.69	0.0	555	983	2527	3994	0.56460	1.4e-018	687400
1	M443 O443	2.5e-020	5.3e-023	-51.29	0.0	141	983	1064	5338	0.14344	7.3e-029	732081
1	M444 O444	2.2e-004	4.6e-007	-14.60	0.0	205	983	1290	5172	0.20855	7.2e-013	629953
1	M446 O446	1.6e-005	3.3e-008	-17.21	0.0	301	983	278	624	0.30621	1.3e-013	251883
1	M448 O448	9.2e-006	1.9e-008	-17.77	0.0	107	983	789	5572	0.10885	2.8e-014	693292
1	M449 O449	2.0e-007	4.1e-010	-21.62	0.0	413	983	2550	5376	0.42014	7.1e-016	575452
1	M451 O451	5.7e-011	1.2e-013	-29.76	0.0	349	983	1926	4594	0.35504	1.4e-019	828317
1	M453 O453	4.5e-006	9.3e-009	-18.49	0.0	561	983	3082	4938	0.57070	1.4e-014	646647
1	M455 O455	3.0e-023	6.2e-026	-58.05	0.0	136	982	312	1157	0.13849	9.9e-032	624750
1	M459 O459	2.7e-018	5.6e-021	-46.64	0.0	122	982	829	4632	0.12424	7.9e-027	701680
1	M460 O460	6.8e-004	1.4e-006	-13.47	0.0	232	982	860	2943	0.23625	1.7e-012	848680
1	M461 O461	5.6e-024	1.2e-026	-59.71	0.0	122	982	878	4770	0.12424	1.6e-032	721770
1	M462 O462	2.3e-015	4.9e-018	-39.86	0.0	110	982	880	5627	0.11202	6.8e-024	718830
1	M463 O463	4.6e-011	9.5e-014	-29.98	0.0	332	982	1204	2876	0.33809	1.8e-019	517440
1	M465 O465	1.1e-014	2.3e-017	-38.29	0.0	424	982	2472	4927	0.43177	3.2e-023	733040
1	M467 O467	9.0e-010	1.9e-012	-27.00	0.0	234	982	1492	5126	0.23829	2.6e-018	715890
1	M469 O469	5.9e-006	1.2e-008	-18.22	0.0	434	982	1805	3573	0.44196	1.9e-014	637980
1	M470 O470	3.9e-031	8.1e-034	-76.20	0.0	218	982	1736	5872	0.22200	1.3e-039	644840
1	M471 O471	4.0e-025	8.4e-028	-62.35	0.0	246	982	1664	5108	0.25051	1.3e-033	660520
1	M473 O473	1.7e-008	3.6e-011	-24.05	0.0	192	982	726	2787	0.19552	4.5e-017	802620
1	M475 O475	1.1e-004	2.3e-007	-15.30	0.0	154	982	939	4797	0.15682	3.2e-013	718830
1	M477 O477	5.1e-003	1.1e-005	-11.44	0.0	198	982	219	713	0.20163	1.8e-011	603190
1	M479 O479	4.6e-013	9.6e-016	-34.58	0.0	96	982	734	5294	0.09776	1.4e-021	692370
1	M481 O481	9.7e-013	2.0e-015	-33.83	0.0	148	982	608	2792	0.15071	3.3e-021	607600
1	M482 O482	1.5e-005	3.1e-008	-17.30	0.0	190	982	907	3729	0.19348	4.0e-014	765870
