# Supplementary material for: Motif signatures in stretch enhancers are enriched for disease-associated genetic variants
Source: Epigenetics Chromatin. 2015 Jul 16;8:23. doi: 10.1186/s13072-015-0015-7 (PMC4502539; doi:10.1186/s13072-015-0015-7)
Supplement: Additional file 4: — De novo motif disocvery results. Zip archive of de novo motif discovery results. Discovered motifs are condensed in MEME Minimal Motif Format. TOMTOM output HTML files documenting the comparison of the discovered motifs to known motifs and CentriMo output text files detailing the enrichment of the discovered motifs in SE or TE DHS sequences are also included. File names indicate the type of sequences used for the motif discovery, including the method of footprinting. Can be downloaded at http://fusion.nhgri.nih.gov/files/se-motifs/AdditionalFile4.zip. [file 13072_2015_15_MOESM4_ESM.zip › AdditionalFile4/GM12878.TE.vs.GM12878_StretchEnhancersDHS.meme.CentriMo.txt]

# WARNING: this file is not sorted!
# db	id alt	E-value	adj_p-value	log_adj_p-value	bin_location	bin_width	total_width	sites_in_bin	total_sites	p_success	p-value	mult_tests
1	M1 O1	1.1e-187	3.8e-190	-436.16	0.0	152	988	800	1758	0.15385	1.0e-195	371722
1	M2 O2	1.6e-202	5.5e-205	-470.32	0.0	174	988	729	1309	0.17611	1.5e-210	374187
1	M3 O3	2.0e-254	6.7e-257	-589.87	0.0	174	988	1765	4443	0.17611	1.7e-262	402288
1	M5 O5	9.5e-221	3.2e-223	-512.30	0.0	174	988	709	1190	0.17611	8.3e-229	388977
1	M6 O6	1.0e-147	3.4e-150	-344.16	0.0	115	989	655	1855	0.11628	1.0e-155	334438
1	M7 O7	3.5e-176	1.2e-178	-409.69	0.0	174	990	588	1007	0.17576	4.7e-184	251940
1	M9 O9	2.2e-307	7.3e-310	-711.81	0.0	149	989	1565	3889	0.15066	2.1e-315	346788
1	M10 O10	1.5e-097	5.1e-100	-228.63	0.0	177	989	432	845	0.17897	9.7e-106	524628
1	M12 O12	1.7e-200	5.7e-203	-465.69	0.0	174	988	1112	2518	0.17611	1.5e-208	376159
1	M13 O13	1.1e-221	3.6e-224	-514.49	0.0	172	990	714	1214	0.17374	1.2e-229	301834
1	M14 O14	1.7e-005	5.8e-008	-16.67	0.0	129	989	449	2463	0.13043	1.7e-013	348270
1	M15 O15	4.4e-003	1.5e-005	-11.12	0.0	107	989	692	5027	0.10819	4.3e-011	347776
1	M16 O16	4.7e-304	1.6e-306	-704.13	0.0	118	988	1222	3221	0.11943	4.1e-312	388977
1	M17 O17	9.9e-047	3.3e-049	-111.62	0.0	164	988	507	1545	0.16599	9.2e-055	364820
1	M18 O18	5.9e-002	2.0e-004	-8.52	0.0	233	987	366	1164	0.23607	6.8e-010	295800
1	M21 O21	1.3e-017	4.5e-020	-44.56	0.0	239	989	1345	4318	0.24166	1.3e-025	354692
1	M22 O22	4.0e-003	1.3e-005	-11.22	0.0	109	989	249	1507	0.11021	7.5e-011	179816
1	M23 O23	1.4e-320	4.7e-323	-742.20	0.0	118	990	1221	3117	0.11919	1.5e-328	310726
1	M26 O26	3.6e-136	1.2e-138	-317.57	0.0	125	989	590	1532	0.12639	4.2e-144	286026
1	M27 O27	1.9e-063	6.6e-066	-150.09	0.0	138	990	382	1066	0.13939	2.5e-071	265772
1	M28 O28	1.1e-260	3.6e-263	-604.30	0.0	174	988	1091	2144	0.17611	8.7e-269	414120
1	M29 O29	4.0e-293	1.4e-295	-678.95	0.0	148	988	1532	3876	0.14980	3.2e-301	424473
1	M35 O35	6.6e-079	2.2e-081	-185.71	0.0	110	990	272	663	0.11111	8.9e-087	249964
1	M36 O36	6.2e-006	2.1e-008	-17.68	0.0	265	989	188	432	0.26795	5.6e-014	374946
1	M37 O37	4.5e-119	1.5e-121	-278.19	0.0	181	989	592	1217	0.18301	3.0e-127	511784
1	M38 O38	9.7e-190	3.3e-192	-440.91	0.0	196	988	1322	3005	0.19838	8.1e-198	406232
1	M39 O39	5.1e-242	1.7e-244	-561.29	0.0	121	991	755	1644	0.12210	8.9e-250	192060
1	M41 O41	1.2e-102	4.2e-105	-240.34	0.0	126	990	390	921	0.12727	3.3e-110	126958
1	M42 O42	1.8e-126	6.1e-129	-295.23	0.0	144	988	405	770	0.14575	1.5e-134	419543
1	M43 O43	9.0e-004	3.1e-006	-12.69	0.0	414	988	665	1300	0.41903	1.3e-011	244528
1	M44 O44	6.6e-003	2.2e-005	-10.71	0.0	126	988	378	2144	0.12753	5.2e-011	431375
1	M45 O45	1.5e-005	5.1e-008	-16.79	0.0	429	989	1384	2749	0.43377	1.4e-013	356174
1	M47 O47	5.3e-016	1.8e-018	-40.86	0.0	233	989	1388	4625	0.23559	4.9e-024	369512
1	M49 O49	8.9e-025	3.0e-027	-61.06	0.0	285	987	1780	4836	0.28875	6.7e-033	453067
1	M51 O51	1.8e-203	6.0e-206	-472.54	0.0	170	990	1064	2391	0.17172	2.4e-211	255892
1	M52 O52	7.5e-013	2.6e-015	-33.60	0.0	227	989	1566	5525	0.22952	7.5e-021	340366
1	M53 O53	7.3e-084	2.5e-086	-197.11	0.0	151	989	790	2509	0.15268	8.6e-092	288002
1	M54 O54	2.8e-075	9.4e-078	-177.36	0.0	95	989	280	809	0.09606	2.8e-083	341354
1	M55 O55	5.0e-142	1.7e-144	-331.03	0.0	111	987	848	2925	0.11246	3.8e-150	452574
1	M58 O58	9.2e-015	3.1e-017	-38.01	0.0	96	984	771	5554	0.09756	6.7e-023	466941
1	M61 O61	6.7e-006	2.3e-008	-17.61	0.0	218	990	543	1847	0.22020	8.7e-014	260832
1	M62 O62	1.7e-009	5.6e-012	-25.91	0.0	252	990	564	1616	0.25455	1.8e-017	313196
1	M63 O63	1.2e-002	4.2e-005	-10.09	0.0	219	991	746	2754	0.22099	4.4e-010	95040
1	M64 O64	5.9e-024	2.0e-026	-59.17	0.0	152	990	545	2173	0.15354	6.1e-032	329498
1	M65 O65	9.0e-212	3.1e-214	-491.64	0.0	170	990	1512	3933	0.17172	9.9e-220	308256
1	M66 O66	1.9e-010	6.3e-013	-28.09	0.0	232	990	412	1196	0.23434	5.8e-018	108680
1	M68 O68	1.9e-002	6.4e-005	-9.66	0.0	351	989	441	980	0.35490	5.1e-010	125970
1	M70 O70	1.3e-003	4.5e-006	-12.31	0.0	194	988	592	2337	0.19636	1.2e-011	380596
1	M71 O71	3.3e-204	1.1e-206	-474.22	0.0	173	989	720	1285	0.17492	2.9e-212	385320
1	M74 O74	3.1e-002	1.0e-004	-9.17	0.0	502	988	1268	2207	0.50810	2.6e-010	401302
1	M79 O79	1.4e-003	4.6e-006	-12.29	0.0	139	985	900	5156	0.14112	1.1e-011	403932
1	M86 O86	4.1e-002	1.4e-004	-8.88	0.0	208	990	378	1346	0.21010	5.7e-010	243048
1	M87 O87	3.3e-317	1.1e-319	-734.42	0.0	149	991	1688	4303	0.15035	6.1e-325	183150
1	M88 O88	6.2e-146	2.1e-148	-340.04	0.0	125	991	892	2816	0.12614	1.1e-153	195525
1	M90 O90	1.4e-008	4.9e-011	-23.74	0.0	511	989	378	551	0.51668	5.3e-016	92872
1	M92 O92	2.5e-002	8.5e-005	-9.38	0.0	121	991	416	2542	0.12210	4.3e-010	196515
1	M95 O95	2.2e-024	7.4e-027	-60.17	0.0	326	990	1635	3893	0.32929	2.1e-032	345800
1	M96 O96	1.0e-010	3.5e-013	-28.67	0.0	169	991	490	1974	0.17053	1.7e-018	207405
1	M99 O99	2.4e-015	8.2e-018	-39.35	0.0	122	990	347	1653	0.12323	3.0e-023	268242
1	M102 O102	1.6e-058	5.5e-061	-138.76	0.0	168	988	355	839	0.17004	2.4e-066	224808
1	M103 O103	9.6e-161	3.2e-163	-374.14	0.0	112	988	738	2183	0.11336	7.7e-169	419050
1	M104 O104	2.6e-126	8.7e-129	-294.87	0.0	141	987	463	977	0.14286	2.2e-134	402288
1	M107 O107	8.2e-039	2.8e-041	-93.38	0.0	219	987	1254	3896	0.22188	5.7e-047	490042
1	M111 O111	2.7e-044	9.1e-047	-106.01	0.0	87	987	346	1633	0.08815	2.0e-052	460462
1	M113 O113	4.2e-070	1.4e-072	-165.43	0.0	154	988	314	683	0.15587	4.0e-078	353481
1	M114 O114	1.9e-127	6.4e-130	-297.47	0.0	117	987	562	1552	0.11854	1.8e-135	360876
1	M120 O120	1.6e-010	5.3e-013	-28.26	0.0	216	986	274	768	0.21907	2.3e-018	232224
1	M124 O124	4.9e-026	1.7e-028	-63.97	0.0	99	985	230	979	0.10051	3.3e-034	505284
1	M125 O125	1.3e-013	4.3e-016	-35.39	0.0	101	985	607	4020	0.10254	8.7e-022	491016
1	M126 O126	1.2e-013	4.0e-016	-35.47	0.0	312	986	1533	3948	0.31643	9.2e-022	430992
1	M143 O143	1.9e-094	6.5e-097	-221.48	0.0	176	992	1419	4618	0.17742	3.7e-102	172755
1	M144 O144	8.6e-045	2.9e-047	-107.15	0.0	200	992	1404	4771	0.20161	2.1e-052	140580
1	M145 O145	3.7e-018	1.3e-020	-45.82	0.0	184	992	1250	5112	0.18548	6.7e-026	188100
1	M146 O146	5.8e-015	2.0e-017	-38.46	0.0	168	992	977	4304	0.16935	2.2e-022	89100
1	M147 O147	2.2e-050	7.5e-053	-120.02	0.0	234	992	1150	3171	0.23589	1.1e-057	66330
1	M149 O149	2.9e-002	9.7e-005	-9.24	0.0	120	992	32	83	0.12097	7.5e-010	128700
1	M150 O150	3.1e-077	1.1e-079	-181.85	0.0	136	992	666	2254	0.13710	1.6e-084	64845
1	M152 O152	1.1e-010	3.9e-013	-28.58	0.0	247	991	994	3121	0.24924	2.2e-018	172755
1	M154 O154	1.8e-047	6.1e-050	-113.32	0.0	153	991	1244	5243	0.15439	2.3e-055	261360
1	M156 O156	6.0e-008	2.1e-010	-22.31	0.0	395	991	1679	3621	0.39859	1.1e-015	178695
1	M158 O158	4.7e-010	1.6e-012	-27.17	0.0	298	990	1258	3401	0.30101	4.9e-018	320606
1	M159 O159	1.6e-039	5.3e-042	-95.04	0.0	196	990	1196	4084	0.19798	1.6e-047	343330
1	M161 O161	2.9e-004	9.8e-007	-13.83	0.0	268	990	939	2852	0.27071	3.1e-012	320112
1	M162 O162	9.1e-044	3.1e-046	-104.79	0.0	242	990	1466	4207	0.24444	9.9e-052	311714
1	M163 O163	2.4e-273	8.0e-276	-633.43	0.0	172	990	1016	1889	0.17374	5.9e-281	135850
1	M165 O165	1.2e-022	4.1e-025	-56.16	0.0	208	990	292	735	0.21010	1.4e-030	293436
1	M168 O168	1.2e-021	3.9e-024	-53.89	0.0	277	989	1007	2637	0.28008	1.0e-029	390260
1	M169 O169	6.6e-032	2.2e-034	-77.48	0.0	195	989	836	2759	0.19717	5.7e-040	392730
1	M172 O172	2.3e-037	7.9e-040	-90.04	0.0	107	989	143	363	0.10819	2.3e-045	336908
1	M173 O173	4.9e-007	1.7e-009	-20.21	0.0	247	989	548	1632	0.24975	5.8e-015	288496
1	M178 O178	4.6e-171	1.6e-173	-397.89	0.0	177	989	1099	2626	0.17897	5.7e-179	273676
1	M180 O180	2.6e-004	8.8e-007	-13.94	0.0	233	989	526	1703	0.23559	2.9e-012	299364
1	M181 O181	1.2e-002	4.1e-005	-10.10	0.0	211	989	997	3895	0.21335	1.1e-010	367042
1	M183 O183	9.2e-019	3.1e-021	-47.22	0.0	255	989	1498	4556	0.25784	8.4e-027	370500
1	M191 O191	2.1e-087	7.2e-090	-205.26	0.0	166	988	1252	4215	0.16802	2.7e-095	266220
1	M192 O192	6.0e-095	2.0e-097	-222.64	0.0	116	988	428	1201	0.11741	6.4e-103	319464
1	M193 O193	2.1e-007	7.2e-010	-21.05	0.0	167	987	342	1345	0.16920	1.8e-015	402288
1	M202 O202	4.2e-013	1.4e-015	-34.19	0.0	127	987	168	624	0.12867	3.5e-021	403767
1	M207 O207	1.0e-035	3.6e-038	-86.23	0.0	163	987	1112	4523	0.16515	9.4e-044	380103
1	M208 O208	1.0e-018	3.4e-021	-47.12	0.0	207	987	842	2858	0.20973	7.3e-027	472787
1	M210 O210	1.5e-018	5.0e-021	-46.75	0.0	115	987	209	839	0.11651	1.7e-026	285940
1	M211 O211	5.4e-010	1.8e-012	-27.03	0.0	187	987	1030	4242	0.18946	4.4e-018	411655
1	M212 O212	2.0e-164	6.8e-167	-382.62	0.0	125	987	460	892	0.12665	1.5e-172	455039
1	M213 O213	5.2e-022	1.8e-024	-54.70	0.0	229	987	1057	3319	0.23202	3.6e-030	492014
1	M216 O216	1.9e-127	6.4e-130	-297.48	0.0	215	987	971	2102	0.21783	1.5e-135	436798
1	M220 O220	2.6e-010	8.6e-013	-27.78	0.0	120	986	215	968	0.12170	2.0e-018	431484
1	M231 O231	2.2e-043	7.6e-046	-103.89	0.0	153	985	453	1440	0.15533	2.0e-051	386712
1	M232 O232	7.8e-029	2.6e-031	-70.41	0.0	115	985	131	340	0.11675	5.3e-037	499380
1	M233 O233	1.6e-027	5.5e-030	-67.38	0.0	113	985	381	1730	0.11472	1.2e-035	471336
1	M237 O237	6.4e-010	2.2e-012	-26.86	0.0	91	985	497	3645	0.09239	3.9e-018	552516
1	M238 O238	4.2e-019	1.4e-021	-48.00	0.0	125	985	336	1467	0.12690	4.3e-027	334560
1	M239 O239	4.3e-006	1.5e-008	-18.04	0.0	99	985	273	1716	0.10051	3.6e-014	405408
1	M243 O243	4.5e-011	1.5e-013	-29.51	0.0	228	984	762	2458	0.23171	3.6e-019	428152
1	M247 O247	3.8e-015	1.3e-017	-38.90	0.0	216	984	1171	4102	0.21951	2.9e-023	433062
1	M250 O250	2.1e-003	7.3e-006	-11.83	0.0	342	984	478	1073	0.34756	2.2e-011	327497
1	M251 O251	2.7e-003	9.1e-006	-11.61	0.0	576	984	696	1014	0.58537	2.1e-011	437972
1	M254 O254	4.0e-003	1.4e-005	-11.21	0.0	308	984	1082	2924	0.31301	3.2e-011	428152
1	M256 O256	8.4e-012	2.8e-014	-31.19	0.0	120	984	276	1305	0.12195	6.6e-020	432571
1	M258 O258	4.9e-002	1.7e-004	-8.71	0.0	234	984	627	2113	0.23780	3.5e-010	471851
1	M262 O262	1.2e-014	3.9e-017	-37.77	0.0	185	983	1092	4403	0.18820	8.2e-023	479707
1	M264 O264	1.1e-020	3.6e-023	-51.68	0.0	253	983	1449	4352	0.25738	8.2e-029	436499
1	M265 O265	1.2e-020	4.2e-023	-51.53	0.0	203	983	1167	4192	0.20651	9.9e-029	421769
1	M267 O267	3.5e-008	1.2e-010	-22.87	0.0	225	983	995	3447	0.22889	2.5e-016	465468
1	M271 O271	2.6e-023	8.7e-026	-57.70	0.0	121	983	801	4333	0.12309	1.5e-031	570542
1	M276 O276	1.3e-078	4.3e-081	-185.04	0.0	131	983	435	1219	0.13327	1.1e-086	409003
1	M277 O277	1.6e-005	5.4e-008	-16.73	0.0	161	983	1042	5136	0.16378	1.2e-013	467923
1	M285 O285	1.6e-008	5.6e-011	-23.61	0.0	88	982	404	2981	0.08961	1.2e-016	452760
1	M286 O286	1.7e-008	5.9e-011	-23.56	0.0	268	982	1015	2972	0.27291	1.3e-016	440020
1	M297 O297	5.7e-023	1.9e-025	-56.91	0.0	254	982	1764	5349	0.25866	4.0e-031	483140
