# Supplementary material for: Motif signatures in stretch enhancers are enriched for disease-associated genetic variants
Source: Epigenetics Chromatin. 2015 Jul 16;8:23. doi: 10.1186/s13072-015-0015-7 (PMC4502539; doi:10.1186/s13072-015-0015-7)
Supplement: Additional file 4: — De novo motif disocvery results. Zip archive of de novo motif discovery results. Discovered motifs are condensed in MEME Minimal Motif Format. TOMTOM output HTML files documenting the comparison of the discovered motifs to known motifs and CentriMo output text files detailing the enrichment of the discovered motifs in SE or TE DHS sequences are also included. File names indicate the type of sequences used for the motif discovery, including the method of footprinting. Can be downloaded at http://fusion.nhgri.nih.gov/files/se-motifs/AdditionalFile4.zip. [file 13072_2015_15_MOESM4_ESM.zip › AdditionalFile4/GM12878_Footprints_ConcatenatedEnhancers_SingleHitWellington.meme]

MEME version 4.9.0

ALPHABET= ACGT

strands: + -

Background letter frequencies (from uniform background):
A 0.25000 C 0.25000 G 0.25000 T 0.25000

MOTIF M1 O1

letter-probability matrix: alength= 4 w= 13 nsites= 2085 E= 8.1e+1718
 0.503 0.165 0.202 0.13 
 0.527 0.115 0.185 0.173
 0.717 0.039 0.162 0.083
 0.035 0.000 0.022 0.942
 0.009 0.068 0.762 0.162
 0.812 0.021 0.008 0.159
 0.083 0.552 0.286 0.079
 0.065 0.009 0.009 0.917
 0.05  0.903 0.045 0.002
 0.878 0.000 0.000 0.121
 0.103 0.139 0.52  0.238
 0.403 0.374 0.109 0.113
 0.48  0.197 0.164 0.159

MOTIF M2 O2

letter-probability matrix: alength= 4 w= 14 nsites= 4744 E= 3.6e+186
 0.267 0.237 0.292 0.203
 0.408 0.078 0.144 0.37 
 0.232 0.06  0.676 0.033
 0.69  0.005 0.303 0.002
 0.974 0.001 0.016 0.01 
 0.967 0.000 0.006 0.027
 0.266 0.298 0.404 0.032
 0.265 0.009 0.028 0.698
 0.056 0.003 0.94  0.001
 0.892 0.004 0.103 0.001
 0.942 0.005 0.051 0.002
 0.971 0.002 0.019 0.008
 0.178 0.382 0.369 0.071
 0.188 0.245 0.045 0.521

MOTIF M3 O3

letter-probability matrix: alength= 4 w= 13 nsites= 4003 E= 8.6e-283
 0.385 0.097 0.166 0.353
 0.226 0.061 0.671 0.042
 0.638 0.005 0.354 0.003
 0.986 0.001 0.007 0.006
 0.97  0.000 0.003 0.027
 0.248 0.309 0.412 0.03 
 0.2  0.004 0.012 0.785
 0.026 0.001 0.973 0.000
 0.947 0.001 0.051 0.001
 0.946 0.005 0.047 0.002
 0.976 0.001 0.012 0.011
 0.145 0.435 0.35  0.07 
 0.17  0.254 0.037 0.54 

MOTIF M4 O4

letter-probability matrix: alength= 4 w= 15 nsites= 4488 E= 1.8e+020
 0.273 0.239 0.262 0.227
 0.384 0.069 0.152 0.395
 0.217 0.069 0.683 0.031
 0.698 0.007 0.291 0.004
 0.972 0.001 0.016 0.011
 0.965 0.000 0.007 0.027
 0.25  0.304 0.4  0.046
 0.263 0.019 0.032 0.686
 0.07  0.002 0.926 0.002
 0.89  0.004 0.106 0.001
 0.97  0.002 0.026 0.001
 0.982 0.001 0.009 0.009
 0.166 0.407 0.367 0.06 
 0.189 0.237 0.03  0.544
 0.309 0.146 0.346 0.199

MOTIF M5 O5

letter-probability matrix: alength= 4 w= 14 nsites= 624 E= 9.4e+101
 0.237 0.346 0.194 0.223
 0.375 0.067 0.114 0.443
 0.24  0.376 0.213 0.171
 0.929 0.014 0.004 0.053
 0.001 0.003 0.001 0.995
 0.004 0.002 0.001 0.994
 0.002 0.000 0.000 0.998
 0.027 0.01  0.84  0.123
 0.036 0.962 0.001 0.001
 0.989 0.005 0.000 0.005
 0.03  0.002 0.007 0.961
 0.452 0.047 0.221 0.281
 0.324 0.086 0.098 0.492
 0.229 0.151 0.274 0.347

MOTIF M6 O6

letter-probability matrix: alength= 4 w= 14 nsites= 4552 E= 4.6e-164
 0.27  0.226 0.287 0.216
 0.384 0.101 0.152 0.364
 0.269 0.063 0.633 0.036
 0.691 0.005 0.302 0.002
 0.976 0.001 0.011 0.012
 0.96  0.001 0.006 0.033
 0.266 0.298 0.398 0.038
 0.256 0.01  0.029 0.704
 0.05  0.001 0.948 0.001
 0.911 0.002 0.086 0.000
 0.968 0.001 0.03  0.001
 0.989 0.000 0.008 0.003
 0.156 0.408 0.374 0.062
 0.18  0.252 0.034 0.534

MOTIF M7 O7

letter-probability matrix: alength= 4 w= 14 nsites= 899 E= 7.4e-340
 0.229 0.028 0.169 0.573
 0.059 0.093 0.265 0.583
 0.052 0.388 0.045 0.515
 0.02  0.025 0.001 0.955
 0.458 0.023 0.035 0.484
 0.01  0.005 0.001 0.983
 0.011 0.001 0.000 0.988
 0.003 0.001 0.000 0.996
 0.069 0.005 0.001 0.925
 0.285 0.06  0.003 0.652
 0.962 0.001 0.006 0.032
 0.709 0.002 0.282 0.007
 0.834 0.081 0.08  0.004
 0.716 0.119 0.084 0.081

MOTIF M8 O8

letter-probability matrix: alength= 4 w= 13 nsites= 755 E= 9.1e+246
 0.13  0.271 0.17  0.429
 0.094 0.599 0.07  0.237
 0.081 0.002 0.005 0.912
 0.001 0.044 0.941 0.014
 0.091 0.003 0.061 0.846
 0.002 0.000 0.996 0.001
 0.007 0.008 0.982 0.003
 0.001 0.112 0.001 0.887
 0.000 0.01  0.000 0.99 
 0.013 0.012 0.018 0.957
 0.031 0.598 0.13  0.24 
 0.296 0.321 0.049 0.334
 0.213 0.253 0.3  0.233

MOTIF M9 O9

letter-probability matrix: alength= 4 w= 14 nsites= 4624 E= 9.0e+094
 0.267 0.242 0.291 0.2 
 0.417 0.066 0.141 0.376
 0.218 0.06  0.696 0.027
 0.702 0.005 0.292 0.002
 0.979 0.001 0.014 0.007
 0.967 0.001 0.007 0.026
 0.262 0.299 0.408 0.032
 0.276 0.013 0.032 0.678
 0.064 0.003 0.931 0.002
 0.878 0.003 0.119 0.001
 0.95  0.005 0.044 0.001
 0.98  0.001 0.014 0.005
 0.172 0.382 0.38  0.067
 0.184 0.245 0.043 0.528

MOTIF M10 O10

letter-probability matrix: alength= 4 w= 16 nsites= 1686 E= 1.7e+3427
 0.559 0.097 0.149 0.195
 0.605 0.083 0.154 0.158
 0.686 0.06  0.138 0.116
 0.764 0.051 0.119 0.066
 0.826 0.035 0.113 0.027
 0.866 0.032 0.097 0.004
 0.894 0.027 0.077 0.002
 0.897 0.03  0.071 0.002
 0.893 0.041 0.062 0.004
 0.894 0.04  0.062 0.004
 0.89  0.042 0.061 0.006
 0.868 0.044 0.076 0.013
 0.83  0.054 0.089 0.028
 0.748 0.091 0.111 0.049
 0.684 0.113 0.119 0.084
 0.61  0.14  0.141 0.109

MOTIF M11 O11

letter-probability matrix: alength= 4 w= 13 nsites= 2192 E= 2.2e+257
 0.6  0.101 0.189 0.11 
 0.676 0.124 0.148 0.052
 0.692 0.033 0.145 0.13 
 0.122 0.409 0.461 0.008
 0.855 0.002 0.02  0.123
 0.001 0.000 0.998 0.000
 0.248 0.001 0.751 0.000
 0.996 0.003 0.001 0.000
 0.98  0.000 0.000 0.02 
 0.17  0.128 0.701 0.001
 0.013 0.006 0.005 0.976
 0.051 0.042 0.844 0.062
 0.58  0.103 0.257 0.059

MOTIF M12 O12

letter-probability matrix: alength= 4 w= 14 nsites= 2485 E= 3.8e-1513
 0.289 0.211 0.347 0.153
 0.411 0.121 0.2  0.269
 0.249 0.004 0.736 0.012
 0.479 0.001 0.52  0.000
 0.999 0.000 0.000 0.000
 0.988 0.000 0.001 0.012
 0.267 0.269 0.453 0.011
 0.09  0.002 0.002 0.906
 0.001 0.000 0.998 0.000
 0.998 0.000 0.002 0.000
 0.983 0.000 0.016 0.000
 0.997 0.000 0.002 0.001
 0.111 0.492 0.349 0.048
 0.139 0.266 0.012 0.582

MOTIF M13 O13

letter-probability matrix: alength= 4 w= 17 nsites= 730 E= 1.6e-528
 0.112 0.631 0.158 0.098
 0.05  0.39  0.056 0.504
 0.019 0.002 0.312 0.667
 0.002 0.001 0.991 0.005
 0.001 0.03  0.955 0.014
 0.045 0.792 0.15  0.012
 0.265 0.423 0.101 0.211
 0.21  0.42  0.174 0.197
 0.159 0.202 0.393 0.246
 0.146 0.415 0.396 0.043
 0.33  0.089 0.202 0.38 
 0.001 0.045 0.791 0.163
 0.012 0.936 0.047 0.005
 0.003 0.995 0.001 0.000
 0.942 0.007 0.008 0.043
 0.231 0.059 0.7  0.01 
 0.2  0.34  0.455 0.005

MOTIF M14 O14

letter-probability matrix: alength= 4 w= 14 nsites= 2849 E= 3.2e-1296
 0.227 0.051 0.699 0.023
 0.632 0.004 0.362 0.002
 0.992 0.001 0.006 0.001
 0.983 0.000 0.001 0.015
 0.189 0.325 0.473 0.013
 0.141 0.001 0.004 0.855
 0.002 0.000 0.997 0.000
 0.983 0.000 0.016 0.000
 0.993 0.000 0.006 0.000
 0.997 0.000 0.001 0.002
 0.123 0.454 0.367 0.057
 0.175 0.212 0.013 0.601
 0.289 0.142 0.367 0.202
 0.47  0.147 0.196 0.187

MOTIF M15 O15

letter-probability matrix: alength= 4 w= 13 nsites= 813 E= 5.8e-551
 0.157 0.008 0.596 0.24 
 0.014 0.000 0.983 0.002
 0.025 0.000 0.974 0.000
 0.573 0.003 0.423 0.000
 0.771 0.171 0.051 0.007
 0.583 0.015 0.038 0.364
 0.056 0.048 0.204 0.692
 0.003 0.377 0.005 0.615
 0.004 0.915 0.001 0.08 
 0.002 0.982 0.000 0.016
 0.03  0.924 0.001 0.046
 0.304 0.304 0.029 0.364
 0.203 0.234 0.269 0.294

MOTIF M16 O16

letter-probability matrix: alength= 4 w= 14 nsites= 4464 E= 6.4e-195
 0.274 0.237 0.279 0.21 
 0.401 0.082 0.149 0.368
 0.246 0.068 0.663 0.023
 0.721 0.005 0.273 0.001
 0.982 0.001 0.014 0.004
 0.967 0.000 0.007 0.025
 0.25  0.303 0.416 0.03 
 0.313 0.008 0.034 0.645
 0.045 0.000 0.953 0.001
 0.841 0.002 0.157 0.000
 0.98  0.002 0.018 0.000
 0.992 0.000 0.006 0.002
 0.159 0.384 0.403 0.054
 0.173 0.241 0.038 0.548

MOTIF M17 O17

letter-probability matrix: alength= 4 w= 14 nsites= 1123 E= 2.9e-573
 0.742 0.03  0.041 0.187
 0.068 0.354 0.364 0.214
 0.016 0.004 0.005 0.976
 0.088 0.625 0.282 0.004
 0.99  0.000 0.001 0.009
 0.462 0.015 0.038 0.485
 0.607 0.043 0.003 0.347
 0.204 0.358 0.241 0.196
 0.094 0.004 0.019 0.883
 0.003 0.002 0.994 0.001
 0.989 0.003 0.008 0.000
 0.956 0.001 0.04  0.003
 0.996 0.000 0.002 0.002
 0.082 0.526 0.348 0.044

MOTIF M18 O18

letter-probability matrix: alength= 4 w= 13 nsites= 1782 E= 2.5e-410
 0.899 0.028 0.032 0.042
 0.917 0.003 0.023 0.057
 0.245 0.283 0.44  0.031
 0.123 0.001 0.007 0.869
 0.001 0.000 0.998 0.000
 0.97  0.001 0.029 0.000
 0.996 0.001 0.002 0.001
 0.998 0.000 0.001 0.001
 0.085 0.496 0.407 0.011
 0.046 0.006 0.000 0.948
 0.125 0.119 0.642 0.113
 0.623 0.119 0.12  0.138
 0.516 0.163 0.145 0.175

MOTIF M19 O19

letter-probability matrix: alength= 4 w= 13 nsites= 5118 E= 1.2e+3846
 0.215 0.303 0.317 0.165
 0.467 0.031 0.122 0.38 
 0.131 0.025 0.814 0.03 
 0.605 0.012 0.379 0.004
 0.971 0.01  0.016 0.003
 0.954 0.001 0.014 0.031
 0.262 0.299 0.411 0.028
 0.214 0.005 0.019 0.762
 0.053 0.038 0.896 0.013
 0.813 0.039 0.124 0.024
 0.731 0.089 0.155 0.025
 0.79  0.037 0.068 0.106
 0.2  0.344 0.326 0.129

MOTIF M20 O20

letter-probability matrix: alength= 4 w= 13 nsites= 2040 E= 2.6e+212
 0.55  0.138 0.226 0.086
 0.589 0.049 0.226 0.136
 0.116 0.412 0.463 0.009
 0.932 0.008 0.029 0.03 
 0.002 0.000 0.997 0.000
 0.082 0.001 0.917 0.000
 0.987 0.012 0.001 0.000
 0.962 0.000 0.003 0.035
 0.207 0.093 0.7  0.000
 0.021 0.007 0.017 0.955
 0.023 0.046 0.876 0.055
 0.571 0.089 0.287 0.054
 0.377 0.186 0.277 0.16 

MOTIF M21 O21

letter-probability matrix: alength= 4 w= 14 nsites= 719 E= 3.0e-531
 0.354 0.081 0.308 0.257
 0.071 0.005 0.884 0.04 
 0.009 0.001 0.988 0.002
 0.022 0.001 0.964 0.013
 0.551 0.001 0.446 0.002
 0.598 0.294 0.059 0.049
 0.342 0.024 0.018 0.617
 0.001 0.014 0.128 0.857
 0.000 0.369 0.001 0.63 
 0.000 0.969 0.000 0.03 
 0.004 0.977 0.000 0.019
 0.245 0.66  0.004 0.092
 0.331 0.24  0.15  0.278
 0.238 0.223 0.337 0.202

MOTIF M22 O22

letter-probability matrix: alength= 4 w= 14 nsites= 2186 E= 6.7e-1380
 0.428 0.008 0.113 0.451
 0.071 0.05  0.874 0.005
 0.699 0.001 0.299 0.000
 0.996 0.000 0.001 0.003
 0.995 0.000 0.001 0.004
 0.236 0.314 0.433 0.017
 0.139 0.006 0.004 0.851
 0.026 0.001 0.972 0.002
 0.987 0.001 0.012 0.000
 0.998 0.000 0.002 0.000
 0.997 0.000 0.002 0.001
 0.108 0.475 0.348 0.068
 0.139 0.353 0.007 0.502
 0.406 0.122 0.229 0.243

MOTIF M23 O23

letter-probability matrix: alength= 4 w= 16 nsites= 326 E= 2.8e-536
 0.787 0.078 0.089 0.047
 0.531 0.004 0.458 0.008
 0.003 0.139 0.856 0.002
 0.823 0.001 0.024 0.152
 0.003 0.001 0.995 0.002
 0.037 0.001 0.961 0.001
 0.98  0.002 0.003 0.014
 0.987 0.003 0.004 0.006
 0.047 0.121 0.825 0.007
 0.007 0.004 0.005 0.984
 0.001 0.001 0.998 0.001
 0.994 0.001 0.002 0.003
 0.97  0.011 0.008 0.01 
 0.994 0.001 0.003 0.001
 0.044 0.485 0.211 0.26 
 0.214 0.331 0.005 0.449

MOTIF M24 O24

letter-probability matrix: alength= 4 w= 18 nsites= 671 E= 1.7e-1171
 0.047 0.56  0.279 0.114
 0.014 0.594 0.032 0.361
 0.035 0.007 0.121 0.836
 0.001 0.002 0.995 0.003
 0.001 0.026 0.961 0.012
 0.116 0.786 0.096 0.003
 0.371 0.278 0.122 0.229
 0.146 0.36  0.362 0.132
 0.174 0.307 0.331 0.188
 0.146 0.359 0.376 0.12 
 0.284 0.093 0.286 0.337
 0.003 0.09  0.809 0.097
 0.012 0.955 0.032 0.001
 0.003 0.995 0.002 0.000
 0.845 0.113 0.006 0.036
 0.358 0.028 0.586 0.028
 0.106 0.254 0.608 0.033
 0.245 0.285 0.278 0.193

MOTIF M25 O25

letter-probability matrix: alength= 4 w= 13 nsites= 2837 E= 1.0e-263
 0.231 0.249 0.364 0.156
 0.524 0.02  0.156 0.3 
 0.096 0.003 0.892 0.008
 0.539 0.002 0.459 0.000
 0.998 0.001 0.001 0.001
 0.991 0.000 0.001 0.008
 0.216 0.31  0.464 0.01 
 0.115 0.001 0.002 0.882
 0.005 0.004 0.991 0.000
 0.96  0.002 0.036 0.003
 0.851 0.022 0.122 0.005
 0.948 0.009 0.02  0.023
 0.183 0.371 0.352 0.093

MOTIF M26 O26

letter-probability matrix: alength= 4 w= 18 nsites= 237 E= 1.2e-291
 0.118 0.644 0.079 0.158
 0.598 0.211 0.115 0.075
 0.062 0.764 0.076 0.098
 0.718 0.116 0.1  0.067
 0.05  0.835 0.06  0.055
 0.744 0.112 0.095 0.049
 0.031 0.891 0.041 0.038
 0.868 0.051 0.062 0.02 
 0.014 0.911 0.038 0.038
 0.886 0.048 0.057 0.009
 0.012 0.88  0.059 0.049
 0.889 0.034 0.055 0.022
 0.011 0.88  0.043 0.066
 0.845 0.074 0.047 0.034
 0.033 0.822 0.053 0.093
 0.718 0.119 0.106 0.057
 0.083 0.727 0.071 0.12 
 0.623 0.164 0.107 0.105

MOTIF M27 O27

letter-probability matrix: alength= 4 w= 15 nsites= 691 E= 2.4e-965
 0.231 0.118 0.529 0.122
 0.025 0.901 0.035 0.039
 0.000 0.998 0.001 0.000
 0.81  0.024 0.081 0.086
 0.001 0.721 0.276 0.001
 0.141 0.511 0.042 0.306
 0.855 0.035 0.047 0.063
 0.01  0.004 0.984 0.002
 0.416 0.002 0.58  0.001
 0.016 0.006 0.614 0.364
 0.002 0.001 0.997 0.000
 0.003 0.011 0.954 0.032
 0.057 0.89  0.006 0.048
 0.51  0.025 0.452 0.012
 0.058 0.496 0.427 0.02 

MOTIF M28 O28

letter-probability matrix: alength= 4 w= 16 nsites= 855 E= 1.2e-1068
 0.17  0.075 0.598 0.156
 0.041 0.898 0.036 0.025
 0.000 0.997 0.002 0.000
 0.707 0.07  0.114 0.109
 0.008 0.663 0.319 0.01 
 0.144 0.58  0.059 0.216
 0.762 0.042 0.031 0.166
 0.024 0.01  0.954 0.012
 0.357 0.031 0.609 0.004
 0.027 0.024 0.564 0.385
 0.01  0.011 0.978 0.001
 0.004 0.009 0.96  0.027
 0.064 0.855 0.013 0.069
 0.44  0.074 0.45  0.036
 0.065 0.5  0.402 0.034
 0.094 0.446 0.13  0.33 

MOTIF M29 O29

letter-probability matrix: alength= 4 w= 13 nsites= 2026 E= 3.7e+014
 0.554 0.138 0.215 0.094
 0.601 0.054 0.193 0.152
 0.105 0.436 0.45  0.009
 0.924 0.002 0.009 0.066
 0.002 0.000 0.997 0.001
 0.147 0.001 0.852 0.000
 0.996 0.003 0.000 0.000
 0.991 0.000 0.001 0.008
 0.247 0.118 0.634 0.000
 0.004 0.001 0.008 0.986
 0.018 0.052 0.901 0.029
 0.629 0.087 0.224 0.06 
 0.426 0.165 0.271 0.138

MOTIF M30 O30

letter-probability matrix: alength= 4 w= 13 nsites= 259 E= 3.5e+005
 0.163 0.048 0.466 0.323
 0.002 0.893 0.006 0.098
 0.004 0.96  0.000 0.035
 0.862 0.113 0.001 0.025
 0.025 0.002 0.082 0.891
 0.11  0.000 0.887 0.002
 0.037 0.002 0.958 0.003
 0.43  0.483 0.017 0.07 
 0.873 0.026 0.099 0.002
 0.929 0.005 0.064 0.002
 0.001 0.979 0.009 0.011
 0.428 0.404 0.072 0.097
 0.282 0.212 0.423 0.082

MOTIF M31 O31

letter-probability matrix: alength= 4 w= 13 nsites= 660 E= 7.8e-380
 0.387 0.179 0.216 0.218
 0.293 0.067 0.581 0.058
 0.848 0.004 0.127 0.021
 0.75  0.007 0.236 0.007
 0.924 0.003 0.068 0.004
 0.000 0.000 0.000 0.999
 0.002 0.004 0.967 0.028
 0.985 0.001 0.001 0.013
 0.016 0.54  0.435 0.009
 0.003 0.001 0.000 0.996
 0.021 0.975 0.003 0.001
 0.978 0.005 0.001 0.016
 0.063 0.238 0.287 0.412

MOTIF M32 O32

letter-probability matrix: alength= 4 w= 15 nsites= 951 E= 1.1e-1013
 0.353 0.272 0.157 0.218
 0.219 0.131 0.604 0.046
 0.041 0.049 0.856 0.054
 0.018 0.941 0.03  0.011
 0.005 0.907 0.001 0.087
 0.138 0.849 0.006 0.008
 0.014 0.959 0.016 0.011
 0.05  0.001 0.915 0.034
 0.000 0.992 0.007 0.000
 0.000 0.99  0.008 0.001
 0.001 0.923 0.009 0.066
 0.197 0.687 0.037 0.079
 0.035 0.606 0.17  0.189
 0.186 0.343 0.2  0.272
 0.089 0.43  0.287 0.194

MOTIF M33 O33

letter-probability matrix: alength= 4 w= 14 nsites= 2122 E= 1.6e-1393
 0.227 0.061 0.688 0.023
 0.627 0.004 0.368 0.002
 0.994 0.000 0.004 0.001
 0.995 0.000 0.001 0.004
 0.222 0.292 0.48  0.005
 0.062 0.004 0.004 0.931
 0.001 0.000 0.999 0.000
 0.99  0.000 0.01  0.000
 0.998 0.000 0.002 0.000
 0.998 0.000 0.000 0.002
 0.1  0.483 0.381 0.036
 0.143 0.117 0.005 0.735
 0.208 0.139 0.468 0.184
 0.51  0.125 0.192 0.173

MOTIF M34 O34

letter-probability matrix: alength= 4 w= 15 nsites= 453 E= 3.8e-638
 0.315 0.419 0.212 0.054
 0.776 0.003 0.213 0.007
 0.003 0.196 0.769 0.033
 0.001 0.001 0.001 0.997
 0.001 0.003 0.001 0.996
 0.001 0.001 0.002 0.995
 0.002 0.949 0.004 0.045
 0.968 0.014 0.004 0.014
 0.002 0.705 0.206 0.086
 0.003 0.003 0.001 0.993
 0.000 0.001 0.000 0.999
 0.001 0.772 0.004 0.224
 0.001 0.993 0.001 0.005
 0.204 0.17  0.003 0.623
 0.034 0.716 0.13  0.12 

MOTIF M35 O35

letter-probability matrix: alength= 4 w= 16 nsites= 162 E= 5.7e-209
 0.062 0.079 0.304 0.555
 0.278 0.037 0.249 0.436
 0.017 0.013 0.962 0.007
 0.969 0.004 0.024 0.002
 0.991 0.002 0.004 0.002
 0.986 0.003 0.005 0.007
 0.017 0.044 0.932 0.007
 0.809 0.016 0.119 0.056
 0.04  0.015 0.931 0.013
 0.316 0.016 0.656 0.011
 0.979 0.007 0.008 0.006
 0.993 0.002 0.002 0.003
 0.004 0.032 0.96  0.004
 0.005 0.002 0.005 0.987
 0.007 0.013 0.973 0.008
 0.779 0.031 0.178 0.012

MOTIF M36 O36

letter-probability matrix: alength= 4 w= 12 nsites= 3796 E= 1.2e+048
 0.609 0.012 0.372 0.007
 0.966 0.007 0.009 0.019
 0.944 0.000 0.004 0.051
 0.271 0.293 0.404 0.032
 0.17  0.001 0.011 0.818
 0.005 0.001 0.994 0.000
 0.962 0.001 0.037 0.000
 0.987 0.001 0.011 0.001
 0.996 0.000 0.002 0.002
 0.122 0.441 0.382 0.055
 0.182 0.24  0.014 0.564
 0.326 0.134 0.332 0.209

MOTIF M37 O37

letter-probability matrix: alength= 4 w= 13 nsites= 1233 E= 1.6e-736
 0.248 0.188 0.496 0.068
 0.053 0.062 0.82  0.065
 0.009 0.928 0.044 0.019
 0.008 0.877 0.008 0.108
 0.15  0.843 0.005 0.002
 0.041 0.892 0.006 0.061
 0.072 0.001 0.835 0.092
 0.001 0.982 0.017 0.001
 0.000 0.989 0.01  0.001
 0.001 0.908 0.006 0.085
 0.233 0.672 0.022 0.073
 0.04  0.604 0.184 0.172
 0.26  0.341 0.189 0.21 

MOTIF M38 O38

letter-probability matrix: alength= 4 w= 15 nsites= 647 E= 2.6e-754
 0.005 0.496 0.029 0.47 
 0.092 0.006 0.847 0.056
 0.025 0.967 0.002 0.006
 0.000 0.997 0.001 0.002
 0.342 0.621 0.019 0.018
 0.001 0.531 0.002 0.466
 0.001 0.995 0.001 0.003
 0.057 0.013 0.018 0.912
 0.232 0.03  0.578 0.161
 0.002 0.339 0.658 0.001
 0.08  0.109 0.007 0.803
 0.000 0.001 0.999 0.000
 0.035 0.017 0.929 0.019
 0.195 0.518 0.061 0.226
 0.198 0.438 0.177 0.187

MOTIF M39 O39

letter-probability matrix: alength= 4 w= 14 nsites= 732 E= 4.1e-920
 0.039 0.913 0.032 0.017
 0.001 0.997 0.001 0.001
 0.797 0.047 0.066 0.089
 0.001 0.667 0.33  0.002
 0.145 0.558 0.064 0.233
 0.838 0.009 0.031 0.121
 0.003 0.002 0.992 0.002
 0.397 0.002 0.599 0.002
 0.035 0.02  0.504 0.441
 0.001 0.001 0.998 0.000
 0.000 0.033 0.951 0.016
 0.078 0.874 0.006 0.041
 0.506 0.023 0.443 0.029
 0.048 0.483 0.432 0.037

MOTIF M40 O40

letter-probability matrix: alength= 4 w= 14 nsites= 1220 E= 1.2e-665
 0.261 0.356 0.293 0.09 
 0.513 0.003 0.04  0.444
 0.03  0.011 0.959 0.001
 0.91  0.000 0.089 0.000
 0.99  0.001 0.009 0.000
 0.976 0.001 0.01  0.013
 0.104 0.317 0.577 0.002
 0.539 0.003 0.077 0.381
 0.011 0.000 0.988 0.001
 0.559 0.000 0.441 0.000
 0.999 0.000 0.000 0.000
 0.999 0.000 0.000 0.000
 0.028 0.344 0.624 0.004
 0.036 0.244 0.028 0.693

MOTIF M41 O41

letter-probability matrix: alength= 4 w= 17 nsites= 1185 E= 4.7e-910
 0.428 0.18  0.146 0.246
 0.256 0.307 0.295 0.143
 0.448 0.024 0.096 0.432
 0.148 0.066 0.776 0.01 
 0.823 0.001 0.169 0.007
 0.989 0.001 0.009 0.001
 0.968 0.002 0.017 0.013
 0.165 0.211 0.604 0.021
 0.408 0.015 0.083 0.494
 0.033 0.002 0.964 0.002
 0.622 0.002 0.374 0.002
 0.997 0.001 0.002 0.001
 0.997 0.000 0.000 0.002
 0.048 0.27  0.668 0.015
 0.107 0.001 0.005 0.887
 0.063 0.038 0.883 0.016
 0.661 0.076 0.215 0.048

MOTIF M42 O42

letter-probability matrix: alength= 4 w= 14 nsites= 3392 E= 1.2e-065
 0.576 0.067 0.147 0.21 
 0.242 0.254 0.333 0.171
 0.439 0.034 0.123 0.404
 0.111 0.059 0.822 0.008
 0.677 0.002 0.32  0.001
 0.973 0.002 0.015 0.01 
 0.974 0.001 0.003 0.022
 0.23  0.297 0.443 0.03 
 0.194 0.005 0.012 0.789
 0.028 0.003 0.968 0.001
 0.934 0.002 0.064 0.000
 0.915 0.009 0.074 0.002
 0.98  0.002 0.01  0.008
 0.179 0.365 0.376 0.081

MOTIF M43 O43

letter-probability matrix: alength= 4 w= 16 nsites= 261 E= 1.5e-019
 0.162 0.151 0.287 0.4 
 0.5  0.018 0.238 0.244
 0.008 0.014 0.974 0.004
 0.953 0.004 0.037 0.006
 0.989 0.003 0.005 0.003
 0.976 0.004 0.015 0.005
 0.045 0.389 0.541 0.025
 0.264 0.047 0.081 0.608
 0.096 0.022 0.854 0.028
 0.707 0.023 0.251 0.019
 0.978 0.007 0.009 0.006
 0.987 0.005 0.004 0.004
 0.033 0.488 0.473 0.006
 0.012 0.065 0.006 0.916
 0.392 0.012 0.426 0.17 
 0.615 0.067 0.2  0.118

MOTIF M44 O44

letter-probability matrix: alength= 4 w= 13 nsites= 1965 E= 1.6e-952
 0.566 0.005 0.427 0.003
 0.997 0.001 0.001 0.001
 0.992 0.000 0.001 0.007
 0.259 0.258 0.479 0.004
 0.013 0.000 0.000 0.987
 0.000 0.000 0.999 0.000
 0.996 0.000 0.004 0.000
 0.998 0.000 0.002 0.000
 0.999 0.000 0.000 0.000
 0.038 0.5  0.43  0.031
 0.068 0.291 0.001 0.64 
 0.303 0.137 0.3  0.26 
 0.385 0.179 0.228 0.209

MOTIF M45 O45

letter-probability matrix: alength= 4 w= 12 nsites= 2813 E= 2.6e+321
 0.679 0.11  0.143 0.068
 0.72  0.017 0.142 0.12 
 0.176 0.31  0.483 0.032
 0.754 0.002 0.072 0.172
 0.003 0.000 0.997 0.000
 0.326 0.002 0.672 0.000
 0.998 0.002 0.001 0.000
 0.992 0.000 0.000 0.007
 0.207 0.169 0.623 0.001
 0.019 0.001 0.004 0.977
 0.038 0.036 0.897 0.03 
 0.664 0.069 0.217 0.05 

MOTIF M46 O46

letter-probability matrix: alength= 4 w= 12 nsites= 4894 E= 4.1e+2019
 0.287 0.063 0.574 0.075
 0.655 0.009 0.33  0.006
 0.971 0.001 0.012 0.015
 0.961 0.001 0.007 0.031
 0.291 0.282 0.381 0.046
 0.263 0.033 0.038 0.666
 0.108 0.004 0.886 0.002
 0.908 0.002 0.089 0.001
 0.963 0.004 0.032 0.001
 0.975 0.001 0.01  0.014
 0.165 0.413 0.35  0.072
 0.189 0.274 0.022 0.515

MOTIF M47 O47

letter-probability matrix: alength= 4 w= 14 nsites= 146 E= 6.4e-047
 0.048 0.546 0.168 0.238
 0.017 0.012 0.013 0.959
 0.012 0.545 0.437 0.006
 0.987 0.004 0.005 0.004
 0.937 0.005 0.052 0.007
 0.982 0.005 0.006 0.006
 0.458 0.24  0.269 0.033
 0.035 0.03  0.071 0.864
 0.008 0.006 0.98  0.005
 0.988 0.004 0.005 0.003
 0.988 0.004 0.004 0.004
 0.989 0.003 0.004 0.004
 0.022 0.863 0.087 0.028
 0.071 0.452 0.023 0.454

MOTIF M48 O48

letter-probability matrix: alength= 4 w= 16 nsites= 304 E= 2.0e-223
 0.815 0.043 0.08  0.062
 0.694 0.086 0.116 0.104
 0.031 0.72  0.219 0.03 
 0.713 0.002 0.003 0.282
 0.004 0.003 0.989 0.003
 0.55  0.005 0.436 0.009
 0.971 0.009 0.008 0.011
 0.94  0.02  0.019 0.021
 0.077 0.123 0.748 0.052
 0.048 0.015 0.029 0.908
 0.033 0.009 0.949 0.009
 0.989 0.003 0.005 0.003
 0.966 0.009 0.023 0.002
 0.978 0.009 0.005 0.007
 0.019 0.112 0.262 0.606
 0.101 0.424 0.064 0.411

MOTIF M49 O49

letter-probability matrix: alength= 4 w= 19 nsites= 487 E= 1.4e-591
 0.418 0.357 0.077 0.148
 0.621 0.007 0.076 0.297
 0.021 0.041 0.934 0.004
 0.949 0.002 0.046 0.002
 0.911 0.006 0.041 0.042
 0.819 0.003 0.169 0.01 
 0.278 0.207 0.415 0.099
 0.513 0.056 0.123 0.309
 0.07  0.023 0.893 0.014
 0.374 0.01  0.607 0.008
 0.96  0.014 0.013 0.013
 0.855 0.011 0.008 0.126
 0.201 0.354 0.414 0.031
 0.067 0.007 0.011 0.916
 0.016 0.003 0.979 0.001
 0.945 0.021 0.028 0.006
 0.898 0.006 0.094 0.003
 0.994 0.002 0.002 0.003
 0.156 0.436 0.359 0.049

MOTIF M50 O50

letter-probability matrix: alength= 4 w= 12 nsites= 3605 E= 1.1e-067
 0.607 0.012 0.374 0.007
 0.962 0.005 0.012 0.022
 0.948 0.001 0.005 0.047
 0.284 0.288 0.395 0.034
 0.147 0.001 0.012 0.84 
 0.006 0.001 0.993 0.000
 0.98  0.001 0.019 0.000
 0.991 0.001 0.008 0.001
 0.996 0.000 0.002 0.002
 0.118 0.449 0.377 0.056
 0.179 0.247 0.01  0.565
 0.332 0.135 0.322 0.211

MOTIF M51 O51

letter-probability matrix: alength= 4 w= 13 nsites= 1320 E= 1.6e-959
 0.12  0.007 0.87  0.003
 0.677 0.004 0.316 0.003
 0.998 0.000 0.001 0.000
 0.998 0.000 0.001 0.001
 0.053 0.476 0.45  0.021
 0.254 0.001 0.001 0.744
 0.001 0.000 0.998 0.000
 0.982 0.000 0.017 0.000
 0.999 0.000 0.001 0.000
 0.999 0.000 0.000 0.001
 0.035 0.661 0.298 0.006
 0.101 0.193 0.001 0.704
 0.177 0.102 0.526 0.195

MOTIF M52 O52

letter-probability matrix: alength= 4 w= 13 nsites= 2813 E= 1.4e+181
 0.118 0.096 0.073 0.713
 0.072 0.23  0.11  0.588
 0.03  0.182 0.032 0.756
 0.015 0.953 0.018 0.014
 0.96  0.007 0.001 0.032
 0.001 0.577 0.185 0.237
 0.003 0.000 0.000 0.996
 0.000 0.000 0.001 0.998
 0.000 0.664 0.001 0.335
 0.001 0.992 0.000 0.006
 0.154 0.08  0.003 0.763
 0.047 0.423 0.318 0.211
 0.168 0.174 0.06  0.598

MOTIF M53 O53

letter-probability matrix: alength= 4 w= 14 nsites= 608 E= 2.4e-467
 0.415 0.086 0.256 0.243
 0.242 0.094 0.623 0.041
 0.863 0.002 0.08  0.056
 0.733 0.001 0.26  0.006
 0.959 0.002 0.033 0.006
 0.001 0.000 0.001 0.999
 0.005 0.006 0.962 0.027
 0.988 0.002 0.002 0.008
 0.028 0.484 0.473 0.014
 0.001 0.002 0.001 0.996
 0.008 0.991 0.000 0.000
 0.992 0.001 0.000 0.007
 0.069 0.176 0.319 0.435
 0.223 0.411 0.115 0.25 

MOTIF M54 O54

letter-probability matrix: alength= 4 w= 13 nsites= 919 E= 3.4e-632
 0.201 0.006 0.063 0.73 
 0.003 0.016 0.979 0.002
 0.949 0.001 0.049 0.000
 0.998 0.000 0.000 0.002
 0.999 0.000 0.000 0.001
 0.146 0.58  0.267 0.007
 0.13  0.135 0.000 0.734
 0.09  0.001 0.909 0.000
 0.995 0.000 0.004 0.000
 0.998 0.000 0.001 0.000
 0.995 0.001 0.002 0.002
 0.083 0.591 0.315 0.012
 0.202 0.353 0.012 0.434

MOTIF M55 O55

letter-probability matrix: alength= 4 w= 13 nsites= 1636 E= 3.5e+1245
 0.213 0.264 0.281 0.241
 0.117 0.309 0.18  0.394
 0.075 0.524 0.059 0.342
 0.042 0.001 0.002 0.955
 0.001 0.068 0.913 0.018
 0.145 0.005 0.01  0.84 
 0.002 0.000 0.996 0.002
 0.011 0.028 0.946 0.015
 0.002 0.237 0.016 0.745
 0.003 0.19  0.023 0.784
 0.215 0.042 0.127 0.617
 0.127 0.388 0.268 0.218
 0.273 0.305 0.182 0.239

MOTIF M56 O56

letter-probability matrix: alength= 4 w= 14 nsites= 491 E= 9.1e-227
 0.481 0.206 0.139 0.174
 0.455 0.079 0.21  0.255
 0.325 0.027 0.64  0.007
 0.971 0.002 0.026 0.001
 0.994 0.001 0.004 0.000
 0.899 0.001 0.004 0.096
 0.048 0.147 0.804 0.002
 0.838 0.013 0.082 0.067
 0.016 0.001 0.981 0.002
 0.063 0.000 0.936 0.000
 0.999 0.000 0.000 0.000
 0.998 0.000 0.000 0.002
 0.006 0.092 0.901 0.001
 0.002 0.087 0.008 0.902

MOTIF M57 O57

letter-probability matrix: alength= 4 w= 15 nsites= 187 E= 9.5e-022
 0.669 0.105 0.031 0.195
 0.027 0.298 0.324 0.351
 0.02  0.013 0.018 0.95 
 0.302 0.306 0.376 0.015
 0.977 0.005 0.009 0.009
 0.939 0.017 0.016 0.027
 0.915 0.022 0.025 0.038
 0.312 0.151 0.471 0.066
 0.028 0.013 0.039 0.92 
 0.012 0.007 0.975 0.006
 0.986 0.004 0.005 0.005
 0.982 0.004 0.005 0.009
 0.989 0.004 0.004 0.004
 0.03  0.766 0.154 0.05 
 0.126 0.225 0.034 0.616

MOTIF M58 O58

letter-probability matrix: alength= 4 w= 14 nsites= 420 E= 9.7e+120
 0.171 0.393 0.236 0.2 
 0.532 0.025 0.041 0.402
 0.268 0.164 0.536 0.032
 0.654 0.034 0.303 0.009
 0.958 0.002 0.039 0.002
 0.988 0.004 0.007 0.001
 0.835 0.006 0.049 0.111
 0.105 0.212 0.675 0.008
 0.902 0.017 0.06  0.02 
 0.006 0.000 0.993 0.001
 0.072 0.001 0.926 0.001
 0.997 0.002 0.001 0.000
 0.998 0.000 0.001 0.001
 0.046 0.104 0.848 0.002

MOTIF M59 O59

letter-probability matrix: alength= 4 w= 15 nsites= 379 E= 4.9e-556
 0.105 0.24  0.554 0.101
 0.411 0.133 0.451 0.005
 0.783 0.068 0.126 0.023
 0.402 0.081 0.516 0.001
 0.002 0.001 0.997 0.000
 0.077 0.9  0.011 0.013
 0.004 0.861 0.003 0.132
 0.067 0.923 0.002 0.007
 0.003 0.95  0.002 0.045
 0.063 0.001 0.874 0.063
 0.000 0.999 0.001 0.000
 0.000 0.999 0.001 0.000
 0.001 0.985 0.003 0.012
 0.516 0.425 0.003 0.056
 0.005 0.412 0.444 0.139

MOTIF M60 O60

letter-probability matrix: alength= 4 w= 15 nsites= 68 E= 1.2e+002
 0.799 0.024 0.112 0.066
 0.017 0.073 0.893 0.018
 0.007 0.006 0.006 0.981
 0.011 0.012 0.006 0.971
 0.007 0.007 0.008 0.978
 0.02  0.937 0.02  0.024
 0.791 0.058 0.056 0.094
 0.184 0.462 0.282 0.072
 0.254 0.042 0.057 0.648
 0.309 0.117 0.044 0.53 
 0.007 0.006 0.006 0.981
 0.007 0.018 0.963 0.012
 0.976 0.006 0.007 0.011
 0.049 0.122 0.792 0.037
 0.039 0.069 0.076 0.816

MOTIF M61 O61

letter-probability matrix: alength= 4 w= 17 nsites= 587 E= 5.4e-475
 0.505 0.225 0.147 0.122
 0.152 0.011 0.048 0.788
 0.058 0.11  0.686 0.146
 0.914 0.003 0.002 0.081
 0.018 0.393 0.453 0.135
 0.016 0.002 0.002 0.98 
 0.17  0.638 0.176 0.016
 0.988 0.003 0.006 0.004
 0.508 0.022 0.074 0.396
 0.59  0.051 0.03  0.33 
 0.284 0.215 0.252 0.248
 0.083 0.005 0.061 0.85 
 0.002 0.008 0.989 0.001
 0.973 0.007 0.009 0.01 
 0.938 0.001 0.042 0.018
 0.992 0.002 0.001 0.005
 0.07  0.555 0.307 0.068

MOTIF M62 O62

letter-probability matrix: alength= 4 w= 19 nsites= 44 E= 1.8e-143
 0.906 0.015 0.059 0.02 
 0.123 0.007 0.866 0.004
 0.113 0.004 0.854 0.029
 0.099 0.003 0.895 0.003
 0.979 0.005 0.013 0.003
 0.956 0.019 0.017 0.007
 0.927 0.014 0.046 0.012
 0.106 0.034 0.837 0.023
 0.164 0.782 0.022 0.031
 0.03  0.682 0.02  0.268
 0.037 0.845 0.02  0.098
 0.086 0.839 0.033 0.042
 0.332 0.011 0.622 0.035
 0.013 0.971 0.011 0.005
 0.002 0.986 0.002 0.009
 0.009 0.985 0.003 0.003
 0.973 0.008 0.01  0.009
 0.007 0.012 0.975 0.006
 0.77  0.031 0.186 0.013

MOTIF M63 O63

letter-probability matrix: alength= 4 w= 20 nsites= 300 E= 6.0e-248
 0.478 0.01  0.331 0.182
 0.015 0.126 0.838 0.021
 0.003 0.029 0.002 0.966
 0.002 0.007 0.003 0.989
 0.001 0.012 0.005 0.981
 0.006 0.849 0.032 0.112
 0.753 0.081 0.076 0.09 
 0.366 0.106 0.238 0.289
 0.361 0.057 0.153 0.429
 0.504 0.151 0.06  0.285
 0.012 0.036 0.015 0.937
 0.043 0.112 0.347 0.497
 0.762 0.09  0.064 0.083
 0.192 0.49  0.299 0.018
 0.032 0.008 0.004 0.956
 0.009 0.981 0.007 0.004
 0.868 0.002 0.001 0.129
 0.064 0.114 0.345 0.478
 0.248 0.51  0.075 0.167
 0.541 0.173 0.054 0.232

MOTIF M64 O64

letter-probability matrix: alength= 4 w= 12 nsites= 3678 E= 6.5e+233
 0.676 0.021 0.292 0.01 
 0.953 0.013 0.03  0.004
 0.908 0.000 0.032 0.06 
 0.215 0.274 0.496 0.015
 0.382 0.002 0.048 0.568
 0.003 0.000 0.997 0.000
 0.715 0.000 0.284 0.000
 0.999 0.000 0.000 0.000
 0.998 0.000 0.000 0.002
 0.082 0.39  0.522 0.005
 0.086 0.132 0.004 0.778
 0.206 0.112 0.514 0.168

MOTIF M65 O65

letter-probability matrix: alength= 4 w= 14 nsites= 1155 E= 3.7e-786
 0.269 0.339 0.187 0.205
 0.266 0.155 0.516 0.063
 0.039 0.076 0.849 0.035
 0.016 0.915 0.039 0.03 
 0.007 0.908 0.005 0.08 
 0.153 0.831 0.008 0.007
 0.042 0.913 0.01  0.034
 0.037 0.001 0.857 0.105
 0.001 0.987 0.011 0.001
 0.000 0.991 0.008 0.001
 0.001 0.915 0.01  0.074
 0.23  0.668 0.036 0.066
 0.054 0.549 0.206 0.192
 0.255 0.321 0.201 0.222

MOTIF M66 O66

letter-probability matrix: alength= 4 w= 13 nsites= 1089 E= 8.9e+073
 0.037 0.823 0.122 0.018
 0.9  0.038 0.049 0.013
 0.000 0.716 0.015 0.269
 0.008 0.004 0.000 0.988
 0.000 0.001 0.001 0.998
 0.000 0.974 0.002 0.023
 0.001 0.996 0.000 0.003
 0.014 0.006 0.004 0.976
 0.001 0.29  0.451 0.257
 0.017 0.33  0.02  0.633
 0.037 0.446 0.059 0.457
 0.138 0.158 0.053 0.65 
 0.085 0.391 0.272 0.252

MOTIF M67 O67

letter-probability matrix: alength= 4 w= 14 nsites= 66 E= 9.9e+058
 0.314 0.354 0.257 0.075
 0.47  0.211 0.251 0.068
 0.018 0.854 0.12  0.008
 0.98  0.006 0.003 0.011
 0.004 0.002 0.99  0.005
 0.015 0.005 0.978 0.002
 0.938 0.052 0.007 0.003
 0.916 0.008 0.065 0.011
 0.031 0.016 0.948 0.005
 0.009 0.933 0.018 0.041
 0.69  0.016 0.048 0.246
 0.027 0.167 0.775 0.032
 0.51  0.141 0.289 0.06 
 0.151 0.174 0.501 0.174

MOTIF M68 O68

letter-probability matrix: alength= 4 w= 13 nsites= 3161 E= 8.8e+506
 0.594 0.081 0.099 0.226
 0.222 0.288 0.324 0.166
 0.428 0.008 0.077 0.486
 0.061 0.043 0.885 0.01 
 0.744 0.003 0.251 0.002
 0.984 0.001 0.01  0.005
 0.985 0.001 0.003 0.012
 0.22  0.34  0.413 0.028
 0.158 0.001 0.004 0.837
 0.036 0.011 0.948 0.005
 0.91  0.016 0.06  0.014
 0.838 0.033 0.115 0.013
 0.893 0.025 0.039 0.043

MOTIF M69 O69

letter-probability matrix: alength= 4 w= 15 nsites= 90 E= 6.2e-021
 0.542 0.336 0.052 0.07 
 0.677 0.025 0.203 0.094
 0.014 0.021 0.956 0.009
 0.978 0.009 0.009 0.005
 0.893 0.005 0.097 0.005
 0.963 0.007 0.015 0.015
 0.014 0.018 0.012 0.956
 0.031 0.026 0.544 0.399
 0.864 0.051 0.036 0.049
 0.035 0.597 0.326 0.042
 0.009 0.004 0.004 0.983
 0.006 0.985 0.004 0.004
 0.98  0.01  0.004 0.006
 0.014 0.051 0.107 0.828
 0.086 0.458 0.052 0.404

MOTIF M70 O70

letter-probability matrix: alength= 4 w= 15 nsites= 560 E= 7.7e-333
 0.162 0.221 0.526 0.092
 0.856 0.003 0.013 0.128
 0.009 0.254 0.518 0.218
 0.002 0.001 0.001 0.997
 0.097 0.865 0.037 0.002
 0.996 0.001 0.001 0.003
 0.215 0.022 0.048 0.715
 0.33  0.044 0.015 0.611
 0.143 0.397 0.193 0.268
 0.148 0.01  0.067 0.776
 0.002 0.004 0.992 0.002
 0.965 0.019 0.013 0.003
 0.858 0.001 0.123 0.018
 0.997 0.000 0.001 0.002
 0.095 0.528 0.366 0.012

MOTIF M71 O71

letter-probability matrix: alength= 4 w= 14 nsites= 682 E= 2.1e-463
 0.511 0.005 0.481 0.004
 0.987 0.003 0.007 0.003
 0.942 0.001 0.005 0.052
 0.122 0.222 0.639 0.017
 0.045 0.000 0.002 0.953
 0.002 0.001 0.997 0.000
 0.989 0.001 0.009 0.001
 0.998 0.001 0.001 0.000
 0.998 0.000 0.001 0.000
 0.003 0.891 0.099 0.007
 0.005 0.616 0.000 0.378
 0.564 0.033 0.011 0.392
 0.241 0.395 0.212 0.152
 0.385 0.176 0.055 0.385

MOTIF M72 O72

letter-probability matrix: alength= 4 w= 13 nsites= 347 E= 3.3e-364
 0.015 0.449 0.209 0.326
 0.086 0.059 0.854 0.001
 0.029 0.846 0.092 0.032
 0.033 0.032 0.932 0.003
 0.003 0.948 0.047 0.002
 0.298 0.208 0.48  0.014
 0.004 0.441 0.142 0.413
 0.013 0.04  0.941 0.006
 0.002 0.968 0.014 0.016
 0.012 0.079 0.857 0.052
 0.000 0.908 0.041 0.05 
 0.296 0.212 0.478 0.014
 0.044 0.528 0.323 0.105

MOTIF M73 O73

letter-probability matrix: alength= 4 w= 12 nsites= 3148 E= 7.0e+863
 0.603 0.063 0.099 0.235
 0.199 0.333 0.359 0.109
 0.48  0.001 0.049 0.469
 0.009 0.013 0.977 0.001
 0.67  0.001 0.329 0.000
 0.994 0.001 0.004 0.001
 0.992 0.000 0.003 0.005
 0.206 0.337 0.448 0.009
 0.112 0.000 0.004 0.884
 0.046 0.015 0.935 0.004
 0.843 0.06  0.083 0.013
 0.714 0.069 0.159 0.058

MOTIF M74 O74

letter-probability matrix: alength= 4 w= 15 nsites= 2741 E= 7.4e-1410
 0.564 0.076 0.134 0.226
 0.258 0.248 0.308 0.186
 0.413 0.015 0.116 0.456
 0.093 0.067 0.836 0.005
 0.754 0.001 0.244 0.000
 0.987 0.000 0.004 0.008
 0.986 0.001 0.003 0.01 
 0.233 0.333 0.4  0.034
 0.164 0.003 0.007 0.826
 0.024 0.001 0.975 0.000
 0.956 0.001 0.042 0.001
 0.974 0.002 0.023 0.001
 0.991 0.001 0.005 0.003
 0.139 0.414 0.377 0.07 
 0.183 0.27  0.028 0.518

MOTIF M75 O75

letter-probability matrix: alength= 4 w= 15 nsites= 208 E= 5.1e-091
 0.533 0.176 0.042 0.249
 0.477 0.041 0.014 0.468
 0.011 0.084 0.124 0.78 
 0.721 0.003 0.01  0.265
 0.008 0.005 0.983 0.004
 0.941 0.005 0.049 0.005
 0.957 0.012 0.013 0.018
 0.928 0.032 0.019 0.022
 0.25  0.323 0.403 0.024
 0.053 0.008 0.031 0.909
 0.003 0.002 0.992 0.002
 0.99  0.004 0.004 0.002
 0.991 0.003 0.004 0.002
 0.986 0.004 0.005 0.005
 0.016 0.342 0.628 0.015

MOTIF M76 O76

letter-probability matrix: alength= 4 w= 15 nsites= 659 E= 3.2e-928
 0.237 0.124 0.513 0.126
 0.026 0.892 0.038 0.044
 0.001 0.997 0.002 0.000
 0.818 0.012 0.084 0.086
 0.001 0.717 0.281 0.001
 0.127 0.521 0.033 0.319
 0.893 0.026 0.045 0.037
 0.006 0.003 0.989 0.002
 0.428 0.003 0.568 0.001
 0.018 0.008 0.61  0.364
 0.001 0.001 0.998 0.000
 0.002 0.011 0.959 0.028
 0.058 0.887 0.004 0.051
 0.506 0.021 0.466 0.006
 0.051 0.514 0.415 0.019

MOTIF M77 O77

letter-probability matrix: alength= 4 w= 15 nsites= 827 E= 9.0e-893
 0.566 0.094 0.18  0.16 
 0.839 0.046 0.011 0.104
 0.145 0.55  0.193 0.112
 0.352 0.001 0.001 0.646
 0.001 0.113 0.885 0.000
 0.888 0.001 0.111 0.000
 0.989 0.003 0.004 0.004
 0.971 0.001 0.002 0.026
 0.078 0.519 0.376 0.027
 0.032 0.005 0.002 0.961
 0.005 0.002 0.992 0.000
 0.997 0.000 0.002 0.001
 0.998 0.000 0.001 0.000
 0.995 0.002 0.001 0.001
 0.131 0.454 0.386 0.029

MOTIF M78 O78

letter-probability matrix: alength= 4 w= 16 nsites= 562 E= 7.9e+008
 0.198 0.518 0.076 0.208
 0.82  0.016 0.016 0.149
 0.022 0.265 0.373 0.34 
 0.004 0.007 0.003 0.986
 0.006 0.075 0.019 0.901
 0.023 0.06  0.048 0.869
 0.157 0.573 0.142 0.128
 0.646 0.091 0.151 0.112
 0.693 0.017 0.196 0.095
 0.851 0.01  0.05  0.09 
 0.83  0.051 0.101 0.017
 0.106 0.002 0.009 0.883
 0.023 0.039 0.913 0.026
 0.873 0.024 0.034 0.069
 0.275 0.413 0.276 0.036
 0.313 0.033 0.026 0.629

MOTIF M79 O79

letter-probability matrix: alength= 4 w= 17 nsites= 245 E= 1.4e-294
 0.127 0.369 0.04  0.464
 0.072 0.099 0.089 0.74 
 0.004 0.945 0.045 0.006
 0.987 0.002 0.002 0.009
 0.003 0.292 0.702 0.003
 0.003 0.006 0.003 0.988
 0.006 0.008 0.006 0.98 
 0.008 0.722 0.014 0.256
 0.01  0.95  0.013 0.027
 0.13  0.204 0.074 0.593
 0.005 0.748 0.232 0.015
 0.003 0.006 0.004 0.987
 0.001 0.005 0.002 0.992
 0.002 0.006 0.004 0.988
 0.003 0.983 0.005 0.009
 0.339 0.236 0.01  0.415
 0.46  0.246 0.182 0.112

MOTIF M80 O80

letter-probability matrix: alength= 4 w= 14 nsites= 1157 E= 2.7e-786
 0.279 0.328 0.19  0.203
 0.274 0.155 0.514 0.057
 0.043 0.074 0.841 0.042
 0.014 0.912 0.041 0.033
 0.009 0.901 0.005 0.085
 0.14  0.845 0.008 0.007
 0.051 0.894 0.009 0.046
 0.035 0.001 0.868 0.097
 0.001 0.988 0.011 0.001
 0.000 0.99  0.009 0.001
 0.000 0.928 0.008 0.063
 0.243 0.669 0.028 0.06 
 0.053 0.545 0.211 0.191
 0.263 0.319 0.201 0.217

MOTIF M81 O81

letter-probability matrix: alength= 4 w= 12 nsites= 3800 E= 6.6e-010
 0.613 0.011 0.368 0.008
 0.971 0.005 0.007 0.017
 0.949 0.000 0.004 0.047
 0.267 0.304 0.4  0.029
 0.18  0.001 0.003 0.816
 0.005 0.001 0.994 0.000
 0.954 0.001 0.045 0.000
 0.99  0.001 0.01  0.000
 0.997 0.000 0.001 0.002
 0.118 0.429 0.396 0.057
 0.18  0.239 0.021 0.561
 0.328 0.132 0.331 0.208

MOTIF M82 O82

letter-probability matrix: alength= 4 w= 12 nsites= 77 E= 3.5e+020
 0.131 0.01  0.306 0.553
 0.089 0.014 0.586 0.312
 0.008 0.981 0.002 0.009
 0.001 0.008 0.001 0.99 
 0.987 0.001 0.008 0.004
 0.008 0.005 0.002 0.986
 0.009 0.002 0.001 0.988
 0.006 0.002 0.001 0.992
 0.174 0.003 0.001 0.822
 0.072 0.007 0.003 0.918
 0.993 0.001 0.003 0.002
 0.034 0.004 0.94  0.022

MOTIF M83 O83

letter-probability matrix: alength= 4 w= 12 nsites= 873 E= 2.1e-307
 0.777 0.094 0.124 0.006
 0.834 0.000 0.088 0.077
 0.045 0.272 0.681 0.002
 0.932 0.001 0.058 0.009
 0.001 0.000 0.999 0.000
 0.083 0.000 0.917 0.000
 0.999 0.000 0.000 0.000
 0.999 0.000 0.000 0.001
 0.126 0.133 0.74  0.000
 0.002 0.000 0.000 0.997
 0.021 0.006 0.964 0.009
 0.677 0.026 0.28  0.017

MOTIF M84 O84

letter-probability matrix: alength= 4 w= 14 nsites= 469 E= 3.5e-966
 0.031 0.944 0.013 0.011
 0.001 0.998 0.001 0.001
 0.856 0.024 0.088 0.033
 0.000 0.685 0.313 0.001
 0.043 0.727 0.008 0.222
 0.99  0.001 0.004 0.005
 0.001 0.001 0.998 0.001
 0.26  0.001 0.738 0.001
 0.002 0.019 0.655 0.324
 0.000 0.000 0.999 0.000
 0.000 0.016 0.983 0.000
 0.02  0.969 0.001 0.01 
 0.395 0.004 0.599 0.002
 0.023 0.731 0.231 0.015

MOTIF M85 O85

letter-probability matrix: alength= 4 w= 14 nsites= 707 E= 1.1e-838
 0.151 0.137 0.088 0.624
 0.107 0.226 0.064 0.603
 0.151 0.166 0.021 0.662
 0.152 0.12  0.022 0.705
 0.014 0.023 0.005 0.959
 0.002 0.018 0.002 0.979
 0.002 0.015 0.001 0.983
 0.03  0.037 0.002 0.931
 0.245 0.004 0.001 0.749
 0.677 0.01  0.008 0.305
 0.952 0.001 0.015 0.031
 0.994 0.001 0.004 0.000
 0.947 0.017 0.022 0.014
 0.651 0.102 0.15  0.098

MOTIF M86 O86

letter-probability matrix: alength= 4 w= 14 nsites= 289 E= 3.8e-183
 0.481 0.002 0.352 0.164
 0.012 0.57  0.39  0.028
 0.013 0.000 0.000 0.986
 0.001 0.008 0.003 0.988
 0.002 0.002 0.018 0.978
 0.01  0.924 0.015 0.05 
 0.666 0.054 0.062 0.218
 0.579 0.05  0.364 0.007
 0.928 0.003 0.036 0.032
 0.973 0.013 0.006 0.008
 0.012 0.001 0.001 0.986
 0.013 0.017 0.955 0.015
 0.943 0.044 0.007 0.006
 0.274 0.341 0.295 0.089

MOTIF M87 O87

letter-probability matrix: alength= 4 w= 14 nsites= 410 E= 1.6e-137
 0.574 0.01  0.145 0.271
 0.198 0.057 0.732 0.013
 0.265 0.706 0.017 0.012
 0.806 0.000 0.167 0.027
 0.124 0.001 0.873 0.001
 0.994 0.003 0.002 0.001
 0.928 0.004 0.011 0.058
 0.066 0.25  0.664 0.02 
 0.014 0.002 0.004 0.98 
 0.001 0.001 0.998 0.000
 0.997 0.001 0.002 0.001
 0.88  0.001 0.112 0.007
 0.995 0.001 0.002 0.002
 0.165 0.442 0.361 0.031

MOTIF M88 O88

letter-probability matrix: alength= 4 w= 16 nsites= 240 E= 1.0e-530
 0.082 0.000 0.916 0.001
 0.000 0.034 0.014 0.952
 0.013 0.196 0.001 0.79 
 0.107 0.055 0.433 0.404
 0.001 0.931 0.003 0.066
 0.002 0.88  0.001 0.116
 0.864 0.04  0.006 0.091
 0.055 0.004 0.029 0.912
 0.103 0.001 0.895 0.001
 0.047 0.001 0.949 0.004
 0.309 0.526 0.027 0.138
 0.773 0.000 0.191 0.036
 0.92  0.036 0.043 0.002
 0.011 0.951 0.002 0.036
 0.39  0.349 0.157 0.103
 0.222 0.203 0.422 0.153

MOTIF M89 O89

letter-probability matrix: alength= 4 w= 15 nsites= 1025 E= 2.1e-1003
 0.63  0.003 0.215 0.152
 0.007 0.000 0.991 0.002
 0.331 0.001 0.668 0.000
 0.999 0.000 0.000 0.000
 0.998 0.000 0.000 0.002
 0.179 0.243 0.573 0.005
 0.026 0.002 0.002 0.97 
 0.004 0.002 0.992 0.002
 0.992 0.001 0.007 0.000
 0.949 0.001 0.05  0.001
 0.998 0.000 0.001 0.001
 0.087 0.42  0.433 0.06 
 0.068 0.13  0.007 0.795
 0.128 0.131 0.402 0.339
 0.297 0.3  0.212 0.191

MOTIF M90 O90

letter-probability matrix: alength= 4 w= 15 nsites= 1472 E= 1.3e+2385
 0.542 0.103 0.136 0.218
 0.594 0.078 0.137 0.191
 0.688 0.049 0.122 0.141
 0.78  0.039 0.113 0.068
 0.883 0.019 0.086 0.012
 0.905 0.014 0.079 0.002
 0.924 0.017 0.055 0.005
 0.917 0.023 0.052 0.008
 0.911 0.029 0.05  0.01 
 0.898 0.035 0.058 0.01 
 0.916 0.026 0.053 0.005
 0.904 0.026 0.064 0.007
 0.855 0.043 0.08  0.022
 0.765 0.077 0.101 0.056
 0.663 0.11  0.137 0.09 

MOTIF M91 O91

letter-probability matrix: alength= 4 w= 17 nsites= 21 E= 2.1e+037
 0.495 0.143 0.21  0.151
 0.648 0.101 0.155 0.096
 0.703 0.09  0.119 0.088
 0.868 0.043 0.048 0.041
 0.898 0.035 0.046 0.021
 0.054 0.036 0.057 0.853
 0.052 0.052 0.854 0.042
 0.708 0.07  0.165 0.056
 0.675 0.116 0.114 0.095
 0.61  0.119 0.122 0.149
 0.153 0.421 0.269 0.157
 0.174 0.15  0.162 0.514
 0.027 0.019 0.937 0.017
 0.944 0.018 0.021 0.018
 0.946 0.018 0.017 0.018
 0.941 0.019 0.021 0.019
 0.023 0.919 0.037 0.022

MOTIF M92 O92

letter-probability matrix: alength= 4 w= 18 nsites= 48 E= 9.1e+057
 0.113 0.065 0.748 0.073
 0.012 0.02  0.009 0.959
 0.005 0.015 0.013 0.967
 0.008 0.009 0.009 0.973
 0.008 0.963 0.01  0.019
 0.422 0.135 0.039 0.404
 0.369 0.194 0.304 0.134
 0.365 0.145 0.26  0.23 
 0.552 0.107 0.157 0.184
 0.139 0.102 0.198 0.561
 0.205 0.181 0.164 0.449
 0.686 0.055 0.178 0.081
 0.187 0.423 0.345 0.045
 0.037 0.007 0.01  0.947
 0.013 0.157 0.813 0.017
 0.911 0.018 0.014 0.057
 0.262 0.161 0.473 0.105
 0.36  0.088 0.077 0.474

MOTIF M93 O93

letter-probability matrix: alength= 4 w= 21 nsites= 112 E= 1.1e-341
 0.152 0.614 0.142 0.091
 0.065 0.882 0.013 0.04 
 0.07  0.733 0.114 0.083
 0.004 0.005 0.981 0.01 
 0.003 0.988 0.006 0.003
 0.052 0.914 0.01  0.024
 0.02  0.874 0.09  0.017
 0.648 0.194 0.018 0.14 
 0.037 0.09  0.855 0.017
 0.027 0.078 0.875 0.019
 0.017 0.472 0.49  0.021
 0.484 0.426 0.023 0.068
 0.453 0.505 0.025 0.017
 0.512 0.435 0.026 0.027
 0.009 0.012 0.956 0.023
 0.005 0.983 0.008 0.005
 0.004 0.986 0.006 0.004
 0.004 0.984 0.006 0.007
 0.179 0.8  0.014 0.007
 0.129 0.391 0.4  0.079
 0.067 0.629 0.21  0.093

MOTIF M94 O94

letter-probability matrix: alength= 4 w= 11 nsites= 1007 E= 3.1e-293
 0.413 0.001 0.287 0.299
 0.704 0.158 0.136 0.002
 0.000 0.000 0.000 0.999
 0.000 0.001 0.929 0.071
 0.999 0.000 0.000 0.001
 0.02  0.951 0.028 0.001
 0.001 0.000 0.000 0.999
 0.000 0.999 0.000 0.000
 0.998 0.001 0.000 0.001
 0.061 0.061 0.268 0.61 
 0.159 0.375 0.187 0.279

MOTIF M95 O95

letter-probability matrix: alength= 4 w= 14 nsites= 94 E= 1.3e-070
 0.076 0.053 0.856 0.015
 0.922 0.008 0.033 0.037
 0.483 0.013 0.497 0.007
 0.977 0.014 0.006 0.004
 0.001 0.001 0.002 0.996
 0.002 0.002 0.991 0.004
 0.996 0.001 0.001 0.002
 0.002 0.024 0.972 0.002
 0.001 0.001 0.002 0.996
 0.001 0.996 0.001 0.001
 0.995 0.002 0.001 0.002
 0.013 0.626 0.037 0.324
 0.51  0.088 0.03  0.372
 0.133 0.471 0.331 0.065

MOTIF M96 O96

letter-probability matrix: alength= 4 w= 13 nsites= 613 E= 4.9e-254
 0.091 0.766 0.043 0.1 
 0.993 0.001 0.003 0.003
 0.001 0.848 0.115 0.037
 0.007 0.000 0.000 0.993
 0.000 0.000 0.000 0.999
 0.000 0.867 0.000 0.133
 0.001 0.994 0.000 0.004
 0.009 0.048 0.002 0.941
 0.001 0.796 0.169 0.033
 0.16  0.021 0.000 0.819
 0.004 0.068 0.004 0.923
 0.037 0.07  0.012 0.88 
 0.043 0.538 0.039 0.379

MOTIF M97 O97

letter-probability matrix: alength= 4 w= 12 nsites= 695 E= 1.6e-265
 0.99  0.002 0.003 0.005
 0.929 0.002 0.002 0.067
 0.352 0.153 0.484 0.011
 0.008 0.001 0.003 0.989
 0.001 0.000 0.998 0.001
 0.956 0.034 0.009 0.002
 0.995 0.001 0.003 0.001
 0.998 0.000 0.000 0.001
 0.211 0.439 0.349 0.001
 0.003 0.001 0.001 0.996
 0.044 0.058 0.853 0.045
 0.557 0.103 0.088 0.253

MOTIF M98 O98

letter-probability matrix: alength= 4 w= 12 nsites= 534 E= 9.8e+129
 0.273 0.226 0.048 0.454
 0.842 0.07  0.023 0.064
 0.011 0.000 0.017 0.971
 0.001 0.001 0.959 0.039
 0.221 0.752 0.009 0.018
 0.994 0.001 0.001 0.005
 0.986 0.006 0.005 0.003
 0.993 0.003 0.003 0.001
 0.009 0.001 0.013 0.977
 0.124 0.249 0.526 0.101
 0.69  0.007 0.007 0.296
 0.302 0.135 0.441 0.121

MOTIF M99 O99

letter-probability matrix: alength= 4 w= 14 nsites= 472 E= 4.2e-518
 0.877 0.013 0.095 0.014
 0.764 0.005 0.213 0.019
 0.043 0.292 0.578 0.087
 0.965 0.000 0.006 0.028
 0.009 0.000 0.989 0.001
 0.225 0.006 0.768 0.001
 0.994 0.002 0.002 0.002
 0.989 0.003 0.003 0.006
 0.125 0.16  0.703 0.012
 0.004 0.001 0.001 0.994
 0.002 0.002 0.996 0.001
 0.996 0.001 0.003 0.000
 0.958 0.001 0.04  0.002
 0.933 0.035 0.03  0.002

MOTIF M100 O100

letter-probability matrix: alength= 4 w= 15 nsites= 71 E= 5.2e+052
 0.574 0.241 0.13  0.055
 0.915 0.022 0.026 0.037
 0.197 0.57  0.207 0.026
 0.919 0.006 0.008 0.067
 0.01  0.019 0.965 0.006
 0.796 0.028 0.157 0.02 
 0.723 0.036 0.076 0.164
 0.727 0.078 0.114 0.081
 0.149 0.489 0.172 0.19 
 0.187 0.039 0.133 0.64 
 0.011 0.007 0.976 0.006
 0.978 0.007 0.009 0.006
 0.978 0.01  0.007 0.005
 0.976 0.007 0.01  0.006
 0.013 0.936 0.038 0.013

MOTIF M101 O101

letter-probability matrix: alength= 4 w= 17 nsites= 123 E= 3.5e-109
 0.148 0.26  0.27  0.322
 0.075 0.657 0.069 0.198
 0.926 0.003 0.009 0.063
 0.005 0.041 0.929 0.024
 0.004 0.004 0.002 0.99 
 0.027 0.008 0.006 0.958
 0.011 0.04  0.079 0.87 
 0.031 0.845 0.068 0.056
 0.827 0.056 0.06  0.058
 0.211 0.073 0.407 0.308
 0.371 0.067 0.054 0.509
 0.458 0.077 0.028 0.437
 0.004 0.003 0.002 0.991
 0.004 0.072 0.913 0.01 
 0.985 0.004 0.006 0.005
 0.009 0.945 0.04  0.006
 0.027 0.006 0.008 0.959

MOTIF M102 O102

letter-probability matrix: alength= 4 w= 18 nsites= 18 E= 5.1e+029
 0.771 0.076 0.095 0.057
 0.26  0.031 0.652 0.056
 0.049 0.015 0.922 0.014
 0.947 0.017 0.024 0.012
 0.955 0.014 0.019 0.012
 0.648 0.072 0.227 0.054
 0.123 0.293 0.093 0.491
 0.199 0.163 0.336 0.302
 0.24  0.152 0.291 0.317
 0.183 0.159 0.181 0.477
 0.226 0.236 0.376 0.162
 0.328 0.226 0.278 0.167
 0.175 0.257 0.144 0.424
 0.016 0.03  0.019 0.935
 0.015 0.024 0.02  0.942
 0.014 0.925 0.023 0.038
 0.47  0.033 0.011 0.486
 0.017 0.921 0.043 0.019

MOTIF M103 O103

letter-probability matrix: alength= 4 w= 13 nsites= 704 E= 2.3e-353
 0.867 0.046 0.045 0.041
 0.76  0.002 0.139 0.1 
 0.073 0.168 0.749 0.01 
 0.815 0.000 0.156 0.029
 0.002 0.000 0.997 0.000
 0.048 0.000 0.951 0.000
 1.000 0.000 0.000 0.000
 0.999 0.000 0.000 0.000
 0.052 0.193 0.754 0.000
 0.001 0.000 0.001 0.998
 0.006 0.003 0.989 0.001
 0.879 0.006 0.105 0.01 
 0.6  0.02  0.327 0.054

MOTIF M104 O104

letter-probability matrix: alength= 4 w= 12 nsites= 162 E= 9.1e+117
 0.563 0.004 0.084 0.35 
 0.054 0.03  0.866 0.05 
 0.054 0.901 0.042 0.002
 0.947 0.000 0.031 0.022
 0.027 0.003 0.97  0.001
 0.957 0.036 0.003 0.003
 0.912 0.001 0.009 0.078
 0.115 0.275 0.597 0.013
 0.019 0.002 0.007 0.973
 0.002 0.012 0.978 0.008
 0.826 0.015 0.127 0.032
 0.543 0.106 0.322 0.029

MOTIF M105 O105

letter-probability matrix: alength= 4 w= 12 nsites= 1711 E= 2.6e-034
 0.596 0.045 0.197 0.161
 0.097 0.428 0.471 0.004
 0.967 0.001 0.015 0.017
 0.001 0.000 0.999 0.000
 0.048 0.000 0.951 0.000
 0.999 0.001 0.000 0.000
 0.99  0.000 0.000 0.009
 0.182 0.081 0.737 0.000
 0.01  0.007 0.005 0.977
 0.047 0.036 0.868 0.049
 0.593 0.069 0.278 0.06 
 0.375 0.153 0.332 0.139

MOTIF M106 O106

letter-probability matrix: alength= 4 w= 12 nsites= 194 E= 3.8e-027
 0.973 0.001 0.022 0.004
 0.001 0.000 0.997 0.001
 0.003 0.001 0.995 0.001
 0.998 0.001 0.001 0.000
 0.998 0.000 0.001 0.001
 0.276 0.004 0.719 0.001
 0.003 0.003 0.004 0.99 
 0.001 0.008 0.974 0.017
 0.63  0.011 0.35  0.009
 0.017 0.846 0.055 0.082
 0.205 0.077 0.007 0.711
 0.01  0.357 0.344 0.289

MOTIF M107 O107

letter-probability matrix: alength= 4 w= 12 nsites= 42 E= 5.2e+043
 0.275 0.061 0.632 0.032
 0.881 0.043 0.019 0.056
 0.602 0.011 0.104 0.283
 0.929 0.009 0.052 0.011
 0.008 0.005 0.006 0.981
 0.026 0.042 0.817 0.115
 0.959 0.013 0.013 0.015
 0.01  0.949 0.032 0.009
 0.007 0.006 0.006 0.981
 0.011 0.975 0.008 0.006
 0.98  0.008 0.005 0.007
 0.054 0.099 0.315 0.533

MOTIF M108 O108

letter-probability matrix: alength= 4 w= 12 nsites= 456 E= 8.3e+536
 0.064 0.77  0.08  0.086
 0.613 0.256 0.08  0.051
 0.011 0.954 0.021 0.014
 0.775 0.085 0.098 0.042
 0.008 0.908 0.079 0.005
 0.696 0.248 0.043 0.012
 0.003 0.979 0.015 0.003
 0.829 0.107 0.04  0.024
 0.003 0.938 0.05  0.01 
 0.791 0.069 0.088 0.052
 0.016 0.82  0.119 0.044
 0.627 0.224 0.07  0.079

MOTIF M109 O109

letter-probability matrix: alength= 4 w= 12 nsites= 17 E= 2.0e+011
 0.045 0.923 0.016 0.015
 0.004 0.961 0.004 0.031
 0.004 0.987 0.004 0.004
 0.03  0.931 0.012 0.027
 0.005 0.004 0.973 0.018
 0.012 0.96  0.014 0.014
 0.012 0.959 0.015 0.015
 0.003 0.989 0.003 0.004
 0.971 0.021 0.004 0.004
 0.003 0.084 0.901 0.011
 0.981 0.007 0.009 0.004
 0.805 0.014 0.16  0.021

MOTIF M110 O110

letter-probability matrix: alength= 4 w= 11 nsites= 1707 E= 3.8e-274
 0.488 0.004 0.129 0.379
 0.012 0.014 0.973 0.002
 0.605 0.000 0.394 0.001
 0.997 0.000 0.001 0.001
 0.996 0.000 0.000 0.004
 0.18  0.338 0.469 0.013
 0.035 0.000 0.001 0.965
 0.021 0.000 0.978 0.000
 0.995 0.000 0.004 0.000
 0.928 0.003 0.069 0.001
 0.988 0.004 0.002 0.007

MOTIF M111 O111

letter-probability matrix: alength= 4 w= 12 nsites= 162 E= 1.4e-073
 0.008 0.003 0.981 0.008
 0.003 0.004 0.992 0.001
 0.991 0.001 0.008 0.001
 0.987 0.001 0.011 0.000
 0.985 0.003 0.004 0.008
 0.002 0.034 0.502 0.462
 0.018 0.821 0.006 0.155
 0.015 0.9  0.001 0.084
 0.003 0.995 0.001 0.001
 0.042 0.838 0.001 0.119
 0.078 0.01  0.381 0.531
 0.01  0.776 0.035 0.179

MOTIF M112 O112

letter-probability matrix: alength= 4 w= 14 nsites= 366 E= 2.4e-257
 0.589 0.024 0.279 0.108
 0.542 0.025 0.355 0.078
 0.921 0.053 0.018 0.008
 0.001 0.000 0.001 0.998
 0.001 0.001 0.995 0.003
 0.997 0.001 0.001 0.001
 0.006 0.6  0.393 0.001
 0.003 0.006 0.002 0.988
 0.01  0.985 0.005 0.001
 0.999 0.000 0.000 0.001
 0.016 0.079 0.522 0.382
 0.154 0.777 0.052 0.016
 0.649 0.123 0.004 0.224
 0.331 0.179 0.274 0.216

MOTIF M113 O113

letter-probability matrix: alength= 4 w= 12 nsites= 1054 E= 1.8e+1668
 0.351 0.233 0.398 0.018
 0.779 0.001 0.044 0.176
 0.056 0.122 0.821 0.001
 0.83  0.000 0.033 0.137
 0.202 0.011 0.787 0.000
 0.82  0.001 0.169 0.009
 0.551 0.068 0.379 0.001
 0.927 0.000 0.021 0.052
 0.125 0.12  0.755 0.000
 0.711 0.000 0.039 0.249
 0.309 0.021 0.67  0.001
 0.81  0.026 0.142 0.022

MOTIF M114 O114

letter-probability matrix: alength= 4 w= 13 nsites= 127 E= 3.3e+062
 0.265 0.081 0.077 0.578
 0.208 0.159 0.521 0.112
 0.108 0.01  0.007 0.875
 0.02  0.001 0.967 0.012
 0.004 0.023 0.969 0.004
 0.001 0.006 0.001 0.991
 0.004 0.005 0.005 0.986
 0.007 0.006 0.004 0.983
 0.001 0.991 0.004 0.004
 0.32  0.003 0.004 0.673
 0.018 0.064 0.874 0.043
 0.059 0.096 0.04  0.805
 0.086 0.037 0.161 0.716

MOTIF M115 O115

letter-probability matrix: alength= 4 w= 11 nsites= 214 E= 1.4e+057
 0.284 0.149 0.564 0.003
 0.001 0.000 0.001 0.998
 0.000 0.001 0.998 0.001
 0.994 0.002 0.001 0.003
 0.026 0.757 0.025 0.192
 0.268 0.069 0.6  0.063
 0.001 0.001 0.001 0.997
 0.000 0.998 0.001 0.000
 0.996 0.001 0.000 0.002
 0.002 0.555 0.136 0.307
 0.111 0.395 0.06  0.434

MOTIF M116 O116

letter-probability matrix: alength= 4 w= 13 nsites= 304 E= 4.4e-236
 0.1  0.538 0.199 0.163
 0.678 0.002 0.239 0.081
 0.035 0.001 0.963 0.001
 0.997 0.001 0.002 0.001
 0.997 0.001 0.001 0.001
 0.156 0.157 0.681 0.006
 0.031 0.004 0.004 0.961
 0.007 0.005 0.986 0.003
 0.998 0.001 0.001 0.001
 0.998 0.001 0.001 0.001
 0.998 0.001 0.001 0.001
 0.008 0.949 0.041 0.001
 0.013 0.418 0.001 0.568

MOTIF M117 O117

letter-probability matrix: alength= 4 w= 12 nsites= 147 E= 1.8e+060
 0.153 0.147 0.396 0.304
 0.332 0.001 0.334 0.333
 0.111 0.015 0.758 0.116
 0.002 0.884 0.003 0.111
 0.002 0.023 0.000 0.975
 0.89  0.016 0.015 0.079
 0.898 0.006 0.015 0.081
 0.99  0.001 0.001 0.008
 0.998 0.000 0.001 0.001
 0.993 0.001 0.001 0.006
 0.011 0.003 0.001 0.985
 0.981 0.001 0.015 0.003

MOTIF M118 O118

letter-probability matrix: alength= 4 w= 13 nsites= 571 E= 9.0e-221
 0.976 0.009 0.009 0.006
 0.986 0.001 0.003 0.01 
 0.163 0.111 0.719 0.007
 0.012 0.000 0.005 0.982
 0.001 0.001 0.998 0.000
 0.996 0.002 0.001 0.001
 0.971 0.02  0.007 0.002
 0.983 0.004 0.01  0.003
 0.028 0.751 0.218 0.004
 0.005 0.566 0.000 0.429
 0.467 0.012 0.013 0.508
 0.143 0.424 0.238 0.194
 0.476 0.212 0.032 0.279

MOTIF M119 O119

letter-probability matrix: alength= 4 w= 15 nsites= 27 E= 4.5e+027
 0.081 0.144 0.101 0.675
 0.033 0.406 0.061 0.499
 0.027 0.036 0.026 0.911
 0.01  0.959 0.013 0.018
 0.913 0.025 0.009 0.052
 0.023 0.068 0.046 0.863
 0.04  0.065 0.049 0.846
 0.085 0.223 0.056 0.636
 0.123 0.095 0.077 0.705
 0.024 0.461 0.489 0.027
 0.962 0.009 0.011 0.019
 0.025 0.015 0.946 0.015
 0.962 0.013 0.014 0.011
 0.954 0.012 0.019 0.016
 0.707 0.106 0.089 0.099

MOTIF M120 O120

letter-probability matrix: alength= 4 w= 15 nsites= 745 E= 2.4e-460
 0.215 0.22  0.541 0.024
 0.921 0.001 0.065 0.014
 0.002 0.000 0.997 0.000
 0.024 0.000 0.976 0.000
 0.998 0.001 0.001 0.000
 0.992 0.001 0.001 0.007
 0.167 0.17  0.657 0.006
 0.018 0.003 0.011 0.968
 0.004 0.041 0.951 0.004
 0.972 0.001 0.022 0.006
 0.657 0.002 0.34  0.001
 0.979 0.002 0.016 0.002
 0.381 0.179 0.335 0.104
 0.422 0.075 0.076 0.427
 0.237 0.16  0.344 0.259

MOTIF M121 O121

letter-probability matrix: alength= 4 w= 14 nsites= 185 E= 1.4e-130
 0.48  0.022 0.071 0.427
 0.569 0.005 0.315 0.112
 0.178 0.002 0.79  0.03 
 0.006 0.002 0.98  0.012
 0.023 0.001 0.974 0.002
 0.989 0.003 0.005 0.002
 0.974 0.009 0.008 0.009
 0.048 0.217 0.698 0.036
 0.004 0.004 0.009 0.982
 0.001 0.001 0.996 0.001
 0.996 0.001 0.002 0.001
 0.988 0.008 0.003 0.001
 0.995 0.001 0.002 0.002
 0.082 0.792 0.112 0.013

MOTIF M122 O122

letter-probability matrix: alength= 4 w= 14 nsites= 76 E= 1.8e+122
 0.661 0.106 0.09  0.143
 0.935 0.01  0.047 0.007
 0.954 0.007 0.007 0.032
 0.94  0.035 0.014 0.011
 0.012 0.005 0.005 0.978
 0.057 0.055 0.329 0.559
 0.162 0.043 0.059 0.737
 0.216 0.156 0.386 0.242
 0.292 0.621 0.03  0.057
 0.829 0.07  0.01  0.091
 0.053 0.039 0.016 0.892
 0.41  0.065 0.18  0.345
 0.028 0.054 0.015 0.903
 0.12  0.163 0.245 0.471

MOTIF M123 O123

letter-probability matrix: alength= 4 w= 15 nsites= 169 E= 5.7e-005
 0.146 0.354 0.094 0.406
 0.251 0.196 0.046 0.507
 0.025 0.084 0.032 0.859
 0.351 0.054 0.073 0.522
 0.006 0.009 0.006 0.98 
 0.005 0.013 0.008 0.975
 0.017 0.06  0.009 0.914
 0.049 0.047 0.064 0.84 
 0.452 0.031 0.061 0.456
 0.772 0.033 0.114 0.081
 0.989 0.002 0.004 0.004
 0.99  0.004 0.004 0.002
 0.98  0.004 0.012 0.004
 0.495 0.06  0.024 0.421
 0.859 0.086 0.034 0.021

MOTIF M124 O124

letter-probability matrix: alength= 4 w= 17 nsites= 457 E= 2.2e-413
 0.026 0.102 0.78  0.092
 0.856 0.004 0.138 0.003
 0.059 0.001 0.939 0.001
 0.231 0.001 0.767 0.001
 0.993 0.001 0.001 0.005
 0.99  0.002 0.005 0.004
 0.139 0.358 0.497 0.005
 0.112 0.018 0.009 0.86 
 0.028 0.006 0.961 0.005
 0.948 0.003 0.035 0.014
 0.891 0.006 0.099 0.004
 0.948 0.004 0.038 0.01 
 0.146 0.682 0.124 0.048
 0.007 0.5  0.002 0.491
 0.412 0.036 0.307 0.245
 0.171 0.129 0.538 0.161
 0.238 0.425 0.257 0.08 

MOTIF M125 O125

letter-probability matrix: alength= 4 w= 16 nsites= 111 E= 1.6e-045
 0.036 0.801 0.147 0.016
 0.056 0.622 0.091 0.231
 0.037 0.095 0.712 0.157
 0.004 0.963 0.029 0.005
 0.006 0.975 0.004 0.014
 0.037 0.817 0.006 0.14 
 0.758 0.043 0.08  0.119
 0.046 0.093 0.85  0.012
 0.179 0.019 0.739 0.063
 0.078 0.032 0.879 0.011
 0.783 0.026 0.184 0.007
 0.805 0.125 0.068 0.001
 0.821 0.064 0.06  0.055
 0.055 0.09  0.852 0.003
 0.025 0.834 0.108 0.033
 0.083 0.735 0.084 0.097

MOTIF M126 O126

letter-probability matrix: alength= 4 w= 16 nsites= 497 E= 8.1e-418
 0.246 0.196 0.166 0.392
 0.081 0.593 0.104 0.221
 0.198 0.001 0.012 0.789
 0.002 0.06  0.928 0.01 
 0.987 0.002 0.007 0.004
 0.885 0.006 0.082 0.027
 0.895 0.009 0.078 0.018
 0.172 0.517 0.29  0.021
 0.077 0.078 0.022 0.824
 0.088 0.011 0.889 0.012
 0.965 0.008 0.018 0.009
 0.996 0.002 0.001 0.001
 0.979 0.002 0.017 0.002
 0.041 0.727 0.225 0.007
 0.114 0.746 0.005 0.135
 0.689 0.127 0.123 0.061

MOTIF M127 O127

letter-probability matrix: alength= 4 w= 16 nsites= 156 E= 3.9e-029
 0.311 0.133 0.276 0.28 
 0.069 0.079 0.198 0.654
 0.237 0.026 0.332 0.405
 0.646 0.022 0.01  0.322
 0.013 0.916 0.026 0.045
 0.109 0.007 0.006 0.878
 0.074 0.11  0.788 0.028
 0.895 0.024 0.062 0.019
 0.838 0.025 0.046 0.091
 0.874 0.053 0.035 0.038
 0.441 0.4  0.123 0.036
 0.05  0.004 0.011 0.935
 0.006 0.004 0.987 0.003
 0.99  0.003 0.004 0.003
 0.92  0.003 0.073 0.004
 0.965 0.017 0.011 0.007

MOTIF M128 O128

letter-probability matrix: alength= 4 w= 16 nsites= 869 E= 3.7e-1024
 0.18  0.237 0.396 0.187
 0.157 0.085 0.653 0.104
 0.043 0.904 0.023 0.03 
 0.001 0.997 0.002 0.001
 0.745 0.085 0.067 0.104
 0.004 0.655 0.326 0.015
 0.142 0.578 0.062 0.218
 0.722 0.058 0.042 0.178
 0.027 0.01  0.945 0.018
 0.353 0.06  0.575 0.012
 0.045 0.027 0.565 0.363
 0.013 0.001 0.986 0.000
 0.006 0.02  0.945 0.029
 0.065 0.867 0.009 0.059
 0.494 0.045 0.423 0.038
 0.066 0.407 0.491 0.035

MOTIF M129 O129

letter-probability matrix: alength= 4 w= 19 nsites= 19 E= 1.6e+020
 0.354 0.043 0.291 0.312
 0.06  0.041 0.872 0.027
 0.891 0.038 0.045 0.026
 0.956 0.018 0.017 0.009
 0.946 0.012 0.031 0.011
 0.071 0.804 0.075 0.051
 0.1  0.655 0.09  0.155
 0.602 0.093 0.188 0.117
 0.128 0.394 0.227 0.251
 0.545 0.141 0.126 0.189
 0.259 0.144 0.419 0.178
 0.198 0.322 0.336 0.144
 0.255 0.312 0.127 0.306
 0.052 0.091 0.053 0.804
 0.016 0.022 0.02  0.942
 0.01  0.953 0.018 0.018
 0.022 0.015 0.008 0.956
 0.011 0.021 0.934 0.034
 0.08  0.562 0.274 0.084

MOTIF M130 O130

letter-probability matrix: alength= 4 w= 18 nsites= 13 E= 1.3e+033
 0.109 0.202 0.101 0.587
 0.576 0.048 0.04  0.337
 0.018 0.033 0.022 0.927
 0.015 0.031 0.024 0.929
 0.025 0.022 0.018 0.935
 0.14  0.311 0.251 0.298
 0.264 0.258 0.175 0.302
 0.394 0.142 0.162 0.302
 0.329 0.126 0.201 0.343
 0.257 0.195 0.172 0.375
 0.347 0.17  0.272 0.21 
 0.409 0.207 0.27  0.114
 0.867 0.05  0.052 0.03 
 0.947 0.017 0.022 0.015
 0.932 0.027 0.025 0.017
 0.071 0.016 0.028 0.885
 0.031 0.022 0.922 0.024
 0.586 0.15  0.135 0.129

MOTIF M131 O131

letter-probability matrix: alength= 4 w= 19 nsites= 14 E= 5.2e+032
 0.422 0.149 0.083 0.345
 0.387 0.242 0.09  0.281
 0.031 0.037 0.022 0.91 
 0.155 0.034 0.021 0.789
 0.02  0.026 0.02  0.934
 0.115 0.531 0.159 0.194
 0.359 0.169 0.135 0.337
 0.253 0.191 0.268 0.288
 0.215 0.149 0.232 0.405
 0.179 0.184 0.227 0.409
 0.266 0.195 0.138 0.401
 0.234 0.183 0.341 0.243
 0.256 0.171 0.375 0.197
 0.517 0.115 0.252 0.116
 0.934 0.023 0.018 0.025
 0.909 0.027 0.047 0.018
 0.048 0.014 0.029 0.908
 0.029 0.026 0.907 0.038
 0.934 0.021 0.021 0.025

MOTIF M132 O132

letter-probability matrix: alength= 4 w= 10 nsites= 1030 E= 8.5e-234
 0.571 0.044 0.212 0.173
 0.543 0.061 0.288 0.108
 0.924 0.027 0.048 0.002
 0.000 0.000 0.000 0.999
 0.000 0.001 0.994 0.005
 0.995 0.000 0.000 0.004
 0.01  0.548 0.436 0.006
 0.001 0.000 0.003 0.996
 0.045 0.951 0.004 0.000
 0.998 0.000 0.000 0.002

MOTIF M133 O133

letter-probability matrix: alength= 4 w= 12 nsites= 49 E= 1.9e+020
 0.634 0.09  0.232 0.044
 0.89  0.018 0.078 0.013
 0.979 0.009 0.01  0.002
 0.849 0.011 0.088 0.052
 0.005 0.97  0.02  0.006
 0.023 0.963 0.006 0.008
 0.916 0.06  0.013 0.012
 0.002 0.948 0.007 0.044
 0.01  0.002 0.001 0.986
 0.001 0.01  0.008 0.98 
 0.001 0.987 0.002 0.01 
 0.002 0.93  0.001 0.067

MOTIF M134 O134

letter-probability matrix: alength= 4 w= 12 nsites= 1361 E= 3.9e-887
 0.17  0.021 0.039 0.771
 0.143 0.144 0.706 0.007
 0.988 0.000 0.011 0.000
 0.932 0.000 0.011 0.057
 0.993 0.000 0.000 0.007
 0.358 0.354 0.265 0.023
 0.022 0.000 0.000 0.978
 0.000 0.000 0.999 0.000
 0.999 0.000 0.001 0.000
 0.999 0.000 0.001 0.000
 0.997 0.000 0.002 0.001
 0.052 0.525 0.32  0.104

MOTIF M135 O135

letter-probability matrix: alength= 4 w= 11 nsites= 151 E= 2.9e+072
 0.008 0.824 0.166 0.002
 0.941 0.004 0.021 0.033
 0.001 0.005 0.994 0.001
 0.078 0.797 0.047 0.078
 0.061 0.159 0.69  0.091
 0.006 0.909 0.078 0.007
 0.001 0.997 0.001 0.001
 0.745 0.115 0.036 0.105
 0.001 0.807 0.133 0.059
 0.001 0.996 0.002 0.001
 0.027 0.26  0.007 0.706

MOTIF M136 O136

letter-probability matrix: alength= 4 w= 11 nsites= 941 E= 8.0e-079
 0.966 0.001 0.025 0.008
 0.001 0.000 0.999 0.000
 0.017 0.000 0.983 0.000
 0.999 0.000 0.000 0.000
 0.999 0.000 0.000 0.000
 0.256 0.052 0.691 0.001
 0.001 0.001 0.002 0.997
 0.006 0.025 0.963 0.006
 0.829 0.102 0.068 0.001
 0.743 0.111 0.082 0.063
 0.75  0.087 0.062 0.101

MOTIF M137 O137

letter-probability matrix: alength= 4 w= 12 nsites= 123 E= 4.1e+095
 0.322 0.55  0.064 0.064
 0.024 0.933 0.01  0.033
 0.884 0.001 0.003 0.112
 0.009 0.004 0.985 0.001
 0.993 0.003 0.004 0.001
 0.99  0.002 0.008 0.001
 0.972 0.004 0.021 0.003
 0.007 0.731 0.049 0.214
 0.821 0.002 0.004 0.173
 0.007 0.009 0.978 0.006
 0.339 0.266 0.379 0.015
 0.535 0.114 0.017 0.334

MOTIF M138 O138

letter-probability matrix: alength= 4 w= 12 nsites= 2329 E= 7.9e+1689
 0.036 0.107 0.055 0.801
 0.004 0.028 0.007 0.961
 0.11  0.026 0.012 0.852
 0.369 0.032 0.028 0.572
 0.684 0.025 0.047 0.244
 0.961 0.001 0.028 0.01 
 0.943 0.005 0.046 0.007
 0.904 0.013 0.044 0.04 
 0.726 0.058 0.106 0.11 
 0.686 0.069 0.103 0.142
 0.634 0.079 0.129 0.157
 0.603 0.096 0.128 0.173

MOTIF M139 O139

letter-probability matrix: alength= 4 w= 12 nsites= 30 E= 5.6e+025
 0.861 0.033 0.083 0.023
 0.984 0.003 0.009 0.003
 0.004 0.983 0.011 0.003
 0.003 0.993 0.001 0.002
 0.982 0.003 0.002 0.014
 0.002 0.992 0.004 0.002
 0.959 0.005 0.004 0.032
 0.013 0.002 0.982 0.003
 0.981 0.005 0.011 0.002
 0.959 0.011 0.026 0.004
 0.767 0.03  0.149 0.054
 0.054 0.662 0.232 0.052

MOTIF M140 O140

letter-probability matrix: alength= 4 w= 11 nsites= 158 E= 2.0e+152
 0.052 0.027 0.239 0.683
 0.013 0.756 0.064 0.168
 0.01  0.096 0.001 0.893
 0.753 0.027 0.188 0.032
 0.015 0.055 0.038 0.892
 0.003 0.007 0.002 0.988
 0.001 0.01  0.001 0.988
 0.003 0.007 0.002 0.988
 0.055 0.559 0.051 0.335
 0.994 0.000 0.001 0.005
 0.022 0.02  0.951 0.007

MOTIF M141 O141

letter-probability matrix: alength= 4 w= 12 nsites= 139 E= 2.5e+090
 0.197 0.402 0.133 0.268
 0.784 0.006 0.034 0.176
 0.048 0.011 0.86  0.082
 0.986 0.002 0.005 0.006
 0.99  0.005 0.004 0.001
 0.948 0.003 0.019 0.03 
 0.039 0.32  0.624 0.018
 0.988 0.002 0.002 0.008
 0.004 0.001 0.991 0.004
 0.04  0.003 0.956 0.001
 0.992 0.003 0.004 0.001
 0.986 0.003 0.007 0.004

MOTIF M142 O142

letter-probability matrix: alength= 4 w= 12 nsites= 548 E= 6.1e-468
 0.192 0.05  0.568 0.19 
 0.002 0.996 0.001 0.001
 0.000 1.000 0.000 0.000
 0.826 0.036 0.051 0.086
 0.000 0.761 0.238 0.000
 0.108 0.64  0.02  0.232
 0.839 0.002 0.01  0.149
 0.000 0.005 0.994 0.000
 0.39  0.002 0.607 0.001
 0.002 0.001 0.564 0.433
 0.001 0.000 0.998 0.001
 0.007 0.015 0.973 0.005

MOTIF M143 O143

letter-probability matrix: alength= 4 w= 12 nsites= 84 E= 3.5e+020
 0.51  0.062 0.294 0.134
 0.831 0.11  0.006 0.053
 0.98  0.002 0.014 0.003
 0.201 0.024 0.765 0.01 
 0.005 0.003 0.003 0.989
 0.097 0.209 0.02  0.673
 0.009 0.009 0.008 0.975
 0.003 0.991 0.003 0.003
 0.985 0.006 0.001 0.007
 0.004 0.967 0.02  0.009
 0.004 0.002 0.001 0.992
 0.009 0.012 0.04  0.939

MOTIF M144 O144

letter-probability matrix: alength= 4 w= 12 nsites= 261 E= 5.2e-142
 0.007 0.015 0.976 0.002
 0.919 0.003 0.077 0.002
 0.996 0.001 0.001 0.002
 0.997 0.001 0.001 0.001
 0.011 0.844 0.144 0.001
 0.17  0.018 0.005 0.807
 0.009 0.009 0.981 0.002
 0.997 0.001 0.001 0.001
 0.905 0.001 0.094 0.001
 0.995 0.002 0.001 0.001
 0.005 0.885 0.085 0.025
 0.136 0.124 0.004 0.736

MOTIF M145 O145

letter-probability matrix: alength= 4 w= 13 nsites= 37 E= 3.6e+072
 0.682 0.065 0.208 0.046
 0.89  0.065 0.036 0.009
 0.904 0.016 0.055 0.025
 0.236 0.031 0.051 0.682
 0.805 0.01  0.177 0.008
 0.859 0.013 0.066 0.061
 0.139 0.662 0.088 0.111
 0.062 0.92  0.007 0.011
 0.95  0.009 0.002 0.039
 0.015 0.975 0.008 0.002
 0.943 0.003 0.001 0.053
 0.145 0.006 0.66  0.189
 0.325 0.192 0.09  0.394

MOTIF M146 O146

letter-probability matrix: alength= 4 w= 13 nsites= 116 E= 1.9e+025
 0.697 0.03  0.258 0.015
 0.989 0.003 0.004 0.003
 0.985 0.007 0.004 0.003
 0.74  0.066 0.173 0.021
 0.008 0.003 0.009 0.98 
 0.013 0.009 0.966 0.012
 0.883 0.038 0.034 0.045
 0.933 0.029 0.015 0.022
 0.984 0.007 0.003 0.006
 0.016 0.822 0.157 0.005
 0.011 0.005 0.003 0.981
 0.049 0.01  0.908 0.032
 0.261 0.175 0.353 0.21 

MOTIF M147 O147

letter-probability matrix: alength= 4 w= 12 nsites= 203 E= 3.0e+015
 0.039 0.377 0.014 0.569
 0.755 0.022 0.014 0.208
 0.001 0.004 0.002 0.992
 0.003 0.005 0.002 0.99 
 0.001 0.002 0.002 0.994
 0.051 0.106 0.011 0.832
 0.236 0.037 0.02  0.706
 0.943 0.001 0.05  0.007
 0.358 0.029 0.608 0.004
 0.967 0.018 0.013 0.002
 0.989 0.004 0.006 0.002
 0.96  0.008 0.028 0.004

MOTIF M148 O148

letter-probability matrix: alength= 4 w= 14 nsites= 152 E= 3.4e+129
 0.154 0.002 0.239 0.605
 0.003 0.016 0.979 0.002
 0.989 0.002 0.008 0.002
 0.994 0.003 0.003 0.001
 0.989 0.001 0.006 0.003
 0.051 0.466 0.124 0.359
 0.03  0.568 0.131 0.271
 0.734 0.023 0.014 0.229
 0.085 0.726 0.168 0.021
 0.519 0.046 0.002 0.433
 0.101 0.804 0.088 0.007
 0.906 0.006 0.005 0.083
 0.059 0.343 0.289 0.309
 0.215 0.153 0.082 0.551

MOTIF M149 O149

letter-probability matrix: alength= 4 w= 13 nsites= 174 E= 8.8e-263
 0.009 0.123 0.678 0.19 
 0.05  0.013 0.928 0.009
 0.003 0.995 0.001 0.001
 0.001 0.998 0.001 0.001
 0.983 0.002 0.006 0.009
 0.002 0.981 0.013 0.004
 0.058 0.685 0.09  0.168
 0.859 0.004 0.013 0.124
 0.001 0.001 0.997 0.001
 0.228 0.002 0.767 0.002
 0.004 0.002 0.627 0.368
 0.002 0.001 0.997 0.001
 0.002 0.001 0.997 0.001

MOTIF M150 O150

letter-probability matrix: alength= 4 w= 14 nsites= 70 E= 3.3e+002
 0.024 0.126 0.016 0.835
 0.003 0.921 0.074 0.003
 0.876 0.031 0.008 0.085
 0.006 0.06  0.054 0.88 
 0.004 0.009 0.006 0.981
 0.195 0.138 0.032 0.634
 0.031 0.012 0.018 0.939
 0.009 0.13  0.833 0.028
 0.98  0.005 0.005 0.01 
 0.01  0.121 0.86  0.01 
 0.018 0.005 0.006 0.971
 0.004 0.986 0.004 0.006
 0.892 0.071 0.012 0.024
 0.072 0.301 0.225 0.401

MOTIF M151 O151

letter-probability matrix: alength= 4 w= 14 nsites= 133 E= 1.6e+016
 0.047 0.59  0.118 0.246
 0.003 0.974 0.015 0.008
 0.075 0.586 0.013 0.326
 0.017 0.061 0.644 0.278
 0.002 0.973 0.018 0.007
 0.023 0.942 0.007 0.028
 0.084 0.799 0.01  0.107
 0.736 0.036 0.054 0.174
 0.058 0.038 0.895 0.009
 0.218 0.002 0.767 0.013
 0.155 0.008 0.832 0.005
 0.834 0.007 0.155 0.004
 0.848 0.02  0.131 0.001
 0.738 0.143 0.09  0.028

MOTIF M152 O152

letter-probability matrix: alength= 4 w= 13 nsites= 73 E= 3.6e+034
 0.007 0.06  0.925 0.008
 0.008 0.003 0.003 0.986
 0.007 0.01  0.003 0.98 
 0.004 0.005 0.003 0.988
 0.003 0.987 0.003 0.006
 0.785 0.051 0.07  0.094
 0.35  0.271 0.268 0.112
 0.69  0.033 0.041 0.236
 0.898 0.006 0.003 0.093
 0.026 0.003 0.004 0.967
 0.01  0.007 0.655 0.328
 0.978 0.003 0.008 0.01 
 0.301 0.212 0.451 0.036

MOTIF M153 O153

letter-probability matrix: alength= 4 w= 14 nsites= 99 E= 2.2e+122
 0.139 0.295 0.318 0.248
 0.895 0.009 0.089 0.007
 0.973 0.005 0.019 0.003
 0.983 0.003 0.005 0.01 
 0.711 0.005 0.007 0.278
 0.328 0.108 0.54  0.025
 0.362 0.033 0.053 0.552
 0.094 0.021 0.864 0.021
 0.703 0.021 0.249 0.027
 0.991 0.004 0.002 0.002
 0.989 0.003 0.003 0.005
 0.023 0.425 0.546 0.006
 0.015 0.32  0.005 0.66 
 0.733 0.016 0.193 0.058

MOTIF M154 O154

letter-probability matrix: alength= 4 w= 14 nsites= 203 E= 8.4e-125
 0.029 0.8  0.02  0.152
 0.988 0.001 0.005 0.006
 0.004 0.107 0.883 0.006
 0.016 0.002 0.002 0.981
 0.002 0.002 0.002 0.994
 0.007 0.019 0.01  0.965
 0.011 0.957 0.013 0.019
 0.824 0.02  0.025 0.131
 0.064 0.375 0.125 0.436
 0.028 0.005 0.001 0.966
 0.008 0.002 0.002 0.988
 0.002 0.024 0.002 0.973
 0.01  0.107 0.343 0.54 
 0.846 0.074 0.054 0.027

MOTIF M155 O155

letter-probability matrix: alength= 4 w= 14 nsites= 1173 E= 4.3e-352
 0.427 0.012 0.477 0.084
 0.558 0.003 0.437 0.003
 0.995 0.001 0.003 0.001
 0.972 0.002 0.009 0.017
 0.27  0.217 0.488 0.025
 0.428 0.033 0.107 0.432
 0.035 0.002 0.958 0.005
 0.557 0.003 0.438 0.002
 0.995 0.002 0.002 0.001
 0.998 0.000 0.000 0.002
 0.052 0.284 0.659 0.005
 0.008 0.000 0.001 0.991
 0.024 0.038 0.926 0.012
 0.663 0.065 0.172 0.099

MOTIF M156 O156

letter-probability matrix: alength= 4 w= 14 nsites= 441 E= 8.7e-292
 0.275 0.161 0.171 0.393
 0.167 0.675 0.049 0.11 
 0.728 0.002 0.002 0.268
 0.003 0.13  0.862 0.005
 0.002 0.001 0.002 0.995
 0.002 0.006 0.004 0.987
 0.004 0.061 0.004 0.93 
 0.003 0.915 0.006 0.076
 0.605 0.008 0.153 0.234
 0.002 0.168 0.823 0.007
 0.014 0.001 0.001 0.985
 0.005 0.001 0.001 0.994
 0.001 0.12  0.001 0.878
 0.001 0.95  0.011 0.038

MOTIF M157 O157

letter-probability matrix: alength= 4 w= 15 nsites= 87 E= 3.1e+113
 0.601 0.222 0.141 0.036
 0.799 0.107 0.086 0.008
 0.499 0.096 0.389 0.017
 0.072 0.815 0.107 0.006
 0.75  0.143 0.006 0.101
 0.107 0.171 0.664 0.057
 0.272 0.442 0.13  0.157
 0.244 0.128 0.353 0.275
 0.123 0.135 0.447 0.294
 0.018 0.652 0.187 0.142
 0.028 0.006 0.004 0.962
 0.002 0.073 0.918 0.006
 0.057 0.007 0.158 0.778
 0.006 0.003 0.966 0.025
 0.057 0.052 0.797 0.095

MOTIF M158 O158

letter-probability matrix: alength= 4 w= 15 nsites= 227 E= 1.4e+068
 0.081 0.057 0.849 0.013
 0.017 0.128 0.853 0.002
 0.599 0.218 0.057 0.126
 0.04  0.013 0.942 0.006
 0.018 0.015 0.964 0.004
 0.107 0.325 0.548 0.019
 0.195 0.081 0.673 0.05 
 0.08  0.187 0.707 0.026
 0.108 0.76  0.108 0.025
 0.364 0.041 0.494 0.101
 0.007 0.058 0.928 0.007
 0.062 0.096 0.509 0.334
 0.007 0.024 0.96  0.009
 0.104 0.685 0.098 0.113
 0.051 0.576 0.172 0.202

MOTIF M159 O159

letter-probability matrix: alength= 4 w= 16 nsites= 56 E= 1.2e+026
 0.096 0.024 0.037 0.842
 0.01  0.965 0.01  0.014
 0.786 0.066 0.008 0.141
 0.012 0.013 0.014 0.96 
 0.009 0.031 0.008 0.951
 0.036 0.032 0.036 0.896
 0.075 0.124 0.065 0.737
 0.105 0.266 0.083 0.547
 0.116 0.132 0.083 0.669
 0.644 0.041 0.056 0.258
 0.88  0.027 0.07  0.023
 0.977 0.006 0.008 0.01 
 0.969 0.011 0.008 0.011
 0.952 0.016 0.016 0.017
 0.259 0.142 0.032 0.566
 0.68  0.081 0.167 0.071

MOTIF M160 O160

letter-probability matrix: alength= 4 w= 16 nsites= 954 E= 2.4e-823
 0.029 0.151 0.078 0.741
 0.047 0.804 0.018 0.132
 0.897 0.003 0.004 0.097
 0.008 0.493 0.317 0.182
 0.003 0.001 0.001 0.996
 0.001 0.007 0.021 0.971
 0.002 0.107 0.004 0.887
 0.008 0.877 0.006 0.109
 0.698 0.023 0.041 0.237
 0.055 0.42  0.352 0.172
 0.008 0.019 0.002 0.97 
 0.001 0.02  0.001 0.979
 0.003 0.028 0.006 0.964
 0.001 0.879 0.067 0.053
 0.579 0.113 0.003 0.306
 0.19  0.269 0.287 0.254

MOTIF M161 O161

letter-probability matrix: alength= 4 w= 15 nsites= 259 E= 2.1e-105
 0.901 0.037 0.038 0.024
 0.252 0.117 0.103 0.528
 0.646 0.003 0.274 0.077
 0.459 0.318 0.179 0.043
 0.011 0.002 0.012 0.974
 0.016 0.084 0.209 0.691
 0.06  0.014 0.027 0.899
 0.03  0.884 0.02  0.066
 0.819 0.023 0.024 0.134
 0.037 0.336 0.322 0.305
 0.003 0.002 0.002 0.994
 0.003 0.004 0.002 0.991
 0.001 0.023 0.003 0.973
 0.003 0.99  0.003 0.004
 0.951 0.021 0.003 0.025

MOTIF M162 O162

letter-probability matrix: alength= 4 w= 16 nsites= 53 E= 5.2e+054
 0.018 0.032 0.01  0.94 
 0.422 0.036 0.025 0.517
 0.012 0.022 0.012 0.954
 0.011 0.014 0.016 0.958
 0.166 0.007 0.012 0.815
 0.076 0.255 0.262 0.407
 0.399 0.153 0.074 0.375
 0.354 0.077 0.082 0.487
 0.55  0.066 0.126 0.258
 0.313 0.275 0.321 0.091
 0.898 0.015 0.023 0.064
 0.043 0.019 0.922 0.016
 0.938 0.03  0.02  0.012
 0.954 0.009 0.029 0.009
 0.965 0.007 0.021 0.007
 0.545 0.083 0.26  0.112

MOTIF M163 O163

letter-probability matrix: alength= 4 w= 16 nsites= 13 E= 4.2e+025
 0.124 0.281 0.281 0.314
 0.02  0.295 0.638 0.046
 0.04  0.014 0.031 0.916
 0.015 0.011 0.957 0.018
 0.03  0.059 0.876 0.035
 0.045 0.07  0.07  0.815
 0.146 0.135 0.114 0.606
 0.137 0.154 0.156 0.553
 0.214 0.362 0.127 0.297
 0.299 0.278 0.267 0.156
 0.485 0.236 0.198 0.081
 0.936 0.024 0.027 0.012
 0.935 0.025 0.025 0.015
 0.033 0.011 0.034 0.922
 0.013 0.019 0.938 0.03 
 0.951 0.016 0.015 0.018

MOTIF M164 O164

letter-probability matrix: alength= 4 w= 18 nsites= 127 E= 4.4e+068
 0.085 0.22  0.129 0.566
 0.053 0.894 0.014 0.039
 0.776 0.111 0.009 0.104
 0.008 0.041 0.022 0.929
 0.01  0.013 0.013 0.964
 0.02  0.312 0.105 0.564
 0.267 0.224 0.127 0.381
 0.237 0.283 0.292 0.188
 0.507 0.277 0.087 0.128
 0.513 0.169 0.24  0.077
 0.529 0.147 0.084 0.24 
 0.182 0.602 0.188 0.028
 0.784 0.015 0.015 0.186
 0.048 0.004 0.931 0.017
 0.148 0.016 0.83  0.006
 0.921 0.041 0.031 0.007
 0.88  0.008 0.069 0.043
 0.224 0.162 0.583 0.031

MOTIF M165 O165

letter-probability matrix: alength= 4 w= 18 nsites= 120 E= 2.0e+121
 0.024 0.004 0.028 0.943
 0.04  0.003 0.859 0.098
 0.016 0.069 0.659 0.256
 0.004 0.023 0.008 0.964
 0.004 0.017 0.012 0.967
 0.106 0.085 0.067 0.742
 0.059 0.34  0.07  0.531
 0.307 0.187 0.051 0.455
 0.272 0.071 0.062 0.595
 0.257 0.157 0.063 0.522
 0.546 0.192 0.06  0.202
 0.373 0.129 0.186 0.313
 0.526 0.254 0.177 0.043
 0.971 0.015 0.007 0.006
 0.927 0.044 0.02  0.01 
 0.451 0.124 0.084 0.341
 0.474 0.102 0.365 0.06 
 0.584 0.093 0.236 0.087

MOTIF M166 O166

letter-probability matrix: alength= 4 w= 16 nsites= 301 E= 1.1e+174
 0.598 0.012 0.163 0.226
 0.014 0.001 0.979 0.006
 0.07  0.015 0.912 0.003
 0.874 0.041 0.084 0.001
 0.852 0.013 0.134 0.002
 0.412 0.164 0.415 0.009
 0.15  0.342 0.135 0.373
 0.136 0.172 0.469 0.223
 0.182 0.385 0.245 0.188
 0.199 0.591 0.082 0.128
 0.281 0.328 0.096 0.295
 0.013 0.827 0.129 0.031
 0.058 0.003 0.004 0.935
 0.002 0.02  0.919 0.058
 0.145 0.095 0.68  0.079
 0.065 0.387 0.501 0.046

MOTIF M167 O167

letter-probability matrix: alength= 4 w= 17 nsites= 279 E= 9.2e+195
 0.505 0.089 0.174 0.231
 0.064 0.529 0.401 0.007
 0.892 0.003 0.009 0.096
 0.298 0.023 0.676 0.002
 0.855 0.02  0.122 0.003
 0.778 0.03  0.159 0.034
 0.506 0.158 0.235 0.101
 0.301 0.12  0.32  0.26 
 0.211 0.144 0.423 0.222
 0.437 0.119 0.197 0.247
 0.273 0.361 0.25  0.116
 0.558 0.165 0.176 0.102
 0.007 0.57  0.022 0.401
 0.004 0.016 0.003 0.977
 0.002 0.028 0.04  0.93 
 0.002 0.903 0.013 0.082
 0.033 0.777 0.002 0.189

MOTIF M168 O168

letter-probability matrix: alength= 4 w= 19 nsites= 177 E= 3.2e+144
 0.318 0.05  0.505 0.127
 0.225 0.097 0.647 0.031
 0.633 0.006 0.286 0.075
 0.132 0.015 0.847 0.006
 0.878 0.023 0.093 0.006
 0.811 0.04  0.13  0.02 
 0.566 0.085 0.312 0.037
 0.388 0.147 0.252 0.214
 0.326 0.097 0.435 0.142
 0.212 0.127 0.467 0.194
 0.144 0.262 0.382 0.211
 0.161 0.204 0.316 0.319
 0.31  0.253 0.252 0.185
 0.301 0.278 0.285 0.136
 0.008 0.142 0.01  0.84 
 0.003 0.053 0.011 0.933
 0.004 0.077 0.012 0.908
 0.007 0.874 0.022 0.096
 0.065 0.774 0.002 0.158

MOTIF M169 O169

letter-probability matrix: alength= 4 w= 17 nsites= 92 E= 2.5e+015
 0.018 0.061 0.889 0.033
 0.004 0.034 0.004 0.958
 0.005 0.005 0.005 0.985
 0.003 0.018 0.006 0.973
 0.003 0.967 0.005 0.025
 0.234 0.176 0.017 0.572
 0.372 0.199 0.149 0.28 
 0.12  0.037 0.136 0.706
 0.094 0.059 0.216 0.631
 0.097 0.147 0.081 0.675
 0.081 0.397 0.093 0.429
 0.118 0.395 0.042 0.445
 0.97  0.016 0.006 0.007
 0.652 0.007 0.333 0.008
 0.973 0.013 0.006 0.007
 0.943 0.032 0.014 0.011
 0.138 0.14  0.236 0.486

MOTIF M170 O170

letter-probability matrix: alength= 4 w= 18 nsites= 189 E= 5.6e-160
 0.033 0.014 0.033 0.919
 0.029 0.194 0.682 0.095
 0.266 0.005 0.017 0.712
 0.043 0.127 0.187 0.643
 0.18  0.01  0.005 0.805
 0.05  0.204 0.318 0.427
 0.368 0.161 0.036 0.435
 0.496 0.062 0.41  0.032
 0.818 0.019 0.133 0.03 
 0.906 0.019 0.048 0.027
 0.919 0.024 0.026 0.031
 0.141 0.207 0.622 0.03 
 0.227 0.027 0.033 0.713
 0.01  0.004 0.984 0.003
 0.978 0.003 0.016 0.003
 0.968 0.004 0.025 0.003
 0.972 0.013 0.012 0.003
 0.049 0.919 0.027 0.006

MOTIF M171 O171

letter-probability matrix: alength= 4 w= 19 nsites= 129 E= 1.9e+169
 0.077 0.447 0.245 0.231
 0.216 0.631 0.008 0.145
 0.069 0.051 0.007 0.874
 0.008 0.863 0.114 0.015
 0.693 0.016 0.002 0.289
 0.059 0.039 0.685 0.217
 0.344 0.102 0.095 0.459
 0.243 0.182 0.44  0.135
 0.651 0.076 0.147 0.126
 0.409 0.046 0.123 0.422
 0.279 0.181 0.22  0.321
 0.424 0.12  0.103 0.353
 0.402 0.113 0.259 0.226
 0.449 0.16  0.321 0.07 
 0.984 0.005 0.008 0.003
 0.956 0.009 0.029 0.005
 0.956 0.005 0.028 0.011
 0.155 0.092 0.261 0.491
 0.695 0.043 0.162 0.1 

MOTIF M172 O172

letter-probability matrix: alength= 4 w= 19 nsites= 19 E= 2.7e+042
 0.244 0.5  0.179 0.077
 0.926 0.046 0.011 0.017
 0.861 0.046 0.073 0.019
 0.91  0.052 0.018 0.02 
 0.106 0.046 0.089 0.759
 0.64  0.095 0.155 0.11 
 0.328 0.139 0.212 0.321
 0.357 0.209 0.196 0.239
 0.455 0.128 0.114 0.302
 0.33  0.183 0.134 0.353
 0.303 0.23  0.115 0.352
 0.337 0.156 0.253 0.254
 0.382 0.159 0.154 0.305
 0.128 0.371 0.09  0.41 
 0.181 0.019 0.023 0.777
 0.019 0.917 0.046 0.018
 0.886 0.006 0.007 0.102
 0.05  0.026 0.91  0.014
 0.855 0.02  0.063 0.062

MOTIF M173 O173

letter-probability matrix: alength= 4 w= 20 nsites= 20 E= 1.5e+027
 0.512 0.119 0.086 0.284
 0.067 0.365 0.463 0.105
 0.022 0.94  0.021 0.016
 0.916 0.028 0.016 0.039
 0.032 0.025 0.923 0.019
 0.185 0.594 0.113 0.108
 0.076 0.355 0.147 0.422
 0.245 0.474 0.162 0.119
 0.619 0.149 0.13  0.102
 0.148 0.548 0.175 0.129
 0.243 0.131 0.121 0.504
 0.125 0.115 0.277 0.482
 0.095 0.534 0.189 0.182
 0.132 0.627 0.12  0.12 
 0.095 0.043 0.071 0.791
 0.032 0.033 0.887 0.048
 0.021 0.04  0.031 0.908
 0.013 0.056 0.023 0.907
 0.014 0.024 0.017 0.945
 0.091 0.664 0.097 0.147

MOTIF M174 O174

letter-probability matrix: alength= 4 w= 20 nsites= 25 E= 3.5e+019
 0.087 0.816 0.058 0.039
 0.012 0.966 0.01  0.012
 0.876 0.05  0.011 0.062
 0.012 0.93  0.033 0.025
 0.934 0.025 0.015 0.026
 0.092 0.092 0.766 0.05 
 0.349 0.187 0.372 0.092
 0.258 0.322 0.28  0.139
 0.097 0.453 0.298 0.151
 0.085 0.531 0.208 0.176
 0.095 0.209 0.449 0.247
 0.307 0.448 0.102 0.144
 0.56  0.193 0.123 0.123
 0.071 0.064 0.761 0.105
 0.069 0.196 0.652 0.083
 0.595 0.021 0.366 0.019
 0.883 0.052 0.054 0.011
 0.915 0.018 0.041 0.026
 0.029 0.069 0.864 0.037
 0.041 0.82  0.092 0.047

MOTIF M175 O175

letter-probability matrix: alength= 4 w= 21 nsites= 33 E= 2.8e+054
 0.187 0.076 0.353 0.384
 0.03  0.029 0.886 0.055
 0.02  0.032 0.019 0.929
 0.016 0.037 0.025 0.922
 0.018 0.022 0.02  0.94 
 0.044 0.764 0.099 0.093
 0.226 0.319 0.126 0.329
 0.265 0.295 0.214 0.225
 0.264 0.197 0.181 0.358
 0.219 0.193 0.22  0.367
 0.206 0.171 0.192 0.431
 0.212 0.219 0.283 0.285
 0.38  0.26  0.206 0.155
 0.331 0.218 0.247 0.203
 0.293 0.217 0.187 0.302
 0.142 0.436 0.124 0.298
 0.686 0.013 0.025 0.275
 0.039 0.024 0.92  0.017
 0.915 0.041 0.028 0.016
 0.894 0.026 0.059 0.021
 0.358 0.135 0.221 0.286

MOTIF M176 O176

letter-probability matrix: alength= 4 w= 20 nsites= 144 E= 1.7e+229
 0.45  0.162 0.146 0.242
 0.08  0.828 0.08  0.012
 0.917 0.003 0.003 0.077
 0.128 0.031 0.833 0.007
 0.893 0.035 0.025 0.046
 0.703 0.063 0.088 0.146
 0.56  0.132 0.175 0.132
 0.387 0.233 0.15  0.229
 0.465 0.089 0.233 0.213
 0.433 0.109 0.293 0.166
 0.543 0.105 0.19  0.162
 0.585 0.115 0.072 0.228
 0.379 0.169 0.159 0.292
 0.538 0.077 0.14  0.245
 0.369 0.151 0.391 0.089
 0.958 0.012 0.016 0.014
 0.942 0.012 0.038 0.007
 0.901 0.04  0.034 0.026
 0.157 0.343 0.137 0.362
 0.794 0.059 0.063 0.084

MOTIF M177 O177

letter-probability matrix: alength= 4 w= 19 nsites= 55 E= 9.3e+052
 0.936 0.008 0.041 0.015
 0.023 0.006 0.956 0.015
 0.107 0.011 0.874 0.008
 0.964 0.015 0.013 0.008
 0.967 0.012 0.015 0.007
 0.461 0.114 0.344 0.082
 0.081 0.133 0.263 0.523
 0.178 0.094 0.543 0.184
 0.216 0.096 0.625 0.062
 0.341 0.269 0.319 0.072
 0.69  0.121 0.087 0.102
 0.602 0.123 0.136 0.139
 0.223 0.205 0.497 0.075
 0.284 0.067 0.322 0.326
 0.021 0.014 0.933 0.031
 0.463 0.198 0.327 0.013
 0.948 0.026 0.018 0.008
 0.894 0.025 0.051 0.03 
 0.024 0.55  0.412 0.014

MOTIF M178 O178

letter-probability matrix: alength= 4 w= 11 nsites= 390 E= 1.2e+211
 0.175 0.608 0.181 0.036
 0.636 0.001 0.004 0.36 
 0.051 0.032 0.91  0.007
 0.381 0.066 0.059 0.493
 0.464 0.001 0.524 0.011
 0.048 0.246 0.645 0.06 
 0.001 0.002 0.000 0.996
 0.000 0.003 0.001 0.996
 0.001 0.002 0.001 0.996
 0.002 0.994 0.002 0.002
 0.81  0.086 0.001 0.104

MOTIF M179 O179

letter-probability matrix: alength= 4 w= 11 nsites= 32 E= 1.6e+036
 0.076 0.006 0.14  0.778
 0.011 0.003 0.976 0.01 
 0.006 0.013 0.948 0.033
 0.006 0.069 0.007 0.917
 0.001 0.003 0.005 0.991
 0.017 0.026 0.007 0.95 
 0.002 0.969 0.004 0.025
 0.044 0.077 0.002 0.876
 0.009 0.932 0.055 0.003
 0.924 0.016 0.002 0.058
 0.011 0.809 0.169 0.011

MOTIF M180 O180

letter-probability matrix: alength= 4 w= 11 nsites= 130 E= 7.6e+113
 0.497 0.093 0.381 0.029
 0.971 0.015 0.01  0.003
 0.983 0.007 0.009 0.002
 0.898 0.018 0.079 0.005
 0.036 0.923 0.029 0.012
 0.791 0.031 0.002 0.176
 0.012 0.025 0.336 0.627
 0.002 0.972 0.007 0.019
 0.011 0.001 0.001 0.987
 0.001 0.036 0.943 0.02 
 0.158 0.226 0.062 0.554

MOTIF M181 O181

letter-probability matrix: alength= 4 w= 11 nsites= 1808 E= 7.5e-555
 0.427 0.003 0.088 0.481
 0.003 0.027 0.969 0.001
 0.752 0.000 0.248 0.000
 0.997 0.000 0.001 0.001
 0.998 0.000 0.000 0.002
 0.131 0.39  0.474 0.004
 0.112 0.000 0.000 0.887
 0.002 0.000 0.997 0.000
 0.996 0.000 0.004 0.000
 0.957 0.001 0.042 0.000
 0.991 0.001 0.003 0.005

MOTIF M182 O182

letter-probability matrix: alength= 4 w= 12 nsites= 51 E= 5.3e+076
 0.915 0.014 0.048 0.022
 0.986 0.002 0.009 0.002
 0.977 0.006 0.006 0.011
 0.902 0.021 0.066 0.012
 0.044 0.074 0.019 0.863
 0.923 0.023 0.039 0.015
 0.278 0.178 0.135 0.409
 0.632 0.158 0.007 0.203
 0.019 0.022 0.008 0.95 
 0.01  0.011 0.027 0.952
 0.012 0.035 0.033 0.92 
 0.044 0.214 0.466 0.276

MOTIF M183 O183

letter-probability matrix: alength= 4 w= 11 nsites= 11 E= 1.8e+020
 0.107 0.073 0.783 0.038
 0.916 0.028 0.049 0.007
 0.023 0.964 0.008 0.005
 0.985 0.004 0.007 0.004
 0.003 0.002 0.992 0.004
 0.013 0.02  0.959 0.007
 0.989 0.003 0.006 0.002
 0.985 0.003 0.008 0.004
 0.964 0.004 0.03  0.003
 0.009 0.92  0.004 0.066
 0.02  0.951 0.011 0.018

MOTIF M184 O184

letter-probability matrix: alength= 4 w= 11 nsites= 664 E= 1.0e-056
 0.002 0.948 0.027 0.024
 0.001 0.95  0.001 0.048
 0.005 0.994 0.001 0.000
 0.04  0.892 0.000 0.068
 0.128 0.003 0.57  0.299
 0.001 0.956 0.034 0.008
 0.000 0.994 0.005 0.000
 0.001 0.987 0.003 0.01 
 0.146 0.848 0.003 0.003
 0.014 0.907 0.051 0.029
 0.5  0.216 0.144 0.14 

MOTIF M185 O185

letter-probability matrix: alength= 4 w= 10 nsites= 492 E= 6.0e+744
 0.478 0.153 0.1  0.269
 0.27  0.641 0.072 0.017
 0.608 0.000 0.057 0.334
 0.025 0.014 0.909 0.052
 0.989 0.004 0.006 0.001
 0.978 0.004 0.017 0.002
 0.872 0.091 0.027 0.011
 0.083 0.001 0.02  0.896
 0.007 0.036 0.835 0.122
 0.477 0.305 0.018 0.2 

MOTIF M186 O186

letter-probability matrix: alength= 4 w= 10 nsites= 1267 E= 3.9e+334
 0.012 0.005 0.001 0.983
 0.000 0.008 0.001 0.99 
 0.014 0.001 0.000 0.985
 0.293 0.026 0.093 0.587
 0.759 0.021 0.043 0.178
 0.998 0.000 0.001 0.000
 0.999 0.000 0.000 0.000
 0.974 0.006 0.008 0.011
 0.548 0.061 0.043 0.349
 0.498 0.046 0.241 0.215

MOTIF M187 O187

letter-probability matrix: alength= 4 w= 11 nsites= 442 E= 2.3e+306
 0.58  0.059 0.06  0.302
 0.017 0.744 0.153 0.086
 0.484 0.000 0.001 0.514
 0.005 0.006 0.989 0.001
 0.981 0.006 0.01  0.002
 0.903 0.022 0.061 0.013
 0.813 0.002 0.162 0.023
 0.006 0.921 0.071 0.003
 0.288 0.001 0.000 0.711
 0.005 0.018 0.974 0.003
 0.72  0.161 0.046 0.073

MOTIF M188 O188

letter-probability matrix: alength= 4 w= 12 nsites= 237 E= 2.2e+118
 0.36  0.152 0.476 0.012
 0.963 0.002 0.009 0.026
 0.028 0.026 0.928 0.018
 0.1  0.063 0.073 0.764
 0.015 0.863 0.11  0.012
 0.971 0.014 0.004 0.011
 0.036 0.245 0.221 0.498
 0.002 0.012 0.001 0.985
 0.000 0.005 0.003 0.991
 0.001 0.413 0.006 0.58 
 0.003 0.964 0.013 0.02 
 0.233 0.245 0.001 0.522

MOTIF M189 O189

letter-probability matrix: alength= 4 w= 14 nsites= 165 E= 1.1e+128
 0.312 0.374 0.288 0.026
 0.01  0.822 0.017 0.151
 0.011 0.204 0.043 0.742
 0.293 0.274 0.148 0.285
 0.018 0.928 0.052 0.002
 0.803 0.113 0.024 0.06 
 0.278 0.123 0.317 0.282
 0.097 0.157 0.159 0.587
 0.01  0.203 0.186 0.602
 0.003 0.981 0.005 0.011
 0.013 0.909 0.002 0.076
 0.006 0.989 0.002 0.004
 0.882 0.005 0.03  0.083
 0.006 0.071 0.887 0.036

MOTIF M190 O190

letter-probability matrix: alength= 4 w= 11 nsites= 1601 E= 8.7e+490
 0.105 0.403 0.034 0.458
 0.453 0.107 0.007 0.432
 0.008 0.044 0.056 0.892
 0.002 0.005 0.004 0.989
 0.000 0.003 0.000 0.996
 0.014 0.142 0.021 0.823
 0.279 0.154 0.034 0.533
 0.798 0.002 0.082 0.118
 0.742 0.011 0.246 0.001
 0.99  0.007 0.002 0.001
 0.915 0.005 0.065 0.015

MOTIF M191 O191

letter-probability matrix: alength= 4 w= 12 nsites= 1483 E= 1.1e-694
 0.629 0.006 0.364 0.001
 0.993 0.001 0.005 0.001
 0.966 0.000 0.001 0.032
 0.18  0.306 0.484 0.03 
 0.108 0.000 0.003 0.889
 0.001 0.001 0.997 0.000
 0.984 0.001 0.014 0.001
 0.998 0.000 0.001 0.000
 0.999 0.000 0.000 0.000
 0.115 0.508 0.373 0.004
 0.048 0.013 0.001 0.939
 0.098 0.109 0.597 0.197

MOTIF M192 O192

letter-probability matrix: alength= 4 w= 14 nsites= 53 E= 8.7e+084
 0.88  0.003 0.015 0.102
 0.014 0.033 0.92  0.032
 0.049 0.015 0.015 0.921
 0.254 0.488 0.237 0.021
 0.984 0.003 0.007 0.005
 0.561 0.063 0.104 0.273
 0.868 0.069 0.028 0.034
 0.673 0.12  0.052 0.154
 0.048 0.895 0.036 0.021
 0.938 0.002 0.004 0.056
 0.245 0.007 0.742 0.005
 0.678 0.184 0.106 0.033
 0.889 0.043 0.034 0.034
 0.295 0.262 0.399 0.044

MOTIF M193 O193

letter-probability matrix: alength= 4 w= 14 nsites= 213 E= 2.7e+146
 0.026 0.344 0.601 0.029
 0.004 0.823 0.163 0.01 
 0.004 0.987 0.002 0.008
 0.098 0.007 0.01  0.884
 0.003 0.126 0.746 0.125
 0.24  0.475 0.234 0.051
 0.368 0.313 0.127 0.191
 0.374 0.055 0.513 0.058
 0.069 0.004 0.894 0.033
 0.014 0.038 0.945 0.003
 0.844 0.095 0.06  0.001
 0.852 0.023 0.121 0.004
 0.285 0.092 0.52  0.103
 0.111 0.247 0.497 0.144

MOTIF M194 O194

letter-probability matrix: alength= 4 w= 13 nsites= 923 E= 2.2e-352
 0.312 0.255 0.225 0.208
 0.39  0.059 0.411 0.14 
 0.577 0.017 0.236 0.17 
 0.67  0.015 0.247 0.068
 0.952 0.01  0.032 0.006
 0.006 0.001 0.002 0.992
 0.002 0.005 0.923 0.07 
 0.989 0.000 0.001 0.01 
 0.032 0.477 0.474 0.016
 0.000 0.001 0.000 0.999
 0.022 0.976 0.002 0.000
 0.994 0.004 0.000 0.002
 0.071 0.154 0.265 0.51 

MOTIF M195 O195

letter-probability matrix: alength= 4 w= 14 nsites= 72 E= 3.9e+030
 0.245 0.099 0.347 0.308
 0.336 0.518 0.109 0.036
 0.962 0.006 0.024 0.008
 0.016 0.033 0.936 0.014
 0.012 0.012 0.009 0.967
 0.098 0.032 0.12  0.749
 0.041 0.06  0.05  0.85 
 0.039 0.829 0.048 0.084
 0.73  0.068 0.064 0.138
 0.013 0.852 0.119 0.017
 0.006 0.006 0.005 0.983
 0.005 0.009 0.006 0.98 
 0.006 0.054 0.006 0.935
 0.008 0.958 0.023 0.011

MOTIF M196 O196

letter-probability matrix: alength= 4 w= 14 nsites= 38 E= 6.7e+022
 0.965 0.009 0.014 0.012
 0.013 0.012 0.952 0.023
 0.019 0.008 0.011 0.961
 0.542 0.029 0.012 0.417
 0.018 0.005 0.004 0.973
 0.023 0.677 0.152 0.148
 0.812 0.059 0.075 0.055
 0.573 0.021 0.38  0.026
 0.933 0.014 0.029 0.024
 0.956 0.016 0.021 0.007
 0.007 0.004 0.004 0.986
 0.006 0.01  0.979 0.005
 0.863 0.042 0.071 0.023
 0.28  0.331 0.369 0.021

MOTIF M197 O197

letter-probability matrix: alength= 4 w= 13 nsites= 631 E= 9.3e-728
 0.007 0.535 0.032 0.426
 0.044 0.006 0.872 0.078
 0.021 0.97  0.008 0.001
 0.000 0.996 0.000 0.003
 0.413 0.561 0.014 0.012
 0.005 0.627 0.004 0.365
 0.001 0.986 0.008 0.005
 0.052 0.014 0.008 0.926
 0.225 0.036 0.63  0.109
 0.001 0.326 0.672 0.001
 0.098 0.117 0.018 0.768
 0.001 0.003 0.996 0.001
 0.018 0.014 0.937 0.031

MOTIF M198 O198

letter-probability matrix: alength= 4 w= 15 nsites= 75 E= 2.5e+121
 0.003 0.198 0.794 0.005
 0.213 0.044 0.12  0.622
 0.003 0.003 0.982 0.012
 0.005 0.125 0.863 0.008
 0.057 0.315 0.157 0.471
 0.033 0.329 0.375 0.263
 0.185 0.272 0.446 0.098
 0.301 0.429 0.215 0.055
 0.08  0.398 0.508 0.015
 0.622 0.022 0.264 0.091
 0.035 0.122 0.841 0.002
 0.755 0.015 0.217 0.012
 0.062 0.06  0.869 0.009
 0.644 0.047 0.288 0.021
 0.098 0.121 0.765 0.016

MOTIF M199 O199

letter-probability matrix: alength= 4 w= 13 nsites= 28 E= 5.5e+040
 0.977 0.01  0.007 0.005
 0.984 0.006 0.008 0.003
 0.959 0.009 0.018 0.013
 0.135 0.115 0.02  0.73 
 0.69  0.008 0.223 0.079
 0.236 0.074 0.551 0.139
 0.069 0.079 0.128 0.723
 0.038 0.035 0.02  0.907
 0.004 0.017 0.015 0.964
 0.016 0.722 0.015 0.247
 0.107 0.864 0.003 0.027
 0.011 0.007 0.005 0.978
 0.02  0.075 0.181 0.724

MOTIF M200 O200

letter-probability matrix: alength= 4 w= 15 nsites= 67 E= 1.4e+069
 0.053 0.054 0.044 0.849
 0.035 0.094 0.076 0.796
 0.009 0.846 0.006 0.139
 0.946 0.015 0.01  0.029
 0.036 0.79  0.071 0.103
 0.369 0.011 0.015 0.605
 0.036 0.057 0.324 0.583
 0.152 0.115 0.047 0.687
 0.114 0.385 0.209 0.292
 0.424 0.044 0.385 0.146
 0.934 0.008 0.049 0.009
 0.898 0.013 0.083 0.007
 0.953 0.013 0.022 0.012
 0.038 0.007 0.01  0.944
 0.063 0.113 0.616 0.208

MOTIF M201 O201

letter-probability matrix: alength= 4 w= 13 nsites= 278 E= 1.4e-130
 0.037 0.003 0.936 0.024
 0.001 0.128 0.008 0.863
 0.003 0.136 0.003 0.858
 0.087 0.019 0.519 0.374
 0.002 0.93  0.01  0.058
 0.032 0.763 0.001 0.205
 0.844 0.079 0.01  0.067
 0.07  0.006 0.078 0.845
 0.05  0.000 0.947 0.003
 0.004 0.012 0.983 0.001
 0.47  0.285 0.093 0.152
 0.724 0.002 0.267 0.006
 0.904 0.038 0.057 0.001

MOTIF M203 O203

letter-probability matrix: alength= 4 w= 16 nsites= 94 E= 3.4e+064
 0.022 0.928 0.017 0.033
 0.006 0.984 0.002 0.009
 0.776 0.136 0.01  0.078
 0.005 0.929 0.063 0.003
 0.93  0.015 0.012 0.043
 0.06  0.079 0.63  0.231
 0.111 0.232 0.204 0.453
 0.079 0.154 0.332 0.434
 0.031 0.763 0.162 0.044
 0.173 0.034 0.032 0.762
 0.03  0.316 0.625 0.029
 0.792 0.015 0.139 0.054
 0.014 0.007 0.973 0.005
 0.322 0.154 0.466 0.059
 0.385 0.296 0.116 0.203
 0.479 0.12  0.233 0.168

MOTIF M204 O204

letter-probability matrix: alength= 4 w= 13 nsites= 659 E= 8.4e-213
 0.564 0.047 0.269 0.12 
 0.726 0.09  0.181 0.003
 0.002 0.000 0.002 0.996
 0.001 0.004 0.99  0.005
 0.996 0.001 0.001 0.002
 0.049 0.55  0.377 0.024
 0.01  0.005 0.007 0.979
 0.034 0.957 0.004 0.005
 0.979 0.011 0.000 0.009
 0.012 0.107 0.322 0.559
 0.155 0.611 0.106 0.127
 0.574 0.015 0.011 0.4 
 0.128 0.185 0.48  0.207

MOTIF M205 O205

letter-probability matrix: alength= 4 w= 14 nsites= 13 E= 1.3e+029
 0.073 0.233 0.046 0.648
 0.011 0.037 0.019 0.933
 0.013 0.041 0.014 0.932
 0.014 0.942 0.016 0.028
 0.922 0.014 0.016 0.048
 0.124 0.083 0.707 0.085
 0.446 0.111 0.13  0.312
 0.298 0.225 0.117 0.359
 0.132 0.147 0.251 0.47 
 0.044 0.29  0.052 0.614
 0.927 0.011 0.028 0.033
 0.048 0.058 0.878 0.016
 0.934 0.022 0.016 0.028
 0.93  0.019 0.034 0.018

MOTIF M206 O206

letter-probability matrix: alength= 4 w= 14 nsites= 39 E= 2.0e+052
 0.404 0.009 0.492 0.095
 0.018 0.01  0.967 0.005
 0.974 0.008 0.013 0.006
 0.986 0.006 0.005 0.003
 0.919 0.007 0.068 0.005
 0.051 0.149 0.235 0.565
 0.08  0.162 0.461 0.297
 0.426 0.083 0.089 0.401
 0.142 0.574 0.13  0.154
 0.087 0.006 0.008 0.9 
 0.011 0.061 0.591 0.337
 0.008 0.088 0.021 0.883
 0.004 0.076 0.064 0.856
 0.008 0.882 0.017 0.093

MOTIF M207 O207

letter-probability matrix: alength= 4 w= 15 nsites= 49 E= 8.2e+081
 0.147 0.483 0.087 0.282
 0.368 0.099 0.034 0.498
 0.021 0.936 0.021 0.022
 0.904 0.003 0.003 0.09 
 0.017 0.017 0.81  0.155
 0.054 0.075 0.247 0.624
 0.077 0.094 0.027 0.802
 0.078 0.107 0.074 0.741
 0.225 0.313 0.127 0.334
 0.437 0.198 0.13  0.236
 0.962 0.007 0.019 0.012
 0.966 0.01  0.015 0.009
 0.951 0.006 0.011 0.031
 0.264 0.062 0.028 0.645
 0.508 0.061 0.339 0.091

MOTIF M208 O208

letter-probability matrix: alength= 4 w= 14 nsites= 185 E= 1.1e+163
 0.194 0.164 0.251 0.391
 0.006 0.898 0.034 0.061
 0.174 0.005 0.001 0.82 
 0.009 0.118 0.817 0.056
 0.697 0.195 0.046 0.063
 0.67  0.033 0.144 0.153
 0.565 0.051 0.272 0.113
 0.569 0.098 0.18  0.152
 0.09  0.51  0.346 0.054
 0.962 0.002 0.007 0.029
 0.013 0.001 0.975 0.011
 0.156 0.006 0.836 0.002
 0.955 0.031 0.012 0.001
 0.912 0.016 0.067 0.005

MOTIF M209 O209

letter-probability matrix: alength= 4 w= 14 nsites= 29 E= 6.0e+043
 0.897 0.037 0.045 0.021
 0.135 0.006 0.132 0.726
 0.207 0.007 0.778 0.008
 0.958 0.019 0.016 0.007
 0.93  0.008 0.043 0.02 
 0.358 0.255 0.297 0.09 
 0.183 0.503 0.116 0.198
 0.651 0.164 0.073 0.113
 0.028 0.101 0.058 0.813
 0.003 0.011 0.003 0.983
 0.005 0.013 0.009 0.973
 0.005 0.913 0.021 0.061
 0.03  0.801 0.002 0.167
 0.167 0.591 0.027 0.215

MOTIF M210 O210

letter-probability matrix: alength= 4 w= 15 nsites= 53 E= 5.4e+066
 0.976 0.01  0.008 0.006
 0.978 0.009 0.007 0.005
 0.964 0.011 0.014 0.011
 0.16  0.812 0.019 0.009
 0.964 0.02  0.005 0.01 
 0.827 0.046 0.096 0.031
 0.761 0.131 0.045 0.063
 0.805 0.119 0.042 0.035
 0.669 0.266 0.031 0.033
 0.229 0.689 0.039 0.043
 0.979 0.006 0.008 0.007
 0.966 0.013 0.014 0.006
 0.976 0.005 0.013 0.005
 0.84  0.105 0.032 0.022
 0.19  0.711 0.064 0.035

MOTIF M211 O211

letter-probability matrix: alength= 4 w= 15 nsites= 359 E= 2.9e+157
 0.091 0.085 0.073 0.751
 0.313 0.028 0.025 0.634
 0.005 0.048 0.102 0.845
 0.055 0.13  0.01  0.804
 0.562 0.256 0.094 0.087
 0.811 0.053 0.09  0.047
 0.734 0.077 0.022 0.166
 0.777 0.032 0.016 0.175
 0.37  0.264 0.251 0.114
 0.136 0.01  0.023 0.83 
 0.188 0.002 0.807 0.003
 0.981 0.011 0.004 0.004
 0.989 0.002 0.007 0.002
 0.989 0.003 0.004 0.004
 0.266 0.457 0.231 0.046

MOTIF M212 O212

letter-probability matrix: alength= 4 w= 16 nsites= 165 E= 2.8e-117
 0.035 0.417 0.062 0.486
 0.042 0.812 0.057 0.089
 0.983 0.004 0.005 0.008
 0.024 0.444 0.504 0.028
 0.007 0.006 0.006 0.982
 0.019 0.02  0.017 0.944
 0.014 0.545 0.014 0.428
 0.036 0.845 0.025 0.094
 0.21  0.357 0.071 0.361
 0.026 0.679 0.184 0.11 
 0.024 0.033 0.089 0.855
 0.004 0.005 0.007 0.985
 0.004 0.007 0.01  0.98 
 0.004 0.973 0.006 0.016
 0.95  0.004 0.004 0.042
 0.014 0.154 0.736 0.095

MOTIF M213 O213

letter-probability matrix: alength= 4 w= 15 nsites= 105 E= 3.3e+084
 0.096 0.019 0.873 0.012
 0.976 0.004 0.015 0.005
 0.984 0.007 0.006 0.003
 0.914 0.007 0.052 0.027
 0.171 0.066 0.25  0.513
 0.176 0.096 0.415 0.313
 0.335 0.032 0.574 0.058
 0.439 0.262 0.199 0.1 
 0.592 0.08  0.053 0.275
 0.449 0.044 0.018 0.489
 0.009 0.816 0.018 0.157
 0.02  0.002 0.004 0.973
 0.012 0.047 0.93  0.01 
 0.938 0.019 0.031 0.012
 0.543 0.044 0.395 0.018

MOTIF M214 O214

letter-probability matrix: alength= 4 w= 15 nsites= 142 E= 1.3e-018
 0.867 0.004 0.066 0.063
 0.005 0.046 0.939 0.01 
 0.004 0.006 0.003 0.987
 0.002 0.005 0.004 0.989
 0.003 0.004 0.049 0.943
 0.012 0.909 0.035 0.044
 0.764 0.047 0.018 0.17 
 0.102 0.622 0.167 0.109
 0.039 0.092 0.023 0.846
 0.07  0.021 0.021 0.888
 0.004 0.85  0.006 0.14 
 0.015 0.087 0.004 0.894
 0.011 0.563 0.42  0.006
 0.769 0.133 0.012 0.085
 0.218 0.076 0.27  0.436

MOTIF M215 O215

letter-probability matrix: alength= 4 w= 14 nsites= 447 E= 6.3e+347
 0.978 0.008 0.013 0.001
 0.985 0.004 0.008 0.003
 0.803 0.027 0.166 0.005
 0.124 0.001 0.062 0.813
 0.089 0.009 0.889 0.013
 0.571 0.15  0.147 0.132
 0.582 0.143 0.122 0.153
 0.463 0.042 0.089 0.406
 0.191 0.309 0.276 0.224
 0.033 0.283 0.005 0.679
 0.077 0.067 0.02  0.837
 0.004 0.086 0.052 0.858
 0.007 0.59  0.031 0.372
 0.143 0.201 0.001 0.655

MOTIF M216 O216

letter-probability matrix: alength= 4 w= 15 nsites= 47 E= 7.5e+006
 0.192 0.792 0.013 0.004
 0.064 0.003 0.014 0.919
 0.003 0.004 0.989 0.003
 0.795 0.024 0.122 0.059
 0.068 0.886 0.022 0.023
 0.104 0.487 0.122 0.288
 0.016 0.176 0.087 0.721
 0.163 0.786 0.032 0.019
 0.759 0.189 0.031 0.02 
 0.011 0.235 0.041 0.714
 0.002 0.005 0.003 0.99 
 0.002 0.003 0.005 0.989
 0.002 0.989 0.003 0.005
 0.006 0.985 0.002 0.008
 0.029 0.189 0.022 0.76 

MOTIF M217 O217

letter-probability matrix: alength= 4 w= 15 nsites= 77 E= 9.8e-082
 0.001 0.003 0.993 0.002
 0.203 0.774 0.007 0.016
 0.002 0.809 0.001 0.189
 0.004 0.987 0.001 0.007
 0.022 0.878 0.001 0.099
 0.216 0.007 0.626 0.152
 0.027 0.898 0.007 0.068
 0.005 0.864 0.005 0.127
 0.016 0.975 0.005 0.004
 0.976 0.012 0.005 0.008
 0.002 0.004 0.993 0.001
 0.491 0.041 0.467 0.001
 0.627 0.003 0.356 0.014
 0.985 0.006 0.008 0.001
 0.839 0.078 0.08  0.003

MOTIF M218 O218

letter-probability matrix: alength= 4 w= 14 nsites= 49 E= 4.2e+053
 0.018 0.006 0.153 0.823
 0.025 0.008 0.431 0.537
 0.016 0.837 0.008 0.139
 0.814 0.09  0.006 0.091
 0.01  0.007 0.067 0.916
 0.126 0.045 0.112 0.717
 0.101 0.106 0.026 0.767
 0.226 0.223 0.131 0.42 
 0.077 0.063 0.031 0.83 
 0.025 0.018 0.008 0.948
 0.054 0.06  0.034 0.852
 0.947 0.021 0.008 0.024
 0.98  0.01  0.006 0.004
 0.983 0.005 0.006 0.006

MOTIF M219 O219

letter-probability matrix: alength= 4 w= 16 nsites= 77 E= 1.2e+035
 0.153 0.251 0.109 0.488
 0.075 0.181 0.059 0.685
 0.007 0.977 0.008 0.008
 0.873 0.003 0.002 0.122
 0.007 0.09  0.73  0.173
 0.135 0.055 0.042 0.767
 0.028 0.022 0.06  0.89 
 0.047 0.56  0.044 0.348
 0.055 0.671 0.049 0.225
 0.251 0.151 0.107 0.491
 0.302 0.185 0.305 0.209
 0.939 0.035 0.016 0.01 
 0.975 0.008 0.008 0.009
 0.913 0.061 0.014 0.012
 0.025 0.009 0.045 0.921
 0.045 0.011 0.927 0.017

MOTIF M220 O220

letter-probability matrix: alength= 4 w= 16 nsites= 26 E= 3.8e+065
 0.097 0.099 0.11  0.694
 0.139 0.086 0.294 0.481
 0.919 0.022 0.032 0.026
 0.969 0.01  0.013 0.008
 0.951 0.022 0.018 0.009
 0.37  0.029 0.106 0.494
 0.22  0.105 0.508 0.167
 0.671 0.05  0.073 0.207
 0.43  0.218 0.253 0.1 
 0.644 0.076 0.096 0.184
 0.474 0.375 0.114 0.038
 0.876 0.002 0.005 0.116
 0.133 0.032 0.815 0.019
 0.849 0.084 0.023 0.044
 0.523 0.019 0.219 0.239
 0.868 0.021 0.073 0.038

MOTIF M221 O221

letter-probability matrix: alength= 4 w= 15 nsites= 29 E= 2.3e+047
 0.154 0.021 0.049 0.776
 0.016 0.097 0.866 0.021
 0.791 0.081 0.046 0.082
 0.024 0.019 0.014 0.944
 0.011 0.009 0.007 0.973
 0.024 0.028 0.019 0.93 
 0.239 0.272 0.224 0.264
 0.418 0.375 0.102 0.106
 0.719 0.153 0.045 0.083
 0.371 0.11  0.046 0.472
 0.942 0.018 0.01  0.03 
 0.285 0.021 0.039 0.655
 0.129 0.027 0.094 0.75 
 0.869 0.042 0.063 0.026
 0.905 0.072 0.012 0.011

MOTIF M222 O222

letter-probability matrix: alength= 4 w= 14 nsites= 68 E= 1.7e+099
 0.009 0.017 0.969 0.004
 0.931 0.004 0.061 0.004
 0.987 0.004 0.006 0.003
 0.984 0.005 0.008 0.003
 0.035 0.827 0.132 0.006
 0.2  0.073 0.017 0.71 
 0.097 0.068 0.624 0.212
 0.437 0.061 0.343 0.158
 0.52  0.143 0.292 0.045
 0.922 0.014 0.017 0.047
 0.421 0.199 0.252 0.128
 0.055 0.291 0.021 0.634
 0.257 0.015 0.027 0.701
 0.042 0.629 0.224 0.105

MOTIF M223 O223

letter-probability matrix: alength= 4 w= 16 nsites= 341 E= 1.4e+123
 0.073 0.534 0.336 0.058
 0.839 0.003 0.029 0.129
 0.012 0.003 0.981 0.004
 0.141 0.295 0.563 0.001
 0.937 0.047 0.006 0.01 
 0.692 0.022 0.271 0.016
 0.343 0.183 0.449 0.025
 0.122 0.11  0.101 0.667
 0.062 0.052 0.762 0.125
 0.609 0.173 0.096 0.123
 0.406 0.42  0.096 0.079
 0.712 0.051 0.143 0.095
 0.016 0.907 0.075 0.003
 0.572 0.006 0.004 0.419
 0.006 0.035 0.929 0.03 
 0.067 0.539 0.381 0.013

MOTIF M224 O224

letter-probability matrix: alength= 4 w= 18 nsites= 85 E= 2.9e+078
 0.133 0.087 0.666 0.114
 0.744 0.079 0.137 0.04 
 0.96  0.008 0.027 0.005
 0.96  0.012 0.022 0.006
 0.823 0.063 0.054 0.061
 0.313 0.161 0.079 0.447
 0.616 0.137 0.116 0.131
 0.409 0.217 0.112 0.262
 0.482 0.196 0.078 0.245
 0.465 0.084 0.159 0.293
 0.169 0.145 0.059 0.627
 0.086 0.275 0.067 0.573
 0.034 0.139 0.052 0.775
 0.012 0.019 0.029 0.941
 0.005 0.928 0.045 0.022
 0.872 0.007 0.003 0.118
 0.013 0.02  0.938 0.029
 0.224 0.341 0.091 0.344

MOTIF M225 O225

letter-probability matrix: alength= 4 w= 16 nsites= 47 E= 1.8e+053
 0.081 0.042 0.859 0.018
 0.934 0.049 0.009 0.008
 0.927 0.012 0.037 0.024
 0.032 0.025 0.934 0.01 
 0.042 0.018 0.022 0.917
 0.116 0.133 0.593 0.158
 0.59  0.038 0.291 0.081
 0.468 0.245 0.234 0.053
 0.714 0.083 0.05  0.153
 0.401 0.153 0.38  0.066
 0.26  0.026 0.127 0.586
 0.05  0.006 0.879 0.065
 0.068 0.011 0.914 0.008
 0.917 0.049 0.027 0.007
 0.948 0.014 0.034 0.005
 0.683 0.047 0.234 0.036

MOTIF M226 O226

letter-probability matrix: alength= 4 w= 16 nsites= 50 E= 2.2e-003
 0.018 0.017 0.949 0.016
 0.949 0.038 0.007 0.006
 0.468 0.041 0.463 0.028
 0.015 0.03  0.517 0.437
 0.01  0.954 0.023 0.014
 0.88  0.041 0.025 0.053
 0.106 0.033 0.073 0.788
 0.111 0.121 0.273 0.495
 0.047 0.127 0.16  0.666
 0.369 0.069 0.081 0.481
 0.048 0.037 0.899 0.016
 0.986 0.006 0.005 0.003
 0.984 0.004 0.008 0.003
 0.981 0.004 0.009 0.006
 0.007 0.95  0.018 0.025
 0.074 0.82  0.014 0.092

MOTIF M227 O227

letter-probability matrix: alength= 4 w= 16 nsites= 13 E= 3.0e+025
 0.074 0.722 0.156 0.048
 0.943 0.012 0.016 0.029
 0.149 0.017 0.819 0.015
 0.014 0.931 0.032 0.023
 0.03  0.935 0.013 0.022
 0.661 0.166 0.06  0.113
 0.212 0.341 0.233 0.213
 0.258 0.329 0.207 0.206
 0.376 0.356 0.164 0.104
 0.27  0.248 0.328 0.153
 0.199 0.075 0.457 0.269
 0.018 0.021 0.949 0.011
 0.942 0.026 0.022 0.01 
 0.939 0.023 0.028 0.011
 0.897 0.016 0.06  0.027
 0.026 0.912 0.024 0.037

MOTIF M228 O228

letter-probability matrix: alength= 4 w= 16 nsites= 117 E= 1.1e+129
 0.092 0.131 0.568 0.209
 0.005 0.126 0.006 0.862
 0.002 0.011 0.01  0.977
 0.006 0.089 0.009 0.897
 0.005 0.93  0.009 0.055
 0.117 0.214 0.006 0.663
 0.131 0.3  0.239 0.33 
 0.369 0.249 0.179 0.203
 0.286 0.217 0.196 0.301
 0.271 0.498 0.139 0.093
 0.557 0.014 0.021 0.408
 0.076 0.127 0.787 0.01 
 0.816 0.004 0.081 0.1 
 0.133 0.102 0.762 0.004
 0.881 0.011 0.087 0.021
 0.503 0.082 0.4  0.015

MOTIF M229 O229

letter-probability matrix: alength= 4 w= 17 nsites= 116 E= 6.0e+076
 0.135 0.218 0.269 0.378
 0.023 0.051 0.059 0.867
 0.017 0.089 0.009 0.884
 0.006 0.01  0.011 0.972
 0.011 0.89  0.014 0.085
 0.525 0.21  0.021 0.243
 0.042 0.094 0.106 0.759
 0.066 0.043 0.12  0.771
 0.064 0.125 0.075 0.736
 0.115 0.396 0.109 0.38 
 0.145 0.264 0.061 0.53 
 0.297 0.179 0.117 0.407
 0.36  0.047 0.029 0.565
 0.858 0.027 0.046 0.069
 0.966 0.014 0.013 0.007
 0.968 0.009 0.012 0.011
 0.949 0.014 0.018 0.019

MOTIF M230 O230

letter-probability matrix: alength= 4 w= 16 nsites= 222 E= 1.2e-088
 0.011 0.686 0.251 0.051
 0.752 0.093 0.025 0.13 
 0.003 0.916 0.021 0.06 
 0.018 0.022 0.001 0.959
 0.002 0.011 0.48  0.507
 0.021 0.907 0.018 0.054
 0.026 0.894 0.012 0.068
 0.088 0.633 0.029 0.25 
 0.055 0.539 0.106 0.3 
 0.05  0.589 0.032 0.33 
 0.074 0.161 0.018 0.747
 0.004 0.064 0.322 0.611
 0.001 0.507 0.475 0.016
 0.188 0.002 0.012 0.797
 0.004 0.001 0.986 0.008
 0.038 0.014 0.895 0.053

MOTIF M231 O231

letter-probability matrix: alength= 4 w= 18 nsites= 57 E= 8.9e+064
 0.19  0.134 0.164 0.512
 0.141 0.17  0.182 0.507
 0.363 0.523 0.077 0.037
 0.88  0.023 0.028 0.07 
 0.064 0.665 0.261 0.01 
 0.891 0.028 0.03  0.051
 0.409 0.065 0.487 0.039
 0.606 0.179 0.142 0.073
 0.562 0.099 0.101 0.238
 0.166 0.11  0.382 0.342
 0.117 0.187 0.366 0.33 
 0.133 0.273 0.14  0.453
 0.246 0.072 0.462 0.22 
 0.034 0.065 0.851 0.051
 0.006 0.043 0.011 0.94 
 0.003 0.01  0.012 0.975
 0.007 0.025 0.01  0.958
 0.009 0.95  0.011 0.03 

MOTIF M232 O232

letter-probability matrix: alength= 4 w= 17 nsites= 33 E= 7.2e+031
 0.254 0.177 0.26  0.309
 0.039 0.176 0.694 0.091
 0.019 0.954 0.02  0.007
 0.895 0.014 0.026 0.064
 0.017 0.02  0.956 0.008
 0.507 0.325 0.111 0.056
 0.068 0.15  0.678 0.104
 0.123 0.436 0.216 0.226
 0.118 0.573 0.236 0.073
 0.076 0.639 0.164 0.121
 0.184 0.422 0.261 0.133
 0.059 0.115 0.44  0.387
 0.011 0.903 0.068 0.018
 0.013 0.876 0.089 0.023
 0.026 0.025 0.013 0.936
 0.008 0.034 0.905 0.053
 0.052 0.679 0.196 0.073

MOTIF M233 O233

letter-probability matrix: alength= 4 w= 16 nsites= 104 E= 1.4e+098
 0.634 0.026 0.066 0.274
 0.027 0.292 0.602 0.079
 0.068 0.011 0.006 0.915
 0.008 0.821 0.161 0.01 
 0.86  0.005 0.002 0.132
 0.1  0.28  0.468 0.152
 0.649 0.084 0.155 0.112
 0.644 0.07  0.079 0.207
 0.564 0.263 0.058 0.115
 0.371 0.15  0.173 0.306
 0.331 0.01  0.273 0.387
 0.017 0.009 0.971 0.003
 0.986 0.002 0.01  0.002
 0.987 0.004 0.004 0.004
 0.96  0.008 0.019 0.013
 0.138 0.582 0.114 0.166

MOTIF M234 O234

letter-probability matrix: alength= 4 w= 17 nsites= 21 E= 5.5e+020
 0.032 0.848 0.089 0.03 
 0.009 0.957 0.013 0.021
 0.043 0.927 0.02  0.011
 0.012 0.967 0.012 0.009
 0.873 0.011 0.016 0.099
 0.166 0.27  0.531 0.033
 0.219 0.297 0.418 0.066
 0.095 0.576 0.256 0.074
 0.197 0.5  0.129 0.174
 0.113 0.644 0.147 0.096
 0.363 0.229 0.114 0.295
 0.32  0.089 0.536 0.055
 0.011 0.008 0.949 0.032
 0.014 0.032 0.947 0.006
 0.87  0.023 0.098 0.009
 0.897 0.019 0.076 0.008
 0.706 0.073 0.188 0.034

MOTIF M235 O235

letter-probability matrix: alength= 4 w= 16 nsites= 49 E= 4.5e+050
 0.013 0.961 0.021 0.005
 0.146 0.006 0.013 0.835
 0.011 0.103 0.872 0.014
 0.623 0.007 0.315 0.055
 0.039 0.041 0.91  0.009
 0.2  0.174 0.122 0.504
 0.124 0.511 0.191 0.174
 0.263 0.172 0.078 0.488
 0.325 0.124 0.392 0.158
 0.079 0.417 0.294 0.21 
 0.095 0.251 0.027 0.627
 0.007 0.022 0.023 0.947
 0.022 0.087 0.059 0.832
 0.01  0.837 0.024 0.128
 0.946 0.01  0.007 0.037
 0.044 0.053 0.857 0.046

MOTIF M236 O236

letter-probability matrix: alength= 4 w= 17 nsites= 239 E= 2.2e-131
 0.043 0.094 0.088 0.774
 0.032 0.861 0.017 0.09 
 0.979 0.006 0.002 0.013
 0.007 0.768 0.21  0.015
 0.007 0.002 0.004 0.988
 0.014 0.034 0.02  0.932
 0.019 0.066 0.022 0.893
 0.019 0.935 0.026 0.021
 0.637 0.149 0.034 0.179
 0.099 0.204 0.24  0.457
 0.333 0.048 0.065 0.554
 0.232 0.045 0.061 0.662
 0.004 0.002 0.003 0.991
 0.055 0.173 0.672 0.1 
 0.896 0.018 0.014 0.072
 0.022 0.563 0.312 0.103
 0.065 0.047 0.02  0.867

MOTIF M237 O237

letter-probability matrix: alength= 4 w= 17 nsites= 335 E= 1.7e-432
 0.022 0.933 0.015 0.03 
 0.015 0.346 0.001 0.638
 0.001 0.001 0.273 0.726
 0.002 0.001 0.994 0.002
 0.001 0.014 0.984 0.001
 0.166 0.737 0.086 0.011
 0.301 0.397 0.034 0.269
 0.241 0.486 0.147 0.126
 0.149 0.258 0.259 0.334
 0.189 0.319 0.456 0.036
 0.24  0.028 0.175 0.557
 0.002 0.027 0.943 0.028
 0.001 0.985 0.012 0.001
 0.001 0.997 0.001 0.001
 0.947 0.036 0.001 0.016
 0.242 0.021 0.735 0.002
 0.166 0.312 0.482 0.039

MOTIF M238 O238

letter-probability matrix: alength= 4 w= 16 nsites= 255 E= 8.1e-117
 0.039 0.018 0.063 0.88 
 0.375 0.15  0.241 0.233
 0.01  0.009 0.009 0.971
 0.003 0.014 0.005 0.977
 0.005 0.004 0.005 0.986
 0.524 0.065 0.071 0.34 
 0.737 0.047 0.063 0.153
 0.723 0.022 0.174 0.081
 0.878 0.024 0.071 0.027
 0.815 0.098 0.021 0.066
 0.868 0.041 0.03  0.061
 0.831 0.07  0.072 0.027
 0.513 0.16  0.233 0.095
 0.978 0.01  0.007 0.005
 0.88  0.099 0.018 0.003
 0.974 0.003 0.009 0.013

MOTIF M239 O239

letter-probability matrix: alength= 4 w= 17 nsites= 20 E= 1.3e+030
 0.439 0.183 0.281 0.097
 0.019 0.954 0.013 0.014
 0.051 0.009 0.012 0.929
 0.009 0.066 0.908 0.017
 0.05  0.023 0.032 0.894
 0.071 0.044 0.743 0.142
 0.299 0.127 0.396 0.178
 0.303 0.095 0.493 0.109
 0.531 0.227 0.111 0.131
 0.429 0.21  0.246 0.116
 0.142 0.56  0.195 0.103
 0.357 0.03  0.097 0.516
 0.015 0.037 0.937 0.01 
 0.892 0.02  0.08  0.008
 0.96  0.013 0.019 0.008
 0.865 0.01  0.111 0.015
 0.068 0.113 0.773 0.047

MOTIF M240 O240

letter-probability matrix: alength= 4 w= 16 nsites= 241 E= 1.8e+040
 0.013 0.043 0.184 0.76 
 0.071 0.048 0.058 0.824
 0.046 0.213 0.007 0.734
 0.01  0.132 0.005 0.853
 0.018 0.017 0.048 0.917
 0.052 0.229 0.142 0.578
 0.192 0.17  0.074 0.564
 0.408 0.077 0.105 0.41 
 0.784 0.057 0.114 0.045
 0.748 0.137 0.06  0.055
 0.815 0.021 0.076 0.088
 0.191 0.009 0.773 0.027
 0.174 0.777 0.047 0.002
 0.981 0.001 0.002 0.016
 0.238 0.009 0.75  0.003
 0.926 0.03  0.036 0.008

MOTIF M241 O241

letter-probability matrix: alength= 4 w= 17 nsites= 117 E= 1.6e+205
 0.007 0.911 0.038 0.043
 0.627 0.042 0.001 0.33 
 0.008 0.928 0.057 0.007
 0.78  0.039 0.002 0.179
 0.018 0.683 0.178 0.122
 0.493 0.096 0.029 0.382
 0.096 0.42  0.083 0.402
 0.437 0.128 0.076 0.358
 0.136 0.36  0.192 0.313
 0.42  0.066 0.065 0.45 
 0.346 0.179 0.262 0.213
 0.821 0.056 0.076 0.048
 0.779 0.083 0.133 0.006
 0.948 0.002 0.03  0.019
 0.576 0.077 0.322 0.025
 0.853 0.044 0.061 0.043
 0.41  0.101 0.299 0.19 

MOTIF M242 O242

letter-probability matrix: alength= 4 w= 19 nsites= 131 E= 2.3e+055
 0.45  0.062 0.085 0.403
 0.069 0.105 0.581 0.245
 0.807 0.072 0.111 0.01 
 0.827 0.027 0.141 0.005
 0.965 0.008 0.021 0.006
 0.553 0.03  0.39  0.026
 0.289 0.345 0.116 0.25 
 0.492 0.07  0.293 0.145
 0.118 0.137 0.642 0.103
 0.258 0.142 0.445 0.154
 0.285 0.153 0.342 0.22 
 0.449 0.169 0.168 0.215
 0.142 0.288 0.064 0.506
 0.016 0.061 0.023 0.9 
 0.005 0.01  0.074 0.911
 0.002 0.825 0.012 0.161
 0.016 0.95  0.002 0.031
 0.01  0.891 0.008 0.091
 0.082 0.763 0.015 0.14 

MOTIF M244 O244

letter-probability matrix: alength= 4 w= 16 nsites= 196 E= 1.4e-098
 0.019 0.591 0.118 0.272
 0.012 0.86  0.103 0.026
 0.939 0.004 0.001 0.055
 0.124 0.161 0.712 0.003
 0.957 0.017 0.024 0.003
 0.57  0.091 0.311 0.028
 0.613 0.067 0.106 0.214
 0.076 0.417 0.474 0.033
 0.877 0.028 0.055 0.04 
 0.114 0.009 0.848 0.028
 0.052 0.014 0.926 0.008
 0.988 0.008 0.003 0.002
 0.993 0.002 0.002 0.004
 0.456 0.077 0.466 0.001
 0.012 0.041 0.01  0.937
 0.036 0.037 0.918 0.009

MOTIF M245 O245

letter-probability matrix: alength= 4 w= 18 nsites= 147 E= 1.0e-072
 0.957 0.023 0.009 0.01 
 0.761 0.121 0.109 0.008
 0.057 0.753 0.174 0.016
 0.933 0.008 0.004 0.055
 0.014 0.005 0.976 0.005
 0.458 0.138 0.182 0.223
 0.872 0.034 0.037 0.056
 0.86  0.028 0.064 0.048
 0.203 0.423 0.227 0.146
 0.261 0.031 0.039 0.668
 0.04  0.031 0.875 0.054
 0.829 0.018 0.137 0.017
 0.92  0.019 0.047 0.013
 0.977 0.012 0.006 0.005
 0.012 0.476 0.498 0.015
 0.015 0.021 0.009 0.955
 0.127 0.056 0.752 0.065
 0.665 0.082 0.21  0.042

MOTIF M246 O246

letter-probability matrix: alength= 4 w= 18 nsites= 14 E= 1.3e+029
 0.097 0.113 0.106 0.684
 0.083 0.092 0.09  0.735
 0.018 0.024 0.023 0.935
 0.018 0.029 0.019 0.934
 0.022 0.023 0.021 0.933
 0.096 0.604 0.106 0.194
 0.548 0.097 0.079 0.276
 0.217 0.177 0.243 0.363
 0.14  0.197 0.209 0.454
 0.149 0.159 0.156 0.536
 0.266 0.167 0.158 0.409
 0.261 0.2  0.187 0.352
 0.308 0.253 0.221 0.218
 0.917 0.024 0.032 0.027
 0.922 0.022 0.035 0.02 
 0.926 0.022 0.028 0.024
 0.927 0.022 0.031 0.02 
 0.935 0.022 0.021 0.023

MOTIF M247 O247

letter-probability matrix: alength= 4 w= 18 nsites= 65 E= 1.6e+073
 0.647 0.105 0.169 0.079
 0.185 0.024 0.113 0.679
 0.026 0.041 0.833 0.1 
 0.677 0.054 0.04  0.229
 0.013 0.028 0.047 0.911
 0.042 0.033 0.062 0.863
 0.032 0.103 0.051 0.814
 0.225 0.186 0.128 0.461
 0.296 0.112 0.075 0.517
 0.273 0.088 0.061 0.578
 0.327 0.201 0.137 0.334
 0.355 0.145 0.078 0.422
 0.535 0.101 0.192 0.172
 0.97  0.012 0.008 0.011
 0.967 0.012 0.013 0.009
 0.922 0.019 0.046 0.013
 0.29  0.645 0.05  0.015
 0.926 0.039 0.006 0.03 

MOTIF M248 O248

letter-probability matrix: alength= 4 w= 18 nsites= 10 E= 4.1e+020
 0.056 0.072 0.08  0.791
 0.018 0.938 0.022 0.022
 0.933 0.021 0.017 0.029
 0.017 0.02  0.025 0.938
 0.019 0.017 0.018 0.946
 0.06  0.083 0.084 0.773
 0.141 0.346 0.162 0.351
 0.169 0.348 0.123 0.361
 0.327 0.131 0.188 0.353
 0.134 0.423 0.136 0.307
 0.226 0.14  0.25  0.383
 0.317 0.155 0.114 0.414
 0.091 0.067 0.056 0.786
 0.034 0.033 0.028 0.906
 0.879 0.032 0.031 0.057
 0.052 0.902 0.024 0.022
 0.933 0.024 0.015 0.028
 0.076 0.11  0.733 0.081

MOTIF M249 O249

letter-probability matrix: alength= 4 w= 18 nsites= 47 E= 3.7e+069
 0.148 0.267 0.206 0.379
 0.033 0.893 0.022 0.052
 0.046 0.038 0.013 0.903
 0.006 0.91  0.067 0.016
 0.293 0.005 0.008 0.694
 0.042 0.102 0.809 0.047
 0.458 0.135 0.222 0.185
 0.315 0.261 0.294 0.129
 0.287 0.156 0.139 0.418
 0.096 0.433 0.133 0.338
 0.117 0.241 0.109 0.533
 0.113 0.301 0.094 0.493
 0.299 0.042 0.396 0.263
 0.018 0.082 0.833 0.068
 0.015 0.249 0.019 0.717
 0.008 0.074 0.016 0.903
 0.011 0.107 0.027 0.856
 0.006 0.886 0.081 0.027

MOTIF M250 O250

letter-probability matrix: alength= 4 w= 19 nsites= 39 E= 5.2e-138
 0.99  0.002 0.006 0.002
 0.122 0.002 0.874 0.002
 0.339 0.526 0.123 0.012
 0.002 0.772 0.004 0.221
 0.003 0.992 0.003 0.003
 0.062 0.847 0.043 0.048
 0.05  0.011 0.832 0.107
 0.028 0.95  0.011 0.01 
 0.01  0.967 0.012 0.011
 0.033 0.945 0.011 0.011
 0.906 0.011 0.017 0.066
 0.035 0.011 0.944 0.009
 0.506 0.006 0.482 0.006
 0.448 0.009 0.512 0.031
 0.989 0.003 0.003 0.005
 0.964 0.027 0.008 0.002
 0.992 0.003 0.004 0.002
 0.41  0.008 0.576 0.006
 0.332 0.45  0.212 0.006

MOTIF M251 O251

letter-probability matrix: alength= 4 w= 18 nsites= 55 E= 1.4e+050
 0.768 0.021 0.168 0.043
 0.01  0.004 0.975 0.012
 0.039 0.007 0.95  0.004
 0.909 0.055 0.032 0.004
 0.931 0.008 0.024 0.038
 0.112 0.022 0.843 0.023
 0.207 0.121 0.42  0.253
 0.173 0.36  0.403 0.065
 0.418 0.295 0.236 0.052
 0.584 0.118 0.236 0.062
 0.44  0.117 0.376 0.067
 0.164 0.217 0.362 0.258
 0.043 0.15  0.649 0.159
 0.02  0.924 0.048 0.007
 0.908 0.008 0.009 0.075
 0.009 0.022 0.961 0.008
 0.494 0.386 0.111 0.009
 0.378 0.217 0.372 0.032

MOTIF M252 O252

letter-probability matrix: alength= 4 w= 18 nsites= 192 E= 2.7e+084
 0.332 0.494 0.101 0.074
 0.016 0.961 0.02  0.004
 0.755 0.04  0.043 0.161
 0.005 0.025 0.96  0.01 
 0.008 0.867 0.12  0.005
 0.356 0.46  0.052 0.132
 0.131 0.332 0.402 0.135
 0.169 0.402 0.199 0.231
 0.07  0.341 0.303 0.286
 0.12  0.228 0.392 0.26 
 0.099 0.345 0.421 0.136
 0.076 0.655 0.241 0.028
 0.412 0.067 0.085 0.436
 0.01  0.005 0.963 0.021
 0.017 0.068 0.905 0.009
 0.383 0.407 0.191 0.019
 0.435 0.015 0.441 0.11 
 0.1  0.106 0.775 0.019

MOTIF M253 O253

letter-probability matrix: alength= 4 w= 19 nsites= 21 E= 1.9e+033
 0.142 0.108 0.343 0.407
 0.533 0.261 0.094 0.112
 0.026 0.01  0.019 0.945
 0.04  0.032 0.909 0.019
 0.916 0.02  0.023 0.041
 0.111 0.183 0.543 0.163
 0.125 0.051 0.071 0.754
 0.189 0.404 0.15  0.258
 0.501 0.193 0.094 0.211
 0.146 0.169 0.232 0.452
 0.209 0.353 0.123 0.315
 0.366 0.25  0.114 0.27 
 0.2  0.29  0.103 0.407
 0.147 0.386 0.322 0.146
 0.04  0.01  0.024 0.926
 0.017 0.046 0.916 0.021
 0.949 0.017 0.019 0.015
 0.949 0.018 0.022 0.012
 0.894 0.019 0.071 0.016

MOTIF M254 O254

letter-probability matrix: alength= 4 w= 18 nsites= 94 E= 8.5e+058
 0.076 0.758 0.133 0.034
 0.842 0.003 0.01  0.145
 0.028 0.01  0.956 0.006
 0.898 0.015 0.082 0.004
 0.975 0.005 0.016 0.005
 0.812 0.101 0.048 0.039
 0.437 0.346 0.147 0.07 
 0.487 0.063 0.091 0.359
 0.462 0.096 0.319 0.123
 0.582 0.166 0.141 0.111
 0.401 0.068 0.128 0.403
 0.21  0.331 0.163 0.296
 0.188 0.384 0.076 0.352
 0.031 0.089 0.017 0.863
 0.352 0.079 0.079 0.489
 0.024 0.027 0.016 0.932
 0.049 0.027 0.01  0.914
 0.01  0.055 0.01  0.925

MOTIF M255 O255

letter-probability matrix: alength= 4 w= 20 nsites= 136 E= 4.5e-154
 0.03  0.608 0.295 0.067
 0.036 0.865 0.056 0.043
 0.406 0.218 0.264 0.111
 0.024 0.055 0.912 0.009
 0.009 0.956 0.02  0.015
 0.051 0.858 0.05  0.042
 0.035 0.881 0.047 0.037
 0.258 0.475 0.055 0.212
 0.071 0.351 0.403 0.175
 0.061 0.26  0.606 0.073
 0.05  0.549 0.115 0.285
 0.046 0.715 0.14  0.098
 0.066 0.735 0.093 0.105
 0.061 0.684 0.184 0.072
 0.056 0.231 0.62  0.092
 0.011 0.937 0.042 0.01 
 0.011 0.951 0.026 0.011
 0.01  0.963 0.019 0.008
 0.514 0.448 0.013 0.025
 0.017 0.937 0.024 0.023

MOTIF M256 O256

letter-probability matrix: alength= 4 w= 20 nsites= 99 E= 3.6e+077
 0.478 0.224 0.257 0.041
 0.279 0.35  0.315 0.057
 0.333 0.393 0.187 0.087
 0.021 0.915 0.056 0.009
 0.639 0.106 0.193 0.062
 0.041 0.546 0.384 0.029
 0.524 0.061 0.214 0.201
 0.041 0.143 0.772 0.044
 0.107 0.556 0.214 0.123
 0.13  0.362 0.156 0.352
 0.117 0.238 0.466 0.179
 0.088 0.354 0.348 0.21 
 0.086 0.19  0.527 0.197
 0.125 0.45  0.259 0.166
 0.193 0.465 0.252 0.09 
 0.013 0.953 0.027 0.007
 0.781 0.099 0.061 0.059
 0.022 0.905 0.068 0.005
 0.905 0.018 0.033 0.045
 0.009 0.035 0.948 0.008

MOTIF M257 O257

letter-probability matrix: alength= 4 w= 20 nsites= 28 E= 9.7e+045
 0.086 0.186 0.586 0.142
 0.073 0.603 0.193 0.13 
 0.022 0.023 0.014 0.942
 0.013 0.025 0.038 0.924
 0.019 0.019 0.019 0.943
 0.063 0.488 0.147 0.301
 0.097 0.212 0.136 0.555
 0.226 0.249 0.247 0.277
 0.349 0.218 0.189 0.244
 0.466 0.174 0.171 0.189
 0.463 0.195 0.126 0.216
 0.322 0.312 0.118 0.248
 0.373 0.15  0.2  0.278
 0.381 0.221 0.23  0.168
 0.607 0.074 0.18  0.14 
 0.11  0.025 0.846 0.018
 0.934 0.023 0.03  0.014
 0.937 0.016 0.032 0.015
 0.948 0.018 0.021 0.014
 0.701 0.117 0.118 0.064

MOTIF M258 O258

letter-probability matrix: alength= 4 w= 18 nsites= 35 E= 1.0e+038
 0.023 0.935 0.029 0.013
 0.011 0.975 0.009 0.006
 0.884 0.049 0.042 0.025
 0.013 0.944 0.038 0.005
 0.949 0.019 0.015 0.017
 0.053 0.477 0.355 0.115
 0.441 0.221 0.121 0.217
 0.256 0.205 0.311 0.228
 0.043 0.553 0.127 0.276
 0.15  0.589 0.159 0.101
 0.093 0.321 0.396 0.191
 0.118 0.308 0.253 0.321
 0.175 0.449 0.121 0.255
 0.012 0.152 0.03  0.805
 0.008 0.712 0.037 0.242
 0.007 0.97  0.008 0.015
 0.013 0.492 0.012 0.483
 0.011 0.946 0.024 0.019

MOTIF M259 O259

letter-probability matrix: alength= 4 w= 19 nsites= 106 E= 8.7e+134
 0.017 0.874 0.073 0.035
 0.011 0.923 0.01  0.056
 0.357 0.586 0.022 0.035
 0.015 0.945 0.035 0.004
 0.863 0.008 0.016 0.113
 0.053 0.177 0.716 0.054
 0.332 0.238 0.35  0.08 
 0.297 0.287 0.32  0.096
 0.537 0.112 0.249 0.102
 0.222 0.16  0.503 0.115
 0.362 0.341 0.145 0.152
 0.277 0.367 0.177 0.179
 0.241 0.072 0.508 0.179
 0.077 0.256 0.647 0.02 
 0.842 0.048 0.099 0.011
 0.582 0.228 0.185 0.005
 0.76  0.047 0.174 0.018
 0.022 0.604 0.279 0.094
 0.326 0.171 0.246 0.257

MOTIF M260 O260

letter-probability matrix: alength= 4 w= 19 nsites= 79 E= 2.3e+054
 0.852 0.014 0.047 0.087
 0.025 0.019 0.865 0.091
 0.072 0.03  0.01  0.887
 0.017 0.931 0.019 0.033
 0.964 0.008 0.003 0.025
 0.121 0.084 0.288 0.507
 0.596 0.053 0.108 0.243
 0.329 0.094 0.206 0.372
 0.203 0.408 0.057 0.332
 0.113 0.106 0.339 0.442
 0.669 0.124 0.077 0.131
 0.459 0.112 0.389 0.04 
 0.83  0.058 0.066 0.045
 0.7  0.144 0.086 0.07 
 0.771 0.176 0.017 0.036
 0.507 0.003 0.076 0.415
 0.034 0.016 0.937 0.014
 0.865 0.051 0.072 0.012
 0.826 0.023 0.112 0.04 

MOTIF M261 O261

letter-probability matrix: alength= 4 w= 19 nsites= 196 E= 4.6e+304
 0.854 0.082 0.05  0.015
 0.815 0.077 0.09  0.017
 0.268 0.553 0.144 0.035
 0.191 0.793 0.004 0.011
 0.896 0.015 0.002 0.088
 0.327 0.23  0.377 0.066
 0.616 0.087 0.218 0.079
 0.602 0.119 0.167 0.112
 0.595 0.127 0.12  0.158
 0.498 0.077 0.141 0.284
 0.425 0.125 0.276 0.174
 0.453 0.087 0.164 0.296
 0.27  0.14  0.565 0.026
 0.794 0.043 0.144 0.019
 0.949 0.029 0.017 0.005
 0.885 0.008 0.089 0.018
 0.233 0.11  0.44  0.216
 0.059 0.8  0.105 0.036
 0.582 0.149 0.032 0.238

MOTIF M262 O262

letter-probability matrix: alength= 4 w= 18 nsites= 19 E= 3.8e+040
 0.897 0.018 0.044 0.04 
 0.038 0.279 0.671 0.013
 0.941 0.012 0.015 0.032
 0.082 0.029 0.877 0.012
 0.927 0.019 0.033 0.021
 0.45  0.113 0.336 0.101
 0.496 0.087 0.249 0.168
 0.321 0.117 0.412 0.15 
 0.271 0.113 0.479 0.137
 0.469 0.117 0.297 0.116
 0.581 0.143 0.125 0.151
 0.337 0.184 0.358 0.121
 0.239 0.072 0.293 0.396
 0.037 0.023 0.744 0.196
 0.949 0.014 0.023 0.014
 0.903 0.029 0.055 0.012
 0.935 0.016 0.03  0.019
 0.05  0.764 0.135 0.052

MOTIF M263 O263

letter-probability matrix: alength= 4 w= 19 nsites= 27 E= 7.5e-019
 0.964 0.009 0.013 0.014
 0.077 0.041 0.017 0.865
 0.907 0.01  0.07  0.013
 0.017 0.262 0.012 0.709
 0.931 0.011 0.044 0.013
 0.053 0.115 0.255 0.576
 0.764 0.045 0.1  0.091
 0.052 0.154 0.173 0.621
 0.812 0.09  0.05  0.048
 0.223 0.209 0.053 0.515
 0.854 0.052 0.053 0.04 
 0.248 0.509 0.173 0.071
 0.836 0.048 0.064 0.052
 0.033 0.86  0.034 0.073
 0.976 0.008 0.007 0.01 
 0.008 0.97  0.008 0.014
 0.974 0.008 0.007 0.011
 0.008 0.961 0.01  0.021
 0.919 0.027 0.031 0.024

MOTIF M264 O264

letter-probability matrix: alength= 4 w= 19 nsites= 94 E= 1.3e+076
 0.843 0.048 0.029 0.08 
 0.949 0.016 0.019 0.016
 0.916 0.04  0.027 0.017
 0.362 0.027 0.051 0.559
 0.564 0.038 0.367 0.03 
 0.538 0.145 0.039 0.278
 0.475 0.252 0.172 0.101
 0.574 0.105 0.099 0.222
 0.31  0.359 0.221 0.11 
 0.21  0.111 0.074 0.605
 0.162 0.119 0.146 0.573
 0.097 0.209 0.159 0.534
 0.093 0.424 0.102 0.381
 0.329 0.065 0.284 0.323
 0.01  0.088 0.562 0.341
 0.024 0.013 0.018 0.945
 0.006 0.011 0.007 0.975
 0.011 0.017 0.008 0.964
 0.024 0.914 0.013 0.049

MOTIF M265 O265

letter-probability matrix: alength= 4 w= 20 nsites= 36 E= 1.5e+048
 0.469 0.204 0.169 0.158
 0.019 0.86  0.017 0.104
 0.013 0.065 0.011 0.911
 0.01  0.065 0.036 0.889
 0.009 0.9  0.018 0.072
 0.385 0.324 0.028 0.263
 0.129 0.105 0.288 0.478
 0.119 0.401 0.193 0.288
 0.194 0.192 0.113 0.5 
 0.112 0.28  0.291 0.317
 0.155 0.411 0.178 0.256
 0.469 0.254 0.124 0.152
 0.269 0.279 0.28  0.172
 0.33  0.128 0.221 0.321
 0.148 0.696 0.09  0.067
 0.901 0.009 0.012 0.078
 0.028 0.044 0.92  0.009
 0.912 0.045 0.032 0.011
 0.935 0.017 0.036 0.012
 0.68  0.112 0.164 0.044

MOTIF M266 O266

letter-probability matrix: alength= 4 w= 20 nsites= 158 E= 3.7e+050
 0.015 0.012 0.007 0.966
 0.005 0.01  0.012 0.973
 0.008 0.018 0.007 0.967
 0.011 0.765 0.012 0.212
 0.847 0.025 0.007 0.122
 0.168 0.206 0.393 0.233
 0.24  0.042 0.157 0.561
 0.182 0.153 0.154 0.511
 0.186 0.236 0.076 0.502
 0.207 0.271 0.198 0.324
 0.509 0.12  0.236 0.135
 0.447 0.14  0.182 0.231
 0.43  0.054 0.061 0.454
 0.358 0.107 0.244 0.29 
 0.306 0.027 0.166 0.501
 0.036 0.034 0.824 0.106
 0.96  0.021 0.014 0.006
 0.868 0.011 0.116 0.005
 0.965 0.01  0.015 0.01 
 0.263 0.213 0.472 0.051

MOTIF M267 O267

letter-probability matrix: alength= 4 w= 19 nsites= 23 E= 2.1e+021
 0.031 0.935 0.016 0.017
 0.952 0.021 0.009 0.018
 0.011 0.028 0.024 0.937
 0.01  0.012 0.01  0.967
 0.011 0.017 0.012 0.959
 0.156 0.493 0.182 0.168
 0.528 0.19  0.109 0.173
 0.306 0.11  0.442 0.142
 0.545 0.133 0.118 0.203
 0.662 0.107 0.122 0.108
 0.511 0.13  0.179 0.179
 0.179 0.257 0.093 0.471
 0.177 0.083 0.633 0.107
 0.673 0.089 0.141 0.096
 0.954 0.013 0.023 0.01 
 0.963 0.01  0.013 0.014
 0.627 0.035 0.323 0.015
 0.06  0.037 0.021 0.883
 0.897 0.024 0.054 0.024

MOTIF M268 O268

letter-probability matrix: alength= 4 w= 20 nsites= 10 E= 5.6e+022
 0.117 0.553 0.189 0.141
 0.586 0.029 0.345 0.04 
 0.026 0.05  0.044 0.879
 0.02  0.024 0.026 0.931
 0.022 0.027 0.022 0.929
 0.096 0.142 0.103 0.659
 0.141 0.208 0.325 0.326
 0.256 0.217 0.314 0.214
 0.28  0.275 0.182 0.263
 0.306 0.193 0.188 0.313
 0.342 0.15  0.32  0.188
 0.379 0.202 0.168 0.251
 0.187 0.148 0.498 0.167
 0.408 0.159 0.231 0.202
 0.398 0.317 0.155 0.129
 0.902 0.025 0.03  0.043
 0.057 0.867 0.048 0.028
 0.048 0.018 0.022 0.912
 0.023 0.036 0.918 0.023
 0.897 0.037 0.039 0.027

MOTIF M269 O269

letter-probability matrix: alength= 4 w= 20 nsites= 175 E= 1.7e+210
 0.322 0.007 0.183 0.489
 0.024 0.011 0.949 0.016
 0.931 0.019 0.034 0.016
 0.938 0.007 0.05  0.005
 0.953 0.012 0.03  0.005
 0.443 0.114 0.241 0.201
 0.274 0.193 0.298 0.235
 0.4  0.164 0.168 0.267
 0.507 0.179 0.151 0.163
 0.377 0.181 0.086 0.357
 0.238 0.378 0.161 0.223
 0.428 0.171 0.073 0.328
 0.241 0.192 0.14  0.427
 0.189 0.168 0.064 0.579
 0.083 0.486 0.162 0.269
 0.269 0.073 0.011 0.647
 0.023 0.868 0.044 0.066
 0.561 0.102 0.007 0.331
 0.012 0.142 0.215 0.631
 0.037 0.738 0.089 0.136

MOTIF M270 O270

letter-probability matrix: alength= 4 w= 20 nsites= 20 E= 1.3e+009
 0.963 0.011 0.013 0.012
 0.947 0.013 0.022 0.018
 0.953 0.019 0.015 0.013
 0.027 0.033 0.038 0.902
 0.941 0.015 0.021 0.023
 0.124 0.151 0.633 0.093
 0.172 0.637 0.08  0.111
 0.109 0.23  0.089 0.572
 0.084 0.296 0.086 0.534
 0.09  0.088 0.084 0.737
 0.078 0.1  0.34  0.482
 0.08  0.543 0.088 0.29 
 0.144 0.484 0.098 0.274
 0.324 0.473 0.1  0.103
 0.047 0.045 0.039 0.869
 0.011 0.012 0.012 0.966
 0.011 0.031 0.014 0.945
 0.012 0.934 0.018 0.037
 0.959 0.014 0.01  0.017
 0.341 0.46  0.143 0.056

MOTIF M271 O271

letter-probability matrix: alength= 4 w= 20 nsites= 75 E= 6.3e+076
 0.082 0.485 0.082 0.351
 0.025 0.044 0.012 0.919
 0.609 0.088 0.093 0.21 
 0.334 0.025 0.014 0.628
 0.015 0.012 0.017 0.957
 0.046 0.055 0.079 0.82 
 0.089 0.156 0.103 0.652
 0.103 0.134 0.115 0.648
 0.246 0.2  0.119 0.435
 0.176 0.178 0.166 0.48 
 0.254 0.165 0.198 0.383
 0.429 0.142 0.19  0.24 
 0.382 0.11  0.16  0.347
 0.368 0.173 0.27  0.189
 0.525 0.054 0.184 0.238
 0.161 0.024 0.794 0.021
 0.925 0.035 0.027 0.013
 0.954 0.011 0.027 0.009
 0.956 0.012 0.018 0.013
 0.928 0.029 0.022 0.021

MOTIF M272 O272

letter-probability matrix: alength= 4 w= 21 nsites= 56 E= 5.4e+005
 0.043 0.23  0.208 0.519
 0.01  0.938 0.036 0.017
 0.012 0.966 0.01  0.012
 0.057 0.021 0.016 0.907
 0.009 0.039 0.942 0.011
 0.056 0.765 0.098 0.082
 0.318 0.122 0.137 0.423
 0.069 0.253 0.516 0.162
 0.068 0.391 0.258 0.283
 0.244 0.254 0.308 0.194
 0.08  0.247 0.541 0.132
 0.087 0.546 0.271 0.096
 0.187 0.148 0.199 0.467
 0.087 0.261 0.258 0.394
 0.061 0.573 0.284 0.083
 0.518 0.26  0.083 0.139
 0.012 0.048 0.926 0.014
 0.014 0.956 0.021 0.009
 0.924 0.017 0.014 0.045
 0.051 0.149 0.767 0.034
 0.535 0.303 0.127 0.034

MOTIF M273 O273

letter-probability matrix: alength= 4 w= 20 nsites= 13 E= 3.0e+027
 0.486 0.115 0.199 0.2 
 0.823 0.09  0.066 0.021
 0.523 0.014 0.061 0.403
 0.034 0.027 0.919 0.02 
 0.91  0.025 0.031 0.035
 0.195 0.09  0.568 0.147
 0.409 0.144 0.234 0.213
 0.395 0.253 0.145 0.207
 0.403 0.207 0.194 0.195
 0.324 0.208 0.293 0.174
 0.27  0.179 0.225 0.325
 0.236 0.278 0.173 0.313
 0.214 0.192 0.241 0.353
 0.172 0.423 0.183 0.222
 0.255 0.105 0.175 0.465
 0.03  0.072 0.854 0.044
 0.019 0.031 0.018 0.932
 0.012 0.023 0.024 0.94 
 0.018 0.043 0.02  0.919
 0.018 0.913 0.036 0.033

MOTIF M274 O274

letter-probability matrix: alength= 4 w= 20 nsites= 76 E= 4.6e-008
 0.03  0.332 0.594 0.044
 0.012 0.951 0.021 0.015
 0.11  0.035 0.024 0.831
 0.009 0.014 0.957 0.02 
 0.013 0.039 0.939 0.009
 0.062 0.57  0.333 0.035
 0.186 0.329 0.293 0.193
 0.141 0.277 0.398 0.184
 0.142 0.399 0.247 0.212
 0.133 0.222 0.554 0.091
 0.104 0.28  0.444 0.172
 0.137 0.141 0.612 0.109
 0.102 0.302 0.505 0.091
 0.269 0.415 0.251 0.066
 0.262 0.341 0.277 0.12 
 0.443 0.031 0.508 0.018
 0.014 0.934 0.033 0.02 
 0.899 0.039 0.032 0.03 
 0.01  0.065 0.914 0.01 
 0.012 0.917 0.061 0.01 

MOTIF M275 O275

letter-probability matrix: alength= 4 w= 20 nsites= 14 E= 2.1e+025
 0.649 0.041 0.165 0.145
 0.033 0.024 0.92  0.023
 0.016 0.027 0.039 0.918
 0.013 0.023 0.023 0.941
 0.011 0.02  0.016 0.953
 0.183 0.135 0.156 0.527
 0.171 0.256 0.388 0.185
 0.335 0.369 0.159 0.137
 0.247 0.181 0.157 0.416
 0.245 0.198 0.362 0.195
 0.193 0.277 0.137 0.393
 0.21  0.196 0.294 0.301
 0.358 0.194 0.221 0.228
 0.206 0.37  0.227 0.197
 0.132 0.314 0.161 0.393
 0.033 0.93  0.021 0.016
 0.919 0.01  0.012 0.059
 0.027 0.019 0.934 0.02 
 0.128 0.088 0.061 0.723
 0.897 0.03  0.035 0.038

MOTIF M276 O276

letter-probability matrix: alength= 4 w= 21 nsites= 46 E= 8.1e+052
 0.176 0.04  0.177 0.607
 0.029 0.03  0.909 0.033
 0.939 0.02  0.028 0.012
 0.915 0.016 0.061 0.008
 0.959 0.011 0.019 0.011
 0.542 0.106 0.268 0.085
 0.197 0.168 0.257 0.378
 0.267 0.273 0.282 0.178
 0.457 0.101 0.08  0.362
 0.399 0.089 0.227 0.286
 0.486 0.153 0.171 0.19 
 0.164 0.369 0.085 0.382
 0.177 0.298 0.209 0.315
 0.24  0.088 0.123 0.549
 0.222 0.171 0.26  0.347
 0.31  0.179 0.061 0.451
 0.044 0.031 0.015 0.911
 0.028 0.927 0.022 0.024
 0.851 0.053 0.007 0.089
 0.027 0.889 0.067 0.016
 0.675 0.082 0.029 0.214

MOTIF M277 O277

letter-probability matrix: alength= 4 w= 21 nsites= 76 E= 3.3e+081
 0.276 0.242 0.201 0.281
 0.095 0.834 0.043 0.027
 0.866 0.076 0.007 0.051
 0.635 0.164 0.081 0.121
 0.044 0.021 0.049 0.887
 0.039 0.063 0.113 0.786
 0.082 0.146 0.15  0.622
 0.065 0.519 0.179 0.237
 0.27  0.37  0.067 0.293
 0.529 0.078 0.232 0.161
 0.33  0.131 0.325 0.213
 0.417 0.145 0.164 0.274
 0.282 0.113 0.146 0.458
 0.231 0.294 0.098 0.377
 0.2  0.285 0.26  0.254
 0.229 0.015 0.16  0.595
 0.021 0.015 0.938 0.026
 0.952 0.008 0.023 0.017
 0.972 0.009 0.014 0.005
 0.959 0.017 0.012 0.012
 0.113 0.167 0.278 0.442

MOTIF M278 O278

letter-probability matrix: alength= 4 w= 10 nsites= 212 E= 2.9e+001
 0.408 0.502 0.084 0.006
 0.975 0.001 0.023 0.002
 0.004 0.008 0.985 0.003
 0.001 0.003 0.001 0.995
 0.001 0.002 0.001 0.996
 0.000 0.006 0.001 0.993
 0.001 0.997 0.001 0.001
 0.852 0.141 0.001 0.006
 0.011 0.958 0.018 0.013
 0.012 0.002 0.001 0.986

MOTIF M279 O279

letter-probability matrix: alength= 4 w= 10 nsites= 169 E= 3.1e+148
 0.678 0.036 0.269 0.018
 0.617 0.001 0.376 0.005
 0.015 0.000 0.979 0.006
 0.007 0.003 0.989 0.001
 0.998 0.001 0.001 0.000
 0.998 0.000 0.001 0.001
 0.369 0.046 0.584 0.001
 0.002 0.000 0.003 0.995
 0.001 0.002 0.996 0.001
 0.98  0.009 0.007 0.004

MOTIF M280 O280

letter-probability matrix: alength= 4 w= 10 nsites= 55 E= 5.0e+040
 0.001 0.001 0.002 0.996
 0.001 0.001 0.878 0.12 
 0.998 0.000 0.001 0.001
 0.002 0.074 0.922 0.002
 0.001 0.001 0.001 0.998
 0.002 0.996 0.001 0.001
 0.998 0.001 0.000 0.001
 0.06  0.002 0.047 0.891
 0.906 0.058 0.021 0.015
 0.851 0.008 0.071 0.07 

MOTIF M281 O281

letter-probability matrix: alength= 4 w= 10 nsites= 735 E= 2.8e-156
 0.063 0.000 0.915 0.022
 0.003 0.001 0.997 0.000
 0.768 0.000 0.232 0.000
 0.995 0.003 0.002 0.000
 0.825 0.000 0.034 0.141
 0.063 0.109 0.41  0.418
 0.001 0.477 0.002 0.519
 0.048 0.947 0.001 0.004
 0.000 0.995 0.000 0.004
 0.002 0.982 0.000 0.016

MOTIF M282 O282

letter-probability matrix: alength= 4 w= 10 nsites= 130 E= 1.0e+134
 0.886 0.014 0.041 0.059
 0.017 0.02  0.009 0.954
 0.004 0.003 0.014 0.98 
 0.205 0.005 0.002 0.788
 0.007 0.012 0.011 0.97 
 0.087 0.005 0.026 0.883
 0.93  0.035 0.003 0.033
 0.966 0.013 0.006 0.014
 0.796 0.013 0.005 0.186
 0.975 0.005 0.011 0.009

MOTIF M283 O283

letter-probability matrix: alength= 4 w= 10 nsites= 1544 E= 4.1e-358
 0.012 0.000 0.984 0.004
 0.212 0.000 0.787 0.000
 1.000 0.000 0.000 0.000
 0.999 0.000 0.000 0.000
 0.179 0.282 0.538 0.000
 0.001 0.000 0.001 0.998
 0.007 0.001 0.992 0.000
 0.997 0.000 0.002 0.001
 0.771 0.001 0.228 0.000
 0.995 0.002 0.001 0.002

MOTIF M284 O284

letter-probability matrix: alength= 4 w= 10 nsites= 202 E= 5.7e+156
 0.009 0.957 0.029 0.006
 0.47  0.003 0.003 0.524
 0.021 0.077 0.878 0.023
 0.006 0.886 0.107 0.001
 0.823 0.001 0.002 0.174
 0.001 0.000 0.997 0.001
 0.038 0.046 0.915 0.001
 0.597 0.358 0.043 0.001
 0.826 0.001 0.15  0.023
 0.012 0.017 0.97  0.002

MOTIF M285 O285

letter-probability matrix: alength= 4 w= 10 nsites= 72 E= 1.1e+057
 0.004 0.222 0.771 0.002
 0.782 0.192 0.009 0.016
 0.009 0.117 0.095 0.78 
 0.003 0.001 0.054 0.941
 0.001 0.001 0.993 0.005
 0.002 0.004 0.993 0.001
 0.001 0.995 0.003 0.002
 0.011 0.004 0.004 0.982
 0.002 0.012 0.983 0.004
 0.071 0.682 0.24  0.007

MOTIF M286 O286

letter-probability matrix: alength= 4 w= 10 nsites= 68 E= 2.6e+066
 0.003 0.987 0.009 0.001
 0.901 0.05  0.015 0.035
 0.003 0.396 0.597 0.004
 0.004 0.98  0.011 0.004
 0.071 0.003 0.005 0.922
 0.001 0.08  0.911 0.009
 0.002 0.987 0.004 0.007
 0.06  0.071 0.007 0.862
 0.001 0.586 0.384 0.029
 0.013 0.933 0.013 0.041

MOTIF M287 O287

letter-probability matrix: alength= 4 w= 10 nsites= 265 E= 5.8e+144
 0.053 0.324 0.041 0.581
 0.017 0.979 0.001 0.002
 0.971 0.001 0.001 0.027
 0.002 0.049 0.935 0.014
 0.001 0.006 0.003 0.99 
 0.001 0.002 0.001 0.995
 0.001 0.005 0.002 0.993
 0.001 0.995 0.002 0.002
 0.557 0.03  0.001 0.412
 0.496 0.132 0.345 0.026

MOTIF M288 O288

letter-probability matrix: alength= 4 w= 11 nsites= 1242 E= 3.4e-011
 0.699 0.129 0.161 0.012
 0.736 0.025 0.139 0.101
 0.064 0.431 0.502 0.004
 0.97  0.000 0.006 0.023
 0.001 0.000 0.999 0.000
 0.143 0.002 0.855 0.000
 0.997 0.003 0.000 0.000
 0.956 0.000 0.000 0.044
 0.098 0.084 0.818 0.000
 0.002 0.001 0.001 0.996
 0.016 0.04  0.917 0.026

MOTIF M289 O289

letter-probability matrix: alength= 4 w= 11 nsites= 239 E= 4.4e+137
 0.898 0.002 0.012 0.088
 0.009 0.452 0.474 0.065
 0.023 0.016 0.006 0.955
 0.014 0.957 0.028 0.002
 0.984 0.001 0.000 0.015
 0.022 0.049 0.048 0.881
 0.012 0.018 0.004 0.966
 0.028 0.55  0.021 0.4 
 0.19  0.001 0.001 0.808
 0.005 0.14  0.852 0.004
 0.817 0.018 0.087 0.077

MOTIF M290 O290

letter-probability matrix: alength= 4 w= 11 nsites= 276 E= 4.1e+305
 0.062 0.000 0.292 0.645
 0.008 0.01  0.976 0.006
 0.984 0.008 0.006 0.002
 0.991 0.002 0.007 0.001
 0.951 0.007 0.036 0.006
 0.162 0.662 0.094 0.082
 0.043 0.065 0.006 0.887
 0.143 0.489 0.304 0.063
 0.208 0.002 0.004 0.787
 0.049 0.172 0.725 0.055
 0.694 0.112 0.069 0.125

MOTIF M291 O291

letter-probability matrix: alength= 4 w= 11 nsites= 172 E= 1.4e+123
 0.786 0.004 0.085 0.125
 0.009 0.001 0.968 0.022
 0.021 0.015 0.963 0.001
 0.871 0.057 0.07  0.001
 0.893 0.004 0.085 0.019
 0.132 0.148 0.709 0.011
 0.005 0.83  0.064 0.101
 0.01  0.984 0.003 0.003
 0.732 0.003 0.001 0.265
 0.004 0.105 0.883 0.009
 0.047 0.556 0.382 0.014

MOTIF M292 O292

letter-probability matrix: alength= 4 w= 11 nsites= 335 E= 4.0e-195
 0.782 0.006 0.204 0.007
 0.002 0.000 0.000 0.997
 0.000 0.000 0.997 0.003
 0.999 0.001 0.000 0.000
 0.001 0.684 0.305 0.011
 0.004 0.002 0.002 0.993
 0.037 0.959 0.004 0.000
 0.999 0.001 0.000 0.000
 0.091 0.056 0.032 0.821
 0.091 0.074 0.002 0.833
 0.04  0.071 0.003 0.885

MOTIF M293 O293

letter-probability matrix: alength= 4 w= 11 nsites= 40 E= 5.9e+034
 0.927 0.041 0.015 0.018
 0.007 0.927 0.059 0.008
 0.01  0.011 0.004 0.976
 0.003 0.815 0.177 0.004
 0.984 0.005 0.002 0.009
 0.116 0.101 0.46  0.322
 0.006 0.017 0.951 0.026
 0.016 0.971 0.01  0.003
 0.569 0.416 0.007 0.007
 0.007 0.004 0.05  0.939
 0.007 0.013 0.969 0.011

MOTIF M294 O294

letter-probability matrix: alength= 4 w= 11 nsites= 225 E= 1.8e+076
 0.203 0.008 0.34  0.449
 0.086 0.007 0.861 0.047
 0.011 0.312 0.542 0.135
 0.001 0.053 0.003 0.943
 0.001 0.019 0.009 0.971
 0.006 0.059 0.013 0.923
 0.006 0.989 0.001 0.004
 0.894 0.000 0.001 0.105
 0.052 0.006 0.941 0.001
 0.926 0.011 0.06  0.004
 0.942 0.024 0.028 0.006

MOTIF M295 O295

letter-probability matrix: alength= 4 w= 11 nsites= 162 E= 4.3e+141
 0.005 0.015 0.024 0.955
 0.024 0.02  0.237 0.719
 0.782 0.205 0.007 0.006
 0.978 0.011 0.005 0.006
 0.425 0.004 0.002 0.569
 0.586 0.033 0.04  0.34 
 0.017 0.000 0.003 0.979
 0.007 0.002 0.969 0.021
 0.272 0.719 0.005 0.005
 0.988 0.008 0.001 0.003
 0.702 0.002 0.008 0.288

MOTIF M296 O296

letter-probability matrix: alength= 4 w= 11 nsites= 942 E= 2.0e+959
 0.01  0.483 0.336 0.172
 0.074 0.626 0.015 0.285
 0.028 0.918 0.002 0.051
 0.45  0.149 0.003 0.399
 0.008 0.573 0.415 0.004
 0.722 0.007 0.072 0.198
 0.007 0.000 0.984 0.008
 0.091 0.058 0.85  0.001
 0.643 0.125 0.231 0.001
 0.776 0.083 0.136 0.004
 0.483 0.013 0.497 0.007

MOTIF M297 O297

letter-probability matrix: alength= 4 w= 11 nsites= 16 E= 2.6e+015
 0.013 0.96  0.004 0.023
 0.004 0.044 0.938 0.014
 0.002 0.99  0.002 0.006
 0.002 0.984 0.001 0.013
 0.002 0.99  0.001 0.007
 0.966 0.008 0.013 0.012
 0.001 0.002 0.992 0.004
 0.966 0.008 0.025 0.001
 0.96  0.002 0.017 0.022
 0.986 0.008 0.003 0.002
 0.98  0.015 0.004 0.002

MOTIF M298 O298

letter-probability matrix: alength= 4 w= 11 nsites= 10 E= 2.7e+025
 0.049 0.831 0.049 0.071
 0.019 0.952 0.006 0.023
 0.909 0.051 0.012 0.028
 0.019 0.033 0.042 0.905
 0.007 0.01  0.016 0.967
 0.055 0.164 0.071 0.709
 0.015 0.039 0.059 0.888
 0.008 0.962 0.018 0.012
 0.119 0.006 0.008 0.867
 0.024 0.027 0.941 0.008
 0.93  0.021 0.015 0.034

MOTIF M299 O299

letter-probability matrix: alength= 4 w= 11 nsites= 374 E= 5.4e+405
 0.009 0.712 0.119 0.159
 0.093 0.113 0.006 0.789
 0.003 0.138 0.451 0.407
 0.002 0.82  0.164 0.014
 0.205 0.009 0.001 0.785
 0.039 0.043 0.907 0.011
 0.433 0.065 0.482 0.021
 0.015 0.401 0.577 0.006
 0.158 0.83  0.011 0.001
 0.881 0.041 0.015 0.064
 0.035 0.377 0.585 0.004

MOTIF M300 O300

letter-probability matrix: alength= 4 w= 11 nsites= 400 E= 5.2e+483
 0.112 0.516 0.367 0.006
 0.917 0.07  0.005 0.008
 0.709 0.088 0.189 0.014
 0.701 0.15  0.139 0.01 
 0.125 0.012 0.193 0.67 
 0.053 0.107 0.577 0.263
 0.167 0.81  0.014 0.01 
 0.036 0.003 0.001 0.961
 0.001 0.138 0.805 0.056
 0.064 0.001 0.047 0.888
 0.003 0.141 0.781 0.075

MOTIF M301 O301

letter-probability matrix: alength= 4 w= 11 nsites= 91 E= 4.2e+035
 0.002 0.993 0.001 0.003
 0.056 0.002 0.002 0.94 
 0.001 0.56  0.406 0.033
 0.032 0.006 0.002 0.959
 0.001 0.004 0.993 0.002
 0.6  0.026 0.02  0.354
 0.084 0.179 0.717 0.019
 0.004 0.116 0.867 0.012
 0.004 0.009 0.089 0.899
 0.005 0.982 0.009 0.004
 0.989 0.005 0.003 0.004

MOTIF M302 O302

letter-probability matrix: alength= 4 w= 11 nsites= 97 E= 4.2e+056
 0.015 0.865 0.097 0.024
 0.842 0.144 0.003 0.01 
 0.834 0.002 0.13  0.034
 0.017 0.031 0.93  0.021
 0.006 0.005 0.007 0.982
 0.017 0.163 0.023 0.797
 0.006 0.015 0.004 0.976
 0.002 0.989 0.007 0.002
 0.981 0.001 0.002 0.017
 0.013 0.116 0.869 0.003
 0.414 0.033 0.027 0.526

MOTIF M303 O303

letter-probability matrix: alength= 4 w= 11 nsites= 887 E= 2.7e-297
 0.028 0.005 0.794 0.173
 0.364 0.478 0.157 0.001
 0.001 0.000 0.000 0.999
 0.000 0.000 0.998 0.001
 0.999 0.000 0.000 0.000
 0.001 0.528 0.442 0.03 
 0.000 0.000 0.000 0.999
 0.001 0.998 0.001 0.000
 0.999 0.000 0.000 0.001
 0.111 0.063 0.108 0.718
 0.35  0.226 0.07  0.353

MOTIF M304 O304

letter-probability matrix: alength= 4 w= 11 nsites= 102 E= 1.6e+128
 0.031 0.669 0.145 0.155
 0.031 0.939 0.013 0.017
 0.728 0.251 0.008 0.013
 0.392 0.572 0.033 0.003
 0.986 0.002 0.01  0.001
 0.357 0.129 0.506 0.008
 0.007 0.96  0.022 0.012
 0.002 0.997 0.000 0.001
 0.918 0.042 0.001 0.039
 0.01  0.973 0.016 0.001
 0.967 0.018 0.002 0.013

MOTIF M305 O305

letter-probability matrix: alength= 4 w= 12 nsites= 28 E= 4.9e+046
 0.923 0.007 0.009 0.061
 0.067 0.025 0.897 0.011
 0.149 0.001 0.007 0.842
 0.005 0.025 0.965 0.005
 0.974 0.007 0.011 0.008
 0.174 0.1  0.674 0.052
 0.563 0.125 0.293 0.019
 0.97  0.007 0.015 0.008
 0.975 0.017 0.006 0.002
 0.948 0.01  0.022 0.02 
 0.023 0.019 0.029 0.928
 0.01  0.372 0.543 0.074

MOTIF M306 O306

letter-probability matrix: alength= 4 w= 12 nsites= 32 E= 3.4e+036
 0.851 0.012 0.056 0.081
 0.032 0.02  0.941 0.008
 0.052 0.911 0.033 0.004
 0.754 0.006 0.004 0.237
 0.013 0.009 0.965 0.013
 0.059 0.697 0.137 0.107
 0.07  0.686 0.062 0.183
 0.015 0.053 0.073 0.859
 0.003 0.956 0.018 0.022
 0.043 0.006 0.006 0.945
 0.005 0.014 0.973 0.007
 0.669 0.072 0.075 0.184

MOTIF M307 O307

letter-probability matrix: alength= 4 w= 12 nsites= 513 E= 1.9e-100
 0.828 0.057 0.084 0.031
 0.275 0.000 0.718 0.007
 0.184 0.000 0.815 0.001
 0.96  0.001 0.037 0.002
 0.996 0.001 0.001 0.002
 0.101 0.177 0.712 0.011
 0.029 0.005 0.018 0.948
 0.001 0.001 0.998 0.001
 0.998 0.001 0.001 0.000
 0.99  0.005 0.004 0.001
 0.996 0.001 0.002 0.001
 0.011 0.582 0.391 0.015

MOTIF M308 O308

letter-probability matrix: alength= 4 w= 12 nsites= 315 E= 8.8e+176
 0.018 0.37  0.611 0.001
 0.862 0.004 0.08  0.054
 0.007 0.001 0.978 0.015
 0.041 0.033 0.925 0.001
 0.799 0.161 0.036 0.004
 0.62  0.091 0.248 0.041
 0.161 0.219 0.57  0.051
 0.015 0.97  0.013 0.002
 0.722 0.002 0.016 0.26 
 0.001 0.01  0.981 0.008
 0.019 0.756 0.221 0.004
 0.421 0.205 0.028 0.347

MOTIF M309 O309

letter-probability matrix: alength= 4 w= 12 nsites= 153 E= 3.6e-033
 0.004 0.082 0.907 0.007
 0.002 0.003 0.004 0.991
 0.002 0.003 0.002 0.993
 0.002 0.004 0.002 0.991
 0.005 0.987 0.004 0.003
 0.829 0.02  0.014 0.136
 0.031 0.633 0.178 0.157
 0.003 0.003 0.002 0.992
 0.003 0.01  0.004 0.983
 0.075 0.022 0.003 0.901
 0.006 0.977 0.01  0.007
 0.846 0.006 0.002 0.145

MOTIF M310 O310

letter-probability matrix: alength= 4 w= 12 nsites= 551 E= 6.3e-344
 0.003 0.059 0.013 0.926
 0.001 0.993 0.003 0.002
 0.995 0.003 0.000 0.002
 0.000 0.899 0.032 0.069
 0.002 0.001 0.000 0.997
 0.001 0.002 0.002 0.995
 0.001 0.876 0.002 0.121
 0.000 0.999 0.000 0.000
 0.025 0.003 0.000 0.971
 0.002 0.461 0.501 0.037
 0.019 0.066 0.077 0.839
 0.09  0.065 0.079 0.766

MOTIF M311 O311

letter-probability matrix: alength= 4 w= 12 nsites= 107 E= 4.3e+141
 0.254 0.01  0.012 0.724
 0.011 0.059 0.025 0.905
 0.003 0.005 0.007 0.985
 0.04  0.899 0.035 0.026
 0.842 0.018 0.001 0.139
 0.368 0.059 0.469 0.105
 0.833 0.083 0.04  0.044
 0.921 0.013 0.03  0.036
 0.273 0.478 0.112 0.136
 0.029 0.947 0.012 0.012
 0.969 0.006 0.001 0.024
 0.15  0.512 0.27  0.068

MOTIF M312 O312

letter-probability matrix: alength= 4 w= 12 nsites= 791 E= 7.4e+578
 0.417 0.001 0.428 0.154
 0.004 0.001 0.994 0.001
 0.445 0.049 0.506 0.000
 0.946 0.014 0.038 0.001
 0.856 0.001 0.14  0.003
 0.358 0.137 0.372 0.133
 0.086 0.198 0.224 0.492
 0.003 0.428 0.378 0.191
 0.036 0.907 0.024 0.033
 0.007 0.982 0.001 0.011
 0.282 0.387 0.002 0.328
 0.008 0.68  0.239 0.072

MOTIF M313 O313

letter-probability matrix: alength= 4 w= 12 nsites= 1315 E= 2.1e-185
 0.612 0.259 0.123 0.005
 0.77  0.054 0.07  0.106
 0.019 0.467 0.51  0.003
 0.985 0.002 0.002 0.01 
 0.001 0.000 0.998 0.000
 0.147 0.004 0.848 0.001
 0.943 0.046 0.01  0.001
 0.941 0.000 0.003 0.056
 0.118 0.085 0.797 0.000
 0.087 0.005 0.008 0.9 
 0.021 0.003 0.93  0.046
 0.546 0.071 0.37  0.014

MOTIF M314 O314

letter-probability matrix: alength= 4 w= 12 nsites= 108 E= 2.1e+092
 0.559 0.002 0.118 0.321
 0.042 0.024 0.913 0.02 
 0.005 0.977 0.012 0.006
 0.038 0.005 0.001 0.956
 0.018 0.271 0.697 0.014
 0.136 0.025 0.143 0.696
 0.064 0.124 0.764 0.048
 0.674 0.152 0.13  0.045
 0.03  0.779 0.175 0.017
 0.023 0.077 0.013 0.887
 0.009 0.934 0.05  0.008
 0.897 0.056 0.002 0.044

MOTIF M315 O315

letter-probability matrix: alength= 4 w= 12 nsites= 154 E= 1.2e+105
 0.026 0.041 0.061 0.872
 0.163 0.635 0.024 0.178
 0.909 0.009 0.011 0.071
 0.218 0.345 0.171 0.266
 0.044 0.011 0.004 0.941
 0.014 0.073 0.069 0.845
 0.023 0.141 0.043 0.793
 0.007 0.966 0.009 0.017
 0.955 0.001 0.001 0.043
 0.02  0.005 0.967 0.007
 0.948 0.015 0.023 0.015
 0.723 0.004 0.252 0.021

MOTIF M316 O316

letter-probability matrix: alength= 4 w= 12 nsites= 85 E= 4.7e+062
 0.005 0.01  0.733 0.251
 0.016 0.047 0.403 0.534
 0.451 0.017 0.065 0.467
 0.521 0.465 0.008 0.006
 0.974 0.01  0.011 0.006
 0.152 0.165 0.634 0.05 
 0.03  0.029 0.011 0.931
 0.002 0.011 0.005 0.981
 0.002 0.003 0.002 0.993
 0.007 0.985 0.005 0.002
 0.951 0.015 0.002 0.032
 0.012 0.885 0.046 0.057

MOTIF M317 O317

letter-probability matrix: alength= 4 w= 12 nsites= 214 E= 1.1e-146
 0.004 0.003 0.981 0.011
 0.000 0.993 0.005 0.001
 0.003 0.977 0.017 0.003
 0.002 0.996 0.002 0.000
 0.584 0.37  0.002 0.044
 0.013 0.018 0.938 0.032
 0.013 0.694 0.288 0.005
 0.001 0.997 0.001 0.001
 0.003 0.663 0.006 0.328
 0.01  0.915 0.028 0.046
 0.001 0.995 0.002 0.002
 0.541 0.188 0.252 0.02 

MOTIF M318 O318

letter-probability matrix: alength= 4 w= 12 nsites= 103 E= 9.2e+125
 0.625 0.001 0.263 0.111
 0.026 0.009 0.962 0.003
 0.932 0.016 0.049 0.002
 0.982 0.009 0.007 0.002
 0.926 0.005 0.061 0.008
 0.153 0.314 0.282 0.251
 0.139 0.032 0.174 0.655
 0.037 0.104 0.75  0.11 
 0.012 0.874 0.011 0.103
 0.021 0.074 0.002 0.903
 0.004 0.549 0.095 0.353
 0.051 0.091 0.002 0.856

MOTIF M319 O319

letter-probability matrix: alength= 4 w= 12 nsites= 62 E= 2.5e-017
 0.003 0.986 0.002 0.009
 0.992 0.002 0.003 0.003
 0.001 0.003 0.995 0.001
 0.038 0.005 0.955 0.001
 0.06  0.008 0.785 0.147
 0.091 0.008 0.867 0.033
 0.006 0.016 0.972 0.006
 0.03  0.938 0.004 0.028
 0.113 0.012 0.874 0.002
 0.011 0.973 0.013 0.003
 0.056 0.859 0.035 0.05 
 0.708 0.084 0.203 0.006

MOTIF M320 O320

letter-probability matrix: alength= 4 w= 12 nsites= 151 E= 3.9e+234
 0.839 0.03  0.125 0.005
 0.776 0.129 0.091 0.003
 0.923 0.002 0.06  0.015
 0.164 0.208 0.599 0.029
 0.132 0.77  0.071 0.027
 0.49  0.155 0.03  0.324
 0.095 0.315 0.196 0.394
 0.01  0.129 0.009 0.852
 0.001 0.012 0.024 0.962
 0.002 0.734 0.041 0.223
 0.046 0.032 0.001 0.921
 0.006 0.514 0.412 0.068

MOTIF M321 O321

letter-probability matrix: alength= 4 w= 12 nsites= 36 E= 3.5e+082
 0.966 0.002 0.019 0.013
 0.013 0.001 0.978 0.008
 0.118 0.004 0.874 0.004
 0.985 0.009 0.003 0.003
 0.99  0.002 0.005 0.004
 0.268 0.128 0.581 0.023
 0.151 0.118 0.057 0.674
 0.426 0.018 0.546 0.01 
 0.887 0.009 0.067 0.037
 0.432 0.055 0.197 0.316
 0.535 0.099 0.021 0.345
 0.059 0.212 0.033 0.697

MOTIF M322 O322

letter-probability matrix: alength= 4 w= 12 nsites= 943 E= 1.8e+451
 0.721 0.02  0.198 0.062
 0.825 0.01  0.009 0.157
 0.39  0.259 0.287 0.064
 0.122 0.008 0.044 0.827
 0.156 0.05  0.787 0.006
 0.916 0.014 0.056 0.014
 0.925 0.005 0.063 0.007
 0.993 0.001 0.003 0.002
 0.35  0.392 0.25  0.008
 0.01  0.000 0.001 0.989
 0.015 0.028 0.95  0.007
 0.815 0.045 0.018 0.122

MOTIF M323 O323

letter-probability matrix: alength= 4 w= 12 nsites= 103 E= 9.9e+027
 0.004 0.066 0.685 0.244
 0.019 0.057 0.02  0.905
 0.003 0.979 0.007 0.011
 0.963 0.014 0.006 0.018
 0.005 0.033 0.017 0.946
 0.012 0.098 0.02  0.87 
 0.009 0.247 0.018 0.726
 0.013 0.105 0.003 0.879
 0.005 0.6  0.389 0.006
 0.973 0.001 0.002 0.024
 0.085 0.007 0.905 0.004
 0.973 0.011 0.005 0.011

MOTIF M324 O324

letter-probability matrix: alength= 4 w= 12 nsites= 356 E= 1.8e+368
 0.171 0.224 0.016 0.589
 0.065 0.234 0.044 0.657
 0.002 0.954 0.028 0.016
 0.196 0.000 0.000 0.803
 0.001 0.04  0.94  0.018
 0.458 0.042 0.345 0.155
 0.473 0.244 0.275 0.008
 0.91  0.001 0.028 0.061
 0.125 0.022 0.848 0.006
 0.326 0.455 0.216 0.003
 0.924 0.002 0.039 0.035
 0.148 0.053 0.759 0.04 

MOTIF M325 O325

letter-probability matrix: alength= 4 w= 12 nsites= 49 E= 2.1e+049
 0.014 0.961 0.021 0.004
 0.724 0.267 0.002 0.008
 0.009 0.041 0.019 0.931
 0.002 0.047 0.057 0.894
 0.004 0.036 0.062 0.897
 0.026 0.742 0.072 0.16 
 0.572 0.105 0.047 0.276
 0.008 0.012 0.829 0.15 
 0.024 0.879 0.094 0.003
 0.881 0.001 0.001 0.117
 0.013 0.007 0.976 0.004
 0.063 0.812 0.119 0.006

MOTIF M326 O326

letter-probability matrix: alength= 4 w= 12 nsites= 20 E= 1.9e+034
 0.971 0.005 0.009 0.014
 0.012 0.018 0.961 0.009
 0.019 0.006 0.009 0.966
 0.009 0.007 0.978 0.005
 0.982 0.005 0.007 0.006
 0.826 0.053 0.094 0.027
 0.874 0.03  0.046 0.051
 0.01  0.054 0.926 0.01 
 0.042 0.063 0.082 0.813
 0.655 0.039 0.279 0.027
 0.962 0.007 0.018 0.012
 0.292 0.019 0.676 0.012

MOTIF M327 O327

letter-probability matrix: alength= 4 w= 13 nsites= 52 E= 1.0e-034
 0.001 0.99  0.004 0.004
 0.006 0.95  0.002 0.042
 0.004 0.982 0.001 0.012
 0.972 0.001 0.004 0.023
 0.015 0.002 0.981 0.002
 0.15  0.014 0.812 0.024
 0.091 0.047 0.856 0.006
 0.854 0.032 0.106 0.008
 0.95  0.044 0.004 0.001
 0.965 0.011 0.014 0.01 
 0.032 0.018 0.946 0.004
 0.019 0.919 0.009 0.054
 0.005 0.978 0.005 0.012

MOTIF M328 O328

letter-probability matrix: alength= 4 w= 13 nsites= 124 E= 1.4e-083
 0.781 0.056 0.161 0.002
 0.748 0.041 0.082 0.129
 0.626 0.001 0.369 0.004
 0.002 0.001 0.994 0.003
 0.003 0.001 0.988 0.008
 0.186 0.006 0.796 0.011
 0.793 0.017 0.036 0.155
 0.142 0.114 0.027 0.716
 0.001 0.003 0.003 0.993
 0.001 0.013 0.001 0.985
 0.002 0.875 0.001 0.122
 0.002 0.995 0.001 0.002
 0.007 0.986 0.001 0.006

MOTIF M329 O329

letter-probability matrix: alength= 4 w= 13 nsites= 489 E= 6.9e+254
 0.439 0.244 0.17  0.147
 0.056 0.885 0.054 0.004
 0.516 0.001 0.002 0.481
 0.004 0.044 0.949 0.003
 0.713 0.033 0.047 0.207
 0.346 0.045 0.533 0.076
 0.303 0.263 0.358 0.077
 0.056 0.323 0.032 0.589
 0.008 0.108 0.007 0.877
 0.01  0.114 0.113 0.764
 0.002 0.979 0.016 0.003
 0.287 0.001 0.001 0.711
 0.004 0.042 0.937 0.017

MOTIF M330 O330

letter-probability matrix: alength= 4 w= 13 nsites= 32 E= 2.4e-006
 0.013 0.008 0.972 0.007
 0.973 0.007 0.008 0.012
 0.151 0.008 0.834 0.007
 0.977 0.007 0.008 0.007
 0.007 0.006 0.008 0.979
 0.037 0.043 0.882 0.038
 0.871 0.043 0.046 0.04 
 0.036 0.108 0.817 0.039
 0.008 0.008 0.007 0.977
 0.007 0.98  0.007 0.006
 0.981 0.006 0.006 0.007
 0.008 0.023 0.958 0.011
 0.042 0.94  0.01  0.008

MOTIF M331 O331

letter-probability matrix: alength= 4 w= 13 nsites= 33 E= 8.2e+000
 0.011 0.011 0.922 0.057
 0.003 0.01  0.001 0.985
 0.001 0.058 0.004 0.937
 0.003 0.019 0.613 0.365
 0.002 0.993 0.003 0.002
 0.019 0.324 0.006 0.651
 0.005 0.009 0.08  0.906
 0.618 0.007 0.365 0.009
 0.005 0.001 0.986 0.008
 0.056 0.802 0.141 0.001
 0.99  0.006 0.001 0.004
 0.992 0.001 0.004 0.002
 0.004 0.984 0.003 0.009

MOTIF M332 O332

letter-probability matrix: alength= 4 w= 13 nsites= 546 E= 1.2e+320
 0.008 0.505 0.032 0.454
 0.086 0.006 0.002 0.905
 0.005 0.326 0.087 0.582
 0.008 0.019 0.000 0.972
 0.007 0.047 0.142 0.805
 0.144 0.079 0.094 0.683
 0.557 0.035 0.239 0.17 
 0.71  0.049 0.221 0.02 
 0.981 0.002 0.016 0.001
 0.983 0.005 0.01  0.002
 0.958 0.003 0.028 0.011
 0.337 0.418 0.211 0.035
 0.558 0.344 0.006 0.093

MOTIF M333 O333

letter-probability matrix: alength= 4 w= 13 nsites= 250 E= 2.0e-319
 0.011 0.012 0.977 0.001
 0.011 0.945 0.033 0.011
 0.003 0.108 0.886 0.003
 0.003 0.984 0.013 0.001
 0.53  0.1  0.365 0.005
 0.022 0.331 0.382 0.265
 0.01  0.056 0.93  0.004
 0.007 0.96  0.02  0.013
 0.001 0.068 0.927 0.004
 0.000 0.987 0.011 0.001
 0.318 0.221 0.449 0.013
 0.005 0.57  0.387 0.038
 0.145 0.356 0.282 0.217

MOTIF M334 O334

letter-probability matrix: alength= 4 w= 13 nsites= 22 E= 1.6e+035
 0.013 0.013 0.958 0.017
 0.865 0.022 0.109 0.003
 0.866 0.014 0.112 0.009
 0.793 0.009 0.186 0.012
 0.201 0.04  0.095 0.665
 0.066 0.248 0.518 0.168
 0.214 0.159 0.146 0.481
 0.071 0.434 0.401 0.095
 0.056 0.934 0.007 0.004
 0.931 0.014 0.008 0.048
 0.006 0.025 0.938 0.031
 0.008 0.945 0.041 0.006
 0.014 0.958 0.004 0.024

MOTIF M335 O335

letter-probability matrix: alength= 4 w= 13 nsites= 522 E= 9.3e+304
 0.072 0.719 0.189 0.02 
 0.008 0.981 0.01  0.001
 0.823 0.01  0.018 0.149
 0.006 0.002 0.985 0.006
 0.014 0.116 0.845 0.025
 0.357 0.35  0.254 0.039
 0.363 0.252 0.189 0.197
 0.074 0.438 0.393 0.095
 0.154 0.014 0.177 0.655
 0.002 0.009 0.979 0.01 
 0.09  0.052 0.848 0.01 
 0.186 0.307 0.504 0.003
 0.497 0.211 0.234 0.058

MOTIF M336 O336

letter-probability matrix: alength= 4 w= 13 nsites= 271 E= 5.6e+034
 0.327 0.293 0.184 0.196
 0.042 0.887 0.069 0.002
 0.877 0.001 0.021 0.102
 0.024 0.052 0.923 0.001
 0.895 0.017 0.074 0.015
 0.672 0.018 0.285 0.025
 0.736 0.119 0.067 0.079
 0.03  0.007 0.016 0.948
 0.003 0.069 0.924 0.004
 0.929 0.001 0.004 0.066
 0.021 0.234 0.718 0.027
 0.011 0.08  0.03  0.88 
 0.011 0.86  0.101 0.028

MOTIF M337 O337

letter-probability matrix: alength= 4 w= 13 nsites= 134 E= 2.5e-097
 0.012 0.018 0.964 0.006
 0.002 0.993 0.003 0.002
 0.006 0.988 0.003 0.002
 0.004 0.987 0.001 0.008
 0.037 0.497 0.005 0.461
 0.012 0.029 0.863 0.095
 0.012 0.869 0.103 0.016
 0.012 0.766 0.095 0.127
 0.002 0.978 0.006 0.014
 0.003 0.987 0.004 0.005
 0.006 0.931 0.047 0.016
 0.462 0.046 0.426 0.065
 0.043 0.893 0.05  0.013

MOTIF M338 O338

letter-probability matrix: alength= 4 w= 13 nsites= 30 E= 3.2e+002
 0.005 0.984 0.008 0.003
 0.988 0.003 0.003 0.006
 0.005 0.025 0.967 0.003
 0.003 0.924 0.069 0.004
 0.006 0.985 0.004 0.006
 0.635 0.03  0.02  0.315
 0.037 0.2  0.742 0.021
 0.829 0.024 0.06  0.086
 0.004 0.007 0.986 0.003
 0.939 0.048 0.009 0.003
 0.574 0.004 0.416 0.005
 0.005 0.005 0.986 0.004
 0.038 0.952 0.006 0.004

MOTIF M339 O339

letter-probability matrix: alength= 4 w= 14 nsites= 99 E= 3.4e+055
 0.005 0.95  0.039 0.006
 0.973 0.004 0.004 0.018
 0.003 0.001 0.993 0.003
 0.016 0.033 0.948 0.002
 0.937 0.025 0.028 0.009
 0.498 0.03  0.392 0.08 
 0.201 0.155 0.578 0.065
 0.263 0.301 0.227 0.209
 0.157 0.172 0.506 0.166
 0.019 0.316 0.659 0.006
 0.033 0.024 0.064 0.879
 0.004 0.022 0.968 0.006
 0.615 0.028 0.342 0.015
 0.011 0.685 0.261 0.042

MOTIF M340 O340

letter-probability matrix: alength= 4 w= 14 nsites= 155 E= 1.2e+145
 0.765 0.002 0.075 0.158
 0.028 0.008 0.96  0.003
 0.969 0.006 0.023 0.002
 0.98  0.004 0.012 0.004
 0.829 0.14  0.014 0.018
 0.27  0.274 0.384 0.072
 0.26  0.031 0.153 0.557
 0.067 0.035 0.873 0.024
 0.854 0.017 0.12  0.009
 0.986 0.005 0.007 0.002
 0.978 0.001 0.017 0.004
 0.018 0.03  0.917 0.035
 0.173 0.308 0.334 0.185
 0.84  0.025 0.12  0.015

MOTIF M341 O341

letter-probability matrix: alength= 4 w= 14 nsites= 30 E= 2.5e+059
 0.892 0.02  0.01  0.078
 0.066 0.886 0.036 0.013
 0.368 0.342 0.009 0.281
 0.156 0.015 0.794 0.035
 0.977 0.005 0.011 0.008
 0.761 0.026 0.189 0.023
 0.857 0.025 0.071 0.048
 0.572 0.149 0.176 0.103
 0.643 0.078 0.232 0.047
 0.916 0.005 0.069 0.009
 0.972 0.006 0.017 0.005
 0.974 0.006 0.015 0.006
 0.972 0.008 0.012 0.007
 0.942 0.026 0.015 0.017

MOTIF M342 O342

letter-probability matrix: alength= 4 w= 14 nsites= 140 E= 4.8e+155
 0.889 0.033 0.073 0.005
 0.871 0.032 0.095 0.002
 0.894 0.012 0.085 0.009
 0.171 0.616 0.177 0.035
 0.89  0.014 0.005 0.092
 0.132 0.064 0.771 0.033
 0.542 0.19  0.096 0.172
 0.494 0.075 0.12  0.311
 0.448 0.075 0.21  0.267
 0.006 0.736 0.045 0.213
 0.038 0.53  0.002 0.429
 0.014 0.009 0.079 0.898
 0.002 0.924 0.031 0.043
 0.088 0.045 0.004 0.863

MOTIF M343 O343

letter-probability matrix: alength= 4 w= 14 nsites= 32 E= 1.4e+056
 0.934 0.005 0.026 0.035
 0.05  0.045 0.898 0.007
 0.114 0.003 0.101 0.781
 0.025 0.005 0.936 0.033
 0.337 0.008 0.64  0.015
 0.209 0.187 0.485 0.119
 0.234 0.18  0.193 0.394
 0.223 0.092 0.453 0.232
 0.078 0.166 0.311 0.445
 0.007 0.012 0.004 0.976
 0.004 0.026 0.009 0.961
 0.004 0.039 0.014 0.942
 0.007 0.658 0.026 0.309
 0.853 0.062 0.016 0.069

MOTIF M344 O344

letter-probability matrix: alength= 4 w= 14 nsites= 26 E= 4.9e+040
 0.007 0.921 0.027 0.046
 0.027 0.237 0.01  0.726
 0.007 0.081 0.296 0.616
 0.004 0.979 0.008 0.009
 0.076 0.086 0.005 0.832
 0.092 0.139 0.61  0.16 
 0.395 0.085 0.387 0.133
 0.176 0.2  0.519 0.104
 0.478 0.078 0.287 0.156
 0.008 0.936 0.014 0.042
 0.008 0.029 0.007 0.957
 0.004 0.028 0.083 0.885
 0.003 0.965 0.009 0.023
 0.009 0.978 0.003 0.01 

MOTIF M345 O345

letter-probability matrix: alength= 4 w= 14 nsites= 264 E= 5.5e+029
 0.233 0.328 0.027 0.412
 0.277 0.044 0.031 0.648
 0.257 0.554 0.048 0.141
 0.271 0.003 0.006 0.721
 0.004 0.011 0.976 0.008
 0.752 0.042 0.163 0.043
 0.726 0.019 0.069 0.186
 0.743 0.048 0.055 0.153
 0.132 0.574 0.248 0.046
 0.02  0.002 0.003 0.974
 0.003 0.003 0.978 0.016
 0.988 0.004 0.007 0.002
 0.978 0.013 0.006 0.002
 0.985 0.003 0.007 0.004

MOTIF M346 O346

letter-probability matrix: alength= 4 w= 14 nsites= 20 E= 8.0e+014
 0.071 0.003 0.181 0.745
 0.004 0.003 0.974 0.018
 0.007 0.029 0.943 0.021
 0.004 0.971 0.013 0.012
 0.007 0.007 0.003 0.982
 0.022 0.079 0.631 0.267
 0.585 0.239 0.019 0.157
 0.072 0.042 0.678 0.208
 0.044 0.226 0.7  0.029
 0.027 0.003 0.963 0.007
 0.01  0.023 0.964 0.003
 0.948 0.01  0.037 0.005
 0.977 0.005 0.015 0.003
 0.949 0.019 0.012 0.02 

MOTIF M347 O347

letter-probability matrix: alength= 4 w= 14 nsites= 25 E= 3.7e+022
 0.005 0.706 0.282 0.007
 0.019 0.966 0.009 0.006
 0.838 0.13  0.015 0.017
 0.016 0.887 0.086 0.011
 0.066 0.012 0.91  0.012
 0.036 0.722 0.196 0.046
 0.055 0.846 0.058 0.042
 0.081 0.772 0.092 0.055
 0.459 0.425 0.072 0.044
 0.008 0.947 0.026 0.019
 0.01  0.015 0.013 0.962
 0.005 0.146 0.069 0.78 
 0.013 0.924 0.057 0.006
 0.012 0.961 0.014 0.013

MOTIF M348 O348

letter-probability matrix: alength= 4 w= 14 nsites= 38 E= 4.3e+042
 0.879 0.069 0.007 0.045
 0.039 0.718 0.189 0.054
 0.007 0.007 0.002 0.984
 0.004 0.012 0.01  0.973
 0.003 0.024 0.009 0.964
 0.145 0.332 0.086 0.437
 0.323 0.458 0.056 0.163
 0.506 0.241 0.059 0.194
 0.544 0.192 0.131 0.133
 0.975 0.005 0.012 0.007
 0.936 0.009 0.046 0.009
 0.954 0.002 0.019 0.026
 0.033 0.011 0.934 0.022
 0.064 0.76  0.166 0.01 

MOTIF M349 O349

letter-probability matrix: alength= 4 w= 14 nsites= 79 E= 4.7e-042
 0.005 0.956 0.036 0.003
 0.003 0.003 0.001 0.993
 0.001 0.1  0.011 0.888
 0.001 0.006 0.002 0.991
 0.002 0.993 0.002 0.003
 0.801 0.023 0.008 0.168
 0.018 0.538 0.416 0.028
 0.03  0.014 0.03  0.926
 0.102 0.024 0.024 0.849
 0.019 0.878 0.002 0.101
 0.007 0.99  0.001 0.002
 0.607 0.076 0.002 0.315
 0.002 0.985 0.009 0.004
 0.984 0.003 0.003 0.011

MOTIF M350 O350

letter-probability matrix: alength= 4 w= 14 nsites= 16 E= 2.3e+034
 0.021 0.25  0.044 0.685
 0.576 0.03  0.034 0.36 
 0.011 0.016 0.014 0.959
 0.005 0.032 0.009 0.953
 0.007 0.01  0.012 0.971
 0.118 0.285 0.41  0.187
 0.195 0.206 0.05  0.549
 0.322 0.204 0.283 0.191
 0.368 0.083 0.176 0.373
 0.046 0.927 0.006 0.021
 0.163 0.003 0.003 0.831
 0.011 0.014 0.949 0.026
 0.144 0.83  0.012 0.014
 0.966 0.011 0.004 0.019

MOTIF M351 O351

letter-probability matrix: alength= 4 w= 14 nsites= 10 E= 9.2e+015
 0.035 0.007 0.016 0.943
 0.009 0.018 0.962 0.01 
 0.842 0.11  0.023 0.025
 0.029 0.008 0.024 0.938
 0.01  0.011 0.954 0.025
 0.113 0.118 0.611 0.159
 0.067 0.51  0.141 0.282
 0.066 0.692 0.118 0.124
 0.053 0.179 0.082 0.686
 0.01  0.969 0.01  0.011
 0.966 0.005 0.007 0.022
 0.009 0.025 0.958 0.007
 0.939 0.021 0.033 0.007
 0.949 0.016 0.025 0.01 

MOTIF M352 O352

letter-probability matrix: alength= 4 w= 14 nsites= 197 E= 1.1e-016
 0.163 0.381 0.374 0.081
 0.014 0.95  0.035 0.002
 0.976 0.006 0.003 0.015
 0.002 0.064 0.932 0.002
 0.485 0.097 0.382 0.035
 0.151 0.172 0.561 0.116
 0.152 0.078 0.7  0.071
 0.019 0.648 0.287 0.046
 0.343 0.116 0.248 0.294
 0.008 0.019 0.962 0.011
 0.003 0.986 0.01  0.002
 0.687 0.003 0.006 0.304
 0.002 0.006 0.988 0.003
 0.008 0.864 0.124 0.005

MOTIF M353 O353

letter-probability matrix: alength= 4 w= 14 nsites= 371 E= 1.2e+044
 0.977 0.005 0.012 0.006
 0.947 0.005 0.046 0.003
 0.985 0.001 0.006 0.008
 0.251 0.019 0.72  0.01 
 0.166 0.349 0.423 0.062
 0.544 0.024 0.417 0.016
 0.292 0.011 0.69  0.008
 0.94  0.011 0.044 0.006
 0.912 0.032 0.02  0.036
 0.229 0.456 0.312 0.003
 0.01  0.002 0.008 0.98 
 0.007 0.051 0.942 0.001
 0.902 0.001 0.015 0.082
 0.416 0.005 0.576 0.002

MOTIF M354 O354

letter-probability matrix: alength= 4 w= 14 nsites= 210 E= 4.2e+367
 0.531 0.072 0.3  0.096
 0.673 0.275 0.032 0.02 
 0.214 0.000 0.05  0.735
 0.016 0.015 0.94  0.028
 0.949 0.004 0.006 0.041
 0.645 0.044 0.266 0.046
 0.723 0.017 0.077 0.182
 0.466 0.224 0.222 0.088
 0.595 0.239 0.033 0.133
 0.632 0.003 0.092 0.273
 0.319 0.059 0.508 0.114
 0.923 0.012 0.057 0.009
 0.951 0.025 0.022 0.003
 0.919 0.028 0.04  0.014

MOTIF M355 O355

letter-probability matrix: alength= 4 w= 14 nsites= 162 E= 2.1e+005
 0.06  0.118 0.072 0.75 
 0.502 0.203 0.221 0.075
 0.016 0.662 0.249 0.074
 0.02  0.002 0.001 0.977
 0.002 0.285 0.006 0.707
 0.022 0.036 0.039 0.903
 0.066 0.729 0.054 0.151
 0.764 0.025 0.107 0.104
 0.298 0.034 0.606 0.062
 0.986 0.003 0.004 0.007
 0.991 0.005 0.002 0.002
 0.052 0.001 0.004 0.943
 0.053 0.004 0.918 0.026
 0.983 0.003 0.01  0.004

MOTIF M356 O356

letter-probability matrix: alength= 4 w= 14 nsites= 12 E= 1.5e+021
 0.818 0.095 0.07  0.017
 0.048 0.005 0.053 0.894
 0.014 0.015 0.963 0.007
 0.962 0.02  0.01  0.008
 0.927 0.019 0.046 0.009
 0.438 0.225 0.161 0.175
 0.34  0.121 0.349 0.19 
 0.182 0.428 0.262 0.128
 0.058 0.771 0.05  0.121
 0.111 0.005 0.011 0.873
 0.007 0.015 0.898 0.08 
 0.024 0.962 0.007 0.007
 0.018 0.005 0.012 0.966
 0.006 0.01  0.949 0.035

MOTIF M357 O357

letter-probability matrix: alength= 4 w= 14 nsites= 241 E= 1.4e+276
 0.041 0.029 0.387 0.544
 0.008 0.947 0.018 0.027
 0.588 0.034 0.001 0.376
 0.007 0.679 0.143 0.171
 0.041 0.002 0.002 0.955
 0.009 0.086 0.248 0.656
 0.123 0.324 0.048 0.505
 0.037 0.554 0.081 0.328
 0.115 0.098 0.053 0.734
 0.143 0.678 0.133 0.046
 0.905 0.035 0.001 0.059
 0.611 0.057 0.324 0.008
 0.837 0.084 0.052 0.027
 0.747 0.09  0.099 0.065

MOTIF M358 O358

letter-probability matrix: alength= 4 w= 14 nsites= 18 E= 1.3e+038
 0.973 0.009 0.01  0.009
 0.962 0.01  0.022 0.006
 0.949 0.013 0.022 0.016
 0.414 0.082 0.031 0.473
 0.892 0.024 0.064 0.02 
 0.541 0.153 0.193 0.113
 0.607 0.151 0.055 0.187
 0.281 0.046 0.236 0.437
 0.164 0.088 0.478 0.27 
 0.022 0.937 0.006 0.034
 0.016 0.028 0.003 0.953
 0.015 0.119 0.172 0.694
 0.816 0.005 0.047 0.132
 0.03  0.013 0.911 0.046

MOTIF M359 O359

letter-probability matrix: alength= 4 w= 14 nsites= 52 E= 2.9e+034
 0.758 0.131 0.094 0.017
 0.466 0.048 0.44  0.047
 0.016 0.96  0.017 0.007
 0.175 0.004 0.002 0.818
 0.002 0.003 0.989 0.006
 0.517 0.147 0.255 0.081
 0.566 0.24  0.14  0.054
 0.448 0.154 0.352 0.046
 0.218 0.284 0.216 0.281
 0.006 0.984 0.008 0.003
 0.962 0.006 0.003 0.028
 0.007 0.007 0.984 0.002
 0.005 0.946 0.046 0.003
 0.038 0.948 0.003 0.01 

MOTIF M360 O360

letter-probability matrix: alength= 4 w= 14 nsites= 95 E= 1.7e+088
 0.043 0.108 0.761 0.088
 0.245 0.001 0.104 0.65 
 0.005 0.008 0.985 0.002
 0.982 0.011 0.004 0.004
 0.969 0.018 0.008 0.005
 0.792 0.025 0.158 0.026
 0.091 0.203 0.251 0.455
 0.079 0.568 0.088 0.265
 0.515 0.124 0.098 0.263
 0.018 0.968 0.009 0.006
 0.058 0.002 0.001 0.939
 0.002 0.026 0.881 0.091
 0.286 0.086 0.069 0.56 
 0.452 0.04  0.38  0.128

MOTIF M361 O361

letter-probability matrix: alength= 4 w= 14 nsites= 53 E= 5.2e+021
 0.008 0.922 0.009 0.061
 0.013 0.01  0.004 0.972
 0.641 0.015 0.307 0.037
 0.986 0.005 0.005 0.004
 0.972 0.004 0.01  0.015
 0.862 0.028 0.05  0.06 
 0.13  0.592 0.211 0.068
 0.112 0.051 0.06  0.776
 0.099 0.041 0.832 0.029
 0.983 0.005 0.007 0.005
 0.979 0.011 0.007 0.003
 0.986 0.003 0.005 0.006
 0.017 0.038 0.935 0.01 
 0.785 0.015 0.126 0.075

MOTIF M362 O362

letter-probability matrix: alength= 4 w= 15 nsites= 721 E= 1.4e-643
 0.785 0.003 0.199 0.013
 0.022 0.000 0.977 0.001
 0.187 0.002 0.81  0.001
 0.998 0.001 0.001 0.000
 0.995 0.000 0.001 0.004
 0.323 0.141 0.531 0.005
 0.015 0.015 0.031 0.939
 0.018 0.007 0.955 0.02 
 0.951 0.01  0.028 0.01 
 0.95  0.012 0.033 0.004
 0.977 0.002 0.02  0.002
 0.14  0.701 0.13  0.029
 0.108 0.185 0.001 0.706
 0.088 0.29  0.249 0.373
 0.313 0.374 0.126 0.187

MOTIF M363 O363

letter-probability matrix: alength= 4 w= 15 nsites= 11 E= 6.3e+017
 0.831 0.052 0.051 0.065
 0.011 0.022 0.015 0.953
 0.012 0.017 0.01  0.96 
 0.008 0.016 0.026 0.95 
 0.011 0.951 0.024 0.014
 0.517 0.179 0.043 0.262
 0.149 0.653 0.138 0.061
 0.596 0.102 0.176 0.126
 0.177 0.376 0.276 0.17 
 0.093 0.612 0.166 0.129
 0.027 0.008 0.02  0.945
 0.009 0.02  0.945 0.026
 0.015 0.962 0.01  0.012
 0.042 0.009 0.007 0.943
 0.009 0.019 0.92  0.052

MOTIF M364 O364

letter-probability matrix: alength= 4 w= 15 nsites= 20 E= 2.3e+031
 0.033 0.934 0.015 0.019
 0.043 0.006 0.008 0.943
 0.015 0.018 0.944 0.023
 0.089 0.154 0.015 0.741
 0.639 0.023 0.055 0.283
 0.13  0.139 0.378 0.352
 0.083 0.134 0.116 0.666
 0.063 0.461 0.191 0.284
 0.636 0.081 0.133 0.15 
 0.223 0.35  0.15  0.277
 0.013 0.016 0.008 0.963
 0.008 0.014 0.013 0.965
 0.008 0.011 0.033 0.947
 0.012 0.959 0.014 0.015
 0.953 0.016 0.006 0.026

MOTIF M365 O365

letter-probability matrix: alength= 4 w= 15 nsites= 248 E= 3.4e+102
 0.013 0.199 0.474 0.314
 0.013 0.003 0.051 0.934
 0.007 0.945 0.019 0.028
 0.848 0.007 0.001 0.144
 0.005 0.006 0.024 0.965
 0.054 0.067 0.035 0.845
 0.164 0.144 0.048 0.644
 0.157 0.282 0.085 0.476
 0.29  0.044 0.43  0.236
 0.757 0.021 0.173 0.05 
 0.95  0.005 0.039 0.005
 0.99  0.002 0.004 0.004
 0.459 0.317 0.176 0.048
 0.142 0.752 0.016 0.091
 0.687 0.074 0.012 0.227

MOTIF M366 O366

letter-probability matrix: alength= 4 w= 15 nsites= 17 E= 5.4e+026
 0.018 0.85  0.117 0.015
 0.014 0.974 0.008 0.004
 0.849 0.006 0.011 0.133
 0.012 0.01  0.947 0.031
 0.013 0.934 0.04  0.013
 0.083 0.265 0.057 0.595
 0.059 0.295 0.179 0.467
 0.199 0.238 0.265 0.298
 0.143 0.2  0.306 0.35 
 0.044 0.694 0.128 0.134
 0.096 0.037 0.078 0.789
 0.006 0.951 0.013 0.029
 0.095 0.092 0.019 0.794
 0.008 0.96  0.024 0.007
 0.91  0.03  0.01  0.05 

MOTIF M367 O367

letter-probability matrix: alength= 4 w= 15 nsites= 299 E= 3.0e-064
 0.408 0.01  0.58  0.003
 0.983 0.002 0.009 0.006
 0.973 0.003 0.023 0.002
 0.877 0.039 0.076 0.008
 0.336 0.38  0.093 0.191
 0.272 0.057 0.575 0.096
 0.69  0.01  0.228 0.072
 0.954 0.019 0.012 0.014
 0.92  0.044 0.017 0.019
 0.36  0.114 0.514 0.012
 0.052 0.001 0.014 0.933
 0.002 0.002 0.99  0.005
 0.982 0.005 0.006 0.007
 0.989 0.004 0.004 0.003
 0.995 0.001 0.002 0.001

MOTIF M369 O369

letter-probability matrix: alength= 4 w= 15 nsites= 11 E= 2.9e+028
 0.049 0.851 0.078 0.021
 0.747 0.209 0.01  0.034
 0.072 0.007 0.1  0.821
 0.042 0.015 0.909 0.035
 0.853 0.046 0.062 0.038
 0.585 0.089 0.227 0.1 
 0.226 0.261 0.279 0.234
 0.498 0.186 0.088 0.228
 0.36  0.079 0.447 0.114
 0.234 0.09  0.56  0.115
 0.971 0.014 0.008 0.007
 0.96  0.012 0.02  0.007
 0.793 0.076 0.12  0.011
 0.037 0.006 0.069 0.888
 0.03  0.029 0.908 0.034

MOTIF M370 O370

letter-probability matrix: alength= 4 w= 15 nsites= 191 E= 2.0e+182
 0.041 0.853 0.041 0.065
 0.009 0.986 0.002 0.003
 0.77  0.004 0.003 0.223
 0.021 0.047 0.93  0.002
 0.542 0.059 0.394 0.005
 0.459 0.15  0.3  0.091
 0.557 0.089 0.214 0.14 
 0.182 0.052 0.659 0.107
 0.166 0.245 0.363 0.226
 0.271 0.367 0.143 0.219
 0.383 0.209 0.123 0.285
 0.015 0.92  0.057 0.008
 0.301 0.002 0.002 0.695
 0.001 0.024 0.97  0.004
 0.615 0.175 0.131 0.08 

MOTIF M371 O371

letter-probability matrix: alength= 4 w= 15 nsites= 34 E= 7.9e+042
 0.019 0.949 0.024 0.008
 0.071 0.01  0.011 0.908
 0.003 0.013 0.978 0.005
 0.614 0.148 0.229 0.01 
 0.736 0.071 0.185 0.009
 0.558 0.142 0.202 0.099
 0.237 0.205 0.183 0.374
 0.064 0.227 0.162 0.547
 0.069 0.108 0.232 0.591
 0.054 0.435 0.239 0.272
 0.027 0.907 0.052 0.013
 0.023 0.94  0.008 0.029
 0.011 0.973 0.005 0.012
 0.824 0.037 0.012 0.127
 0.015 0.734 0.225 0.026

MOTIF M372 O372

letter-probability matrix: alength= 4 w= 15 nsites= 46 E= 3.1e+041
 0.009 0.923 0.031 0.037
 0.671 0.059 0.004 0.266
 0.004 0.067 0.025 0.904
 0.003 0.107 0.025 0.865
 0.007 0.009 0.012 0.972
 0.029 0.74  0.044 0.186
 0.455 0.184 0.068 0.294
 0.199 0.359 0.105 0.336
 0.735 0.114 0.1  0.051
 0.427 0.02  0.486 0.067
 0.126 0.014 0.848 0.012
 0.895 0.048 0.047 0.01 
 0.819 0.007 0.145 0.03 
 0.111 0.017 0.864 0.008
 0.008 0.854 0.119 0.019

MOTIF M373 O373

letter-probability matrix: alength= 4 w= 15 nsites= 177 E= 9.7e-046
 0.083 0.067 0.593 0.257
 0.44  0.007 0.538 0.015
 0.016 0.895 0.078 0.01 
 0.006 0.015 0.002 0.977
 0.002 0.006 0.007 0.985
 0.013 0.289 0.061 0.637
 0.055 0.776 0.02  0.148
 0.393 0.049 0.11  0.448
 0.023 0.515 0.329 0.133
 0.019 0.023 0.015 0.943
 0.006 0.009 0.009 0.975
 0.002 0.006 0.005 0.988
 0.003 0.988 0.004 0.005
 0.875 0.064 0.004 0.056
 0.009 0.88  0.083 0.029

MOTIF M374 O374

letter-probability matrix: alength= 4 w= 15 nsites= 13 E= 3.2e+029
 0.009 0.352 0.629 0.011
 0.021 0.086 0.041 0.852
 0.009 0.043 0.936 0.011
 0.053 0.017 0.083 0.847
 0.006 0.017 0.958 0.019
 0.156 0.113 0.578 0.153
 0.111 0.397 0.435 0.057
 0.146 0.383 0.271 0.2 
 0.326 0.19  0.412 0.072
 0.454 0.094 0.285 0.168
 0.021 0.084 0.889 0.006
 0.748 0.099 0.123 0.03 
 0.014 0.005 0.973 0.008
 0.051 0.037 0.905 0.008
 0.737 0.086 0.151 0.026

MOTIF M375 O375

letter-probability matrix: alength= 4 w= 15 nsites= 11 E= 6.9e+028
 0.009 0.131 0.852 0.009
 0.063 0.014 0.097 0.826
 0.005 0.03  0.96  0.004
 0.71  0.008 0.223 0.058
 0.015 0.024 0.954 0.007
 0.184 0.306 0.396 0.113
 0.236 0.223 0.431 0.11 
 0.21  0.18  0.424 0.186
 0.138 0.29  0.494 0.079
 0.311 0.17  0.142 0.376
 0.054 0.008 0.906 0.033
 0.018 0.129 0.844 0.009
 0.715 0.011 0.248 0.026
 0.035 0.016 0.946 0.004
 0.478 0.066 0.44  0.016

MOTIF M376 O376

letter-probability matrix: alength= 4 w= 15 nsites= 253 E= 7.2e-004
 0.011 0.905 0.051 0.034
 0.007 0.975 0.014 0.005
 0.704 0.172 0.045 0.079
 0.006 0.543 0.449 0.001
 0.52  0.054 0.347 0.08 
 0.022 0.224 0.68  0.074
 0.113 0.585 0.229 0.073
 0.062 0.536 0.213 0.189
 0.215 0.216 0.127 0.442
 0.03  0.473 0.405 0.092
 0.003 0.922 0.036 0.039
 0.162 0.052 0.042 0.745
 0.002 0.006 0.984 0.009
 0.098 0.01  0.82  0.072
 0.01  0.126 0.86  0.005

MOTIF M377 O377

letter-probability matrix: alength= 4 w= 15 nsites= 14 E= 4.6e+015
 0.973 0.005 0.01  0.012
 0.012 0.054 0.928 0.006
 0.011 0.005 0.007 0.977
 0.007 0.016 0.971 0.007
 0.974 0.007 0.012 0.007
 0.295 0.602 0.063 0.039
 0.831 0.072 0.06  0.036
 0.195 0.667 0.065 0.073
 0.135 0.073 0.04  0.752
 0.095 0.06  0.783 0.062
 0.135 0.013 0.04  0.811
 0.886 0.015 0.09  0.009
 0.977 0.011 0.006 0.006
 0.964 0.006 0.019 0.011
 0.018 0.018 0.938 0.026

MOTIF M378 O378

letter-probability matrix: alength= 4 w= 15 nsites= 484 E= 3.7e-056
 0.895 0.002 0.093 0.01 
 0.017 0.000 0.979 0.003
 0.041 0.001 0.957 0.000
 0.996 0.002 0.002 0.001
 0.995 0.001 0.003 0.001
 0.276 0.066 0.655 0.003
 0.031 0.073 0.057 0.839
 0.117 0.023 0.75  0.109
 0.791 0.054 0.138 0.017
 0.549 0.132 0.162 0.156
 0.58  0.009 0.004 0.407
 0.017 0.506 0.211 0.267
 0.037 0.021 0.017 0.925
 0.003 0.292 0.458 0.246
 0.306 0.323 0.127 0.244

MOTIF M379 O379

letter-probability matrix: alength= 4 w= 16 nsites= 17 E= 1.0e+021
 0.021 0.939 0.023 0.017
 0.011 0.937 0.03  0.022
 0.013 0.951 0.01  0.026
 0.025 0.165 0.01  0.799
 0.009 0.013 0.963 0.014
 0.256 0.424 0.226 0.094
 0.153 0.207 0.14  0.5 
 0.401 0.199 0.278 0.122
 0.332 0.133 0.425 0.11 
 0.302 0.488 0.098 0.112
 0.296 0.109 0.306 0.289
 0.016 0.936 0.039 0.01 
 0.955 0.011 0.014 0.021
 0.016 0.014 0.957 0.013
 0.905 0.021 0.065 0.009
 0.896 0.018 0.071 0.015

MOTIF M380 O380

letter-probability matrix: alength= 4 w= 16 nsites= 21 E= 1.5e+029
 0.784 0.062 0.042 0.112
 0.826 0.03  0.047 0.097
 0.018 0.012 0.033 0.938
 0.011 0.009 0.025 0.954
 0.036 0.016 0.021 0.927
 0.163 0.545 0.1  0.192
 0.681 0.111 0.059 0.149
 0.463 0.1  0.368 0.069
 0.494 0.057 0.365 0.084
 0.409 0.1  0.075 0.416
 0.209 0.249 0.482 0.06 
 0.945 0.031 0.014 0.011
 0.968 0.014 0.011 0.007
 0.956 0.013 0.021 0.011
 0.065 0.895 0.026 0.014
 0.032 0.932 0.016 0.02 

MOTIF M381 O381

letter-probability matrix: alength= 4 w= 16 nsites= 170 E= 6.1e+161
 0.43  0.162 0.36  0.048
 0.011 0.391 0.023 0.575
 0.005 0.017 0.012 0.966
 0.002 0.047 0.009 0.941
 0.002 0.73  0.033 0.235
 0.181 0.578 0.01  0.231
 0.238 0.157 0.173 0.431
 0.119 0.343 0.123 0.415
 0.078 0.127 0.06  0.735
 0.108 0.069 0.062 0.762
 0.03  0.339 0.052 0.579
 0.014 0.929 0.007 0.05 
 0.083 0.014 0.003 0.9 
 0.003 0.83  0.151 0.017
 0.138 0.001 0.003 0.857
 0.005 0.018 0.855 0.122

MOTIF M382 O382

letter-probability matrix: alength= 4 w= 16 nsites= 38 E= 1.8e+043
 0.97  0.004 0.013 0.013
 0.015 0.004 0.969 0.011
 0.026 0.013 0.953 0.008
 0.958 0.007 0.03  0.005
 0.981 0.005 0.008 0.005
 0.182 0.098 0.683 0.037
 0.153 0.074 0.202 0.571
 0.139 0.085 0.723 0.053
 0.674 0.042 0.185 0.099
 0.175 0.05  0.696 0.079
 0.373 0.091 0.5  0.036
 0.936 0.033 0.023 0.009
 0.857 0.008 0.014 0.121
 0.047 0.016 0.909 0.028
 0.188 0.022 0.405 0.386
 0.765 0.085 0.075 0.074

MOTIF M383 O383

letter-probability matrix: alength= 4 w= 16 nsites= 22 E= 6.9e+019
 0.934 0.02  0.016 0.03 
 0.03  0.952 0.012 0.006
 0.965 0.008 0.007 0.02 
 0.012 0.912 0.067 0.009
 0.951 0.007 0.006 0.035
 0.09  0.348 0.41  0.153
 0.516 0.196 0.123 0.165
 0.058 0.343 0.095 0.503
 0.485 0.221 0.233 0.06 
 0.068 0.166 0.115 0.651
 0.095 0.054 0.105 0.745
 0.005 0.014 0.012 0.969
 0.01  0.016 0.028 0.946
 0.006 0.971 0.016 0.007
 0.736 0.088 0.008 0.168
 0.013 0.953 0.014 0.02 

MOTIF M384 O384

letter-probability matrix: alength= 4 w= 16 nsites= 528 E= 5.2e-963
 0.001 0.499 0.028 0.472
 0.002 0.001 0.956 0.041
 0.000 0.992 0.005 0.002
 0.000 0.989 0.001 0.01 
 0.319 0.668 0.012 0.001
 0.006 0.609 0.003 0.383
 0.001 0.992 0.004 0.003
 0.076 0.016 0.01  0.898
 0.187 0.014 0.693 0.106
 0.005 0.246 0.738 0.012
 0.035 0.139 0.032 0.794
 0.002 0.001 0.996 0.002
 0.009 0.008 0.956 0.027
 0.124 0.639 0.113 0.124
 0.294 0.412 0.143 0.152
 0.422 0.084 0.387 0.108

MOTIF M385 O385

letter-probability matrix: alength= 4 w= 16 nsites= 48 E= 3.9e+028
 0.687 0.148 0.052 0.112
 0.009 0.105 0.022 0.864
 0.007 0.028 0.02  0.944
 0.005 0.024 0.01  0.962
 0.009 0.891 0.022 0.078
 0.103 0.401 0.031 0.466
 0.186 0.622 0.054 0.138
 0.468 0.148 0.112 0.272
 0.205 0.067 0.523 0.205
 0.47  0.11  0.265 0.155
 0.119 0.651 0.169 0.061
 0.962 0.003 0.014 0.021
 0.034 0.004 0.949 0.012
 0.12  0.01  0.864 0.006
 0.936 0.034 0.021 0.009
 0.973 0.014 0.008 0.005

MOTIF M386 O386

letter-probability matrix: alength= 4 w= 16 nsites= 77 E= 1.4e+022
 0.307 0.671 0.009 0.012
 0.925 0.012 0.054 0.008
 0.006 0.803 0.01  0.18 
 0.006 0.005 0.004 0.985
 0.004 0.005 0.011 0.98 
 0.103 0.805 0.039 0.053
 0.032 0.848 0.04  0.08 
 0.037 0.364 0.075 0.524
 0.063 0.824 0.033 0.081
 0.269 0.07  0.036 0.625
 0.028 0.047 0.056 0.869
 0.006 0.008 0.006 0.979
 0.004 0.024 0.014 0.959
 0.015 0.616 0.182 0.187
 0.062 0.05  0.005 0.883
 0.592 0.256 0.022 0.13 

MOTIF M387 O387

letter-probability matrix: alength= 4 w= 16 nsites= 11 E= 1.3e+022
 0.013 0.906 0.067 0.014
 0.054 0.033 0.02  0.893
 0.013 0.016 0.947 0.024
 0.061 0.016 0.901 0.022
 0.016 0.033 0.933 0.018
 0.091 0.346 0.474 0.089
 0.173 0.436 0.261 0.13 
 0.13  0.285 0.413 0.172
 0.459 0.222 0.216 0.104
 0.125 0.217 0.563 0.095
 0.443 0.091 0.32  0.146
 0.019 0.047 0.917 0.017
 0.027 0.08  0.882 0.011
 0.584 0.347 0.057 0.012
 0.869 0.016 0.092 0.023
 0.033 0.043 0.91  0.014

MOTIF M388 O388

letter-probability matrix: alength= 4 w= 16 nsites= 31 E= 5.3e+026
 0.921 0.046 0.015 0.018
 0.936 0.013 0.044 0.007
 0.921 0.055 0.018 0.006
 0.055 0.006 0.093 0.845
 0.011 0.023 0.958 0.008
 0.415 0.112 0.266 0.208
 0.681 0.123 0.132 0.064
 0.21  0.082 0.564 0.144
 0.32  0.303 0.044 0.333
 0.218 0.051 0.087 0.644
 0.032 0.325 0.267 0.375
 0.032 0.929 0.017 0.022
 0.11  0.006 0.004 0.88 
 0.007 0.011 0.92  0.062
 0.018 0.937 0.018 0.027
 0.009 0.19  0.008 0.793

MOTIF M389 O389

letter-probability matrix: alength= 4 w= 16 nsites= 266 E= 1.2e+329
 0.763 0.002 0.121 0.114
 0.12  0.098 0.779 0.002
 0.888 0.002 0.052 0.057
 0.265 0.005 0.726 0.004
 0.769 0.057 0.149 0.025
 0.702 0.058 0.101 0.139
 0.46  0.06  0.329 0.152
 0.314 0.236 0.313 0.137
 0.282 0.163 0.159 0.396
 0.341 0.199 0.204 0.255
 0.148 0.293 0.159 0.4 
 0.005 0.216 0.032 0.747
 0.005 0.003 0.019 0.973
 0.01  0.06  0.401 0.529
 0.056 0.897 0.011 0.035
 0.575 0.09  0.001 0.334

MOTIF M390 O390

letter-probability matrix: alength= 4 w= 16 nsites= 83 E= 4.3e+044
 0.019 0.012 0.954 0.016
 0.007 0.015 0.974 0.003
 0.503 0.388 0.106 0.003
 0.853 0.01  0.126 0.011
 0.025 0.008 0.962 0.005
 0.052 0.481 0.422 0.046
 0.114 0.415 0.321 0.15 
 0.427 0.185 0.104 0.285
 0.036 0.224 0.67  0.069
 0.148 0.372 0.406 0.073
 0.047 0.53  0.404 0.019
 0.846 0.015 0.017 0.122
 0.018 0.004 0.964 0.015
 0.018 0.007 0.959 0.017
 0.021 0.057 0.915 0.007
 0.307 0.187 0.48  0.026

MOTIF M391 O391

letter-probability matrix: alength= 4 w= 16 nsites= 61 E= 6.3e+071
 0.164 0.003 0.494 0.339
 0.044 0.093 0.853 0.01 
 0.915 0.017 0.064 0.004
 0.976 0.004 0.017 0.003
 0.931 0.006 0.044 0.019
 0.564 0.175 0.127 0.133
 0.094 0.413 0.136 0.356
 0.557 0.129 0.155 0.159
 0.329 0.325 0.278 0.068
 0.622 0.14  0.19  0.048
 0.858 0.045 0.056 0.041
 0.751 0.134 0.093 0.022
 0.032 0.859 0.036 0.073
 0.016 0.976 0.002 0.005
 0.942 0.02  0.006 0.033
 0.035 0.854 0.093 0.018

MOTIF M392 O392

letter-probability matrix: alength= 4 w= 16 nsites= 322 E= 1.4e+300
 0.263 0.014 0.62  0.103
 0.204 0.002 0.69  0.104
 0.071 0.018 0.906 0.004
 0.851 0.055 0.094 0.001
 0.941 0.007 0.05  0.002
 0.652 0.06  0.253 0.035
 0.094 0.22  0.429 0.257
 0.358 0.035 0.239 0.368
 0.09  0.256 0.631 0.023
 0.525 0.035 0.214 0.225
 0.608 0.122 0.256 0.014
 0.938 0.009 0.026 0.027
 0.012 0.25  0.715 0.023
 0.014 0.073 0.156 0.756
 0.015 0.548 0.416 0.021
 0.806 0.161 0.005 0.028

MOTIF M393 O393

letter-probability matrix: alength= 4 w= 16 nsites= 14 E= 2.0e+018
 0.014 0.943 0.02  0.023
 0.715 0.047 0.005 0.233
 0.01  0.945 0.021 0.025
 0.018 0.021 0.012 0.949
 0.018 0.012 0.03  0.94 
 0.26  0.152 0.329 0.26 
 0.141 0.094 0.56  0.205
 0.424 0.185 0.304 0.087
 0.72  0.131 0.066 0.083
 0.4  0.351 0.155 0.093
 0.211 0.185 0.236 0.368
 0.022 0.957 0.01  0.011
 0.945 0.013 0.007 0.034
 0.021 0.918 0.056 0.005
 0.975 0.005 0.009 0.012
 0.009 0.033 0.951 0.007

MOTIF M394 O394

letter-probability matrix: alength= 4 w= 16 nsites= 125 E= 1.1e+186
 0.948 0.011 0.016 0.024
 0.835 0.029 0.124 0.012
 0.689 0.17  0.111 0.031
 0.053 0.006 0.014 0.927
 0.053 0.066 0.742 0.139
 0.318 0.105 0.043 0.534
 0.279 0.05  0.254 0.416
 0.227 0.078 0.166 0.53 
 0.213 0.222 0.033 0.532
 0.164 0.141 0.057 0.639
 0.149 0.104 0.114 0.633
 0.095 0.085 0.088 0.732
 0.65  0.003 0.145 0.203
 0.536 0.036 0.412 0.016
 0.936 0.044 0.008 0.012
 0.919 0.012 0.046 0.023

MOTIF M396 O396

letter-probability matrix: alength= 4 w= 16 nsites= 186 E= 1.4e+042
 0.038 0.026 0.04  0.896
 0.005 0.464 0.081 0.45 
 0.029 0.014 0.003 0.955
 0.058 0.042 0.348 0.552
 0.516 0.126 0.085 0.273
 0.329 0.038 0.052 0.581
 0.283 0.025 0.019 0.673
 0.12  0.509 0.051 0.32 
 0.11  0.068 0.038 0.785
 0.068 0.117 0.663 0.151
 0.889 0.02  0.063 0.028
 0.902 0.06  0.035 0.003
 0.983 0.001 0.01  0.006
 0.092 0.124 0.781 0.003
 0.11  0.848 0.024 0.018
 0.943 0.018 0.002 0.036

MOTIF M397 O397

letter-probability matrix: alength= 4 w= 16 nsites= 217 E= 7.6e-056
 0.34  0.42  0.226 0.014
 0.007 0.001 0.012 0.979
 0.003 0.024 0.949 0.024
 0.908 0.027 0.008 0.057
 0.015 0.65  0.251 0.084
 0.137 0.023 0.011 0.829
 0.079 0.861 0.023 0.037
 0.893 0.026 0.009 0.072
 0.116 0.056 0.03  0.798
 0.226 0.235 0.034 0.506
 0.037 0.254 0.116 0.593
 0.116 0.84  0.015 0.029
 0.614 0.003 0.001 0.381
 0.036 0.021 0.937 0.006
 0.41  0.332 0.222 0.036
 0.898 0.037 0.009 0.055

MOTIF M398 O398

letter-probability matrix: alength= 4 w= 16 nsites= 39 E= 2.5e+020
 0.674 0.285 0.016 0.025
 0.055 0.003 0.056 0.886
 0.015 0.021 0.929 0.035
 0.079 0.896 0.007 0.018
 0.95  0.031 0.005 0.014
 0.431 0.074 0.365 0.129
 0.529 0.194 0.184 0.092
 0.542 0.05  0.039 0.369
 0.047 0.344 0.36  0.249
 0.075 0.037 0.082 0.806
 0.097 0.451 0.431 0.021
 0.983 0.006 0.008 0.003
 0.974 0.007 0.014 0.005
 0.96  0.016 0.018 0.006
 0.007 0.898 0.084 0.012
 0.011 0.936 0.005 0.048

MOTIF M399 O399

letter-probability matrix: alength= 4 w= 16 nsites= 20 E= 1.5e+009
 0.009 0.939 0.02  0.032
 0.008 0.94  0.007 0.044
 0.027 0.015 0.018 0.94 
 0.009 0.955 0.021 0.014
 0.013 0.964 0.008 0.015
 0.202 0.65  0.08  0.067
 0.467 0.179 0.154 0.2 
 0.08  0.631 0.217 0.073
 0.682 0.147 0.092 0.079
 0.328 0.163 0.451 0.058
 0.614 0.128 0.077 0.18 
 0.03  0.01  0.943 0.017
 0.014 0.006 0.949 0.03 
 0.017 0.01  0.967 0.007
 0.94  0.023 0.023 0.014
 0.835 0.015 0.143 0.007

MOTIF M400 O400

letter-probability matrix: alength= 4 w= 16 nsites= 72 E= 1.4e+099
 0.069 0.014 0.846 0.071
 0.013 0.193 0.786 0.008
 0.13  0.02  0.143 0.707
 0.004 0.246 0.747 0.004
 0.707 0.114 0.126 0.054
 0.151 0.352 0.357 0.14 
 0.302 0.125 0.45  0.123
 0.176 0.309 0.295 0.221
 0.19  0.301 0.229 0.28 
 0.242 0.375 0.136 0.247
 0.234 0.242 0.265 0.258
 0.036 0.928 0.032 0.003
 0.864 0.004 0.032 0.1 
 0.005 0.012 0.977 0.006
 0.074 0.887 0.032 0.007
 0.697 0.24  0.006 0.057

MOTIF M401 O401

letter-probability matrix: alength= 4 w= 17 nsites= 21 E= 1.1e+029
 0.95  0.021 0.019 0.01 
 0.966 0.01  0.016 0.007
 0.964 0.017 0.01  0.009
 0.952 0.016 0.013 0.019
 0.073 0.012 0.015 0.9 
 0.275 0.181 0.427 0.117
 0.154 0.21  0.087 0.55 
 0.225 0.097 0.182 0.495
 0.242 0.341 0.093 0.325
 0.238 0.138 0.228 0.395
 0.13  0.141 0.092 0.638
 0.154 0.096 0.106 0.645
 0.02  0.028 0.015 0.938
 0.617 0.115 0.041 0.226
 0.026 0.007 0.022 0.946
 0.01  0.039 0.865 0.086
 0.019 0.025 0.013 0.944

MOTIF M402 O402

letter-probability matrix: alength= 4 w= 17 nsites= 39 E= 1.6e-009
 0.151 0.048 0.738 0.063
 0.024 0.015 0.019 0.942
 0.008 0.006 0.009 0.977
 0.004 0.971 0.007 0.018
 0.009 0.022 0.005 0.964
 0.323 0.115 0.502 0.061
 0.17  0.451 0.325 0.054
 0.176 0.065 0.175 0.585
 0.068 0.06  0.194 0.678
 0.253 0.36  0.112 0.275
 0.044 0.033 0.048 0.876
 0.041 0.036 0.871 0.051
 0.983 0.006 0.005 0.006
 0.007 0.863 0.122 0.007
 0.015 0.007 0.004 0.975
 0.008 0.953 0.035 0.004
 0.982 0.006 0.005 0.008

MOTIF M403 O403

letter-probability matrix: alength= 4 w= 17 nsites= 17 E= 2.0e+019
 0.014 0.03  0.898 0.057
 0.017 0.016 0.021 0.946
 0.014 0.013 0.954 0.019
 0.028 0.022 0.929 0.02 
 0.027 0.02  0.023 0.93 
 0.123 0.284 0.195 0.398
 0.35  0.142 0.365 0.143
 0.115 0.59  0.146 0.149
 0.17  0.342 0.123 0.365
 0.433 0.109 0.142 0.316
 0.154 0.322 0.121 0.404
 0.17  0.085 0.445 0.299
 0.016 0.017 0.953 0.014
 0.923 0.033 0.032 0.013
 0.948 0.015 0.015 0.022
 0.95  0.015 0.021 0.014
 0.017 0.94  0.026 0.016

MOTIF M404 O404

letter-probability matrix: alength= 4 w= 17 nsites= 51 E= 2.7e+045
 0.019 0.928 0.019 0.034
 0.861 0.012 0.009 0.118
 0.011 0.124 0.859 0.005
 0.763 0.151 0.079 0.006
 0.673 0.088 0.233 0.006
 0.349 0.194 0.395 0.062
 0.152 0.594 0.111 0.143
 0.223 0.261 0.168 0.348
 0.329 0.135 0.253 0.284
 0.12  0.256 0.5  0.124
 0.535 0.072 0.273 0.121
 0.457 0.251 0.251 0.041
 0.782 0.01  0.17  0.037
 0.012 0.026 0.939 0.024
 0.016 0.963 0.011 0.01 
 0.046 0.005 0.005 0.943
 0.004 0.031 0.949 0.016

MOTIF M405 O405

letter-probability matrix: alength= 4 w= 17 nsites= 128 E= 2.8e+035
 0.884 0.061 0.043 0.012
 0.915 0.025 0.03  0.03 
 0.573 0.027 0.119 0.28 
 0.801 0.064 0.125 0.009
 0.957 0.02  0.006 0.017
 0.516 0.074 0.278 0.133
 0.415 0.138 0.097 0.35 
 0.343 0.074 0.148 0.435
 0.134 0.118 0.077 0.67 
 0.1  0.522 0.135 0.244
 0.494 0.111 0.172 0.223
 0.028 0.643 0.037 0.292
 0.004 0.027 0.002 0.968
 0.002 0.005 0.004 0.989
 0.004 0.838 0.005 0.153
 0.006 0.979 0.001 0.013
 0.013 0.032 0.003 0.953

MOTIF M406 O406

letter-probability matrix: alength= 4 w= 17 nsites= 50 E= 1.2e+088
 0.025 0.128 0.836 0.012
 0.874 0.002 0.035 0.089
 0.032 0.01  0.956 0.003
 0.923 0.025 0.048 0.004
 0.94  0.021 0.035 0.005
 0.665 0.091 0.131 0.114
 0.389 0.164 0.339 0.109
 0.339 0.172 0.216 0.274
 0.219 0.074 0.505 0.203
 0.214 0.08  0.517 0.19 
 0.515 0.064 0.21  0.211
 0.503 0.189 0.181 0.127
 0.478 0.243 0.25  0.029
 0.033 0.003 0.033 0.931
 0.007 0.085 0.882 0.026
 0.738 0.051 0.138 0.073
 0.131 0.626 0.223 0.02 

MOTIF M407 O407

letter-probability matrix: alength= 4 w= 17 nsites= 53 E= 3.9e+027
 0.925 0.012 0.021 0.042
 0.761 0.018 0.213 0.009
 0.031 0.012 0.067 0.89 
 0.037 0.012 0.901 0.05 
 0.967 0.007 0.012 0.014
 0.563 0.165 0.223 0.049
 0.43  0.034 0.269 0.267
 0.101 0.667 0.17  0.062
 0.379 0.034 0.027 0.561
 0.051 0.234 0.196 0.519
 0.1  0.048 0.171 0.681
 0.155 0.591 0.194 0.061
 0.709 0.1  0.149 0.041
 0.044 0.039 0.009 0.908
 0.006 0.018 0.007 0.969
 0.005 0.006 0.006 0.982
 0.016 0.846 0.057 0.082

MOTIF M408 O408

letter-probability matrix: alength= 4 w= 17 nsites= 10 E= 5.4e+020
 0.016 0.025 0.018 0.94 
 0.011 0.029 0.022 0.937
 0.012 0.926 0.013 0.05 
 0.015 0.954 0.01  0.022
 0.029 0.027 0.011 0.932
 0.064 0.249 0.372 0.315
 0.118 0.389 0.092 0.4 
 0.25  0.274 0.111 0.366
 0.215 0.202 0.151 0.432
 0.101 0.396 0.185 0.318
 0.328 0.284 0.139 0.249
 0.131 0.369 0.387 0.113
 0.029 0.013 0.019 0.939
 0.013 0.014 0.957 0.016
 0.07  0.878 0.039 0.012
 0.917 0.055 0.011 0.018
 0.786 0.041 0.151 0.023

MOTIF M409 O409

letter-probability matrix: alength= 4 w= 17 nsites= 135 E= 6.9e-021
 0.944 0.014 0.035 0.007
 0.935 0.017 0.022 0.026
 0.969 0.009 0.008 0.014
 0.603 0.004 0.376 0.017
 0.136 0.112 0.743 0.009
 0.446 0.096 0.364 0.094
 0.132 0.031 0.816 0.022
 0.486 0.023 0.464 0.027
 0.891 0.032 0.029 0.049
 0.882 0.054 0.031 0.033
 0.545 0.165 0.165 0.124
 0.246 0.029 0.12  0.605
 0.009 0.005 0.982 0.004
 0.984 0.005 0.006 0.005
 0.974 0.015 0.007 0.003
 0.981 0.005 0.007 0.006
 0.092 0.855 0.047 0.006

MOTIF M410 O410

letter-probability matrix: alength= 4 w= 17 nsites= 163 E= 8.2e+015
 0.047 0.004 0.864 0.085
 0.045 0.139 0.743 0.072
 0.004 0.026 0.009 0.961
 0.002 0.011 0.015 0.972
 0.005 0.036 0.008 0.951
 0.026 0.723 0.059 0.193
 0.354 0.151 0.087 0.407
 0.071 0.208 0.108 0.613
 0.086 0.178 0.086 0.65 
 0.063 0.181 0.068 0.688
 0.119 0.105 0.055 0.722
 0.104 0.468 0.208 0.22 
 0.867 0.001 0.063 0.068
 0.207 0.007 0.781 0.004
 0.881 0.056 0.016 0.047
 0.94  0.01  0.039 0.011
 0.396 0.513 0.044 0.047

MOTIF M411 O411

letter-probability matrix: alength= 4 w= 17 nsites= 28 E= 5.2e+048
 0.101 0.024 0.83  0.044
 0.612 0.138 0.2  0.05 
 0.014 0.05  0.025 0.91 
 0.013 0.022 0.011 0.954
 0.01  0.012 0.008 0.97 
 0.054 0.543 0.132 0.272
 0.443 0.23  0.073 0.254
 0.215 0.257 0.266 0.262
 0.115 0.085 0.082 0.719
 0.081 0.17  0.178 0.571
 0.113 0.114 0.134 0.639
 0.125 0.604 0.079 0.192
 0.917 0.027 0.009 0.047
 0.025 0.034 0.045 0.896
 0.01  0.011 0.009 0.969
 0.016 0.043 0.016 0.925
 0.614 0.104 0.027 0.256

MOTIF M412 O412

letter-probability matrix: alength= 4 w= 17 nsites= 10 E= 4.5e+019
 0.023 0.021 0.932 0.024
 0.021 0.067 0.891 0.021
 0.021 0.9  0.045 0.034
 0.023 0.928 0.022 0.027
 0.907 0.033 0.032 0.029
 0.127 0.254 0.496 0.124
 0.36  0.267 0.187 0.186
 0.19  0.169 0.504 0.137
 0.143 0.278 0.418 0.161
 0.322 0.196 0.213 0.269
 0.171 0.328 0.347 0.154
 0.41  0.138 0.308 0.144
 0.023 0.032 0.923 0.022
 0.89  0.029 0.035 0.045
 0.025 0.023 0.926 0.026
 0.023 0.036 0.92  0.02 
 0.874 0.067 0.026 0.034

MOTIF M413 O413

letter-probability matrix: alength= 4 w= 17 nsites= 19 E= 1.4e+021
 0.832 0.055 0.077 0.037
 0.029 0.028 0.917 0.026
 0.026 0.028 0.92  0.026
 0.028 0.915 0.03  0.027
 0.027 0.919 0.028 0.027
 0.308 0.271 0.228 0.193
 0.231 0.387 0.23  0.152
 0.158 0.477 0.203 0.161
 0.413 0.224 0.196 0.167
 0.155 0.201 0.493 0.152
 0.165 0.197 0.481 0.157
 0.172 0.179 0.386 0.262
 0.03  0.029 0.914 0.027
 0.026 0.029 0.918 0.027
 0.027 0.915 0.032 0.026
 0.03  0.03  0.911 0.028
 0.033 0.876 0.065 0.026

MOTIF M414 O414

letter-probability matrix: alength= 4 w= 17 nsites= 49 E= 1.3e+038
 0.699 0.109 0.178 0.015
 0.829 0.012 0.151 0.008
 0.543 0.021 0.431 0.006
 0.009 0.916 0.06  0.014
 0.011 0.975 0.006 0.007
 0.698 0.121 0.033 0.147
 0.053 0.816 0.099 0.033
 0.548 0.138 0.079 0.235
 0.104 0.142 0.643 0.11 
 0.099 0.674 0.169 0.059
 0.056 0.574 0.053 0.317
 0.062 0.561 0.046 0.331
 0.053 0.936 0.006 0.005
 0.671 0.05  0.04  0.239
 0.063 0.642 0.242 0.053
 0.022 0.951 0.016 0.01 
 0.006 0.825 0.006 0.164

MOTIF M415 O415

letter-probability matrix: alength= 4 w= 17 nsites= 13 E= 5.7e+023
 0.953 0.014 0.022 0.012
 0.955 0.017 0.015 0.013
 0.925 0.03  0.031 0.015
 0.028 0.011 0.021 0.94 
 0.016 0.014 0.95  0.019
 0.3  0.182 0.326 0.192
 0.582 0.223 0.103 0.092
 0.631 0.089 0.08  0.2 
 0.498 0.239 0.175 0.089
 0.339 0.291 0.157 0.213
 0.247 0.129 0.124 0.5 
 0.094 0.189 0.279 0.438
 0.018 0.94  0.026 0.016
 0.867 0.01  0.01  0.113
 0.019 0.087 0.881 0.013
 0.891 0.023 0.042 0.044
 0.116 0.017 0.074 0.793

MOTIF M416 O416

letter-probability matrix: alength= 4 w= 18 nsites= 11 E= 3.5e+020
 0.932 0.024 0.028 0.017
 0.931 0.022 0.034 0.014
 0.946 0.012 0.018 0.024
 0.038 0.026 0.917 0.019
 0.904 0.045 0.035 0.016
 0.346 0.137 0.404 0.112
 0.449 0.126 0.336 0.089
 0.369 0.126 0.246 0.259
 0.41  0.146 0.286 0.158
 0.129 0.173 0.53  0.168
 0.202 0.395 0.122 0.28 
 0.522 0.116 0.233 0.128
 0.391 0.225 0.184 0.2 
 0.021 0.058 0.828 0.092
 0.015 0.03  0.021 0.935
 0.02  0.021 0.022 0.937
 0.041 0.913 0.017 0.029
 0.039 0.03  0.014 0.917

MOTIF M417 O417

letter-probability matrix: alength= 4 w= 18 nsites= 15 E= 5.8e+026
 0.796 0.055 0.089 0.059
 0.063 0.049 0.868 0.02 
 0.018 0.903 0.061 0.018
 0.065 0.031 0.034 0.871
 0.015 0.024 0.94  0.02 
 0.153 0.319 0.425 0.103
 0.261 0.262 0.38  0.097
 0.179 0.444 0.209 0.169
 0.126 0.259 0.16  0.456
 0.19  0.307 0.202 0.301
 0.165 0.243 0.368 0.225
 0.122 0.388 0.283 0.207
 0.332 0.213 0.239 0.217
 0.015 0.93  0.025 0.029
 0.023 0.102 0.017 0.858
 0.013 0.067 0.114 0.806
 0.012 0.93  0.024 0.034
 0.057 0.884 0.018 0.041

MOTIF M418 O418

letter-probability matrix: alength= 4 w= 18 nsites= 45 E= 7.9e+021
 0.021 0.946 0.012 0.02 
 0.888 0.079 0.007 0.025
 0.015 0.891 0.089 0.005
 0.97  0.005 0.006 0.019
 0.053 0.019 0.862 0.067
 0.126 0.102 0.471 0.301
 0.11  0.678 0.16  0.052
 0.277 0.1  0.144 0.478
 0.148 0.551 0.22  0.081
 0.212 0.072 0.114 0.603
 0.065 0.128 0.464 0.343
 0.396 0.173 0.201 0.23 
 0.111 0.286 0.178 0.425
 0.015 0.129 0.06  0.797
 0.005 0.952 0.021 0.021
 0.029 0.01  0.009 0.952
 0.007 0.038 0.941 0.014
 0.697 0.098 0.149 0.055

MOTIF M419 O419

letter-probability matrix: alength= 4 w= 18 nsites= 13 E= 1.9e+020
 0.022 0.93  0.03  0.018
 0.885 0.032 0.021 0.062
 0.02  0.033 0.922 0.025
 0.022 0.897 0.056 0.025
 0.037 0.915 0.023 0.025
 0.395 0.256 0.14  0.209
 0.125 0.383 0.216 0.276
 0.17  0.176 0.201 0.453
 0.136 0.251 0.395 0.218
 0.197 0.295 0.327 0.182
 0.177 0.329 0.343 0.15 
 0.134 0.24  0.46  0.167
 0.17  0.197 0.447 0.186
 0.022 0.934 0.025 0.018
 0.906 0.023 0.029 0.042
 0.025 0.037 0.92  0.019
 0.834 0.037 0.1  0.029
 0.022 0.026 0.93  0.022

MOTIF M420 O420

letter-probability matrix: alength= 4 w= 18 nsites= 32 E= 1.5e+034
 0.935 0.022 0.024 0.02 
 0.883 0.052 0.055 0.01 
 0.094 0.005 0.027 0.874
 0.032 0.052 0.9  0.016
 0.967 0.01  0.011 0.012
 0.488 0.12  0.267 0.125
 0.627 0.068 0.169 0.136
 0.316 0.324 0.113 0.247
 0.546 0.207 0.074 0.173
 0.214 0.079 0.076 0.631
 0.348 0.112 0.31  0.23 
 0.32  0.157 0.339 0.184
 0.074 0.154 0.059 0.713
 0.051 0.019 0.012 0.919
 0.013 0.01  0.019 0.959
 0.012 0.933 0.018 0.036
 0.608 0.314 0.006 0.072
 0.029 0.041 0.047 0.883

MOTIF M421 O421

letter-probability matrix: alength= 4 w= 18 nsites= 186 E= 5.2e+036
 0.004 0.936 0.048 0.011
 0.009 0.187 0.01  0.794
 0.002 0.243 0.215 0.54 
 0.005 0.936 0.013 0.046
 0.015 0.95  0.015 0.021
 0.128 0.259 0.055 0.559
 0.039 0.267 0.547 0.147
 0.047 0.403 0.27  0.28 
 0.089 0.279 0.484 0.148
 0.21  0.392 0.303 0.095
 0.293 0.394 0.184 0.13 
 0.436 0.09  0.418 0.055
 0.053 0.282 0.639 0.025
 0.026 0.788 0.178 0.009
 0.009 0.978 0.006 0.007
 0.563 0.358 0.008 0.071
 0.016 0.749 0.232 0.004
 0.77  0.14  0.064 0.026

MOTIF M422 O422

letter-probability matrix: alength= 4 w= 18 nsites= 51 E= 3.9e+067
 0.923 0.029 0.028 0.02 
 0.802 0.034 0.135 0.029
 0.08  0.004 0.098 0.818
 0.02  0.037 0.934 0.01 
 0.951 0.014 0.016 0.019
 0.454 0.324 0.165 0.058
 0.496 0.052 0.059 0.393
 0.213 0.33  0.352 0.105
 0.464 0.089 0.086 0.362
 0.148 0.159 0.549 0.144
 0.192 0.283 0.123 0.402
 0.35  0.248 0.18  0.222
 0.552 0.171 0.144 0.134
 0.052 0.882 0.023 0.043
 0.444 0.076 0.006 0.474
 0.013 0.026 0.351 0.611
 0.024 0.828 0.026 0.122
 0.058 0.046 0.007 0.889

MOTIF M423 O423

letter-probability matrix: alength= 4 w= 18 nsites= 24 E= 4.0e+031
 0.009 0.037 0.936 0.019
 0.038 0.076 0.022 0.864
 0.019 0.009 0.953 0.02 
 0.013 0.057 0.912 0.019
 0.032 0.26  0.262 0.446
 0.204 0.146 0.283 0.367
 0.177 0.226 0.291 0.306
 0.155 0.15  0.297 0.399
 0.196 0.153 0.533 0.118
 0.197 0.08  0.474 0.249
 0.091 0.1  0.662 0.147
 0.198 0.35  0.39  0.062
 0.1  0.649 0.189 0.061
 0.941 0.013 0.036 0.011
 0.023 0.007 0.962 0.008
 0.063 0.022 0.907 0.007
 0.909 0.018 0.065 0.009
 0.811 0.01  0.163 0.016

MOTIF M424 O424

letter-probability matrix: alength= 4 w= 18 nsites= 10 E= 1.2e+022
 0.037 0.032 0.817 0.115
 0.066 0.883 0.027 0.025
 0.017 0.028 0.013 0.941
 0.017 0.042 0.036 0.905
 0.015 0.023 0.033 0.929
 0.16  0.467 0.246 0.128
 0.562 0.171 0.122 0.144
 0.342 0.124 0.363 0.17 
 0.426 0.202 0.197 0.175
 0.476 0.142 0.164 0.218
 0.236 0.234 0.323 0.208
 0.253 0.224 0.32  0.203
 0.309 0.378 0.191 0.122
 0.091 0.855 0.032 0.022
 0.849 0.106 0.018 0.028
 0.888 0.017 0.047 0.047
 0.038 0.029 0.916 0.017
 0.797 0.033 0.127 0.043

MOTIF M425 O425

letter-probability matrix: alength= 4 w= 18 nsites= 88 E= 1.8e+004
 0.526 0.116 0.336 0.022
 0.007 0.018 0.97  0.005
 0.005 0.949 0.035 0.01 
 0.017 0.964 0.008 0.011
 0.076 0.891 0.013 0.021
 0.158 0.718 0.041 0.083
 0.239 0.171 0.507 0.083
 0.138 0.56  0.246 0.056
 0.328 0.483 0.117 0.073
 0.079 0.555 0.291 0.074
 0.084 0.676 0.079 0.16 
 0.154 0.629 0.098 0.119
 0.027 0.639 0.181 0.153
 0.008 0.095 0.084 0.813
 0.005 0.237 0.148 0.61 
 0.004 0.964 0.014 0.018
 0.016 0.875 0.097 0.012
 0.026 0.056 0.024 0.894

MOTIF M426 O426

letter-probability matrix: alength= 4 w= 18 nsites= 34 E= 6.1e+035
 0.037 0.928 0.022 0.013
 0.025 0.011 0.023 0.942
 0.011 0.03  0.938 0.022
 0.021 0.023 0.92  0.036
 0.084 0.246 0.643 0.027
 0.118 0.394 0.298 0.19 
 0.154 0.435 0.17  0.241
 0.097 0.201 0.305 0.397
 0.15  0.192 0.548 0.11 
 0.223 0.199 0.441 0.138
 0.289 0.328 0.287 0.095
 0.324 0.295 0.249 0.133
 0.187 0.043 0.505 0.266
 0.022 0.015 0.953 0.009
 0.833 0.017 0.138 0.012
 0.846 0.09  0.056 0.008
 0.746 0.076 0.166 0.012
 0.025 0.917 0.041 0.017

MOTIF M427 O427

letter-probability matrix: alength= 4 w= 18 nsites= 15 E= 3.0e+029
 0.025 0.926 0.019 0.029
 0.9  0.053 0.009 0.038
 0.016 0.043 0.031 0.911
 0.014 0.017 0.019 0.95 
 0.012 0.016 0.017 0.955
 0.136 0.277 0.156 0.431
 0.239 0.44  0.136 0.184
 0.486 0.159 0.108 0.246
 0.392 0.155 0.166 0.287
 0.389 0.164 0.273 0.174
 0.413 0.133 0.178 0.276
 0.456 0.119 0.268 0.157
 0.361 0.205 0.17  0.264
 0.926 0.01  0.019 0.045
 0.07  0.025 0.886 0.019
 0.078 0.849 0.025 0.048
 0.187 0.08  0.016 0.717
 0.713 0.129 0.118 0.04 

MOTIF M428 O428

letter-probability matrix: alength= 4 w= 18 nsites= 20 E= 7.8e+000
 0.012 0.027 0.948 0.013
 0.015 0.01  0.022 0.952
 0.015 0.008 0.962 0.014
 0.025 0.016 0.948 0.01 
 0.959 0.014 0.014 0.013
 0.116 0.062 0.766 0.056
 0.123 0.627 0.19  0.061
 0.084 0.201 0.063 0.652
 0.076 0.206 0.241 0.477
 0.111 0.483 0.338 0.068
 0.076 0.078 0.33  0.515
 0.133 0.071 0.616 0.18 
 0.088 0.079 0.764 0.069
 0.009 0.019 0.008 0.964
 0.008 0.011 0.013 0.968
 0.011 0.011 0.013 0.965
 0.013 0.965 0.012 0.01 
 0.965 0.014 0.007 0.014

MOTIF M429 O429

letter-probability matrix: alength= 4 w= 18 nsites= 10 E= 1.9e+016
 0.027 0.906 0.047 0.02 
 0.019 0.94  0.019 0.022
 0.019 0.942 0.018 0.021
 0.919 0.024 0.03  0.027
 0.021 0.927 0.033 0.02 
 0.283 0.434 0.138 0.145
 0.251 0.308 0.155 0.286
 0.138 0.152 0.324 0.385
 0.122 0.43  0.33  0.117
 0.189 0.284 0.389 0.138
 0.314 0.257 0.318 0.111
 0.271 0.258 0.359 0.112
 0.427 0.129 0.184 0.26 
 0.021 0.019 0.939 0.021
 0.02  0.024 0.939 0.018
 0.93  0.03  0.021 0.018
 0.926 0.02  0.033 0.022
 0.049 0.022 0.909 0.02 

MOTIF M430 O430

letter-probability matrix: alength= 4 w= 18 nsites= 14 E= 2.6e+028
 0.025 0.031 0.047 0.897
 0.016 0.91  0.048 0.027
 0.904 0.03  0.007 0.058
 0.084 0.038 0.073 0.805
 0.669 0.026 0.025 0.28 
 0.137 0.144 0.387 0.331
 0.195 0.11  0.183 0.512
 0.107 0.238 0.457 0.198
 0.538 0.135 0.123 0.203
 0.526 0.105 0.151 0.218
 0.48  0.114 0.215 0.191
 0.253 0.32  0.289 0.138
 0.216 0.549 0.143 0.091
 0.896 0.01  0.015 0.079
 0.036 0.027 0.922 0.015
 0.938 0.008 0.034 0.02 
 0.138 0.03  0.822 0.01 
 0.903 0.051 0.027 0.019

MOTIF M431 O431

letter-probability matrix: alength= 4 w= 18 nsites= 21 E= 3.2e+025
 0.012 0.961 0.013 0.014
 0.885 0.054 0.012 0.049
 0.01  0.949 0.021 0.02 
 0.055 0.071 0.014 0.86 
 0.013 0.024 0.036 0.928
 0.058 0.354 0.219 0.369
 0.125 0.561 0.223 0.091
 0.306 0.337 0.145 0.212
 0.362 0.265 0.203 0.17 
 0.348 0.09  0.206 0.357
 0.159 0.157 0.367 0.317
 0.166 0.411 0.175 0.249
 0.168 0.146 0.279 0.407
 0.061 0.1  0.809 0.03 
 0.821 0.044 0.069 0.066
 0.042 0.013 0.928 0.017
 0.018 0.013 0.948 0.021
 0.044 0.038 0.907 0.011

MOTIF M432 O432

letter-probability matrix: alength= 4 w= 18 nsites= 37 E= 7.8e+015
 0.18  0.008 0.765 0.047
 0.008 0.117 0.852 0.023
 0.008 0.952 0.025 0.016
 0.065 0.005 0.01  0.919
 0.006 0.134 0.825 0.035
 0.361 0.087 0.441 0.111
 0.211 0.256 0.218 0.315
 0.075 0.185 0.058 0.681
 0.194 0.161 0.055 0.59 
 0.04  0.08  0.201 0.679
 0.087 0.477 0.207 0.229
 0.675 0.086 0.135 0.104
 0.149 0.659 0.128 0.064
 0.009 0.01  0.005 0.976
 0.011 0.017 0.016 0.957
 0.013 0.035 0.009 0.943
 0.007 0.95  0.035 0.008
 0.861 0.019 0.009 0.112

MOTIF M433 O433

letter-probability matrix: alength= 4 w= 18 nsites= 48 E= 4.7e-045
 0.008 0.937 0.047 0.008
 0.978 0.006 0.006 0.009
 0.008 0.013 0.966 0.014
 0.035 0.94  0.015 0.011
 0.881 0.011 0.099 0.009
 0.035 0.052 0.849 0.064
 0.402 0.061 0.481 0.056
 0.1  0.195 0.466 0.239
 0.088 0.179 0.689 0.044
 0.04  0.188 0.715 0.057
 0.367 0.398 0.055 0.18 
 0.05  0.128 0.779 0.043
 0.052 0.867 0.045 0.036
 0.007 0.008 0.008 0.977
 0.014 0.049 0.93  0.007
 0.015 0.063 0.019 0.903
 0.331 0.006 0.596 0.067
 0.006 0.018 0.961 0.014

MOTIF M434 O434

letter-probability matrix: alength= 4 w= 18 nsites= 17 E= 2.6e+021
 0.687 0.188 0.108 0.017
 0.032 0.013 0.088 0.868
 0.011 0.023 0.955 0.01 
 0.805 0.027 0.139 0.03 
 0.017 0.023 0.949 0.011
 0.144 0.565 0.149 0.142
 0.474 0.125 0.154 0.247
 0.166 0.148 0.575 0.111
 0.119 0.098 0.605 0.179
 0.087 0.446 0.233 0.234
 0.11  0.191 0.505 0.194
 0.116 0.527 0.266 0.09 
 0.21  0.134 0.16  0.496
 0.02  0.012 0.954 0.015
 0.013 0.027 0.947 0.012
 0.027 0.946 0.017 0.01 
 0.848 0.012 0.015 0.124
 0.018 0.036 0.935 0.012

MOTIF M435 O435

letter-probability matrix: alength= 4 w= 19 nsites= 49 E= 1.3e+050
 0.937 0.023 0.025 0.015
 0.89  0.065 0.032 0.014
 0.93  0.011 0.033 0.027
 0.066 0.087 0.197 0.65 
 0.803 0.013 0.12  0.063
 0.465 0.142 0.234 0.159
 0.319 0.054 0.116 0.51 
 0.233 0.446 0.169 0.152
 0.365 0.097 0.061 0.477
 0.192 0.408 0.249 0.151
 0.395 0.234 0.163 0.209
 0.511 0.123 0.197 0.17 
 0.574 0.039 0.066 0.321
 0.537 0.187 0.164 0.113
 0.015 0.003 0.007 0.974
 0.017 0.089 0.873 0.021
 0.912 0.024 0.031 0.034
 0.011 0.873 0.066 0.05 
 0.018 0.023 0.004 0.956

MOTIF M436 O436

letter-probability matrix: alength= 4 w= 19 nsites= 22 E= 5.2e+009
 0.014 0.949 0.019 0.019
 0.017 0.961 0.012 0.01 
 0.914 0.058 0.011 0.017
 0.016 0.029 0.945 0.01 
 0.865 0.024 0.081 0.031
 0.238 0.098 0.591 0.073
 0.146 0.093 0.697 0.064
 0.301 0.362 0.253 0.084
 0.141 0.361 0.398 0.1 
 0.153 0.169 0.36  0.319
 0.102 0.166 0.305 0.427
 0.312 0.356 0.16  0.171
 0.105 0.1  0.723 0.071
 0.071 0.459 0.35  0.12 
 0.878 0.013 0.077 0.032
 0.02  0.015 0.954 0.011
 0.937 0.011 0.026 0.026
 0.016 0.018 0.954 0.012
 0.018 0.902 0.07  0.011

MOTIF M437 O437

letter-probability matrix: alength= 4 w= 19 nsites= 48 E= 8.1e+053
 0.027 0.006 0.009 0.958
 0.037 0.061 0.849 0.053
 0.748 0.057 0.081 0.113
 0.046 0.829 0.063 0.062
 0.087 0.016 0.007 0.889
 0.092 0.486 0.131 0.291
 0.441 0.123 0.128 0.308
 0.32  0.092 0.144 0.445
 0.262 0.091 0.411 0.237
 0.465 0.141 0.204 0.19 
 0.547 0.178 0.164 0.111
 0.634 0.084 0.189 0.093
 0.483 0.084 0.236 0.198
 0.294 0.228 0.367 0.111
 0.128 0.005 0.013 0.855
 0.089 0.015 0.885 0.011
 0.832 0.083 0.073 0.013
 0.947 0.024 0.02  0.008
 0.962 0.01  0.019 0.009

MOTIF M438 O438

letter-probability matrix: alength= 4 w= 19 nsites= 20 E= 3.2e+024
 0.952 0.006 0.029 0.013
 0.021 0.016 0.954 0.01 
 0.955 0.023 0.015 0.008
 0.943 0.008 0.031 0.017
 0.066 0.009 0.896 0.028
 0.33  0.18  0.357 0.133
 0.448 0.206 0.164 0.182
 0.271 0.344 0.282 0.103
 0.135 0.355 0.4  0.11 
 0.219 0.074 0.15  0.558
 0.096 0.1  0.515 0.29 
 0.183 0.377 0.218 0.222
 0.22  0.173 0.203 0.404
 0.22  0.389 0.28  0.111
 0.86  0.095 0.021 0.025
 0.038 0.013 0.018 0.931
 0.007 0.046 0.038 0.909
 0.013 0.009 0.019 0.96 
 0.02  0.219 0.732 0.028

MOTIF M439 O439

letter-probability matrix: alength= 4 w= 19 nsites= 44 E= 1.3e+007
 0.018 0.02  0.946 0.017
 0.006 0.058 0.912 0.024
 0.011 0.92  0.06  0.009
 0.752 0.011 0.194 0.042
 0.007 0.058 0.916 0.019
 0.038 0.527 0.396 0.038
 0.592 0.12  0.16  0.127
 0.068 0.245 0.597 0.09 
 0.203 0.62  0.132 0.045
 0.187 0.425 0.055 0.333
 0.435 0.084 0.35  0.131
 0.06  0.623 0.277 0.039
 0.598 0.252 0.08  0.07 
 0.071 0.545 0.334 0.05 
 0.836 0.054 0.07  0.04 
 0.02  0.936 0.038 0.006
 0.867 0.053 0.029 0.05 
 0.007 0.727 0.26  0.006
 0.845 0.082 0.026 0.047

MOTIF M440 O440

letter-probability matrix: alength= 4 w= 19 nsites= 206 E= 2.7e-125
 0.015 0.925 0.053 0.007
 0.502 0.282 0.081 0.135
 0.016 0.663 0.318 0.004
 0.015 0.836 0.145 0.005
 0.591 0.212 0.083 0.115
 0.091 0.34  0.473 0.097
 0.025 0.531 0.315 0.128
 0.025 0.586 0.276 0.112
 0.034 0.778 0.168 0.02 
 0.033 0.554 0.104 0.309
 0.044 0.46  0.164 0.331
 0.017 0.723 0.113 0.148
 0.034 0.745 0.187 0.033
 0.015 0.508 0.204 0.273
 0.009 0.965 0.011 0.014
 0.044 0.935 0.006 0.014
 0.188 0.028 0.038 0.746
 0.004 0.81  0.178 0.008
 0.006 0.976 0.009 0.009

MOTIF M441 O441

letter-probability matrix: alength= 4 w= 19 nsites= 35 E= 3.0e-011
 0.009 0.979 0.006 0.006
 0.98  0.007 0.005 0.008
 0.007 0.968 0.018 0.007
 0.007 0.009 0.005 0.98 
 0.005 0.005 0.007 0.982
 0.036 0.602 0.039 0.323
 0.21  0.623 0.045 0.122
 0.044 0.407 0.27  0.279
 0.085 0.235 0.034 0.647
 0.044 0.172 0.035 0.749
 0.035 0.084 0.037 0.844
 0.054 0.203 0.037 0.706
 0.228 0.075 0.046 0.651
 0.638 0.044 0.133 0.184
 0.965 0.02  0.005 0.01 
 0.955 0.022 0.015 0.007
 0.01  0.03  0.239 0.72 
 0.107 0.65  0.227 0.016
 0.944 0.007 0.006 0.043

MOTIF M442 O442

letter-probability matrix: alength= 4 w= 19 nsites= 11 E= 5.8e+022
 0.024 0.022 0.933 0.021
 0.879 0.028 0.068 0.025
 0.928 0.035 0.025 0.013
 0.859 0.013 0.093 0.034
 0.059 0.034 0.876 0.031
 0.291 0.276 0.183 0.251
 0.287 0.191 0.251 0.271
 0.297 0.266 0.222 0.215
 0.122 0.35  0.226 0.302
 0.193 0.184 0.26  0.363
 0.191 0.307 0.204 0.297
 0.181 0.258 0.168 0.393
 0.213 0.219 0.28  0.288
 0.155 0.192 0.177 0.476
 0.019 0.061 0.02  0.899
 0.014 0.034 0.043 0.909
 0.018 0.917 0.023 0.042
 0.036 0.09  0.012 0.862
 0.03  0.823 0.11  0.037

MOTIF M443 O443

letter-probability matrix: alength= 4 w= 19 nsites= 63 E= 1.3e+021
 0.782 0.048 0.142 0.028
 0.022 0.017 0.952 0.008
 0.379 0.392 0.206 0.023
 0.024 0.923 0.046 0.007
 0.894 0.02  0.049 0.037
 0.072 0.282 0.597 0.049
 0.384 0.36  0.187 0.069
 0.413 0.104 0.419 0.063
 0.16  0.128 0.609 0.103
 0.252 0.512 0.133 0.103
 0.261 0.082 0.323 0.334
 0.087 0.101 0.738 0.073
 0.106 0.209 0.598 0.086
 0.286 0.364 0.27  0.08 
 0.039 0.041 0.895 0.025
 0.016 0.957 0.02  0.007
 0.803 0.016 0.043 0.138
 0.015 0.008 0.961 0.016
 0.011 0.048 0.873 0.067

MOTIF M444 O444

letter-probability matrix: alength= 4 w= 19 nsites= 32 E= 1.3e+020
 0.913 0.01  0.046 0.032
 0.008 0.015 0.968 0.008
 0.017 0.91  0.053 0.02 
 0.024 0.962 0.007 0.007
 0.923 0.026 0.018 0.033
 0.144 0.221 0.569 0.066
 0.104 0.179 0.517 0.199
 0.263 0.433 0.144 0.161
 0.123 0.586 0.163 0.127
 0.068 0.147 0.526 0.259
 0.168 0.108 0.349 0.375
 0.101 0.21  0.296 0.392
 0.193 0.169 0.227 0.411
 0.109 0.585 0.085 0.22 
 0.016 0.09  0.018 0.877
 0.007 0.103 0.105 0.785
 0.009 0.851 0.106 0.034
 0.018 0.96  0.011 0.011
 0.802 0.071 0.013 0.114

MOTIF M445 O445

letter-probability matrix: alength= 4 w= 19 nsites= 63 E= 2.1e+103
 0.902 0.026 0.061 0.011
 0.861 0.1  0.033 0.006
 0.945 0.006 0.015 0.035
 0.196 0.056 0.72  0.028
 0.213 0.041 0.044 0.702
 0.167 0.121 0.532 0.179
 0.57  0.186 0.122 0.122
 0.468 0.107 0.177 0.247
 0.499 0.13  0.072 0.298
 0.196 0.141 0.23  0.433
 0.141 0.185 0.122 0.552
 0.198 0.046 0.202 0.554
 0.199 0.145 0.317 0.339
 0.234 0.347 0.166 0.253
 0.687 0.212 0.014 0.087
 0.133 0.008 0.061 0.797
 0.053 0.078 0.684 0.185
 0.056 0.003 0.024 0.917
 0.015 0.034 0.811 0.141

MOTIF M446 O446

letter-probability matrix: alength= 4 w= 19 nsites= 26 E= 1.7e-038
 0.209 0.052 0.735 0.004
 0.023 0.049 0.525 0.403
 0.091 0.654 0.25  0.005
 0.011 0.091 0.006 0.893
 0.004 0.01  0.05  0.935
 0.275 0.078 0.039 0.608
 0.287 0.031 0.643 0.039
 0.066 0.033 0.864 0.036
 0.026 0.033 0.913 0.028
 0.023 0.03  0.922 0.026
 0.902 0.034 0.039 0.025
 0.907 0.037 0.031 0.024
 0.9  0.035 0.033 0.032
 0.024 0.046 0.564 0.366
 0.005 0.008 0.005 0.982
 0.004 0.978 0.011 0.007
 0.004 0.984 0.004 0.008
 0.005 0.987 0.004 0.005
 0.004 0.985 0.004 0.006

MOTIF M447 O447

letter-probability matrix: alength= 4 w= 19 nsites= 56 E= 1.9e+051
 0.11  0.208 0.622 0.06 
 0.015 0.023 0.009 0.952
 0.009 0.018 0.024 0.949
 0.008 0.031 0.014 0.946
 0.025 0.859 0.042 0.075
 0.602 0.192 0.034 0.172
 0.221 0.095 0.241 0.444
 0.175 0.168 0.236 0.42 
 0.261 0.27  0.101 0.369
 0.349 0.128 0.296 0.226
 0.459 0.213 0.195 0.133
 0.452 0.135 0.307 0.106
 0.501 0.181 0.115 0.203
 0.213 0.408 0.082 0.297
 0.106 0.005 0.044 0.845
 0.024 0.068 0.896 0.012
 0.925 0.042 0.021 0.012
 0.946 0.014 0.023 0.017
 0.957 0.013 0.017 0.013

MOTIF M448 O448

letter-probability matrix: alength= 4 w= 19 nsites= 77 E= 3.6e+060
 0.856 0.011 0.116 0.018
 0.013 0.004 0.977 0.007
 0.023 0.017 0.955 0.005
 0.837 0.099 0.058 0.005
 0.906 0.014 0.069 0.012
 0.352 0.084 0.514 0.051
 0.084 0.291 0.254 0.371
 0.082 0.107 0.626 0.185
 0.179 0.3  0.439 0.082
 0.367 0.277 0.178 0.178
 0.214 0.406 0.167 0.213
 0.129 0.276 0.148 0.447
 0.161 0.364 0.148 0.327
 0.263 0.084 0.345 0.307
 0.019 0.179 0.73  0.071
 0.022 0.934 0.032 0.012
 0.214 0.01  0.011 0.765
 0.014 0.039 0.938 0.009
 0.349 0.091 0.434 0.127

MOTIF M449 O449

letter-probability matrix: alength= 4 w= 19 nsites= 78 E= 6.0e+059
 0.83  0.006 0.071 0.093
 0.016 0.025 0.932 0.027
 0.008 0.855 0.017 0.12 
 0.025 0.013 0.005 0.957
 0.03  0.613 0.314 0.042
 0.191 0.294 0.046 0.469
 0.228 0.293 0.217 0.262
 0.384 0.088 0.187 0.341
 0.21  0.159 0.509 0.123
 0.422 0.178 0.19  0.211
 0.567 0.149 0.206 0.077
 0.584 0.218 0.119 0.078
 0.512 0.061 0.328 0.1 
 0.215 0.025 0.557 0.203
 0.073 0.014 0.907 0.006
 0.973 0.009 0.015 0.003
 0.975 0.011 0.008 0.006
 0.866 0.025 0.088 0.021
 0.075 0.108 0.198 0.618

MOTIF M450 O450

letter-probability matrix: alength= 4 w= 19 nsites= 16 E= 7.4e+002
 0.953 0.017 0.016 0.014
 0.93  0.034 0.016 0.019
 0.323 0.035 0.015 0.626
 0.062 0.891 0.036 0.012
 0.963 0.013 0.011 0.014
 0.753 0.069 0.125 0.053
 0.511 0.095 0.345 0.049
 0.126 0.097 0.72  0.056
 0.057 0.131 0.68  0.132
 0.082 0.077 0.78  0.06 
 0.06  0.068 0.79  0.082
 0.743 0.127 0.067 0.063
 0.369 0.407 0.091 0.133
 0.056 0.126 0.056 0.762
 0.008 0.02  0.011 0.961
 0.008 0.014 0.088 0.89 
 0.009 0.971 0.009 0.011
 0.012 0.969 0.008 0.011
 0.011 0.915 0.009 0.064

MOTIF M451 O451

letter-probability matrix: alength= 4 w= 19 nsites= 24 E= 2.9e+032
 0.842 0.01  0.126 0.022
 0.031 0.009 0.943 0.016
 0.089 0.009 0.863 0.039
 0.03  0.024 0.933 0.013
 0.875 0.036 0.045 0.044
 0.391 0.12  0.374 0.115
 0.093 0.354 0.441 0.113
 0.459 0.069 0.173 0.298
 0.301 0.055 0.388 0.256
 0.198 0.078 0.545 0.18 
 0.417 0.132 0.388 0.063
 0.433 0.115 0.351 0.101
 0.181 0.065 0.684 0.07 
 0.201 0.154 0.584 0.061
 0.92  0.056 0.015 0.009
 0.901 0.011 0.074 0.014
 0.018 0.018 0.947 0.016
 0.02  0.018 0.269 0.693
 0.025 0.028 0.918 0.03 

MOTIF M452 O452

letter-probability matrix: alength= 4 w= 19 nsites= 19 E= 1.7e+026
 0.016 0.93  0.024 0.029
 0.095 0.01  0.009 0.886
 0.017 0.02  0.909 0.055
 0.037 0.908 0.044 0.011
 0.91  0.013 0.009 0.068
 0.162 0.234 0.355 0.249
 0.328 0.187 0.094 0.391
 0.29  0.346 0.098 0.266
 0.124 0.089 0.133 0.654
 0.084 0.138 0.204 0.574
 0.136 0.2  0.37  0.294
 0.119 0.232 0.348 0.301
 0.102 0.271 0.161 0.466
 0.114 0.114 0.074 0.698
 0.012 0.023 0.013 0.952
 0.009 0.018 0.015 0.958
 0.029 0.129 0.015 0.827
 0.798 0.157 0.023 0.022
 0.909 0.028 0.017 0.046

MOTIF M453 O453

letter-probability matrix: alength= 4 w= 19 nsites= 12 E= 3.5e+016
 0.017 0.031 0.926 0.026
 0.019 0.941 0.028 0.012
 0.938 0.016 0.013 0.033
 0.017 0.036 0.932 0.015
 0.904 0.041 0.033 0.023
 0.278 0.226 0.136 0.359
 0.136 0.147 0.498 0.219
 0.145 0.272 0.12  0.463
 0.111 0.122 0.338 0.429
 0.475 0.102 0.157 0.267
 0.145 0.234 0.505 0.116
 0.172 0.377 0.114 0.338
 0.115 0.142 0.335 0.408
 0.092 0.297 0.298 0.314
 0.018 0.944 0.017 0.021
 0.938 0.013 0.013 0.036
 0.022 0.022 0.944 0.012
 0.928 0.024 0.034 0.015
 0.907 0.022 0.054 0.017

MOTIF M454 O454

letter-probability matrix: alength= 4 w= 19 nsites= 11 E= 1.7e+028
 0.727 0.096 0.049 0.127
 0.034 0.054 0.044 0.868
 0.02  0.017 0.019 0.944
 0.01  0.044 0.013 0.932
 0.02  0.057 0.059 0.864
 0.15  0.389 0.22  0.241
 0.405 0.224 0.1  0.271
 0.344 0.382 0.107 0.166
 0.454 0.152 0.095 0.3 
 0.273 0.194 0.196 0.338
 0.199 0.212 0.204 0.385
 0.179 0.172 0.101 0.548
 0.204 0.318 0.247 0.231
 0.251 0.178 0.095 0.476
 0.017 0.771 0.019 0.193
 0.022 0.018 0.007 0.953
 0.008 0.895 0.015 0.083
 0.035 0.018 0.014 0.933
 0.015 0.774 0.164 0.047

MOTIF M455 O455

letter-probability matrix: alength= 4 w= 20 nsites= 44 E= 2.0e-006
 0.932 0.018 0.027 0.023
 0.02  0.029 0.144 0.807
 0.045 0.011 0.932 0.012
 0.964 0.014 0.011 0.011
 0.963 0.012 0.011 0.013
 0.62  0.079 0.231 0.07 
 0.471 0.102 0.158 0.269
 0.198 0.526 0.163 0.113
 0.297 0.41  0.225 0.068
 0.65  0.08  0.211 0.059
 0.782 0.075 0.074 0.069
 0.771 0.075 0.077 0.077
 0.115 0.647 0.169 0.07 
 0.1  0.505 0.092 0.303
 0.163 0.089 0.673 0.075
 0.964 0.011 0.013 0.012
 0.964 0.015 0.011 0.01 
 0.963 0.013 0.013 0.011
 0.03  0.902 0.053 0.014
 0.014 0.952 0.01  0.024

MOTIF M456 O456

letter-probability matrix: alength= 4 w= 20 nsites= 62 E= 1.6e+080
 0.012 0.166 0.736 0.086
 0.016 0.88  0.083 0.021
 0.013 0.965 0.014 0.009
 0.89  0.012 0.025 0.072
 0.016 0.019 0.954 0.012
 0.293 0.16  0.45  0.097
 0.174 0.276 0.412 0.138
 0.257 0.324 0.305 0.114
 0.32  0.275 0.288 0.117
 0.233 0.276 0.32  0.17 
 0.269 0.144 0.446 0.141
 0.328 0.253 0.33  0.09 
 0.24  0.276 0.347 0.137
 0.322 0.132 0.417 0.13 
 0.173 0.321 0.403 0.103
 0.822 0.009 0.12  0.049
 0.024 0.018 0.952 0.006
 0.778 0.095 0.117 0.01 
 0.588 0.096 0.309 0.007
 0.619 0.166 0.2  0.014

MOTIF M457 O457

letter-probability matrix: alength= 4 w= 20 nsites= 21 E= 8.3e+035
 0.031 0.009 0.083 0.878
 0.021 0.06  0.817 0.102
 0.771 0.017 0.034 0.178
 0.049 0.037 0.855 0.059
 0.036 0.022 0.026 0.916
 0.069 0.327 0.172 0.432
 0.26  0.085 0.089 0.566
 0.137 0.357 0.223 0.283
 0.311 0.252 0.109 0.328
 0.296 0.091 0.194 0.42 
 0.232 0.249 0.143 0.376
 0.167 0.316 0.12  0.397
 0.265 0.354 0.08  0.301
 0.342 0.143 0.155 0.361
 0.165 0.403 0.212 0.221
 0.886 0.012 0.033 0.069
 0.09  0.018 0.873 0.018
 0.939 0.019 0.028 0.014
 0.908 0.013 0.04  0.038
 0.911 0.026 0.04  0.024

MOTIF M458 O458

letter-probability matrix: alength= 4 w= 20 nsites= 51 E= 1.5e+077
 0.937 0.027 0.021 0.014
 0.916 0.028 0.041 0.016
 0.924 0.033 0.027 0.016
 0.235 0.073 0.039 0.653
 0.736 0.032 0.174 0.058
 0.328 0.246 0.288 0.137
 0.358 0.156 0.21  0.276
 0.308 0.161 0.229 0.303
 0.294 0.311 0.134 0.261
 0.269 0.108 0.208 0.415
 0.227 0.114 0.129 0.531
 0.18  0.136 0.114 0.571
 0.225 0.135 0.137 0.503
 0.141 0.25  0.167 0.442
 0.189 0.135 0.104 0.571
 0.028 0.025 0.046 0.901
 0.013 0.027 0.024 0.936
 0.01  0.035 0.019 0.936
 0.014 0.049 0.035 0.902
 0.031 0.762 0.035 0.172

MOTIF M459 O459

letter-probability matrix: alength= 4 w= 20 nsites= 30 E= 2.3e+035
 0.04  0.01  0.925 0.026
 0.041 0.013 0.933 0.013
 0.917 0.049 0.023 0.011
 0.94  0.009 0.024 0.027
 0.027 0.024 0.937 0.011
 0.119 0.111 0.163 0.608
 0.25  0.101 0.562 0.086
 0.449 0.165 0.292 0.094
 0.253 0.117 0.249 0.381
 0.339 0.191 0.17  0.3 
 0.088 0.351 0.21  0.351
 0.172 0.217 0.107 0.504
 0.236 0.393 0.242 0.129
 0.346 0.258 0.196 0.2 
 0.294 0.356 0.279 0.071
 0.79  0.017 0.027 0.166
 0.087 0.033 0.837 0.043
 0.067 0.061 0.058 0.814
 0.061 0.782 0.139 0.017
 0.936 0.024 0.016 0.024

MOTIF M460 O460

letter-probability matrix: alength= 4 w= 20 nsites= 29 E= 9.3e+009
 0.018 0.942 0.023 0.017
 0.927 0.022 0.027 0.024
 0.021 0.02  0.941 0.018
 0.023 0.025 0.935 0.017
 0.019 0.9  0.061 0.021
 0.17  0.412 0.233 0.186
 0.164 0.307 0.413 0.116
 0.223 0.402 0.212 0.163
 0.229 0.242 0.373 0.156
 0.123 0.238 0.505 0.134
 0.261 0.385 0.238 0.116
 0.113 0.386 0.3  0.201
 0.216 0.41  0.229 0.146
 0.212 0.267 0.223 0.298
 0.108 0.22  0.357 0.315
 0.02  0.938 0.024 0.018
 0.026 0.936 0.02  0.018
 0.916 0.036 0.024 0.023
 0.019 0.022 0.939 0.02 
 0.021 0.041 0.92  0.018

MOTIF M461 O461

letter-probability matrix: alength= 4 w= 20 nsites= 55 E= 4.2e+025
 0.035 0.025 0.929 0.012
 0.053 0.897 0.036 0.013
 0.832 0.031 0.035 0.102
 0.01  0.019 0.961 0.011
 0.03  0.14  0.236 0.593
 0.077 0.134 0.495 0.295
 0.124 0.293 0.5  0.083
 0.174 0.479 0.245 0.102
 0.124 0.378 0.224 0.274
 0.233 0.176 0.405 0.185
 0.068 0.532 0.311 0.088
 0.171 0.236 0.399 0.193
 0.115 0.179 0.603 0.103
 0.171 0.379 0.342 0.108
 0.293 0.168 0.383 0.156
 0.016 0.893 0.039 0.052
 0.022 0.211 0.014 0.753
 0.012 0.054 0.163 0.772
 0.008 0.938 0.037 0.016
 0.044 0.923 0.008 0.025

MOTIF M462 O462

letter-probability matrix: alength= 4 w= 20 nsites= 30 E= 6.6e+031
 0.776 0.126 0.07  0.028
 0.011 0.939 0.027 0.023
 0.024 0.956 0.009 0.011
 0.902 0.041 0.016 0.041
 0.014 0.759 0.218 0.009
 0.615 0.112 0.146 0.127
 0.132 0.129 0.587 0.152
 0.188 0.191 0.523 0.098
 0.122 0.129 0.617 0.133
 0.293 0.118 0.446 0.143
 0.214 0.138 0.541 0.108
 0.15  0.308 0.346 0.196
 0.229 0.287 0.2  0.284
 0.141 0.296 0.39  0.174
 0.215 0.545 0.147 0.093
 0.667 0.011 0.222 0.1 
 0.021 0.035 0.937 0.008
 0.926 0.025 0.037 0.013
 0.05  0.013 0.928 0.009
 0.519 0.181 0.274 0.026

MOTIF M463 O463

letter-probability matrix: alength= 4 w= 20 nsites= 112 E= 6.1e-236
 0.003 0.678 0.312 0.006
 0.021 0.784 0.005 0.189
 0.006 0.004 0.029 0.96 
 0.003 0.003 0.99  0.004
 0.004 0.005 0.984 0.008
 0.031 0.832 0.115 0.023
 0.36  0.239 0.043 0.359
 0.163 0.154 0.664 0.02 
 0.1  0.323 0.516 0.061
 0.024 0.618 0.315 0.043
 0.589 0.047 0.05  0.314
 0.025 0.052 0.84  0.083
 0.067 0.876 0.031 0.027
 0.033 0.915 0.029 0.022
 0.842 0.031 0.108 0.019
 0.242 0.02  0.734 0.003
 0.006 0.237 0.755 0.002
 0.744 0.007 0.246 0.004
 0.549 0.035 0.413 0.003
 0.419 0.026 0.553 0.003

MOTIF M464 O464

letter-probability matrix: alength= 4 w= 20 nsites= 16 E= 2.1e+019
 0.893 0.026 0.047 0.034
 0.939 0.018 0.027 0.015
 0.937 0.018 0.032 0.014
 0.695 0.054 0.231 0.02 
 0.044 0.9  0.023 0.033
 0.289 0.456 0.103 0.152
 0.585 0.114 0.155 0.145
 0.272 0.301 0.308 0.118
 0.355 0.215 0.156 0.273
 0.169 0.119 0.418 0.295
 0.117 0.259 0.515 0.109
 0.35  0.301 0.102 0.247
 0.128 0.364 0.295 0.213
 0.113 0.346 0.293 0.247
 0.132 0.547 0.125 0.196
 0.025 0.029 0.017 0.93 
 0.012 0.029 0.93  0.029
 0.016 0.014 0.05  0.92 
 0.013 0.011 0.959 0.017
 0.018 0.017 0.921 0.044

MOTIF M465 O465

letter-probability matrix: alength= 4 w= 20 nsites= 61 E= 1.4e+056
 0.057 0.011 0.825 0.108
 0.203 0.02  0.755 0.022
 0.058 0.005 0.925 0.012
 0.034 0.018 0.944 0.005
 0.745 0.03  0.206 0.019
 0.3  0.08  0.474 0.146
 0.303 0.114 0.476 0.107
 0.135 0.31  0.37  0.185
 0.145 0.068 0.344 0.442
 0.18  0.212 0.569 0.039
 0.327 0.235 0.367 0.071
 0.527 0.115 0.272 0.086
 0.398 0.174 0.346 0.082
 0.604 0.086 0.193 0.116
 0.124 0.033 0.672 0.171
 0.018 0.018 0.959 0.005
 0.923 0.031 0.039 0.007
 0.902 0.032 0.059 0.006
 0.885 0.024 0.082 0.009
 0.108 0.788 0.088 0.016

MOTIF M466 O466

letter-probability matrix: alength= 4 w= 20 nsites= 18 E= 1.9e+014
 0.018 0.022 0.014 0.946
 0.023 0.944 0.019 0.014
 0.941 0.029 0.009 0.02 
 0.017 0.046 0.023 0.914
 0.015 0.012 0.072 0.901
 0.061 0.107 0.089 0.742
 0.124 0.513 0.113 0.251
 0.321 0.333 0.127 0.219
 0.32  0.153 0.38  0.147
 0.198 0.569 0.097 0.136
 0.688 0.102 0.072 0.139
 0.599 0.157 0.162 0.082
 0.111 0.194 0.083 0.611
 0.268 0.164 0.454 0.113
 0.652 0.113 0.117 0.117
 0.045 0.91  0.025 0.02 
 0.09  0.009 0.012 0.889
 0.023 0.014 0.95  0.014
 0.763 0.022 0.028 0.186
 0.941 0.016 0.028 0.015

MOTIF M467 O467

letter-probability matrix: alength= 4 w= 20 nsites= 41 E= 1.0e+028
 0.52  0.091 0.37  0.019
 0.014 0.935 0.034 0.018
 0.796 0.046 0.031 0.126
 0.039 0.898 0.055 0.008
 0.918 0.038 0.03  0.014
 0.16  0.182 0.581 0.077
 0.132 0.176 0.468 0.224
 0.131 0.169 0.52  0.18 
 0.227 0.446 0.142 0.185
 0.132 0.331 0.313 0.224
 0.148 0.143 0.368 0.341
 0.1  0.465 0.347 0.089
 0.406 0.255 0.223 0.116
 0.226 0.212 0.473 0.088
 0.245 0.123 0.429 0.203
 0.011 0.037 0.933 0.019
 0.022 0.915 0.034 0.029
 0.021 0.95  0.015 0.014
 0.037 0.164 0.023 0.777
 0.008 0.877 0.1  0.015

MOTIF M468 O468

letter-probability matrix: alength= 4 w= 20 nsites= 82 E= 1.0e+082
 0.095 0.477 0.06  0.368
 0.033 0.941 0.007 0.018
 0.895 0.004 0.005 0.096
 0.044 0.066 0.858 0.033
 0.921 0.008 0.047 0.024
 0.126 0.139 0.394 0.34 
 0.272 0.107 0.109 0.512
 0.162 0.125 0.239 0.474
 0.253 0.328 0.13  0.289
 0.161 0.142 0.136 0.561
 0.222 0.148 0.197 0.432
 0.311 0.109 0.196 0.383
 0.256 0.109 0.1  0.535
 0.145 0.067 0.177 0.611
 0.115 0.326 0.094 0.464
 0.125 0.015 0.041 0.819
 0.568 0.027 0.359 0.046
 0.939 0.02  0.033 0.008
 0.95  0.015 0.017 0.018
 0.862 0.023 0.02  0.094

MOTIF M469 O469

letter-probability matrix: alength= 4 w= 20 nsites= 19 E= 1.0e+028
 0.05  0.072 0.85  0.027
 0.026 0.019 0.014 0.941
 0.01  0.016 0.013 0.961
 0.016 0.016 0.018 0.95 
 0.015 0.937 0.018 0.029
 0.447 0.29  0.082 0.181
 0.148 0.306 0.305 0.241
 0.125 0.24  0.179 0.457
 0.141 0.155 0.218 0.486
 0.142 0.217 0.242 0.399
 0.231 0.378 0.202 0.189
 0.274 0.152 0.263 0.311
 0.161 0.302 0.377 0.16 
 0.163 0.212 0.257 0.368
 0.168 0.386 0.134 0.313
 0.039 0.122 0.033 0.806
 0.866 0.012 0.041 0.081
 0.094 0.067 0.813 0.026
 0.929 0.036 0.018 0.016
 0.928 0.024 0.029 0.019

MOTIF M470 O470

letter-probability matrix: alength= 4 w= 20 nsites= 35 E= 2.2e+061
 0.858 0.01  0.067 0.065
 0.03  0.044 0.916 0.009
 0.068 0.004 0.169 0.758
 0.02  0.045 0.927 0.007
 0.867 0.038 0.066 0.03 
 0.359 0.13  0.418 0.093
 0.348 0.236 0.203 0.214
 0.362 0.215 0.262 0.161
 0.266 0.224 0.247 0.263
 0.262 0.121 0.426 0.192
 0.258 0.122 0.393 0.227
 0.36  0.178 0.208 0.254
 0.365 0.251 0.283 0.101
 0.283 0.292 0.321 0.103
 0.218 0.516 0.209 0.057
 0.921 0.007 0.023 0.048
 0.072 0.049 0.867 0.012
 0.628 0.298 0.041 0.033
 0.096 0.01  0.192 0.701
 0.016 0.016 0.878 0.091

MOTIF M471 O471

letter-probability matrix: alength= 4 w= 20 nsites= 41 E= 1.7e+018
 0.893 0.042 0.044 0.022
 0.02  0.01  0.955 0.015
 0.055 0.017 0.921 0.007
 0.889 0.081 0.021 0.009
 0.838 0.01  0.142 0.011
 0.183 0.06  0.715 0.042
 0.126 0.514 0.208 0.152
 0.106 0.172 0.291 0.43 
 0.132 0.408 0.233 0.227
 0.122 0.424 0.265 0.188
 0.08  0.251 0.505 0.164
 0.128 0.255 0.226 0.391
 0.191 0.285 0.343 0.18 
 0.09  0.117 0.273 0.52 
 0.086 0.599 0.207 0.108
 0.019 0.016 0.044 0.921
 0.012 0.057 0.918 0.014
 0.02  0.012 0.158 0.809
 0.008 0.007 0.973 0.012
 0.062 0.055 0.865 0.018

MOTIF M472 O472

letter-probability matrix: alength= 4 w= 20 nsites= 25 E= 3.7e+037
 0.031 0.023 0.928 0.018
 0.959 0.011 0.015 0.015
 0.948 0.018 0.021 0.013
 0.922 0.022 0.028 0.028
 0.029 0.054 0.035 0.882
 0.119 0.199 0.354 0.328
 0.506 0.161 0.105 0.228
 0.365 0.179 0.18  0.276
 0.441 0.105 0.314 0.14 
 0.27  0.482 0.152 0.095
 0.511 0.181 0.133 0.175
 0.253 0.158 0.211 0.377
 0.177 0.164 0.278 0.381
 0.282 0.174 0.26  0.284
 0.263 0.237 0.183 0.318
 0.039 0.025 0.243 0.693
 0.895 0.023 0.065 0.017
 0.959 0.012 0.016 0.012
 0.954 0.017 0.015 0.014
 0.935 0.013 0.023 0.029

MOTIF M473 O473

letter-probability matrix: alength= 4 w= 20 nsites= 13 E= 1.4e+021
 0.027 0.92  0.029 0.024
 0.041 0.033 0.019 0.907
 0.02  0.029 0.913 0.038
 0.02  0.928 0.026 0.027
 0.036 0.062 0.068 0.834
 0.11  0.166 0.534 0.19 
 0.218 0.308 0.16  0.315
 0.37  0.298 0.17  0.162
 0.147 0.214 0.414 0.225
 0.22  0.431 0.216 0.133
 0.2  0.251 0.297 0.252
 0.36  0.254 0.209 0.178
 0.362 0.265 0.212 0.161
 0.267 0.154 0.293 0.286
 0.227 0.455 0.202 0.115
 0.92  0.023 0.027 0.031
 0.032 0.018 0.929 0.021
 0.075 0.028 0.872 0.024
 0.868 0.082 0.032 0.018
 0.89  0.039 0.036 0.035

MOTIF M474 O474

letter-probability matrix: alength= 4 w= 20 nsites= 19 E= 5.6e+029
 0.822 0.022 0.085 0.071
 0.093 0.59  0.298 0.018
 0.928 0.019 0.029 0.025
 0.905 0.031 0.047 0.017
 0.934 0.015 0.03  0.021
 0.159 0.184 0.486 0.171
 0.221 0.187 0.172 0.42 
 0.15  0.198 0.51  0.142
 0.56  0.145 0.138 0.156
 0.322 0.196 0.204 0.278
 0.169 0.158 0.239 0.434
 0.133 0.143 0.439 0.285
 0.233 0.216 0.137 0.415
 0.348 0.157 0.153 0.341
 0.083 0.446 0.124 0.347
 0.035 0.037 0.014 0.914
 0.016 0.877 0.024 0.083
 0.027 0.023 0.013 0.937
 0.013 0.917 0.033 0.037
 0.073 0.027 0.012 0.888

MOTIF M475 O475

letter-probability matrix: alength= 4 w= 20 nsites= 35 E= 1.7e+017
 0.027 0.018 0.945 0.011
 0.898 0.009 0.06  0.034
 0.017 0.007 0.965 0.012
 0.044 0.012 0.753 0.192
 0.92  0.023 0.047 0.01 
 0.72  0.072 0.111 0.097
 0.118 0.088 0.629 0.165
 0.092 0.116 0.282 0.51 
 0.145 0.059 0.674 0.121
 0.74  0.066 0.112 0.082
 0.544 0.079 0.287 0.09 
 0.715 0.122 0.069 0.094
 0.147 0.08  0.567 0.206
 0.535 0.068 0.292 0.105
 0.493 0.135 0.281 0.091
 0.922 0.022 0.018 0.038
 0.879 0.025 0.086 0.011
 0.035 0.01  0.03  0.925
 0.017 0.02  0.953 0.01 
 0.95  0.018 0.02  0.012

MOTIF M476 O476

letter-probability matrix: alength= 4 w= 20 nsites= 10 E= 6.4e+023
 0.05  0.907 0.017 0.026
 0.824 0.026 0.011 0.139
 0.045 0.041 0.03  0.884
 0.021 0.018 0.017 0.944
 0.041 0.815 0.023 0.121
 0.408 0.104 0.094 0.395
 0.162 0.415 0.245 0.178
 0.22  0.149 0.19  0.442
 0.225 0.178 0.275 0.322
 0.317 0.096 0.109 0.479
 0.361 0.113 0.284 0.242
 0.375 0.198 0.132 0.295
 0.267 0.102 0.126 0.505
 0.152 0.328 0.288 0.232
 0.313 0.245 0.099 0.344
 0.032 0.015 0.02  0.933
 0.017 0.028 0.022 0.933
 0.023 0.061 0.033 0.883
 0.032 0.082 0.039 0.847
 0.828 0.055 0.058 0.058

MOTIF M477 O477

letter-probability matrix: alength= 4 w= 20 nsites= 41 E= 1.1e+016
 0.029 0.14  0.807 0.024
 0.023 0.861 0.107 0.009
 0.892 0.024 0.032 0.052
 0.009 0.009 0.97  0.011
 0.017 0.863 0.055 0.065
 0.124 0.144 0.258 0.474
 0.059 0.311 0.53  0.1 
 0.241 0.543 0.115 0.101
 0.077 0.297 0.167 0.459
 0.066 0.13  0.544 0.261
 0.136 0.37  0.41  0.084
 0.204 0.266 0.272 0.258
 0.241 0.511 0.158 0.089
 0.26  0.111 0.154 0.474
 0.095 0.046 0.697 0.162
 0.013 0.017 0.963 0.008
 0.719 0.2  0.073 0.008
 0.88  0.03  0.083 0.007
 0.86  0.077 0.048 0.014
 0.022 0.907 0.03  0.041

MOTIF M478 O478

letter-probability matrix: alength= 4 w= 20 nsites= 86 E= 7.9e+056
 0.055 0.056 0.87  0.019
 0.891 0.065 0.039 0.005
 0.947 0.019 0.027 0.006
 0.946 0.013 0.032 0.01 
 0.128 0.085 0.104 0.683
 0.202 0.263 0.272 0.263
 0.323 0.208 0.305 0.164
 0.17  0.235 0.142 0.453
 0.248 0.207 0.26  0.285
 0.583 0.091 0.156 0.17 
 0.287 0.16  0.306 0.248
 0.167 0.104 0.193 0.537
 0.103 0.264 0.062 0.571
 0.092 0.082 0.045 0.78 
 0.123 0.368 0.121 0.388
 0.725 0.121 0.106 0.048
 0.023 0.819 0.012 0.146
 0.01  0.013 0.004 0.973
 0.006 0.015 0.029 0.95 
 0.007 0.84  0.011 0.142

MOTIF M479 O479

letter-probability matrix: alength= 4 w= 20 nsites= 19 E= 4.4e+028
 0.88  0.012 0.09  0.017
 0.024 0.015 0.937 0.024
 0.613 0.08  0.295 0.012
 0.911 0.018 0.045 0.026
 0.029 0.022 0.933 0.015
 0.32  0.152 0.385 0.143
 0.197 0.195 0.314 0.295
 0.234 0.184 0.446 0.137
 0.31  0.236 0.337 0.118
 0.127 0.216 0.18  0.477
 0.185 0.411 0.215 0.188
 0.262 0.158 0.304 0.275
 0.138 0.167 0.549 0.146
 0.251 0.189 0.423 0.137
 0.238 0.369 0.254 0.139
 0.617 0.237 0.03  0.116
 0.019 0.935 0.021 0.026
 0.018 0.955 0.012 0.016
 0.856 0.039 0.038 0.067
 0.023 0.926 0.029 0.022

MOTIF M480 O480

letter-probability matrix: alength= 4 w= 20 nsites= 52 E= 4.7e+073
 0.04  0.903 0.029 0.028
 0.85  0.049 0.007 0.094
 0.011 0.022 0.027 0.94 
 0.009 0.011 0.012 0.969
 0.012 0.017 0.009 0.962
 0.087 0.357 0.117 0.439
 0.184 0.208 0.1  0.508
 0.255 0.168 0.181 0.397
 0.194 0.074 0.14  0.592
 0.258 0.156 0.156 0.43 
 0.417 0.13  0.099 0.354
 0.264 0.305 0.109 0.322
 0.408 0.093 0.171 0.328
 0.334 0.158 0.314 0.194
 0.362 0.279 0.158 0.201
 0.336 0.048 0.07  0.546
 0.789 0.035 0.077 0.098
 0.85  0.025 0.061 0.064
 0.29  0.644 0.052 0.014
 0.93  0.036 0.011 0.023

MOTIF M481 O481

letter-probability matrix: alength= 4 w= 20 nsites= 77 E= 2.1e+054
 0.928 0.033 0.018 0.021
 0.812 0.082 0.088 0.018
 0.199 0.006 0.181 0.615
 0.047 0.174 0.751 0.028
 0.789 0.168 0.016 0.027
 0.471 0.182 0.206 0.141
 0.446 0.131 0.287 0.136
 0.39  0.309 0.187 0.113
 0.668 0.051 0.054 0.227
 0.202 0.047 0.519 0.232
 0.088 0.509 0.242 0.161
 0.312 0.204 0.042 0.442
 0.145 0.251 0.246 0.359
 0.085 0.147 0.076 0.692
 0.115 0.596 0.083 0.205
 0.831 0.018 0.042 0.109
 0.013 0.941 0.014 0.033
 0.012 0.044 0.004 0.94 
 0.009 0.013 0.027 0.951
 0.009 0.793 0.02  0.178

MOTIF M482 O482

letter-probability matrix: alength= 4 w= 20 nsites= 75 E= 2.6e+018
 0.789 0.12  0.076 0.015
 0.014 0.009 0.966 0.011
 0.025 0.015 0.951 0.009
 0.786 0.066 0.141 0.008
 0.57  0.034 0.388 0.008
 0.23  0.17  0.543 0.058
 0.164 0.39  0.363 0.083
 0.105 0.144 0.563 0.189
 0.059 0.553 0.259 0.128
 0.243 0.41  0.186 0.161
 0.136 0.485 0.22  0.16 
 0.094 0.21  0.373 0.323
 0.096 0.341 0.445 0.118
 0.121 0.652 0.124 0.103
 0.327 0.131 0.207 0.335
 0.018 0.13  0.823 0.029
 0.018 0.943 0.026 0.013
 0.009 0.961 0.021 0.009
 0.772 0.178 0.009 0.04 
 0.019 0.72  0.247 0.013

MOTIF M483 O483

letter-probability matrix: alength= 4 w= 20 nsites= 27 E= 9.4e+050
 0.028 0.023 0.016 0.933
 0.046 0.044 0.036 0.875
 0.565 0.082 0.037 0.317
 0.264 0.036 0.036 0.664
 0.799 0.089 0.046 0.066
 0.53  0.111 0.126 0.233
 0.505 0.093 0.108 0.294
 0.415 0.126 0.268 0.191
 0.489 0.134 0.215 0.162
 0.457 0.14  0.217 0.186
 0.255 0.137 0.387 0.22 
 0.407 0.172 0.279 0.142
 0.376 0.173 0.253 0.199
 0.535 0.109 0.161 0.195
 0.307 0.294 0.304 0.095
 0.89  0.01  0.024 0.076
 0.05  0.02  0.904 0.026
 0.927 0.024 0.037 0.012
 0.947 0.021 0.019 0.012
 0.941 0.023 0.021 0.016

MOTIF M484 O484

letter-probability matrix: alength= 4 w= 20 nsites= 65 E= 3.0e+027
 0.918 0.005 0.038 0.038
 0.161 0.015 0.811 0.013
 0.94  0.015 0.035 0.011
 0.964 0.014 0.014 0.007
 0.903 0.011 0.071 0.015
 0.34  0.106 0.428 0.126
 0.485 0.183 0.224 0.107
 0.669 0.112 0.097 0.122
 0.452 0.077 0.33  0.14 
 0.659 0.133 0.069 0.139
 0.414 0.189 0.26  0.137
 0.318 0.088 0.168 0.426
 0.372 0.206 0.243 0.178
 0.594 0.167 0.116 0.122
 0.369 0.275 0.193 0.163
 0.022 0.014 0.007 0.957
 0.007 0.022 0.012 0.958
 0.013 0.024 0.016 0.948
 0.019 0.942 0.015 0.024
 0.898 0.048 0.01  0.044
