# Supplementary material for: Motif signatures in stretch enhancers are enriched for disease-associated genetic variants
Source: Epigenetics Chromatin. 2015 Jul 16;8:23. doi: 10.1186/s13072-015-0015-7 (PMC4502539; doi:10.1186/s13072-015-0015-7)
Supplement: Additional file 4: — De novo motif disocvery results. Zip archive of de novo motif discovery results. Discovered motifs are condensed in MEME Minimal Motif Format. TOMTOM output HTML files documenting the comparison of the discovered motifs to known motifs and CentriMo output text files detailing the enrichment of the discovered motifs in SE or TE DHS sequences are also included. File names indicate the type of sequences used for the motif discovery, including the method of footprinting. Can be downloaded at http://fusion.nhgri.nih.gov/files/se-motifs/AdditionalFile4.zip. [file 13072_2015_15_MOESM4_ESM.zip › AdditionalFile4/H1ES.SE.vs.H1ES_Footprints_ConcatenatedEnhancers_SingleHitWellington.meme.CentriMo.txt]

# WARNING: this file is not sorted!
# db	id alt	E-value	adj_p-value	log_adj_p-value	bin_location	bin_width	total_width	sites_in_bin	total_sites	p_success	p-value	mult_tests
1	M1 O1	1.8e-032	6.0e-035	-78.79	0.0	123	989	446	1893	0.12437	1.7e-040	358644
1	M2 O2	1.1e-122	3.7e-125	-286.51	0.0	186	988	1313	3649	0.18826	8.8e-131	424473
1	M3 O3	4.1e-020	1.4e-022	-50.35	0.0	161	989	278	893	0.16279	3.8e-028	354692
1	M5 O5	1.3e-018	4.3e-021	-46.89	0.0	114	988	210	847	0.11538	1.2e-026	370736
1	M6 O6	1.1e-015	3.9e-018	-40.09	0.0	153	989	912	4295	0.15470	1.0e-023	380874
1	M7 O7	1.7e-138	5.6e-141	-322.95	0.0	187	989	1968	5970	0.18908	1.8e-146	312208
1	M8 O8	1.0e-036	3.4e-039	-88.58	0.0	152	984	279	773	0.15447	7.4e-045	455157
1	M9 O9	6.4e-024	2.2e-026	-59.10	0.0	213	989	386	1026	0.21537	5.7e-032	381862
1	M10 O10	3.9e-015	1.3e-017	-38.87	0.0	156	990	230	767	0.15758	4.2e-023	314184
1	M11 O11	1.7e-054	5.7e-057	-129.51	0.0	158	988	159	255	0.15992	1.8e-062	308618
1	M14 O14	1.1e-048	3.7e-051	-116.12	0.0	195	989	517	1346	0.19717	1.9e-056	200564
1	M15 O15	1.5e-004	5.2e-007	-14.47	0.0	390	990	362	692	0.39394	4.3e-012	121524
1	M16 O16	5.1e-019	1.7e-021	-47.81	0.0	219	989	283	707	0.22144	1.0e-026	164008
1	M17 O17	5.9e-028	2.0e-030	-68.39	0.0	195	989	278	685	0.19717	5.4e-036	371488
1	M18 O18	1.5e-012	5.0e-015	-32.92	0.0	213	989	387	1167	0.21537	3.3e-020	154128
1	M19 O19	3.9e-002	1.3e-004	-8.93	0.0	137	989	198	929	0.13852	5.1e-010	257374
1	M20 O20	1.2e-022	4.2e-025	-56.14	0.0	170	986	90	153	0.17241	1.0e-030	402456
1	M23 O23	2.2e-031	7.5e-034	-76.28	0.0	156	986	208	523	0.15822	1.7e-039	440832
1	M25 O25	2.3e-049	7.7e-052	-117.69	0.0	184	990	1493	5442	0.18586	2.6e-057	292942
1	M27 O27	3.2e-007	1.1e-009	-20.66	0.0	125	989	96	338	0.12639	1.1e-014	99294
1	M28 O28	6.6e-020	2.2e-022	-49.86	0.0	160	988	127	293	0.16194	5.3e-028	422008
1	M29 O29	1.0e-023	3.4e-026	-58.64	0.0	133	985	133	340	0.13503	7.9e-032	432960
1	M31 O31	2.8e-023	9.5e-026	-57.61	0.0	405	989	1953	3893	0.40950	2.6e-031	368030
1	M32 O32	4.0e-087	1.4e-089	-204.63	0.0	183	989	1336	4199	0.18504	3.9e-095	347776
1	M33 O33	7.4e-009	2.5e-011	-24.42	0.0	254	990	1526	4942	0.25657	8.9e-017	279110
1	M34 O34	1.2e-037	4.1e-040	-90.70	0.0	212	990	982	3022	0.21414	2.0e-045	207480
1	M35 O35	1.4e-026	4.7e-029	-65.23	0.0	83	989	89	247	0.08392	1.3e-033	35568
1	M36 O36	1.1e-021	3.7e-024	-53.95	0.0	112	990	288	1282	0.11313	1.2e-029	320606
1	M37 O37	1.5e-026	5.1e-029	-65.14	0.0	309	989	1358	3282	0.31244	1.4e-034	362596
1	M38 O38	7.1e-011	2.4e-013	-29.06	0.0	144	990	134	429	0.14545	1.5e-018	158574
1	M41 O41	2.4e-002	8.2e-005	-9.41	0.0	286	988	138	303	0.28947	7.0e-010	116348
1	M52 O52	2.4e-016	8.2e-019	-41.65	0.0	234	992	1745	5965	0.23589	5.6e-024	146520
1	M53 O53	1.3e-026	4.4e-029	-65.29	0.0	119	991	117	293	0.12008	7.9e-034	55440
1	M54 O54	3.3e-004	1.1e-006	-13.72	0.0	251	991	237	629	0.25328	5.8e-012	189585
1	M55 O55	1.9e-009	6.5e-012	-25.76	0.0	195	991	1155	4680	0.19677	3.1e-017	210375
1	M57 O57	3.2e-021	1.1e-023	-52.89	0.0	257	991	1729	5263	0.25933	4.2e-029	255420
1	M58 O58	6.3e-008	2.1e-010	-22.27	0.0	217	989	113	254	0.21941	1.2e-015	180804
1	M61 O61	6.5e-015	2.2e-017	-38.36	0.0	193	991	464	1558	0.19475	1.4e-022	156420
1	M62 O62	2.2e-016	7.5e-019	-41.74	0.0	355	991	1809	4166	0.35822	3.9e-024	193545
1	M63 O63	2.6e-059	8.6e-062	-140.61	0.0	221	991	1095	3032	0.22301	9.0e-067	95535
1	M64 O64	6.1e-017	2.0e-019	-43.03	0.0	238	992	1332	4330	0.23992	2.3e-024	90585
1	M65 O65	5.6e-111	1.9e-113	-259.55	0.0	232	992	1849	4830	0.23387	2.5e-118	75735
1	M66 O66	1.0e-031	3.4e-034	-77.05	0.0	202	990	1484	5303	0.20404	9.0e-040	382850
1	M71 O71	1.4e-032	4.8e-035	-79.03	0.0	77	989	130	449	0.07786	4.9e-040	96824
1	M74 O74	3.7e-016	1.2e-018	-41.23	0.0	147	987	283	1049	0.14894	4.4e-024	278545
1	M75 O75	1.8e-021	6.0e-024	-53.47	0.0	182	988	277	784	0.18421	3.2e-029	187833
1	M77 O77	8.1e-034	2.7e-036	-81.89	0.0	74	988	117	371	0.07490	7.8e-042	352495
1	M80 O80	1.1e-008	3.6e-011	-24.04	0.0	100	986	36	75	0.10142	9.5e-017	382284
1	M82 O82	6.5e-008	2.2e-010	-22.24	0.0	211	987	122	289	0.21378	1.4e-015	153816
1	M83 O83	1.4e-059	4.7e-062	-141.21	0.0	227	989	1919	5827	0.22952	1.3e-067	366054
1	M84 O84	7.1e-036	2.4e-038	-86.63	0.0	169	987	1136	4476	0.17123	4.3e-044	551174
1	M86 O86	2.7e-011	9.2e-014	-30.02	0.0	210	986	142	329	0.21298	5.1e-019	180564
1	M87 O87	2.8e-009	9.4e-012	-25.39	0.0	297	987	461	1095	0.30091	3.4e-017	279531
1	M88 O88	1.6e-052	5.3e-055	-124.98	0.0	223	985	1042	2880	0.22640	1.2e-060	434436
1	M90 O90	8.7e-009	2.9e-011	-24.25	0.0	183	987	651	2592	0.18541	7.5e-017	390456
1	M91 O91	6.0e-015	2.0e-017	-38.45	0.0	90	986	64	180	0.09128	2.5e-022	80688
1	M94 O94	2.8e-015	9.3e-018	-39.21	0.0	149	985	45	66	0.15127	3.8e-022	24600
1	M97 O97	1.2e-055	4.1e-058	-132.14	0.0	220	984	1291	3750	0.22358	7.6e-064	541573
1	M101 O101	5.0e-099	1.7e-101	-232.04	0.0	158	984	1503	5377	0.16057	3.2e-107	522915
1	M102 O102	6.6e-010	2.2e-012	-26.83	0.0	182	982	412	1491	0.18534	6.1e-018	364560
1	M104 O104	3.3e-029	1.1e-031	-71.27	0.0	200	984	1622	5961	0.20325	2.3e-037	482162
1	M108 O108	4.2e-059	1.4e-061	-140.12	0.0	218	982	1428	4217	0.22200	2.8e-067	490980
1	M112 O112	4.3e-004	1.4e-006	-13.45	0.0	136	992	107	405	0.13710	1.1e-011	132660
1	M113 O113	5.3e-026	1.8e-028	-63.90	0.0	202	992	292	738	0.20363	7.9e-033	22275
1	M114 O114	3.4e-046	1.2e-048	-110.38	0.0	164	992	1152	4510	0.16532	3.0e-053	38610
1	M115 O115	3.6e-036	1.2e-038	-87.31	0.0	146	992	1264	5889	0.14718	9.4e-044	128700
1	M116 O116	4.4e-003	1.5e-005	-11.11	0.0	232	992	60	123	0.23387	7.6e-010	19800
1	M117 O117	7.0e-010	2.3e-012	-26.78	0.0	246	992	1373	4524	0.24798	1.4e-017	163350
1	M120 O120	5.1e-099	1.7e-101	-232.02	0.0	198	992	1467	4278	0.19960	4.2e-106	40590
1	M121 O121	1.2e-031	4.0e-034	-76.90	0.0	172	992	1179	4747	0.17339	6.7e-039	59895
1	M123 O123	5.4e-072	1.8e-074	-169.80	0.0	236	992	1663	4594	0.23790	3.1e-079	57420
1	M124 O124	2.6e-043	8.9e-046	-103.73	0.0	290	992	2169	5627	0.29234	7.8e-051	113850
1	M126 O126	6.9e-064	2.3e-066	-151.13	0.0	247	991	1322	3405	0.24924	2.2e-071	104940
1	M127 O127	3.6e-160	1.2e-162	-372.82	0.0	181	991	1640	4634	0.18264	6.3e-168	195525
1	M128 O128	7.5e-003	2.5e-005	-10.59	0.0	319	991	543	1357	0.32190	9.6e-010	26235
1	M133 O133	5.1e-010	1.7e-012	-27.10	0.0	109	991	156	697	0.10999	6.6e-018	258885
1	M137 O137	1.5e-034	5.2e-037	-83.56	0.0	231	991	1191	3576	0.23310	4.2e-042	121275
1	M138 O138	2.9e-096	9.9e-099	-225.66	0.0	201	991	1651	4932	0.20283	5.8e-104	169785
1	M140 O140	2.9e-002	9.7e-005	-9.24	0.0	218	990	365	1231	0.22020	2.7e-010	354692
1	M141 O141	1.9e-015	6.5e-018	-39.57	0.0	184	990	1245	5159	0.18586	2.5e-023	263796
1	M142 O142	1.9e-073	6.2e-076	-173.17	0.0	264	990	1496	3620	0.26667	2.5e-081	247988
1	M143 O143	1.8e-077	6.0e-080	-182.42	0.0	232	990	1396	3688	0.23434	2.4e-085	251446
1	M144 O144	1.5e-071	4.9e-074	-168.80	0.0	242	990	1994	5575	0.24444	1.6e-079	310232
1	M145 O145	2.2e-009	7.6e-012	-25.61	0.0	294	990	1792	5092	0.29697	1.9e-017	393718
1	M147 O147	3.1e-090	1.1e-092	-211.78	0.0	236	990	1506	3852	0.23838	4.3e-098	244036
1	M148 O148	1.2e-012	4.0e-015	-33.14	0.0	292	990	1891	5350	0.29495	1.4e-020	279604
1	M149 O149	2.0e-032	6.8e-035	-78.67	0.0	240	990	1332	3963	0.24242	2.6e-040	266266
1	M153 O153	3.0e-017	1.0e-019	-43.73	0.0	243	989	847	2509	0.24570	3.2e-025	315172
1	M159 O159	4.6e-038	1.6e-040	-91.66	0.0	209	989	1014	3169	0.21132	5.1e-046	306280
1	M160 O160	9.7e-040	3.3e-042	-95.52	0.0	191	989	1458	5291	0.19312	8.0e-048	411008
1	M161 O161	4.5e-006	1.5e-008	-18.00	0.0	133	989	112	408	0.13448	7.1e-014	215878
1	M162 O162	1.3e-042	4.2e-045	-102.18	0.0	205	989	1204	3893	0.20728	1.1e-050	381862
1	M163 O163	5.7e-023	1.9e-025	-56.92	0.0	286	988	435	929	0.28947	1.0e-030	187340
1	M165 O165	1.9e-045	6.4e-048	-108.66	0.0	174	988	620	1935	0.17611	2.3e-053	278545
1	M167 O167	4.5e-018	1.5e-020	-45.64	0.0	262	988	1058	3000	0.26518	3.6e-026	417078
1	M170 O170	7.4e-041	2.5e-043	-98.09	0.0	192	988	1313	4622	0.19433	5.0e-049	501874
1	M172 O172	1.7e-063	5.6e-066	-150.25	0.0	190	988	1435	4777	0.19231	1.3e-071	445179
1	M174 O174	2.0e-007	6.7e-010	-21.12	0.0	160	988	1197	5963	0.16194	1.8e-015	381582
1	M176 O176	3.1e-051	1.0e-053	-122.01	0.0	256	988	2149	6083	0.25911	2.4e-059	431868
1	M177 O177	1.2e-003	4.0e-006	-12.43	0.0	84	988	90	506	0.08502	2.4e-011	166141
1	M180 O180	1.3e-054	4.5e-057	-129.75	0.0	250	988	1663	4557	0.25304	1.0e-062	440249
1	M181 O181	1.0e-059	3.5e-062	-141.51	0.0	195	987	1027	3110	0.19757	7.7e-068	454053
1	M183 O183	5.1e-041	1.7e-043	-98.47	0.0	205	987	1818	6372	0.20770	5.0e-049	342635
1	M184 O184	7.9e-017	2.7e-019	-42.77	0.0	231	987	744	2263	0.23404	7.0e-025	378624
1	M185 O185	6.3e-052	2.1e-054	-123.59	0.0	157	987	139	210	0.15907	6.8e-060	310097
1	M186 O186	5.2e-082	1.7e-084	-192.86	0.0	201	987	1655	5111	0.20365	4.0e-090	440742
1	M187 O187	2.9e-018	9.8e-021	-46.07	0.0	197	987	365	1085	0.19959	3.7e-026	268192
1	M188 O188	4.0e-008	1.3e-010	-22.73	0.0	159	987	127	389	0.16109	7.5e-016	179452
1	M192 O192	9.6e-080	3.2e-082	-187.64	0.0	207	987	1515	4484	0.20973	6.6e-088	486098
1	M193 O193	4.9e-022	1.6e-024	-54.77	0.0	213	987	476	1359	0.21581	4.1e-030	396865
1	M194 O194	2.3e-067	7.9e-070	-159.12	0.0	185	987	1647	5721	0.18744	1.2e-075	652732
1	M196 O196	1.3e-010	4.3e-013	-28.49	0.0	157	987	488	2095	0.15907	1.1e-018	370243
1	M197 O197	3.3e-064	1.1e-066	-151.88	0.0	193	987	1258	3984	0.19554	2.6e-072	427431
1	M199 O199	5.0e-016	1.7e-018	-40.93	0.0	237	987	1027	3224	0.24012	3.9e-024	435319
1	M201 O201	4.2e-060	1.4e-062	-142.43	0.0	268	986	2326	6233	0.27181	3.3e-068	423612
1	M202 O202	7.5e-091	2.5e-093	-213.21	0.0	234	986	1946	5303	0.23732	5.9e-099	432960
1	M204 O204	3.8e-006	1.3e-008	-18.17	0.0	260	986	780	2336	0.26369	2.9e-014	447720
1	M205 O205	3.9e-046	1.3e-048	-110.26	0.0	246	986	1490	4168	0.24949	2.9e-054	458052
1	M206 O206	1.5e-002	5.0e-005	-9.91	0.0	560	986	1282	2012	0.56795	1.3e-010	375888
1	M207 O207	2.9e-024	9.8e-027	-59.89	0.0	168	986	1286	5526	0.17039	2.1e-032	460512
1	M212 O212	4.6e-004	1.5e-006	-13.39	0.0	324	986	383	870	0.32860	4.6e-012	332100
1	M213 O213	9.0e-053	3.0e-055	-125.54	0.0	202	986	1583	5259	0.20487	5.7e-061	526440
1	M215 O215	1.2e-005	4.2e-008	-16.99	0.0	186	986	930	3941	0.18864	7.8e-014	537264
1	M217 O217	8.5e-028	2.9e-030	-68.02	0.0	157	985	186	462	0.15939	6.5e-036	444768
1	M220 O220	3.6e-052	1.2e-054	-124.16	0.0	185	985	1660	6057	0.18782	2.8e-060	434436
1	M221 O221	5.2e-104	1.8e-106	-243.51	0.0	231	985	2021	5453	0.23452	3.6e-112	485604
1	M223 O223	1.6e-004	5.4e-007	-14.42	0.0	301	985	34	41	0.30558	6.0e-012	91020
1	M227 O227	2.3e-017	7.8e-020	-44.00	0.0	243	985	1670	5403	0.24670	1.6e-025	479208
1	M229 O229	1.6e-028	5.4e-031	-69.70	0.0	237	985	940	2695	0.24061	1.2e-036	430500
1	M230 O230	8.5e-052	2.8e-054	-123.29	0.0	189	985	887	2746	0.19188	6.7e-060	425580
1	M231 O231	1.4e-035	4.6e-038	-85.98	0.0	227	985	1206	3641	0.23046	9.6e-044	475272
1	M233 O233	6.0e-017	2.0e-019	-43.04	0.0	183	985	536	1893	0.18579	5.0e-025	402456
1	M235 O235	1.0e-004	3.5e-007	-14.88	0.0	89	985	65	284	0.09036	2.5e-012	138252
1	M236 O236	3.5e-026	1.2e-028	-64.32	0.0	187	985	568	1840	0.18985	3.0e-034	383268
1	M238 O238	3.5e-003	1.2e-005	-11.34	0.0	148	984	501	2515	0.15041	2.7e-011	440918
1	M240 O240	4.1e-109	1.4e-111	-255.26	0.0	230	984	2241	6150	0.23374	3.2e-117	435517
1	M241 O241	1.1e-016	3.7e-019	-42.44	0.0	278	984	1819	5234	0.28252	8.4e-025	440918
1	M242 O242	6.9e-054	2.3e-056	-128.11	0.0	166	984	1202	4496	0.16870	5.1e-062	454175
1	M244 O244	6.7e-040	2.3e-042	-95.89	0.0	142	984	712	2877	0.14431	5.2e-048	436990
1	M245 O245	4.1e-044	1.4e-046	-105.59	0.0	158	984	1354	5668	0.16057	3.2e-052	435517
1	M246 O246	2.4e-030	8.2e-033	-73.89	0.0	276	984	1563	4192	0.28049	1.7e-038	480198
1	M249 O249	1.5e-065	4.9e-068	-154.98	0.0	236	984	2094	6102	0.23984	1.1e-073	435517
1	M254 O254	3.6e-067	1.2e-069	-158.69	0.0	228	984	1481	4132	0.23171	2.5e-075	485108
1	M255 O255	1.2e-005	3.9e-008	-17.07	0.0	228	984	69	130	0.23171	1.6e-013	244027
1	M256 O256	1.9e-030	6.5e-033	-74.11	0.0	318	984	1436	3336	0.32317	1.4e-038	454666
1	M258 O258	2.2e-003	7.4e-006	-11.81	0.0	132	984	181	829	0.13415	2.3e-011	318168
1	M259 O259	4.5e-072	1.5e-074	-169.97	0.0	196	984	1728	5656	0.19919	3.2e-080	472833
1	M260 O260	6.8e-022	2.3e-024	-54.44	0.0	172	984	1397	6009	0.17480	5.2e-030	437481
1	M263 O263	2.5e-103	8.3e-106	-241.96	0.0	228	984	1755	4631	0.23171	1.6e-111	517023
1	M264 O264	2.1e-020	7.1e-023	-51.00	0.0	171	983	648	2463	0.17396	1.5e-028	481671
1	M265 O265	2.4e-073	7.9e-076	-172.92	0.0	249	983	1553	3966	0.25331	1.7e-081	466450
1	M266 O266	5.3e-083	1.8e-085	-195.14	0.0	265	983	2208	5601	0.26958	3.7e-091	490018
1	M267 O267	6.2e-011	2.1e-013	-29.20	0.0	225	983	113	228	0.22889	1.5e-018	142881
1	M269 O269	7.7e-060	2.6e-062	-141.80	0.0	185	983	1303	4380	0.18820	4.7e-068	556794
1	M273 O273	4.1e-062	1.4e-064	-147.05	0.0	257	983	1380	3451	0.26144	3.0e-070	452211
1	M274 O274	1.6e-101	5.3e-104	-237.81	0.0	227	983	1339	3308	0.23093	1.0e-109	509658
1	M276 O276	7.6e-016	2.5e-018	-40.51	0.0	107	983	95	287	0.10885	7.0e-024	365304
1	M277 O277	7.5e-090	2.5e-092	-210.91	0.0	151	983	1609	6273	0.15361	5.8e-098	434535
1	M279 O279	8.8e-092	3.0e-094	-215.36	0.0	237	983	2101	5729	0.24110	6.8e-100	437481
1	M281 O281	8.0e-063	2.7e-065	-148.67	0.0	207	983	1303	3909	0.21058	5.6e-071	479707
1	M282 O282	1.1e-061	3.8e-064	-146.04	0.0	211	983	1787	5662	0.21465	7.8e-070	481671
1	M283 O283	1.5e-017	4.9e-020	-44.46	0.0	116	982	325	1531	0.11813	1.2e-025	392980
1	M284 O284	5.6e-045	1.9e-047	-107.58	0.0	188	982	1678	6176	0.19145	4.6e-053	409150
1	M285 O285	3.5e-089	1.2e-091	-209.36	0.0	192	982	1667	5252	0.19552	2.6e-097	459130
1	M286 O286	3.2e-012	1.1e-014	-32.15	0.0	136	982	571	2835	0.13849	2.5e-020	436590
1	M288 O288	2.7e-081	9.0e-084	-191.22	0.0	148	982	820	2703	0.15071	1.9e-089	465990
1	M290 O290	1.9e-071	6.2e-074	-168.56	0.0	216	982	1928	5902	0.21996	1.4e-079	441000
1	M293 O293	3.4e-082	1.1e-084	-193.28	0.0	160	982	1529	5694	0.16293	2.6e-090	441980
1	M295 O295	6.8e-016	2.3e-018	-40.62	0.0	236	982	1050	3307	0.24033	4.3e-024	526260
1	M299 O299	1.9e-088	6.5e-091	-207.66	0.0	194	982	1471	4451	0.19756	1.2e-096	538510
1	M300 O300	1.7e-037	5.8e-040	-90.35	0.0	208	982	952	2935	0.21181	9.8e-046	592900
1	M301 O301	2.9e-044	9.7e-047	-105.95	0.0	250	982	1560	4347	0.25458	2.1e-052	465010
