# Supplementary material for: Motif signatures in stretch enhancers are enriched for disease-associated genetic variants
Source: Epigenetics Chromatin. 2015 Jul 16;8:23. doi: 10.1186/s13072-015-0015-7 (PMC4502539; doi:10.1186/s13072-015-0015-7)
Supplement: Additional file 4: — De novo motif disocvery results. Zip archive of de novo motif discovery results. Discovered motifs are condensed in MEME Minimal Motif Format. TOMTOM output HTML files documenting the comparison of the discovered motifs to known motifs and CentriMo output text files detailing the enrichment of the discovered motifs in SE or TE DHS sequences are also included. File names indicate the type of sequences used for the motif discovery, including the method of footprinting. Can be downloaded at http://fusion.nhgri.nih.gov/files/se-motifs/AdditionalFile4.zip. [file 13072_2015_15_MOESM4_ESM.zip › AdditionalFile4/H1ES.SE.vs.H1ES_StretchEnhancersDHS.meme.CentriMo.txt]

# WARNING: this file is not sorted!
# db	id alt	E-value	adj_p-value	log_adj_p-value	bin_location	bin_width	total_width	sites_in_bin	total_sites	p_success	p-value	mult_tests
1	M1 O1	4.2e-180	1.6e-182	-418.60	0.0	193	987	2152	6026	0.19554	3.7e-188	432361
1	M2 O2	1.3e-111	5.1e-114	-260.87	0.0	181	987	1504	4604	0.18338	9.7e-120	522087
1	M3 O3	4.2e-123	1.6e-125	-287.37	0.0	163	987	1479	4812	0.16515	3.2e-131	495958
1	M4 O4	6.1e-127	2.3e-129	-296.20	0.0	245	985	1672	3881	0.24873	4.2e-135	542184
1	M5 O5	2.4e-138	8.9e-141	-322.48	0.0	174	984	1926	6173	0.17683	1.9e-146	463995
1	M6 O6	1.9e-131	7.1e-134	-306.59	0.0	216	988	1668	4291	0.21862	1.8e-139	400316
1	M7 O7	1.6e-007	6.0e-010	-21.24	0.0	204	988	109	255	0.20648	1.4e-015	437291
1	M8 O8	7.3e-128	2.8e-130	-298.32	0.0	151	987	1652	5905	0.15299	6.5e-136	427431
1	M9 O9	7.4e-148	2.8e-150	-344.37	0.0	216	986	2311	6306	0.21907	7.3e-156	378840
1	M10 O10	1.2e-014	4.3e-017	-37.68	0.0	170	986	72	130	0.17241	9.9e-023	437388
1	M11 O11	9.2e-091	3.5e-093	-212.90	0.0	134	986	1455	6170	0.13590	7.6e-099	456084
1	M12 O12	1.6e-081	5.9e-084	-191.65	0.0	186	988	1619	5355	0.18826	1.2e-089	491521
1	M15 O15	3.0e-063	1.1e-065	-149.55	0.0	181	989	1150	3801	0.18301	2.7e-071	412490
1	M16 O16	3.5e-007	1.3e-009	-20.44	0.0	281	989	162	333	0.28413	3.3e-015	406068
1	M17 O17	1.1e-080	4.2e-083	-189.67	0.0	188	988	1798	6056	0.19028	1.1e-088	397358
1	M18 O18	1.6e-051	5.8e-054	-122.57	0.0	185	987	669	1951	0.18744	1.9e-059	308618
1	M19 O19	3.9e-076	1.5e-078	-179.22	0.0	134	988	1257	5370	0.13563	3.7e-084	401302
1	M20 O20	1.0e-115	3.9e-118	-270.35	0.0	204	988	1991	5864	0.20648	1.0e-123	381089
1	M21 O21	2.6e-110	1.0e-112	-257.89	0.0	168	988	1305	4105	0.17004	2.2e-118	451588
1	M24 O24	7.0e-121	2.6e-123	-282.25	0.0	186	990	1534	4517	0.18788	1.2e-128	227734
1	M26 O26	8.6e-132	3.2e-134	-307.38	0.0	192	990	1860	5502	0.19394	1.1e-139	300352
1	M28 O28	3.2e-111	1.2e-113	-260.01	0.0	210	986	1770	4959	0.21298	2.4e-119	508236
1	M35 O35	1.5e-028	5.7e-031	-69.63	0.0	226	990	1510	4936	0.22828	2.0e-036	285532
1	M36 O36	1.9e-076	7.2e-079	-179.94	0.0	181	987	1510	5105	0.18338	1.4e-084	520608
1	M37 O37	7.4e-111	2.8e-113	-259.17	0.0	204	986	1990	5910	0.20690	5.7e-119	483636
1	M38 O38	5.5e-054	2.1e-056	-128.22	0.0	190	984	1126	3653	0.19309	4.1e-062	508676
1	M40 O40	7.5e-022	2.8e-024	-54.23	0.0	152	990	1167	5539	0.15354	9.2e-030	306280
1	M43 O43	2.0e-071	7.4e-074	-168.39	0.0	264	990	2170	5693	0.26667	2.5e-079	295412
1	M46 O46	7.9e-101	3.0e-103	-236.08	0.0	194	990	1899	5994	0.19596	9.5e-109	311714
1	M47 O47	2.4e-088	9.1e-091	-207.32	0.0	238	990	1133	2678	0.24040	5.0e-096	181298
1	M49 O49	1.7e-041	6.4e-044	-99.46	0.0	217	985	999	2944	0.22030	1.3e-049	480684
1	M50 O50	3.8e-055	1.4e-057	-130.90	0.0	184	984	1178	3958	0.18699	2.8e-063	513095
1	M51 O51	8.9e-006	3.3e-008	-17.22	0.0	260	982	266	674	0.26477	1.5e-013	223930
1	M53 O53	1.0e-103	3.9e-106	-242.72	0.0	183	983	1844	6015	0.18616	8.1e-112	475288
1	M57 O57	7.0e-059	2.6e-061	-139.48	0.0	229	991	1693	5003	0.23108	1.2e-066	220770
1	M58 O58	2.6e-061	9.7e-064	-145.10	0.0	203	991	1629	5308	0.20484	6.8e-069	143055
1	M59 O59	2.9e-039	1.1e-041	-94.31	0.0	211	991	1514	5060	0.21292	5.3e-047	208395
1	M60 O60	5.6e-101	2.1e-103	-236.42	0.0	223	991	1813	4986	0.22503	1.1e-108	186120
1	M61 O61	7.4e-025	2.8e-027	-61.15	0.0	218	992	934	2993	0.21976	9.3e-032	29700
1	M62 O62	1.9e-077	7.3e-080	-182.22	0.0	192	990	1667	5468	0.19394	2.3e-085	324064
1	M63 O63	3.5e-093	1.3e-095	-218.47	0.0	230	992	2170	6164	0.23185	8.6e-101	152955
1	M64 O64	2.2e-016	8.3e-019	-41.64	0.0	271	989	1457	4216	0.27401	1.8e-024	465842
1	M67 O67	2.4e-085	8.8e-088	-200.45	0.0	142	990	1206	4682	0.14343	4.0e-093	221806
1	M70 O70	1.3e-079	4.7e-082	-187.25	0.0	198	988	1140	3261	0.20040	1.0e-087	466871
1	M72 O72	1.8e-047	6.6e-050	-113.24	0.0	219	989	1305	3954	0.22144	1.7e-055	383838
1	M76 O76	1.4e-032	5.4e-035	-78.91	0.0	239	987	1890	5933	0.24215	1.3e-040	408204
1	M77 O77	3.1e-097	1.2e-099	-227.80	0.0	225	987	2007	5634	0.22796	2.7e-105	423980
1	M78 O78	3.3e-074	1.2e-076	-174.79	0.0	191	987	1599	5249	0.19352	2.4e-082	512227
1	M79 O79	6.8e-022	2.6e-024	-54.32	0.0	217	985	1212	4086	0.22030	5.1e-030	501840
1	M80 O80	2.4e-073	9.1e-076	-172.78	0.0	232	988	2079	6055	0.23482	2.6e-081	347072
1	M81 O81	3.5e-063	1.3e-065	-149.40	0.0	203	987	1606	5159	0.20567	2.8e-071	462434
1	M82 O82	1.0e-037	3.8e-040	-90.77	0.0	204	986	1219	4041	0.20690	7.8e-046	483636
1	M91 O91	6.9e-006	2.6e-008	-17.46	0.0	359	985	105	160	0.36447	6.8e-014	382776
1	M96 O96	1.1e-094	4.1e-097	-221.95	0.0	134	984	1416	5873	0.13618	8.0e-103	511131
1	M97 O97	5.8e-064	2.2e-066	-151.20	0.0	196	984	1584	5212	0.19919	3.4e-072	629462
1	M98 O98	2.4e-039	9.0e-042	-94.51	0.0	228	982	1179	3463	0.23218	1.8e-047	490980
1	M99 O99	3.7e-077	1.4e-079	-181.57	0.0	176	984	1495	5150	0.17886	2.6e-085	542064
1	M103 O103	9.4e-077	3.5e-079	-180.64	0.0	214	984	1860	5632	0.21748	7.7e-085	460067
1	M105 O105	5.5e-149	2.1e-151	-346.97	0.0	203	983	2122	5952	0.20651	4.1e-157	509658
1	M107 O107	8.2e-068	3.1e-070	-160.06	0.0	219	983	1760	5277	0.22279	5.8e-076	526843
1	M109 O109	4.8e-031	1.8e-033	-75.40	0.0	178	992	235	573	0.17944	4.1e-038	44055
1	M110 O110	4.4e-025	1.7e-027	-61.67	0.0	78	992	66	154	0.07863	3.3e-032	50490
1	M112 O112	4.5e-048	1.7e-050	-114.60	0.0	162	992	1396	5715	0.16331	2.0e-055	86130
1	M114 O114	2.7e-010	1.0e-012	-27.63	0.0	188	992	1218	5127	0.18952	9.5e-018	104940
1	M115 O115	5.2e-070	1.9e-072	-165.12	0.0	234	992	1810	5157	0.23589	2.5e-077	79200
1	M116 O116	6.7e-015	2.5e-017	-38.23	0.0	272	992	1969	5941	0.27419	1.8e-022	138105
1	M117 O117	9.5e-086	3.6e-088	-201.36	0.0	234	992	1941	5392	0.23589	4.1e-093	86625
1	M121 O121	4.2e-046	1.6e-048	-110.07	0.0	234	992	1708	5173	0.23589	2.2e-053	72270
1	M125 O125	3.9e-030	1.5e-032	-73.30	0.0	236	992	1945	6299	0.23790	7.9e-038	186615
1	M126 O126	1.0e-029	3.8e-032	-72.34	0.0	224	992	1834	6204	0.22581	2.2e-037	170280
1	M128 O128	2.8e-006	1.1e-008	-18.35	0.0	321	991	648	1570	0.32392	8.8e-014	121275
1	M130 O130	1.6e-027	5.9e-030	-67.29	0.0	199	991	618	1941	0.20081	1.8e-034	32670
1	M131 O131	3.8e-002	1.4e-004	-8.86	0.0	313	991	551	1413	0.31584	2.3e-009	61380
1	M133 O133	4.4e-068	1.7e-070	-160.67	0.0	231	991	1961	5765	0.23310	7.3e-076	228195
1	M134 O134	2.3e-108	8.8e-111	-253.41	0.0	229	991	1986	5363	0.23108	4.3e-116	204435
1	M135 O135	1.3e-009	5.0e-012	-26.02	0.0	171	991	809	3559	0.17255	4.1e-017	121770
1	M136 O136	8.3e-043	3.1e-045	-102.48	0.0	215	991	1830	6125	0.21695	1.2e-050	256410
1	M137 O137	1.2e-039	4.5e-042	-95.19	0.0	195	991	1454	5193	0.19677	3.0e-047	150480
1	M138 O138	1.7e-009	6.3e-012	-25.79	0.0	255	991	1352	4300	0.25732	3.4e-017	185130
1	M139 O139	2.7e-081	1.0e-083	-191.08	0.0	226	990	1988	5773	0.22828	3.3e-089	311714
1	M140 O140	3.4e-018	1.3e-020	-45.81	0.0	308	990	2189	5822	0.31111	4.1e-026	315172
1	M141 O141	4.1e-010	1.5e-012	-27.20	0.0	232	990	774	2501	0.23434	5.2e-018	296400
1	M142 O142	6.7e-027	2.5e-029	-65.85	0.0	280	990	2196	6193	0.28283	7.6e-035	331474
1	M144 O144	1.6e-006	6.0e-009	-18.93	0.0	168	990	1145	5470	0.16970	1.8e-014	336908
1	M146 O146	4.1e-088	1.5e-090	-206.81	0.0	202	990	1669	5075	0.20404	5.4e-096	284050
1	M147 O147	4.0e-075	1.5e-077	-176.89	0.0	236	990	1865	5216	0.23838	3.9e-083	381862
1	M148 O148	2.0e-035	7.4e-038	-85.50	0.0	200	990	1265	4369	0.20202	2.6e-043	283062
1	M151 O151	3.3e-005	1.2e-007	-15.90	0.0	222	990	379	1204	0.22424	2.9e-013	430768
1	M154 O154	1.2e-054	4.7e-057	-129.70	0.0	161	989	1558	6374	0.16279	1.3e-062	365066
1	M156 O156	8.4e-035	3.2e-037	-84.05	0.0	241	989	801	2124	0.24368	1.1e-042	277134
1	M157 O157	2.8e-005	1.1e-007	-16.07	0.0	205	989	695	2608	0.20728	2.8e-013	376922
1	M159 O159	7.9e-036	3.0e-038	-86.41	0.0	157	989	231	578	0.15875	7.8e-044	380380
1	M160 O160	2.7e-119	1.0e-121	-278.61	0.0	191	989	1964	6081	0.19312	2.9e-127	344318
1	M162 O162	1.4e-064	5.3e-067	-152.60	0.0	181	989	1476	5163	0.18301	1.4e-072	391248
1	M163 O163	1.0e-060	3.9e-063	-143.69	0.0	267	989	2044	5386	0.26997	1.0e-068	376922
1	M164 O164	2.2e-043	8.2e-046	-103.82	0.0	162	988	1146	4551	0.16397	1.7e-051	478210
1	M165 O165	3.5e-029	1.3e-031	-71.12	0.0	206	988	1216	4164	0.20850	2.9e-037	446165
1	M168 O168	1.5e-052	5.5e-055	-124.94	0.0	178	988	1362	4955	0.18016	1.2e-060	463420
1	M171 O171	9.2e-041	3.5e-043	-97.77	0.0	259	987	2167	6256	0.26241	7.7e-049	447644
1	M172 O172	7.5e-061	2.8e-063	-144.03	0.0	189	987	1487	5057	0.19149	6.0e-069	469829
1	M173 O173	2.5e-021	9.2e-024	-53.04	0.0	173	987	1143	4764	0.17528	1.7e-029	552160
1	M174 O174	9.1e-089	3.4e-091	-208.30	0.0	243	987	1998	5324	0.24620	7.7e-097	443700
1	M175 O175	4.3e-031	1.6e-033	-75.51	0.0	219	987	1211	3871	0.22188	3.1e-039	517157
1	M178 O178	1.8e-034	6.8e-037	-83.28	0.0	202	986	1448	5074	0.20487	1.5e-042	460020
1	M180 O180	8.7e-029	3.3e-031	-70.20	0.0	234	986	1167	3518	0.23732	5.8e-037	558912
1	M181 O181	2.9e-030	1.1e-032	-73.59	0.0	220	986	1256	4035	0.22312	2.0e-038	535296
1	M183 O183	7.2e-121	2.7e-123	-282.23	0.0	202	986	1934	5630	0.20487	5.1e-129	525948
1	M184 O184	3.7e-013	1.4e-015	-34.20	0.0	194	986	1515	6161	0.19675	2.4e-021	595320
1	M188 O188	1.9e-051	7.3e-054	-122.35	0.0	218	986	1652	5179	0.22110	1.3e-059	548088
1	M190 O190	5.3e-003	2.0e-005	-10.82	0.0	228	986	295	908	0.23124	7.7e-011	259284
1	M194 O194	1.7e-019	6.2e-022	-48.83	0.0	192	986	1162	4440	0.19473	1.4e-027	455592
1	M195 O195	1.7e-022	6.5e-025	-55.69	0.0	244	986	962	2793	0.24746	1.4e-030	480192
1	M196 O196	2.7e-056	1.0e-058	-133.53	0.0	240	986	2071	6092	0.24341	2.4e-064	426072
1	M198 O198	8.6e-117	3.2e-119	-272.84	0.0	168	986	1551	5059	0.17039	5.2e-125	614508
1	M199 O199	8.8e-037	3.3e-039	-88.61	0.0	165	985	884	3352	0.16751	6.6e-045	496920
1	M201 O201	2.0e-041	7.5e-044	-99.30	0.0	211	985	1591	5286	0.21421	1.7e-049	449688
1	M203 O203	2.4e-019	9.1e-022	-48.45	0.0	205	985	65	86	0.20812	2.3e-027	397536
1	M204 O204	4.4e-115	1.7e-117	-268.90	0.0	229	985	2166	5854	0.23249	4.1e-123	401964
1	M206 O206	1.0e-016	3.8e-019	-42.42	0.0	139	985	640	3053	0.14112	7.7e-025	491016
1	M208 O208	1.5e-041	5.5e-044	-99.61	0.0	223	985	1072	3127	0.22640	1.1e-049	487080
1	M211 O211	1.4e-108	5.2e-111	-253.94	0.0	210	984	2095	6154	0.21341	1.1e-116	458594
1	M212 O212	6.8e-034	2.6e-036	-81.96	0.0	172	984	898	3333	0.17480	5.6e-042	457612
1	M215 O215	1.7e-008	6.4e-011	-23.47	0.0	330	984	1927	4926	0.33537	1.4e-016	467432
1	M216 O216	1.7e-022	6.5e-025	-55.69	0.0	226	984	501	1364	0.22967	1.9e-030	349592
1	M220 O220	5.9e-034	2.2e-036	-82.10	0.0	246	984	1540	4527	0.25000	4.3e-042	510149
1	M223 O223	7.4e-086	2.8e-088	-201.60	0.0	250	984	2149	5685	0.25407	5.0e-094	557285
1	M224 O224	1.2e-030	4.3e-033	-74.52	0.0	158	984	644	2441	0.16057	1.0e-038	423733
1	M226 O226	2.8e-024	1.1e-026	-59.81	0.0	160	984	803	3309	0.16260	2.3e-032	468414
1	M228 O228	8.2e-048	3.1e-050	-114.00	0.0	235	983	1712	5079	0.23906	5.9e-056	521933
1	M231 O231	1.3e-048	5.0e-051	-115.82	0.0	135	983	1134	5190	0.13733	9.5e-057	531753
1	M232 O232	1.5e-098	5.8e-101	-230.81	0.0	201	983	1609	4702	0.20448	9.4e-107	612768
1	M233 O233	3.8e-066	1.4e-068	-156.22	0.0	183	983	1184	3835	0.18616	2.7e-074	540100
1	M234 O234	5.4e-029	2.0e-031	-70.67	0.0	221	983	988	3039	0.22482	4.2e-037	483635
1	M237 O237	1.2e-095	4.5e-098	-224.15	0.0	229	983	1744	4656	0.23296	8.9e-104	501802
1	M240 O240	6.4e-030	2.4e-032	-72.80	0.0	197	983	1296	4644	0.20041	4.8e-038	497383
1	M241 O241	8.2e-008	3.1e-010	-21.90	0.0	223	983	329	970	0.22686	1.1e-015	289690
1	M242 O242	7.4e-049	2.8e-051	-116.41	0.0	153	983	1322	5565	0.15565	4.7e-057	590673
1	M248 O248	2.5e-016	9.4e-019	-41.50	0.0	179	983	602	2238	0.18210	2.3e-024	401638
1	M249 O249	8.1e-019	3.0e-021	-47.24	0.0	173	983	372	1237	0.17599	8.8e-027	344682
1	M250 O250	1.7e-050	6.4e-053	-120.18	0.0	203	983	1638	5482	0.20651	1.3e-058	507203
1	M251 O251	8.0e-030	3.0e-032	-72.58	0.0	228	982	1106	3356	0.23218	5.8e-038	521360
1	M252 O252	9.5e-103	3.6e-105	-240.50	0.0	210	982	1870	5399	0.21385	6.4e-111	551740
1	M255 O255	4.0e-130	1.5e-132	-303.53	0.0	178	982	1682	5150	0.18126	2.9e-138	525280
1	M257 O257	6.4e-028	2.4e-030	-68.20	0.0	258	982	1034	2790	0.26273	4.8e-036	499310
1	M258 O258	2.9e-065	1.1e-067	-154.19	0.0	198	982	1670	5475	0.20163	2.1e-073	518420
1	M259 O259	3.2e-102	1.2e-104	-239.30	0.0	164	982	1038	3140	0.16701	2.0e-110	587020
1	M261 O261	1.2e-008	4.4e-011	-23.86	0.0	238	982	411	1177	0.24236	1.4e-016	305270
1	M266 O266	5.5e-159	2.1e-161	-369.99	0.0	226	982	2342	6019	0.23014	3.1e-167	668360
1	M269 O269	2.2e-085	8.2e-088	-200.52	0.0	142	982	839	2845	0.14460	1.5e-093	549290
1	M270 O270	7.4e-115	2.8e-117	-268.38	0.0	208	982	1994	5750	0.21181	5.1e-123	547330
