# Supplementary material for: Motif signatures in stretch enhancers are enriched for disease-associated genetic variants
Source: Epigenetics Chromatin. 2015 Jul 16;8:23. doi: 10.1186/s13072-015-0015-7 (PMC4502539; doi:10.1186/s13072-015-0015-7)
Supplement: Additional file 4: — De novo motif disocvery results. Zip archive of de novo motif discovery results. Discovered motifs are condensed in MEME Minimal Motif Format. TOMTOM output HTML files documenting the comparison of the discovered motifs to known motifs and CentriMo output text files detailing the enrichment of the discovered motifs in SE or TE DHS sequences are also included. File names indicate the type of sequences used for the motif discovery, including the method of footprinting. Can be downloaded at http://fusion.nhgri.nih.gov/files/se-motifs/AdditionalFile4.zip. [file 13072_2015_15_MOESM4_ESM.zip › AdditionalFile4/H1ES.TE.vs.H1ES_Footprints_ConcatenatedEnhancers_SingleHitWellington.meme.CentriMo.txt]

# WARNING: this file is not sorted!
# db	id alt	E-value	adj_p-value	log_adj_p-value	bin_location	bin_width	total_width	sites_in_bin	total_sites	p_success	p-value	mult_tests
1	M1 O1	1.9e-034	6.4e-037	-83.34	0.0	251	989	1919	5737	0.25379	1.9e-042	343824
1	M2 O2	3.1e-177	1.0e-179	-412.12	0.0	150	988	1242	3557	0.15182	2.5e-185	415599
1	M3 O3	1.9e-004	6.5e-007	-14.25	0.0	199	989	125	343	0.20121	2.0e-012	330980
1	M6 O6	1.5e-031	5.1e-034	-76.65	0.0	233	989	1328	4072	0.23559	1.4e-039	369512
1	M7 O7	1.0e-192	3.5e-195	-447.75	0.0	125	989	1573	5681	0.12639	1.1e-200	318136
1	M9 O9	5.3e-009	1.8e-011	-24.75	0.0	201	989	169	452	0.20324	5.1e-017	348764
1	M11 O11	8.5e-057	2.9e-059	-134.80	0.0	114	988	112	165	0.11538	9.4e-065	303195
1	M14 O14	1.2e-065	4.1e-068	-155.17	0.0	267	989	722	1465	0.26997	2.2e-073	185744
1	M15 O15	1.5e-011	4.9e-014	-30.65	0.0	314	990	473	1055	0.31717	4.3e-019	113126
1	M17 O17	2.4e-003	7.9e-006	-11.75	0.0	209	989	92	226	0.21132	2.2e-011	355186
1	M18 O18	6.8e-023	2.3e-025	-56.73	0.0	193	989	350	998	0.19515	1.6e-030	147706
1	M25 O25	7.7e-056	2.6e-058	-132.60	0.0	152	990	1239	5065	0.15354	8.2e-064	315172
1	M26 O26	8.9e-003	3.0e-005	-10.41	0.0	480	990	979	1744	0.48485	9.4e-011	321594
1	M31 O31	4.4e-025	1.5e-027	-61.77	0.0	375	989	1756	3690	0.37917	3.8e-033	391248
1	M32 O32	2.1e-075	7.1e-078	-177.65	0.0	163	989	1129	3909	0.16481	2.0e-083	351728
1	M33 O33	2.8e-012	9.6e-015	-32.28	0.0	312	990	1553	4053	0.31515	2.9e-020	333450
1	M34 O34	5.0e-049	1.7e-051	-116.92	0.0	204	990	1046	3210	0.20606	8.1e-057	206492
1	M35 O35	6.7e-031	2.3e-033	-75.17	0.0	115	989	78	135	0.11628	7.3e-038	31122
1	M37 O37	8.9e-035	3.0e-037	-84.10	0.0	283	989	1252	3127	0.28615	8.2e-043	366548
1	M38 O38	7.0e-008	2.4e-010	-22.16	0.0	212	990	122	289	0.21414	1.6e-015	145236
1	M41 O41	3.1e-003	1.0e-005	-11.49	0.0	176	988	19	24	0.17814	9.8e-011	105009
1	M52 O52	1.5e-023	5.2e-026	-58.23	0.0	134	992	1063	5573	0.13508	3.7e-031	140085
1	M53 O53	2.6e-034	8.7e-037	-83.04	0.0	127	991	253	822	0.12815	2.1e-041	42075
1	M54 O54	1.7e-002	5.7e-005	-9.78	0.0	197	991	272	963	0.19879	3.0e-010	187110
1	M55 O55	9.6e-014	3.2e-016	-35.67	0.0	197	991	1242	4875	0.19879	1.6e-021	206910
1	M57 O57	2.4e-022	8.0e-025	-55.48	0.0	231	991	1463	4803	0.23310	3.4e-030	235125
1	M61 O61	1.3e-021	4.3e-024	-53.80	0.0	259	991	555	1391	0.26135	3.3e-029	131670
1	M62 O62	5.2e-017	1.8e-019	-43.18	0.0	191	991	1028	3964	0.19273	8.6e-025	205920
1	M63 O63	2.5e-081	8.3e-084	-191.31	0.0	263	991	1202	2709	0.26539	8.9e-089	92565
1	M64 O64	5.6e-038	1.9e-040	-91.48	0.0	356	992	1888	4042	0.35887	2.2e-045	86625
1	M65 O65	9.6e-133	3.2e-135	-309.67	0.0	264	992	1989	4514	0.26613	4.2e-140	77220
1	M66 O66	2.7e-055	9.1e-058	-131.34	0.0	206	990	1438	4579	0.20808	2.3e-063	390754
1	M71 O71	2.4e-039	8.0e-042	-94.63	0.0	113	989	116	235	0.11426	9.0e-047	88426
1	M74 O74	6.7e-014	2.3e-016	-36.03	0.0	353	987	488	959	0.35765	8.2e-022	275587
1	M77 O77	5.8e-040	2.0e-042	-96.04	0.0	104	988	85	137	0.10526	5.7e-048	342142
1	M83 O83	8.0e-074	2.7e-076	-174.00	0.0	221	989	1828	5422	0.22346	7.2e-082	374946
1	M84 O84	3.5e-047	1.2e-049	-112.67	0.0	233	987	1437	4186	0.23607	2.2e-055	541314
1	M85 O85	1.1e-004	3.8e-007	-14.79	0.0	575	987	1758	2708	0.58257	8.4e-013	450109
1	M87 O87	1.9e-015	6.5e-018	-39.57	0.0	163	987	294	1013	0.16515	2.6e-023	249458
1	M88 O88	4.3e-069	1.4e-071	-163.12	0.0	189	985	892	2561	0.19188	3.4e-077	425580
1	M90 O90	6.4e-025	2.2e-027	-61.40	0.0	207	987	776	2487	0.20973	5.5e-033	392921
1	M91 O91	1.2e-022	4.0e-025	-56.18	0.0	114	986	79	169	0.11562	5.7e-030	70356
1	M94 O94	1.7e-020	5.7e-023	-51.21	0.0	113	985	55	96	0.11472	3.3e-027	17220
1	M97 O97	2.2e-058	7.4e-061	-138.46	0.0	126	984	808	3425	0.12805	1.4e-066	528316
1	M101 O101	4.2e-093	1.4e-095	-218.39	0.0	168	984	1481	5067	0.17073	2.7e-101	520951
1	M102 O102	1.1e-013	3.7e-016	-35.54	0.0	114	982	296	1456	0.11609	1.1e-021	343980
1	M104 O104	3.1e-034	1.1e-036	-82.84	0.0	184	984	1455	5570	0.18699	2.2e-042	469887
1	M108 O108	1.8e-072	5.9e-075	-170.91	0.0	264	982	1598	3901	0.26884	1.2e-080	483140
1	M111 O111	3.4e-004	1.1e-006	-13.68	0.0	256	982	806	2498	0.26069	2.6e-012	435120
1	M112 O112	5.3e-006	1.8e-008	-17.85	0.0	164	992	124	393	0.16532	1.1e-013	154935
1	M113 O113	1.4e-033	4.7e-036	-81.35	0.0	148	992	285	861	0.14919	2.0e-040	23265
1	M114 O114	4.1e-057	1.4e-059	-135.52	0.0	240	992	1109	2892	0.24194	3.6e-064	38610
1	M115 O115	1.5e-059	5.0e-062	-141.15	0.0	228	992	1828	5501	0.22984	3.6e-067	138105
1	M117 O117	8.2e-028	2.8e-030	-68.06	0.0	324	992	1828	4393	0.32661	1.6e-035	170775
1	M120 O120	7.7e-124	2.6e-126	-289.18	0.0	174	992	1335	3973	0.17540	6.4e-131	40590
1	M121 O121	2.4e-050	8.2e-053	-119.93	0.0	194	992	1304	4403	0.19556	1.4e-057	59400
1	M123 O123	4.0e-078	1.3e-080	-183.91	0.0	238	992	1600	4273	0.23992	2.2e-085	60885
1	M124 O124	3.7e-070	1.3e-072	-165.56	0.0	256	992	1976	5269	0.25806	1.0e-077	121275
1	M126 O126	5.0e-067	1.7e-069	-158.36	0.0	205	991	1068	3052	0.20686	1.6e-074	106920
1	M127 O127	4.6e-235	1.6e-237	-545.27	0.0	145	991	1518	4345	0.14632	8.3e-243	187110
1	M137 O137	5.4e-037	1.8e-039	-89.20	0.0	319	991	1444	3294	0.32190	1.7e-044	103950
1	M138 O138	5.7e-143	1.9e-145	-333.23	0.0	207	991	1723	4552	0.20888	1.2e-150	161370
1	M139 O139	8.5e-007	2.9e-009	-19.67	0.0	382	990	1938	4376	0.38586	8.2e-015	351728
1	M140 O140	7.6e-004	2.6e-006	-12.87	0.0	126	990	295	1571	0.12727	7.2e-012	356668
1	M141 O141	7.9e-016	2.6e-018	-40.47	0.0	192	990	398	1277	0.19394	9.6e-024	275652
1	M142 O142	7.9e-087	2.7e-089	-203.95	0.0	266	990	1414	3229	0.26869	1.1e-094	248482
1	M143 O143	3.8e-096	1.3e-098	-225.41	0.0	238	990	1383	3378	0.24040	4.7e-104	272194
1	M144 O144	1.8e-089	6.0e-092	-210.04	0.0	268	990	2082	5126	0.27071	2.0e-097	296400
1	M145 O145	1.9e-011	6.5e-014	-30.36	0.0	430	990	2370	4749	0.43434	1.7e-019	381862
1	M147 O147	3.9e-121	1.3e-123	-282.94	0.0	262	990	1592	3500	0.26465	5.9e-129	225758
1	M148 O148	1.5e-041	5.2e-044	-99.67	0.0	354	990	2441	5354	0.35758	1.7e-049	309738
1	M149 O149	1.4e-041	4.7e-044	-99.76	0.0	176	990	1004	3618	0.17778	1.9e-049	251940
1	M153 O153	5.2e-023	1.8e-025	-57.00	0.0	223	989	739	2222	0.22548	5.6e-031	314184
1	M156 O156	2.3e-004	7.8e-007	-14.06	0.0	493	989	1388	2439	0.49848	1.9e-012	408538
1	M158 O158	9.0e-021	3.0e-023	-51.85	0.0	183	989	45	50	0.18504	8.3e-028	36556
1	M159 O159	1.7e-058	5.6e-061	-138.74	0.0	207	989	1024	2957	0.20930	1.7e-066	321100
1	M160 O160	4.7e-031	1.6e-033	-75.52	0.0	143	989	1049	4905	0.14459	3.9e-039	411008
1	M161 O161	1.9e-010	6.5e-013	-28.06	0.0	115	989	109	393	0.11628	3.2e-018	207480
1	M162 O162	4.6e-040	1.6e-042	-96.26	0.0	193	989	1051	3534	0.19515	4.3e-048	361114
1	M163 O163	3.6e-034	1.2e-036	-82.70	0.0	278	988	432	864	0.28138	6.9e-042	176001
1	M165 O165	9.0e-054	3.0e-056	-127.84	0.0	260	988	794	1782	0.26316	9.8e-062	307632
1	M166 O166	1.2e-003	4.0e-006	-12.44	0.0	418	988	1020	2052	0.42308	9.8e-012	404260
1	M167 O167	1.2e-024	4.2e-027	-60.74	0.0	272	988	1028	2699	0.27530	1.1e-032	392428
1	M170 O170	1.5e-068	5.0e-071	-161.87	0.0	208	988	1391	4158	0.21053	1.0e-076	490535
1	M172 O172	1.7e-095	5.8e-098	-223.90	0.0	220	988	1664	4579	0.22267	1.3e-103	441235
1	M174 O174	7.1e-010	2.4e-012	-26.76	0.0	118	988	901	5713	0.11943	6.4e-018	369750
1	M176 O176	3.2e-097	1.1e-099	-227.88	0.0	174	988	1683	5735	0.17611	2.6e-105	421022
1	M180 O180	7.0e-093	2.4e-095	-217.89	0.0	230	988	1586	4166	0.23279	5.4e-101	436305
1	M181 O181	1.0e-083	3.4e-086	-196.80	0.0	237	987	1219	2982	0.24012	7.5e-092	451095
1	M183 O183	9.2e-065	3.1e-067	-153.15	0.0	227	987	1944	5824	0.22999	9.2e-073	336719
1	M184 O184	1.5e-013	5.1e-016	-35.21	0.0	223	987	597	1853	0.22594	1.3e-021	383061
1	M185 O185	5.2e-052	1.7e-054	-123.79	0.0	119	987	125	210	0.12057	5.7e-060	307139
1	M186 O186	5.1e-119	1.7e-121	-278.07	0.0	193	987	1648	4803	0.19554	4.0e-127	433347
1	M187 O187	3.1e-016	1.0e-018	-41.40	0.0	285	987	432	980	0.28875	3.9e-024	264248
1	M192 O192	6.2e-104	2.1e-106	-243.35	0.0	223	987	1581	4146	0.22594	4.2e-112	496944
1	M193 O193	1.5e-022	4.9e-025	-55.97	0.0	145	987	510	2108	0.14691	1.3e-030	366792
1	M194 O194	2.4e-098	8.2e-101	-230.46	0.0	223	987	1924	5374	0.22594	1.3e-106	640900
1	M196 O196	7.2e-031	2.4e-033	-75.11	0.0	245	987	732	1912	0.24823	6.9e-039	350030
1	M197 O197	1.1e-078	3.6e-081	-185.24	0.0	315	987	1734	3638	0.31915	8.2e-087	435319
1	M199 O199	6.6e-029	2.2e-031	-70.59	0.0	187	987	921	3280	0.18946	5.0e-037	443207
1	M201 O201	5.1e-072	1.7e-074	-169.86	0.0	284	986	1936	4623	0.28803	4.1e-080	411804
1	M202 O202	6.0e-120	2.0e-122	-280.22	0.0	234	986	1933	4937	0.23732	4.6e-128	440832
1	M203 O203	2.4e-002	8.2e-005	-9.41	0.0	268	986	429	1212	0.27181	2.3e-010	348828
1	M204 O204	6.4e-008	2.1e-010	-22.27	0.0	300	986	854	2222	0.30426	4.7e-016	454116
1	M205 O205	4.1e-054	1.4e-056	-128.61	0.0	278	986	1582	3895	0.28195	3.0e-062	457560
1	M207 O207	7.0e-031	2.4e-033	-75.13	0.0	182	986	1346	5224	0.18458	5.2e-039	453132
1	M208 O208	3.7e-004	1.3e-006	-13.59	0.0	102	986	14	18	0.10345	3.3e-011	38376
1	M213 O213	3.5e-073	1.2e-075	-172.52	0.0	338	986	2294	4816	0.34280	2.3e-081	518568
1	M215 O215	1.8e-005	6.1e-008	-16.61	0.0	236	986	1066	3643	0.23935	1.2e-013	526440
1	M218 O218	7.9e-004	2.7e-006	-12.84	0.0	307	985	279	636	0.31168	1.2e-011	220416
1	M220 O220	9.1e-069	3.1e-071	-162.36	0.0	177	985	1629	5852	0.17970	7.1e-077	431484
1	M221 O221	2.1e-142	7.2e-145	-331.90	0.0	247	985	2112	5034	0.25076	1.5e-150	490524
1	M226 O226	1.9e-008	6.6e-011	-23.45	0.0	335	985	718	1640	0.34010	1.9e-016	350796
1	M227 O227	1.7e-022	5.6e-025	-55.85	0.0	343	985	1846	4261	0.34822	1.2e-030	475764
1	M229 O229	3.8e-035	1.3e-037	-84.94	0.0	281	985	1018	2451	0.28528	3.2e-043	402948
1	M230 O230	1.6e-072	5.4e-075	-171.00	0.0	271	985	1114	2445	0.27513	1.3e-080	409836
1	M231 O231	1.2e-045	4.0e-048	-109.14	0.0	249	985	1216	3235	0.25279	8.6e-054	465432
1	M233 O233	4.9e-021	1.7e-023	-52.45	0.0	167	985	463	1653	0.16954	4.3e-029	381792
1	M236 O236	7.5e-037	2.5e-039	-88.88	0.0	227	985	648	1694	0.23046	6.8e-045	369984
1	M238 O238	6.7e-007	2.3e-009	-19.90	0.0	150	984	510	2406	0.15244	5.2e-015	434044
1	M240 O240	1.8e-103	6.0e-106	-242.28	0.0	176	984	1742	5810	0.17886	1.4e-111	433553
1	M241 O241	9.7e-014	3.3e-016	-35.65	0.0	362	984	1512	3375	0.36789	7.7e-022	424715
1	M242 O242	1.3e-071	4.4e-074	-168.91	0.0	264	984	1692	4199	0.26829	9.9e-080	443864
1	M244 O244	5.1e-048	1.7e-050	-114.59	0.0	272	984	1083	2570	0.27642	4.0e-056	428152
1	M245 O245	2.2e-079	7.4e-082	-186.81	0.0	178	984	1556	5322	0.18089	1.7e-087	424715
1	M246 O246	1.4e-030	4.6e-033	-74.47	0.0	348	984	1754	3853	0.35366	1.0e-038	450247
1	M249 O249	7.2e-099	2.4e-101	-231.67	0.0	196	984	1852	5750	0.19919	5.6e-107	436990
1	M254 O254	2.6e-094	8.8e-097	-221.17	0.0	234	984	1611	4154	0.23780	1.8e-102	477252
1	M256 O256	3.0e-034	1.0e-036	-82.87	0.0	234	984	1049	3014	0.23780	2.3e-042	441409
1	M258 O258	2.4e-004	8.0e-007	-14.03	0.0	154	984	179	690	0.15650	2.8e-012	284289
1	M259 O259	3.3e-105	1.1e-107	-246.27	0.0	192	984	1736	5315	0.19512	2.4e-113	469396
1	M260 O260	1.7e-031	5.7e-034	-76.55	0.0	232	984	1802	5786	0.23577	1.3e-039	432571
1	M263 O263	9.4e-107	3.2e-109	-249.83	0.0	248	984	1586	3753	0.25203	6.1e-115	517514
1	M264 O264	2.2e-031	7.4e-034	-76.28	0.0	189	983	699	2272	0.19227	1.5e-039	480198
1	M265 O265	3.0e-069	1.0e-071	-163.46	0.0	213	983	1271	3611	0.21668	2.3e-077	447301
1	M266 O266	1.8e-084	6.1e-087	-198.52	0.0	169	983	1486	5187	0.17192	1.2e-092	490509
1	M269 O269	1.3e-073	4.4e-076	-173.52	0.0	285	983	1797	4187	0.28993	7.9e-082	553848
1	M273 O273	8.5e-083	2.9e-085	-194.67	0.0	191	983	1090	3127	0.19430	6.4e-091	447792
1	M274 O274	1.5e-100	5.2e-103	-235.52	0.0	193	983	1112	3000	0.19634	1.0e-108	503275
1	M276 O276	3.2e-004	1.1e-006	-13.74	0.0	135	983	34	70	0.13733	3.1e-012	351065
1	M277 O277	1.5e-108	5.0e-111	-253.98	0.0	179	983	1812	5934	0.18210	1.2e-116	431098
1	M279 O279	6.8e-128	2.3e-130	-298.50	0.0	229	983	2057	5342	0.23296	5.2e-136	442391
1	M281 O281	4.7e-083	1.6e-085	-195.27	0.0	155	983	1056	3621	0.15768	3.3e-091	473324
1	M282 O282	3.2e-088	1.1e-090	-207.17	0.0	233	983	1943	5331	0.23703	2.2e-096	476761
1	M283 O283	1.0e-005	3.5e-008	-17.18	0.0	86	982	148	901	0.08758	9.2e-014	374850
1	M284 O284	8.8e-045	3.0e-047	-107.14	0.0	202	982	1702	5872	0.20570	7.2e-053	408170
1	M285 O285	7.0e-104	2.4e-106	-243.21	0.0	286	982	2170	4898	0.29124	5.2e-112	452270
1	M286 O286	1.4e-004	4.8e-007	-14.54	0.0	242	982	648	2054	0.24644	1.1e-012	428750
1	M288 O288	2.1e-071	7.1e-074	-168.43	0.0	168	982	786	2377	0.17108	1.6e-079	441490
1	M290 O290	3.7e-090	1.2e-092	-211.63	0.0	204	982	1840	5601	0.20774	2.9e-098	430710
1	M293 O293	3.7e-112	1.2e-114	-262.28	0.0	252	982	2166	5386	0.25662	2.8e-120	442470
1	M295 O295	1.3e-029	4.4e-032	-72.19	0.0	222	982	918	2757	0.22607	8.6e-038	518420
1	M299 O299	8.7e-094	2.9e-096	-219.98	0.0	146	982	1145	4100	0.14868	5.6e-102	521360
1	M300 O300	1.1e-039	3.8e-042	-95.36	0.0	230	982	916	2523	0.23422	7.1e-048	539000
1	M301 O301	1.7e-073	5.7e-076	-173.25	0.0	248	982	1606	4143	0.25255	1.2e-081	466480
