# Supplementary material for: Motif signatures in stretch enhancers are enriched for disease-associated genetic variants
Source: Epigenetics Chromatin. 2015 Jul 16;8:23. doi: 10.1186/s13072-015-0015-7 (PMC4502539; doi:10.1186/s13072-015-0015-7)
Supplement: Additional file 4: — De novo motif disocvery results. Zip archive of de novo motif discovery results. Discovered motifs are condensed in MEME Minimal Motif Format. TOMTOM output HTML files documenting the comparison of the discovered motifs to known motifs and CentriMo output text files detailing the enrichment of the discovered motifs in SE or TE DHS sequences are also included. File names indicate the type of sequences used for the motif discovery, including the method of footprinting. Can be downloaded at http://fusion.nhgri.nih.gov/files/se-motifs/AdditionalFile4.zip. [file 13072_2015_15_MOESM4_ESM.zip › AdditionalFile4/H1ES.TE.vs.H1ES_StretchEnhancersDHS.meme.CentriMo.txt]

# WARNING: this file is not sorted!
# db	id alt	E-value	adj_p-value	log_adj_p-value	bin_location	bin_width	total_width	sites_in_bin	total_sites	p_success	p-value	mult_tests
1	M1 O1	2.2e-191	8.1e-194	-444.60	0.0	197	987	2034	5386	0.19959	1.9e-199	434333
1	M2 O2	6.0e-099	2.3e-101	-231.74	0.0	181	987	1341	4103	0.18338	4.5e-107	508283
1	M3 O3	4.7e-119	1.8e-121	-278.05	0.0	261	987	1911	4427	0.26444	3.6e-127	490535
1	M4 O4	1.2e-108	4.4e-111	-254.10	0.0	157	985	1121	3564	0.15939	8.6e-117	516108
1	M5 O5	1.3e-111	5.0e-114	-260.88	0.0	146	984	1548	5808	0.14837	1.1e-119	455157
1	M6 O6	2.9e-131	1.1e-133	-306.14	0.0	160	988	1490	4845	0.16194	2.7e-139	405739
1	M8 O8	1.1e-093	4.0e-096	-219.66	0.0	133	987	1357	5632	0.13475	9.1e-102	438770
1	M9 O9	5.2e-163	1.9e-165	-379.26	0.0	196	986	2116	5986	0.19878	5.2e-171	375888
1	M11 O11	1.0e-080	3.8e-083	-189.78	0.0	138	986	1385	5818	0.13996	8.6e-089	438372
1	M12 O12	1.0e-113	3.8e-116	-265.77	0.0	252	988	2025	4968	0.25506	7.7e-122	492507
1	M15 O15	1.8e-078	6.6e-081	-184.62	0.0	261	989	1444	3447	0.26390	1.6e-086	415948
1	M17 O17	3.9e-116	1.5e-118	-271.32	0.0	202	988	1990	5908	0.20445	3.7e-124	396372
1	M18 O18	4.7e-041	1.8e-043	-98.43	0.0	161	987	498	1599	0.16312	6.3e-049	282489
1	M19 O19	1.5e-049	5.5e-052	-118.02	0.0	134	988	1132	5221	0.13563	1.4e-057	404260
1	M20 O20	4.4e-124	1.7e-126	-289.62	0.0	244	988	2165	5447	0.24696	4.1e-132	401302
1	M21 O21	1.4e-079	5.4e-082	-187.12	0.0	212	988	1338	3760	0.21457	1.2e-087	467364
1	M24 O24	5.4e-129	2.0e-131	-300.93	0.0	160	990	1320	4148	0.16162	9.3e-137	217854
1	M26 O26	6.1e-134	2.3e-136	-312.33	0.0	224	990	1953	5077	0.22626	7.4e-142	309244
1	M28 O28	2.0e-136	7.6e-139	-318.04	0.0	178	986	1550	4571	0.18053	1.6e-144	486096
1	M35 O35	2.7e-032	1.0e-034	-78.26	0.0	278	990	1603	4282	0.28081	3.5e-040	290966
1	M36 O36	8.0e-097	3.0e-099	-226.86	0.0	225	987	1714	4636	0.22796	5.9e-105	507297
1	M37 O37	1.6e-111	6.1e-114	-260.68	0.0	164	986	1622	5558	0.16633	1.3e-119	484128
1	M38 O38	3.7e-073	1.4e-075	-172.36	0.0	196	984	1117	3264	0.19919	3.0e-081	470869
1	M40 O40	4.2e-026	1.6e-028	-64.03	0.0	132	990	1016	5252	0.13333	5.2e-034	298376
1	M43 O43	3.1e-114	1.2e-116	-266.95	0.0	236	990	2094	5501	0.23838	4.0e-122	291954
1	M46 O46	6.0e-139	2.3e-141	-323.85	0.0	192	990	1926	5671	0.19394	7.3e-147	309244
1	M47 O47	2.3e-069	8.8e-072	-163.61	0.0	162	990	793	2531	0.16364	5.8e-077	152646
1	M49 O49	3.6e-046	1.4e-048	-110.22	0.0	215	985	931	2663	0.21827	3.1e-054	442308
1	M50 O50	5.5e-055	2.1e-057	-130.52	0.0	232	984	1326	3698	0.23577	4.2e-063	496401
1	M51 O51	5.3e-003	2.0e-005	-10.81	0.0	158	982	162	617	0.16090	9.0e-011	222460
1	M53 O53	1.2e-124	4.6e-127	-290.90	0.0	205	983	1990	5700	0.20855	9.9e-133	464486
1	M54 O54	3.0e-013	1.1e-015	-34.40	0.0	224	982	1235	4247	0.22811	2.0e-021	562030
1	M56 O56	1.8e-005	6.7e-008	-16.53	0.0	293	991	1465	4215	0.29566	2.1e-013	323235
1	M57 O57	7.3e-072	2.8e-074	-169.38	0.0	205	991	1516	4658	0.20686	1.2e-079	235125
1	M58 O58	2.6e-084	9.9e-087	-198.04	0.0	191	991	1554	4947	0.19273	7.6e-092	129690
1	M59 O59	4.9e-045	1.8e-047	-107.61	0.0	293	991	1980	4988	0.29566	1.0e-052	183645
1	M60 O60	1.1e-131	4.1e-134	-307.13	0.0	261	991	2010	4623	0.26337	2.3e-139	176715
1	M61 O61	6.8e-046	2.6e-048	-109.58	0.0	168	992	682	2280	0.16935	8.8e-053	29205
1	M62 O62	3.3e-108	1.2e-110	-253.06	0.0	248	990	2041	5159	0.25051	3.8e-116	327522
1	M63 O63	1.3e-125	4.8e-128	-293.16	0.0	294	992	2628	5861	0.29637	3.0e-133	162855
1	M64 O64	1.9e-035	7.2e-038	-85.53	0.0	345	989	1807	3969	0.34884	1.5e-043	472758
1	M67 O67	9.4e-059	3.5e-061	-139.19	0.0	160	990	1152	4358	0.16162	1.6e-066	225264
1	M70 O70	6.7e-101	2.5e-103	-236.25	0.0	230	988	1255	3025	0.23279	5.5e-109	458983
1	M72 O72	9.2e-065	3.5e-067	-153.03	0.0	219	989	1251	3524	0.22144	9.1e-073	380380
1	M76 O76	2.2e-043	8.3e-046	-103.81	0.0	201	987	1621	5628	0.20365	2.1e-051	397358
1	M77 O77	6.6e-099	2.5e-101	-231.66	0.0	253	987	2087	5293	0.25633	6.1e-107	408697
1	M78 O78	7.0e-078	2.6e-080	-183.24	0.0	169	987	1241	4223	0.17123	5.1e-086	516171
1	M79 O79	1.7e-033	6.4e-036	-81.03	0.0	213	985	1203	3891	0.21624	1.3e-041	495444
1	M80 O80	4.6e-080	1.7e-082	-188.27	0.0	224	988	1962	5735	0.22672	4.9e-088	353481
1	M81 O81	5.6e-112	2.1e-114	-261.75	0.0	191	987	1596	4733	0.19352	4.6e-120	457997
1	M82 O82	1.5e-028	5.6e-031	-69.65	0.0	174	986	930	3557	0.17647	1.2e-036	477732
1	M96 O96	3.6e-082	1.4e-084	-193.11	0.0	164	984	1523	5543	0.16667	2.7e-090	509658
1	M97 O97	5.1e-074	1.9e-076	-174.35	0.0	158	984	1311	4871	0.16057	3.1e-082	624061
1	M98 O98	7.5e-055	2.8e-057	-130.21	0.0	256	982	1236	3101	0.26069	6.1e-063	463540
1	M99 O99	2.2e-054	8.2e-057	-129.15	0.0	126	984	1043	4866	0.12805	1.5e-062	532244
1	M103 O103	3.2e-081	1.2e-083	-190.94	0.0	166	984	1490	5351	0.16870	2.6e-089	458594
1	M105 O105	2.2e-166	8.1e-169	-387.04	0.0	239	983	2314	5580	0.24313	1.6e-174	501802
1	M107 O107	5.0e-082	1.9e-084	-192.78	0.0	237	983	1814	4901	0.24110	3.6e-090	521442
1	M109 O109	1.9e-036	7.2e-039	-87.82	0.0	150	992	248	671	0.15121	1.6e-043	44055
1	M110 O110	1.3e-034	4.9e-037	-83.61	0.0	194	992	607	1843	0.19556	9.5e-042	51480
1	M112 O112	2.1e-039	7.8e-042	-94.66	0.0	202	992	1553	5446	0.20363	8.1e-047	96525
1	M114 O114	6.8e-023	2.5e-025	-56.63	0.0	296	992	1931	5183	0.29839	2.0e-030	129195
1	M115 O115	2.2e-087	8.3e-090	-205.11	0.0	224	992	1718	4810	0.22581	9.4e-095	89100
1	M116 O116	2.2e-042	8.1e-045	-101.52	0.0	368	992	2612	5577	0.37097	5.7e-050	142065
1	M117 O117	1.4e-091	5.3e-094	-214.77	0.0	160	992	1404	5020	0.16129	5.0e-099	106425
1	M118 O118	3.5e-006	1.3e-008	-18.15	0.0	256	992	1797	5979	0.25806	7.8e-014	167310
1	M121 O121	1.8e-068	6.8e-071	-161.56	0.0	250	992	1805	4856	0.25202	9.5e-076	71775
1	M125 O125	8.5e-034	3.2e-036	-81.73	0.0	164	992	1391	5966	0.16532	1.7e-041	189585
1	M126 O126	1.2e-058	4.5e-061	-138.95	0.0	290	992	2363	5959	0.29234	2.6e-066	175230
1	M128 O128	3.5e-003	1.3e-005	-11.23	0.0	211	991	684	2578	0.21292	1.2e-010	108405
1	M129 O129	7.3e-002	2.8e-004	-8.20	0.0	217	991	457	1621	0.21897	1.4e-009	198990
1	M130 O130	3.8e-048	1.4e-050	-114.78	0.0	173	991	574	1740	0.17457	4.4e-055	32175
1	M133 O133	3.4e-098	1.3e-100	-230.01	0.0	189	991	1687	5333	0.19072	5.8e-106	223245
1	M134 O134	2.1e-115	7.8e-118	-269.65	0.0	217	991	1822	4975	0.21897	3.8e-123	204435
1	M135 O135	3.0e-027	1.1e-029	-66.66	0.0	241	991	903	2570	0.24319	9.1e-035	123255
1	M136 O136	3.7e-075	1.4e-077	-176.98	0.0	257	991	2152	5733	0.25933	5.7e-083	240570
1	M137 O137	3.5e-039	1.3e-041	-94.12	0.0	205	991	1424	4844	0.20686	8.3e-047	159390
1	M138 O138	2.8e-033	1.1e-035	-80.52	0.0	311	991	1617	3889	0.31382	5.2e-041	204930
1	M139 O139	1.5e-113	5.7e-116	-265.36	0.0	242	990	2117	5458	0.24444	1.9e-121	300846
1	M140 O140	4.1e-019	1.6e-021	-47.91	0.0	356	990	2524	5908	0.35960	4.8e-027	321100
1	M141 O141	1.5e-009	5.5e-012	-25.92	0.0	354	990	642	1369	0.35758	1.9e-017	293436
1	M142 O142	2.5e-042	9.3e-045	-101.38	0.0	342	990	2299	5157	0.34545	2.9e-050	327522
1	M144 O144	9.1e-012	3.4e-014	-31.01	0.0	216	990	1397	5145	0.21818	1.0e-019	341848
1	M146 O146	3.7e-124	1.4e-126	-289.79	0.0	230	990	1830	4656	0.23232	4.9e-132	288990
1	M147 O147	3.3e-093	1.2e-095	-218.54	0.0	216	990	1707	4845	0.21818	3.2e-101	383344
1	M148 O148	1.2e-047	4.4e-050	-113.66	0.0	244	990	892	2249	0.24646	1.6e-055	277628
1	M154 O154	5.4e-071	2.0e-073	-167.39	0.0	285	989	2380	5914	0.28817	5.8e-079	347776
1	M156 O156	6.7e-047	2.5e-049	-111.91	0.0	227	989	724	1849	0.22952	9.1e-055	274664
1	M157 O157	2.6e-012	9.6e-015	-32.28	0.0	311	989	930	2294	0.31446	2.6e-020	365560
1	M160 O160	9.9e-140	3.7e-142	-325.65	0.0	237	989	2251	5708	0.23964	1.0e-147	356174
1	M162 O162	8.3e-087	3.1e-089	-203.79	0.0	279	989	1993	4714	0.28210	8.2e-095	378404
1	M163 O163	3.9e-097	1.5e-099	-227.58	0.0	289	989	2192	5013	0.29221	4.0e-105	366548
1	M164 O164	7.2e-067	2.7e-069	-157.89	0.0	186	988	1306	4288	0.18826	6.0e-075	452081
1	M165 O165	4.7e-056	1.8e-058	-132.98	0.0	218	988	1301	3828	0.22065	4.0e-064	441235
1	M168 O168	2.3e-064	8.6e-067	-152.12	0.0	236	988	1589	4417	0.23887	1.9e-072	462927
1	M171 O171	3.8e-080	1.4e-082	-188.44	0.0	231	987	2056	5890	0.23404	3.3e-088	439263
1	M172 O172	8.6e-060	3.2e-062	-141.59	0.0	289	987	1927	4675	0.29281	6.9e-068	466378
1	M173 O173	5.3e-019	2.0e-021	-47.67	0.0	149	987	944	4464	0.15096	3.7e-027	540821
1	M174 O174	2.2e-125	8.4e-128	-292.61	0.0	197	987	1751	5026	0.19959	1.9e-133	440742
1	M175 O175	7.3e-051	2.8e-053	-121.02	0.0	255	987	1338	3489	0.25836	5.5e-059	500888
1	M177 O177	4.9e-007	1.8e-009	-20.11	0.0	364	986	321	614	0.36917	7.0e-015	265188
1	M178 O178	5.9e-045	2.2e-047	-107.42	0.0	270	986	1751	4640	0.27383	5.0e-053	451656
1	M180 O180	7.7e-052	2.9e-054	-123.28	0.0	264	986	1300	3251	0.26775	5.4e-060	535296
1	M181 O181	7.1e-039	2.7e-041	-93.42	0.0	276	986	1440	3698	0.27992	5.2e-047	520536
1	M183 O183	4.2e-150	1.6e-152	-349.53	0.0	172	986	1729	5289	0.17444	3.1e-158	519060
1	M184 O184	2.4e-036	9.0e-039	-87.60	0.0	170	986	1424	5812	0.17241	1.5e-044	599256
1	M188 O188	1.5e-074	5.5e-077	-175.59	0.0	248	986	1772	4670	0.25152	1.0e-082	531852
1	M190 O190	1.9e-002	7.1e-005	-9.55	0.0	290	986	321	809	0.29412	2.8e-010	250428
1	M194 O194	7.0e-028	2.6e-030	-68.11	0.0	158	986	992	4228	0.16024	5.7e-036	459036
1	M195 O195	9.3e-030	3.5e-032	-72.43	0.0	160	986	653	2471	0.16227	7.6e-038	459528
1	M196 O196	6.6e-098	2.5e-100	-229.36	0.0	192	986	1815	5737	0.19473	5.9e-106	420660
1	M198 O198	3.5e-135	1.3e-137	-315.19	0.0	242	986	1943	4677	0.24544	2.2e-143	597780
1	M199 O199	3.1e-067	1.1e-069	-158.74	0.0	229	985	1145	2993	0.23249	2.3e-075	489540
1	M201 O201	1.5e-082	5.7e-085	-193.98	0.0	291	985	2138	4964	0.29543	1.3e-090	446244
1	M204 O204	2.3e-130	8.8e-133	-304.07	0.0	213	985	2025	5573	0.21624	2.3e-138	389664
1	M206 O206	3.3e-023	1.3e-025	-57.34	0.0	301	985	1148	2805	0.30558	2.7e-031	461988
1	M207 O207	1.7e-003	6.4e-006	-11.95	0.0	699	985	3990	5316	0.70964	1.6e-011	406392
1	M208 O208	5.7e-050	2.1e-052	-118.98	0.0	215	985	962	2727	0.21827	4.7e-058	454116
1	M211 O211	1.3e-122	4.7e-125	-286.27	0.0	238	984	2243	5813	0.24187	1.0e-130	450247
1	M212 O212	8.0e-068	3.0e-070	-160.08	0.0	212	984	1087	2995	0.21545	6.8e-076	443864
1	M215 O215	8.1e-015	3.0e-017	-38.03	0.0	168	984	1266	5723	0.17073	6.5e-023	471360
1	M216 O216	2.7e-028	1.0e-030	-69.06	0.0	294	984	598	1286	0.29878	2.8e-036	364322
1	M220 O220	1.5e-051	5.8e-054	-122.58	0.0	292	984	1712	4113	0.29675	1.2e-059	475779
1	M223 O223	2.0e-092	7.6e-095	-216.71	0.0	248	984	2109	5520	0.25203	1.4e-100	541573
1	M224 O224	4.3e-046	1.6e-048	-110.04	0.0	250	984	859	2103	0.25407	4.0e-054	407039
1	M226 O226	2.6e-036	9.6e-039	-87.53	0.0	284	984	1253	3085	0.28862	2.1e-044	449265
1	M228 O228	1.4e-064	5.3e-067	-152.61	0.0	189	983	1464	4879	0.19227	1.0e-072	508185
1	M231 O231	2.2e-067	8.5e-070	-159.05	0.0	273	983	1946	4864	0.27772	1.7e-075	512113
1	M232 O232	8.9e-083	3.3e-085	-194.51	0.0	129	983	1091	4492	0.13123	5.5e-091	601966
1	M233 O233	4.9e-075	1.9e-077	-176.68	0.0	221	983	1272	3429	0.22482	3.5e-083	536172
1	M234 O234	3.7e-041	1.4e-043	-98.68	0.0	203	983	899	2750	0.20651	3.1e-049	449265
1	M237 O237	2.9e-114	1.1e-116	-267.00	0.0	219	983	1626	4247	0.22279	2.3e-122	487072
1	M240 O240	4.4e-021	1.7e-023	-52.46	0.0	167	983	1016	4286	0.16989	3.4e-029	483635
1	M241 O241	3.6e-023	1.3e-025	-57.27	0.0	225	983	335	815	0.22889	4.9e-031	272505
1	M242 O242	2.9e-026	1.1e-028	-64.40	0.0	159	983	1174	5167	0.16175	1.9e-034	571033
1	M248 O248	1.0e-028	3.8e-031	-70.05	0.0	253	983	814	2131	0.25738	9.6e-037	392309
1	M249 O249	1.0e-021	3.9e-024	-53.90	0.0	247	983	427	1038	0.25127	1.3e-029	307366
1	M250 O250	5.0e-061	1.9e-063	-144.43	0.0	219	983	1703	5173	0.22279	3.7e-069	504257
1	M251 O251	8.7e-037	3.3e-039	-88.61	0.0	274	982	1174	2942	0.27902	7.0e-045	472360
1	M252 O252	2.3e-106	8.6e-109	-248.83	0.0	216	982	1782	4914	0.21996	1.6e-114	525280
1	M255 O255	1.4e-160	5.4e-163	-373.63	0.0	150	982	1499	4803	0.15275	1.0e-168	518420
1	M257 O257	6.2e-045	2.3e-047	-107.38	0.0	312	982	1122	2398	0.31772	4.9e-053	474810
1	M258 O258	3.0e-087	1.1e-089	-204.83	0.0	140	982	1307	5190	0.14257	2.1e-095	521850
1	M259 O259	3.1e-110	1.2e-112	-257.73	0.0	198	982	1108	2830	0.20163	2.0e-118	575750
1	M261 O261	6.9e-011	2.6e-013	-28.99	0.0	386	982	587	1122	0.39308	8.5e-019	305270
1	M266 O266	3.3e-179	1.2e-181	-416.56	0.0	180	982	1961	5652	0.18330	1.9e-187	652680
1	M269 O269	4.2e-065	1.6e-067	-153.82	0.0	198	982	880	2446	0.20163	3.1e-073	503230
1	M270 O270	1.0e-101	3.8e-104	-238.14	0.0	240	982	2138	5659	0.24440	7.0e-110	541940
