# Supplementary material for: Motif signatures in stretch enhancers are enriched for disease-associated genetic variants
Source: Epigenetics Chromatin. 2015 Jul 16;8:23. doi: 10.1186/s13072-015-0015-7 (PMC4502539; doi:10.1186/s13072-015-0015-7)
Supplement: Additional file 4: — De novo motif disocvery results. Zip archive of de novo motif discovery results. Discovered motifs are condensed in MEME Minimal Motif Format. TOMTOM output HTML files documenting the comparison of the discovered motifs to known motifs and CentriMo output text files detailing the enrichment of the discovered motifs in SE or TE DHS sequences are also included. File names indicate the type of sequences used for the motif discovery, including the method of footprinting. Can be downloaded at http://fusion.nhgri.nih.gov/files/se-motifs/AdditionalFile4.zip. [file 13072_2015_15_MOESM4_ESM.zip › AdditionalFile4/HMEC.SE.vs.HMEC_Footprints_ConcatenatedEnhancers_SingleHitWellington.meme.CentriMo.txt]

# WARNING: this file is not sorted!
# db	id alt	E-value	adj_p-value	log_adj_p-value	bin_location	bin_width	total_width	sites_in_bin	total_sites	p_success	p-value	mult_tests
1	M1 O1	5.6e-1734	1.4e-1736	-3996.96	0.0	156	988	4091	6126	0.15789	3.6e-1742	384047
1	M2 O2	1.5e-191	3.7e-194	-445.39	0.0	138	984	3244	13696	0.14024	9.5e-200	387890
1	M3 O3	2.5e-2142	6.1e-2145	-4937.23	0.0	156	988	5496	8730	0.15789	2.7e-2150	223822
1	M4 O4	9.3e-1630	2.3e-1632	-3756.98	0.0	154	988	3872	5877	0.15587	5.8e-1638	397358
1	M5 O5	1.3e-2280	3.3e-2283	-5255.60	0.0	157	989	6285	10445	0.15875	1.1e-2288	305786
1	M6 O6	1.9e-1574	4.7e-1577	-3629.63	0.0	159	989	3806	5728	0.16077	1.3e-1582	369512
1	M7 O7	1.4e-1610	3.4e-1613	-3712.84	0.0	159	989	3907	5896	0.16077	8.9e-1619	383344
1	M8 O8	1.5e-1747	3.6e-1750	-4028.23	0.0	157	987	4062	5993	0.15907	9.5e-1756	383554
1	M9 O9	1.4e-1505	3.5e-1508	-3471.05	0.0	155	989	3632	5552	0.15672	9.6e-1514	364078
1	M10 O10	2.3e-1946	5.8e-1949	-4485.99	0.0	156	988	4798	7411	0.15789	1.7e-1954	344607
1	M11 O11	8.3e-1320	2.0e-1322	-3043.31	0.0	157	987	3332	5203	0.15907	4.5e-1328	454053
1	M12 O12	1.2e-567	2.9e-570	-1311.42	0.0	154	988	1862	3499	0.15587	6.7e-576	428417
1	M13 O13	4.0e-1947	9.8e-1950	-4487.75	0.0	158	990	4918	7671	0.15960	3.5e-1955	281086
1	M14 O14	8.2e-888	2.0e-890	-2048.60	0.0	151	989	2490	4296	0.15268	7.1e-896	282568
1	M15 O15	2.6e-1771	6.4e-1774	-4082.93	0.0	157	989	4120	6089	0.15875	1.8e-1779	359138
1	M16 O16	1.1e-134	2.8e-137	-314.43	0.0	175	987	2080	6849	0.17730	5.8e-143	478703
1	M17 O17	7.4e-148	1.8e-150	-344.79	0.0	209	985	3076	9278	0.21218	3.9e-156	468384
1	M18 O18	2.6e-166	6.3e-169	-387.29	0.0	208	986	3754	11609	0.21095	1.5e-174	427548
1	M19 O19	4.8e-858	1.2e-860	-1980.05	0.0	151	989	2264	3743	0.15268	3.8e-866	313196
1	M20 O20	3.4e-847	8.4e-850	-1955.07	0.0	124	988	2142	3949	0.12551	2.0e-855	416585
1	M21 O21	4.0e-1992	9.9e-1995	-4591.37	0.0	157	989	5115	8099	0.15875	2.7e-2000	362102
1	M22 O22	1.0e-1514	2.5e-1517	-3492.11	0.0	151	989	4678	8620	0.15268	5.3e-1523	473252
1	M23 O23	7.8e-191	1.9e-193	-443.74	0.0	141	983	3097	12647	0.14344	4.2e-199	455648
1	M24 O24	1.7e-1139	4.1e-1142	-2628.13	0.0	157	989	3087	5063	0.15875	1.2e-1147	338390
1	M25 O25	3.8e-551	9.4e-554	-1273.40	0.0	159	989	1688	2967	0.16077	3.1e-559	303810
1	M26 O26	1.4e-1411	3.6e-1414	-3254.59	0.0	156	988	3608	5711	0.15789	7.6e-1420	468843
1	M27 O27	6.7e-1935	1.7e-1937	-4459.60	0.0	155	989	4736	7316	0.15672	4.7e-1943	349752
1	M28 O28	2.2e-545	5.4e-548	-1260.14	0.0	153	989	1399	2241	0.15470	2.5e-553	210938
1	M29 O29	3.5e-084	8.6e-087	-198.18	0.0	171	989	833	2411	0.17290	2.6e-092	332956
1	M30 O30	2.7e-204	6.6e-207	-474.75	0.0	172	984	1782	4942	0.17480	1.4e-212	461540
1	M31 O31	5.3e-369	1.3e-371	-853.99	0.0	163	981	1586	3323	0.16616	2.6e-377	500290
1	M32 O32	1.9e-066	4.7e-069	-157.33	0.0	229	989	2471	7648	0.23155	1.2e-074	384332
1	M33 O33	8.3e-184	2.1e-186	-427.56	0.0	210	984	3835	11533	0.21341	5.0e-192	410967
1	M34 O34	4.2e-077	1.0e-079	-181.86	0.0	167	981	621	1677	0.17023	2.7e-085	389060
1	M35 O35	4.4e-1711	1.1e-1713	-3944.25	0.0	157	989	5202	9222	0.15875	2.3e-1719	461890
1	M36 O36	8.7e-176	2.2e-178	-409.09	0.0	136	988	3697	16806	0.13765	5.9e-184	366792
1	M37 O37	2.0e-023	5.0e-026	-58.26	0.0	137	985	2327	13256	0.13909	4.8e-032	1031724
1	M38 O38	1.0e-267	2.6e-270	-620.75	0.0	173	983	2056	5404	0.17599	5.9e-276	436499
1	M39 O39	2.1e-1526	5.1e-1529	-3519.01	0.0	156	990	3684	5612	0.15758	2.8e-1534	184262
1	M40 O40	2.2e-142	5.6e-145	-332.16	0.0	213	989	5245	17491	0.21537	1.9e-150	287508
1	M41 O41	5.7e-1607	1.4e-1609	-3704.53	0.0	160	990	3822	5670	0.16162	6.3e-1615	222794
1	M42 O42	1.6e-011	4.0e-014	-30.86	0.0	79	981	304	2202	0.08053	6.6e-020	600740
1	M43 O43	2.0e-069	5.1e-072	-164.16	0.0	110	982	1038	5135	0.11202	7.9e-078	636510
1	M45 O45	2.8e-1731	6.8e-1734	-3990.76	0.0	157	989	4161	6292	0.15875	1.8e-1739	384826
1	M46 O46	7.2e-027	1.8e-029	-66.20	0.0	191	989	570	1810	0.19312	6.6e-035	268736
1	M47 O47	1.3e-1880	3.2e-1883	-4334.60	0.0	159	989	4568	6902	0.16077	8.8e-1889	365560
1	M48 O48	2.7e-1920	6.8e-1923	-4425.96	0.0	167	991	5017	7721	0.16852	4.7e-1928	144045
1	M49 O49	9.4e-072	2.3e-074	-169.55	0.0	170	990	581	1558	0.17172	7.9e-080	292942
1	M50 O50	5.2e-1004	1.3e-1006	-2316.16	0.0	157	989	2762	4574	0.15875	3.8e-1012	336414
1	M51 O51	2.2e-791	5.3e-794	-1826.58	0.0	153	989	2058	3335	0.15470	2.0e-799	268736
1	M52 O52	1.5e-093	3.6e-096	-219.76	0.0	121	989	692	2427	0.12235	9.4e-102	386308
1	M53 O53	1.3e-398	3.3e-401	-922.14	0.0	140	986	3018	9566	0.14199	8.3e-407	398520
1	M54 O54	4.4e-275	1.1e-277	-637.73	0.0	128	986	1476	4277	0.12982	2.8e-283	384744
1	M55 O55	2.7e-661	6.6e-664	-1527.03	0.0	158	990	1953	3374	0.15960	7.9e-669	82992
1	M56 O56	1.2e-1415	2.9e-1418	-3264.00	0.0	158	990	3421	5171	0.15960	1.5e-1423	194142
1	M58 O58	9.6e-085	2.4e-087	-199.46	0.0	290	990	6243	17079	0.29293	7.4e-093	322088
1	M59 O59	2.5e-1747	6.3e-1750	-4027.69	0.0	153	989	4235	6552	0.15470	1.8e-1755	357162
1	M60 O60	4.8e-1609	1.2e-1611	-3709.29	0.0	161	989	3840	5684	0.16279	3.2e-1617	373958
1	M61 O61	1.7e-1753	4.1e-1756	-4041.93	0.0	157	991	4239	6446	0.15843	7.1e-1761	57915
1	M62 O62	9.4e-072	2.3e-074	-169.55	0.0	111	989	1713	9655	0.11223	5.4e-080	428792
1	M64 O64	6.4e-1756	1.6e-1758	-4047.49	0.0	159	989	4437	6887	0.16077	4.3e-1764	362102
1	M66 O66	1.9e-1818	4.8e-1821	-4191.44	0.0	159	991	4674	7353	0.16044	4.3e-1826	110880
1	M67 O67	1.0e-1519	2.6e-1522	-3503.58	0.0	160	990	4446	7587	0.16162	9.7e-1528	267748
1	M68 O68	2.2e-007	5.5e-010	-21.32	0.0	135	989	196	816	0.13650	1.4e-015	385320
1	M69 O69	2.3e-021	5.6e-024	-53.53	0.0	185	989	2938	12960	0.18706	9.4e-030	596258
1	M70 O70	4.5e-344	1.1e-346	-796.59	0.0	165	989	1152	2078	0.16684	6.2e-352	179322
1	M71 O71	7.8e-297	1.9e-299	-687.82	0.0	157	987	2933	9309	0.15907	4.2e-305	454053
1	M72 O72	3.1e-691	7.6e-694	-1595.96	0.0	154	984	1997	3447	0.15650	1.6e-699	468905
1	M73 O73	7.8e-272	1.9e-274	-630.25	0.0	160	986	1653	4207	0.16227	4.0e-280	488064
1	M74 O74	1.1e-007	2.8e-010	-22.01	0.0	192	984	330	1118	0.19512	7.8e-016	356957
1	M75 O75	1.4e-564	3.5e-567	-1304.31	0.0	144	982	2102	4487	0.14664	7.4e-573	475790
1	M76 O76	6.2e-797	1.5e-799	-1839.34	0.0	150	990	3982	9808	0.15152	4.7e-805	324558
1	M77 O77	1.5e-117	3.7e-120	-275.01	0.0	181	989	2273	7707	0.18301	9.2e-126	396188
1	M78 O78	8.3e-102	2.1e-104	-238.75	0.0	125	989	427	1076	0.12639	5.5e-110	374452
1	M80 O80	5.8e-080	1.4e-082	-188.46	0.0	165	985	473	1128	0.16751	3.2e-088	449688
1	M81 O81	4.6e-126	1.1e-128	-294.61	0.0	122	986	568	1532	0.12373	2.4e-134	481176
1	M84 O84	1.8e-203	4.4e-206	-472.85	0.0	148	984	832	1821	0.15041	1.2e-211	362358
1	M85 O85	2.0e-003	4.9e-006	-12.22	0.0	177	985	85	231	0.17970	1.0e-011	482652
1	M86 O86	4.3e-178	1.1e-180	-414.40	0.0	176	984	1570	4279	0.17886	2.4e-186	439936
1	M87 O87	6.0e-469	1.5e-471	-1084.12	0.0	143	983	1338	2410	0.14547	3.6e-477	417350
1	M88 O88	3.7e-045	9.1e-048	-108.32	0.0	186	984	644	1908	0.18902	1.8e-053	503275
1	M90 O90	6.6e-337	1.6e-339	-780.08	0.0	172	982	2028	4825	0.17515	2.7e-345	598290
1	M91 O91	6.7e-052	1.7e-054	-123.83	0.0	155	989	3090	14912	0.15672	4.1e-060	406068
1	M92 O92	2.0e-042	4.9e-045	-102.03	0.0	221	989	1215	3667	0.22346	1.2e-050	422864
1	M93 O93	1.3e-008	3.2e-011	-24.16	0.0	193	991	1044	4244	0.19475	1.6e-016	200475
1	M94 O94	1.9e-1600	4.6e-1603	-3689.51	0.0	157	989	4162	6644	0.15875	1.2e-1608	384332
1	M95 O95	1.0e-2046	2.5e-2049	-4717.07	0.0	159	991	5505	8933	0.16044	1.6e-2054	154935
1	M96 O96	9.3e-096	2.3e-098	-224.82	0.0	133	989	457	1181	0.13448	1.5e-103	152646
1	M97 O97	3.7e-122	9.1e-125	-285.62	0.0	191	991	1288	3498	0.19273	2.3e-129	39105
1	M98 O98	1.3e-1222	3.1e-1225	-2819.52	0.0	166	990	3091	4664	0.16768	2.2e-1230	142766
1	M99 O99	2.2e-593	5.4e-596	-1370.66	0.0	151	989	1969	3788	0.15268	1.5e-601	348764
1	M101 O101	4.4e-942	1.1e-944	-2173.56	0.0	151	987	2468	4055	0.15299	2.5e-950	435812
1	M103 O103	1.9e-117	4.6e-120	-274.78	0.0	147	987	1485	5391	0.14894	6.3e-126	731612
1	M104 O104	1.8e-1120	4.4e-1123	-2584.33	0.0	146	986	3463	6528	0.14807	9.1e-1129	477240
1	M105 O105	8.9e-023	2.2e-025	-56.78	0.0	246	986	1979	6298	0.24949	3.7e-031	594336
1	M106 O106	1.7e-281	4.2e-284	-652.50	0.0	159	985	1109	2255	0.16142	1.1e-289	399012
1	M107 O107	1.1e-096	2.7e-099	-226.96	0.0	159	985	326	589	0.16142	1.3e-104	205656
1	M111 O111	1.8e-116	4.6e-119	-272.49	0.0	138	986	389	782	0.13996	9.9e-125	461496
1	M112 O112	1.2e-174	2.9e-177	-406.51	0.0	161	985	2197	7352	0.16345	4.9e-183	580560
1	M113 O113	3.6e-326	9.0e-329	-755.35	0.0	153	985	1038	1910	0.15533	2.3e-334	398028
1	M114 O114	2.1e-024	5.1e-027	-60.54	0.0	151	983	994	4503	0.15361	1.0e-032	492964
1	M115 O115	1.7e-048	4.2e-051	-116.00	0.0	148	984	463	1470	0.15041	1.2e-056	340263
1	M117 O117	8.4e-103	2.1e-105	-241.04	0.0	163	983	534	1212	0.16582	6.5e-111	321605
1	M118 O118	7.1e-154	1.8e-156	-358.64	0.0	120	982	818	2467	0.12220	4.3e-162	409150
1	M119 O119	2.6e-029	6.4e-032	-71.83	0.0	172	992	992	3893	0.17339	2.9e-037	216810
1	M120 O120	4.9e-099	1.2e-101	-232.37	0.0	188	990	2287	7802	0.18990	4.6e-107	267254
1	M121 O121	1.2e-118	2.9e-121	-277.56	0.0	203	991	3807	12968	0.20484	1.2e-126	241065
1	M122 O122	2.8e-067	6.8e-070	-159.26	0.0	235	991	4240	13890	0.23713	2.7e-075	247500
1	M124 O124	3.4e-063	8.4e-066	-149.85	0.0	234	990	3166	10071	0.23636	2.3e-071	371982
1	M125 O125	3.7e-044	9.1e-047	-106.01	0.0	214	990	984	2907	0.21616	3.8e-052	238108
1	M126 O126	6.9e-095	1.7e-097	-222.81	0.0	121	989	2604	14013	0.12235	3.7e-103	458926
1	M127 O127	2.9e-003	7.1e-006	-11.86	0.0	159	991	117	401	0.16044	3.2e-011	224730
1	M128 O128	5.6e-1130	1.4e-1132	-2606.19	0.0	166	990	2810	4193	0.16768	8.8e-1138	158574
1	M129 O129	2.6e-039	6.4e-042	-94.85	0.0	242	990	4389	14797	0.24444	1.6e-047	411502
1	M130 O130	1.2e-1756	2.9e-1759	-4049.19	0.0	157	991	4769	7855	0.15843	2.2e-1764	127710
1	M131 O131	7.8e-1469	1.9e-1471	-3386.45	0.0	156	990	3756	5956	0.15758	8.7e-1477	222300
1	M132 O132	3.1e-136	7.6e-139	-318.03	0.0	192	990	2918	9625	0.19394	2.7e-144	284050
1	M134 O134	2.2e-247	5.5e-250	-573.93	0.0	164	990	1398	3375	0.16566	3.5e-255	160056
1	M136 O136	9.3e-047	2.3e-049	-111.99	0.0	242	990	2910	9204	0.24444	7.5e-055	307268
1	M137 O137	2.1e-182	5.2e-185	-424.34	0.0	175	989	2501	7998	0.17695	1.3e-190	398658
1	M138 O138	1.8e-013	4.5e-016	-35.33	0.0	171	989	392	1437	0.17290	3.2e-021	139802
1	M139 O139	1.7e-832	4.1e-835	-1921.25	0.0	155	989	2373	4059	0.15672	1.4e-840	298870
1	M140 O140	1.5e-077	3.8e-080	-182.87	0.0	175	989	2315	8886	0.17695	8.9e-086	426322
1	M142 O142	2.6e-046	6.5e-049	-110.96	0.0	188	986	4054	16972	0.19067	1.4e-054	475272
1	M143 O143	8.7e-006	2.1e-008	-17.66	0.0	159	987	113	350	0.16109	6.4e-014	333761
1	M144 O144	2.9e-025	7.2e-028	-62.49	0.0	170	986	202	508	0.17241	4.2e-033	170724
1	M148 O148	1.4e-093	3.5e-096	-219.81	0.0	158	986	396	825	0.16024	1.5e-101	238128
1	M150 O150	9.0e-082	2.2e-084	-192.62	0.0	191	987	1416	4406	0.19352	4.7e-090	469829
1	M152 O152	2.4e-155	6.0e-158	-362.02	0.0	146	986	920	2482	0.14807	1.5e-163	395568
1	M153 O153	3.0e-052	7.4e-055	-124.64	0.0	335	987	4517	10887	0.33941	1.4e-060	527510
1	M154 O154	8.6e-1783	2.1e-1785	-4109.36	0.0	159	987	4773	7697	0.16109	4.7e-1791	452574
1	M155 O155	4.8e-407	1.2e-409	-941.59	0.0	155	987	3354	10062	0.15704	3.1e-415	376652
1	M156 O156	1.7e-798	4.2e-801	-1842.94	0.0	166	986	3421	7109	0.16836	7.6e-807	554976
1	M158 O158	8.2e-509	2.0e-511	-1175.92	0.0	152	986	3631	10438	0.15416	4.0e-517	503808
1	M162 O162	3.8e-717	9.3e-720	-1655.64	0.0	148	984	3006	6755	0.15041	1.8e-725	521442
1	M164 O164	3.9e-086	9.5e-089	-202.68	0.0	138	984	2899	14243	0.14024	1.6e-094	589200
1	M166 O166	3.3e-033	8.2e-036	-80.79	0.0	199	983	501	1401	0.20244	2.4e-041	347137
1	M168 O168	8.7e-056	2.2e-058	-132.78	0.0	152	984	707	2441	0.15447	4.6e-064	463995
1	M170 O170	4.3e-018	1.1e-020	-45.99	0.0	107	983	1230	8394	0.10885	1.9e-026	549429
1	M171 O171	1.9e-017	4.7e-020	-44.51	0.0	274	984	4770	15040	0.27846	7.3e-026	637318
1	M172 O172	4.1e-006	1.0e-008	-18.42	0.0	225	985	704	2380	0.22843	2.2e-014	464448
1	M173 O173	1.2e-018	2.9e-021	-47.30	0.0	138	984	355	1438	0.14024	6.0e-027	477743
1	M175 O175	1.7e-819	4.1e-822	-1891.32	0.0	177	983	3413	6625	0.18006	8.0e-828	507694
1	M177 O177	1.7e-010	4.3e-013	-28.48	0.0	70	982	961	10135	0.07128	7.8e-019	547820
1	M178 O178	6.4e-091	1.6e-093	-213.69	0.0	184	984	4031	15793	0.18699	3.4e-099	461540
1	M179 O179	6.6e-644	1.6e-646	-1486.98	0.0	132	984	2612	6322	0.13415	2.7e-652	601475
1	M180 O180	1.2e-863	2.9e-866	-1992.96	0.0	144	982	3511	7918	0.14664	5.8e-872	511560
1	M181 O181	3.2e-002	7.9e-005	-9.45	0.0	107	983	58	221	0.10885	1.5e-010	514568
1	M184 O184	3.8e-910	9.3e-913	-2100.03	0.0	162	992	3488	6977	0.16331	1.8e-917	52965
1	M185 O185	4.9e-123	1.2e-125	-287.64	0.0	176	992	3759	14544	0.17742	8.0e-131	150480
1	M186 O186	3.3e-281	8.1e-284	-651.84	0.0	160	992	4064	14429	0.16129	5.2e-289	155430
1	M188 O188	1.5e-002	3.7e-005	-10.20	0.0	390	992	620	1293	0.39315	2.2e-010	168795
1	M189 O189	4.8e-063	1.2e-065	-149.49	0.0	234	992	3534	11453	0.23589	9.4e-071	127215
1	M190 O190	2.8e-005	6.8e-008	-16.50	0.0	230	992	1878	7006	0.23185	9.3e-013	73755
1	M191 O191	9.3e-062	2.3e-064	-146.53	0.0	122	992	2753	16120	0.12298	1.6e-069	142065
1	M192 O192	2.9e-046	7.2e-049	-110.85	0.0	154	992	974	3878	0.15524	1.4e-053	52470
1	M193 O193	1.2e-086	3.0e-089	-203.84	0.0	250	992	5234	16133	0.25202	1.5e-094	194040
1	M194 O194	2.9e-055	7.3e-058	-131.57	0.0	228	992	2284	7235	0.22984	5.4e-063	135135
1	M196 O196	2.3e-135	5.8e-138	-316.00	0.0	184	992	3147	11035	0.18548	4.2e-143	137115
1	M198 O198	3.2e-127	7.9e-130	-297.27	0.0	176	992	2754	9904	0.17742	1.3e-134	62865
1	M199 O199	1.5e-255	3.6e-258	-592.78	0.0	124	992	2906	12101	0.12500	3.0e-263	118800
1	M200 O200	3.3e-147	8.1e-150	-343.30	0.0	167	991	3099	11622	0.16852	3.6e-155	225225
1	M202 O202	1.7e-035	4.2e-038	-86.07	0.0	125	991	2727	16744	0.12614	1.6e-043	261360
1	M204 O204	3.3e-135	8.1e-138	-315.67	0.0	193	991	4678	16966	0.19475	3.1e-143	257895
1	M205 O205	2.3e-031	5.6e-034	-76.56	0.0	223	991	1045	3205	0.22503	2.6e-039	219780
1	M206 O206	8.3e-072	2.1e-074	-169.67	0.0	131	991	2315	11927	0.13219	1.2e-079	169290
1	M207 O207	1.2e-130	3.0e-133	-305.14	0.0	191	991	2357	7499	0.19273	2.2e-138	137115
1	M210 O210	2.9e-029	7.2e-032	-71.71	0.0	179	991	3324	14996	0.18063	2.7e-037	262350
1	M211 O211	1.2e-770	3.0e-773	-1778.79	0.0	137	991	3522	8923	0.13824	1.4e-778	222255
1	M214 O214	6.4e-045	1.6e-047	-107.76	0.0	193	991	1724	6281	0.19475	6.5e-053	244530
1	M216 O216	3.1e-076	7.5e-079	-179.88	0.0	215	991	4256	14952	0.21695	2.7e-084	278190
1	M217 O217	9.6e-054	2.4e-056	-128.08	0.0	159	991	3174	14970	0.16044	9.2e-062	257895
1	M220 O220	3.7e-1400	9.2e-1403	-3228.31	0.0	152	990	3453	5433	0.15354	3.9e-1408	237614
1	M221 O221	3.7e-121	9.1e-124	-283.31	0.0	170	990	3256	12647	0.17172	2.3e-129	396682
1	M222 O222	7.4e-007	1.8e-009	-20.13	0.0	158	990	752	3607	0.15960	6.3e-015	286026
1	M223 O223	1.3e-1113	3.2e-1116	-2568.53	0.0	150	990	2878	4719	0.15152	1.8e-1121	175370
1	M224 O224	1.5e-041	3.6e-044	-100.03	0.0	150	990	2836	14365	0.15152	1.1e-049	336414
1	M225 O225	7.4e-1436	1.8e-1438	-3310.51	0.0	156	990	3558	5522	0.15758	8.9e-1444	205998
1	M227 O227	1.6e-126	4.0e-129	-295.65	0.0	190	990	1453	4071	0.19192	2.6e-134	153634
1	M228 O228	9.3e-140	2.3e-142	-326.14	0.0	170	990	2177	7412	0.17172	8.4e-148	271700
1	M230 O230	7.5e-030	1.8e-032	-73.07	0.0	250	990	4724	15876	0.25253	5.8e-038	315172
1	M231 O231	4.5e-007	1.1e-009	-20.61	0.0	62	990	89	571	0.06263	3.5e-015	321594
1	M232 O232	2.0e-110	5.1e-113	-258.57	0.0	154	990	3637	16164	0.15556	1.5e-118	347776
1	M233 O233	5.4e-072	1.3e-074	-170.11	0.0	152	990	782	2596	0.15354	4.4e-080	299364
1	M234 O234	6.8e-654	1.7e-656	-1509.98	0.0	146	990	1923	3509	0.14747	1.7e-661	101270
1	M235 O235	9.8e-051	2.4e-053	-121.15	0.0	184	990	3008	12300	0.18586	7.6e-059	321100
1	M237 O237	6.2e-002	1.5e-004	-8.78	0.0	432	990	3570	7572	0.43636	4.6e-010	333450
1	M239 O239	1.9e-132	4.7e-135	-309.31	0.0	234	990	5115	15738	0.23636	1.2e-140	379886
1	M240 O240	7.0e-786	1.7e-788	-1813.89	0.0	158	990	2076	3330	0.15960	1.4e-793	126464
1	M241 O241	2.6e-039	6.5e-042	-94.84	0.0	118	990	1776	10643	0.11919	1.9e-047	342342
1	M242 O242	3.4e-010	8.4e-013	-27.80	0.0	263	989	281	671	0.26593	8.3e-018	101764
1	M244 O244	5.1e-052	1.3e-054	-124.10	0.0	135	989	2596	13945	0.13650	3.0e-060	416442
1	M245 O245	5.7e-085	1.4e-087	-199.99	0.0	127	989	1022	4162	0.12841	4.7e-093	299364
1	M246 O246	2.2e-273	5.4e-276	-633.83	0.0	169	989	1578	3753	0.17088	1.7e-281	319124
1	M248 O248	1.7e-439	4.3e-442	-1016.29	0.0	147	989	4022	13219	0.14863	1.1e-447	392730
1	M249 O249	2.9e-128	7.1e-131	-299.68	0.0	139	989	3163	14594	0.14055	1.7e-136	416442
1	M250 O250	3.3e-143	8.2e-146	-334.07	0.0	165	989	3793	15119	0.16684	1.8e-151	450034
1	M251 O251	3.7e-158	9.1e-161	-368.51	0.0	147	989	3717	16116	0.14863	2.4e-166	376428
1	M252 O252	1.0e-076	2.5e-079	-180.99	0.0	185	989	3350	13065	0.18706	5.4e-085	463372
1	M254 O254	5.0e-1623	1.2e-1625	-3741.49	0.0	163	989	4345	6896	0.16481	3.5e-1631	351234
1	M255 O255	5.5e-127	1.4e-129	-296.72	0.0	174	988	4091	16100	0.17611	3.3e-135	417571
1	M256 O256	4.1e-126	1.0e-128	-294.71	0.0	178	988	3726	14105	0.18016	1.9e-134	534905
1	M258 O258	2.7e-727	6.7e-730	-1678.99	0.0	146	988	4024	10665	0.14777	1.6e-735	425459
1	M259 O259	4.3e-043	1.1e-045	-103.56	0.0	130	988	2440	13799	0.13158	2.1e-051	498423
1	M260 O260	1.6e-461	3.9e-464	-1067.05	0.0	168	988	1752	3363	0.17004	9.1e-470	425459
1	M261 O261	5.6e-250	1.4e-252	-579.93	0.0	154	988	914	1824	0.15587	4.5e-258	305660
1	M263 O263	1.3e-121	3.2e-124	-284.35	0.0	182	988	3776	14133	0.18421	7.0e-130	456518
1	M264 O264	1.3e-020	3.2e-023	-51.78	0.0	156	988	1301	6143	0.15789	5.9e-029	551667
1	M265 O265	9.1e-104	2.2e-106	-243.27	0.0	196	988	2289	7419	0.19838	4.4e-112	506804
1	M266 O266	3.1e-1387	7.6e-1390	-3198.57	0.0	166	988	5298	10352	0.16802	1.5e-1395	509762
1	M269 O269	4.1e-1078	1.0e-1080	-2486.79	0.0	154	988	5058	11777	0.15587	2.6e-1086	381582
1	M270 O270	4.0e-238	9.8e-241	-552.64	0.0	152	988	838	1650	0.15385	3.0e-246	324887
1	M272 O272	2.1e-025	5.2e-028	-62.83	0.0	132	988	1822	10387	0.13360	1.1e-033	474759
1	M274 O274	3.6e-069	8.8e-072	-163.61	0.0	131	987	3066	16665	0.13273	2.0e-077	439756
1	M275 O275	3.7e-098	9.2e-101	-230.34	0.0	161	987	3636	15755	0.16312	1.7e-106	549695
1	M276 O276	2.5e-016	6.1e-019	-41.94	0.0	77	987	762	6712	0.07801	1.2e-024	495465
1	M277 O277	8.6e-008	2.1e-010	-22.27	0.0	187	987	794	3212	0.18946	5.0e-016	426445
1	M281 O281	4.5e-1122	1.1e-1124	-2588.01	0.0	161	987	3205	5342	0.16312	2.2e-1130	491028
1	M282 O282	3.0e-080	7.5e-083	-189.10	0.0	163	987	2996	12821	0.16515	1.5e-088	501874
1	M283 O283	7.3e-073	1.8e-075	-172.10	0.0	115	987	2700	16131	0.11651	3.8e-081	473280
1	M285 O285	7.5e-1540	1.8e-1542	-3549.97	0.0	161	987	4565	7804	0.16312	3.7e-1548	501381
1	M286 O286	5.5e-144	1.4e-146	-335.86	0.0	209	987	4174	13534	0.21175	2.6e-152	535891
1	M287 O287	5.0e-687	1.2e-689	-1586.28	0.0	145	987	4187	11696	0.14691	2.8e-695	445179
1	M288 O288	7.6e-636	1.9e-638	-1468.41	0.0	147	987	1870	3385	0.14894	4.3e-644	434826
1	M289 O289	2.6e-471	6.4e-474	-1089.57	0.0	151	987	2128	4909	0.15299	1.3e-479	485605
1	M290 O290	2.3e-231	5.6e-234	-537.08	0.0	159	987	974	2056	0.16109	1.5e-239	363341
1	M291 O291	2.0e-084	4.8e-087	-198.75	0.0	187	987	2022	6951	0.18946	8.6e-093	561034
1	M293 O293	4.4e-026	1.1e-028	-64.38	0.0	148	986	1074	4995	0.15010	1.8e-034	604176
1	M294 O294	1.8e-018	4.4e-021	-46.87	0.0	368	986	6110	14690	0.37323	1.1e-026	397044
1	M295 O295	3.2e-1075	8.0e-1078	-2480.11	0.0	144	986	2908	5054	0.14604	1.6e-1083	492984
1	M296 O296	6.3e-350	1.5e-352	-810.07	0.0	150	986	3120	9930	0.15213	3.9e-358	396552
1	M297 O297	1.3e-163	3.1e-166	-381.09	0.0	160	986	799	1809	0.16227	8.4e-172	373920
1	M298 O298	7.5e-007	1.9e-009	-20.10	0.0	280	986	930	2630	0.28398	4.5e-015	411804
1	M299 O299	4.1e-116	1.0e-118	-271.69	0.0	134	986	2553	11826	0.13590	2.0e-124	510204
1	M300 O300	6.9e-068	1.7e-070	-160.65	0.0	156	986	2258	9823	0.15822	3.0e-076	566784
1	M301 O301	8.7e-097	2.1e-099	-227.19	0.0	146	986	822	2581	0.14807	5.4e-105	400488
1	M302 O302	3.1e-020	7.7e-023	-50.91	0.0	202	986	2102	8234	0.20487	1.4e-028	555468
1	M303 O303	2.8e-093	6.8e-096	-219.13	0.0	210	986	3186	10551	0.21298	1.4e-101	500364
1	M304 O304	1.7e-080	4.3e-083	-189.66	0.0	110	986	1242	6258	0.11156	8.7e-089	494460
1	M306 O306	9.3e-002	2.3e-004	-8.38	0.0	630	986	8244	12390	0.63895	4.1e-010	557928
1	M308 O308	2.5e-099	6.1e-102	-233.06	0.0	192	986	2221	7341	0.19473	1.2e-107	493476
1	M310 O310	6.7e-037	1.6e-039	-89.30	0.0	116	986	2639	17176	0.11765	3.7e-045	449688
1	M312 O312	5.1e-086	1.3e-088	-202.40	0.0	132	986	2886	14829	0.13387	3.2e-094	388188
1	M314 O314	4.4e-1013	1.1e-1015	-2337.04	0.0	152	986	3581	7134	0.15416	2.3e-1021	482160
1	M317 O317	2.7e-094	6.8e-097	-221.44	0.0	212	986	4128	14132	0.21501	1.5e-102	463464
1	M318 O318	3.5e-114	8.7e-117	-267.24	0.0	155	985	2984	12510	0.15736	1.6e-122	560388
1	M320 O320	8.0e-020	2.0e-022	-49.98	0.0	257	985	4728	15770	0.26091	3.6e-028	539232
1	M321 O321	1.8e-031	4.4e-034	-76.80	0.0	97	985	715	4401	0.09848	9.3e-040	476256
1	M323 O323	4.2e-201	1.0e-203	-467.39	0.0	171	985	892	1824	0.17360	2.8e-209	373920
1	M324 O324	3.5e-003	8.6e-006	-11.66	0.0	193	985	128	372	0.19594	1.5e-011	565800
1	M327 O327	6.0e-567	1.5e-569	-1309.78	0.0	151	985	4580	13952	0.15330	3.1e-575	475272
1	M328 O328	1.1e-006	2.6e-009	-19.76	0.0	123	985	1818	12208	0.12487	2.8e-015	937752
1	M329 O329	6.4e-065	1.6e-067	-153.81	0.0	165	985	691	2097	0.16751	4.1e-073	389172
1	M330 O330	3.9e-115	9.6e-118	-269.44	0.0	181	985	2802	9984	0.18376	1.6e-123	601224
1	M331 O331	2.5e-088	6.2e-091	-207.71	0.0	197	985	1888	6013	0.20000	1.1e-096	587448
1	M333 O333	3.7e-089	9.1e-092	-209.63	0.0	179	985	2102	7489	0.18173	1.6e-097	575148
1	M334 O334	4.7e-972	1.2e-974	-2242.57	0.0	147	985	4442	10565	0.14924	2.3e-980	510204
1	M335 O335	5.1e-103	1.3e-105	-241.54	0.0	175	985	1955	6768	0.17766	2.0e-111	615492
1	M337 O337	3.3e-044	8.2e-047	-106.12	0.0	136	984	204	486	0.13821	5.0e-052	164976
1	M338 O338	1.5e-183	3.7e-186	-426.98	0.0	144	984	692	1471	0.14634	1.0e-191	354993
1	M339 O339	7.0e-034	1.7e-036	-82.35	0.0	218	984	1386	4482	0.22154	3.2e-042	533226
1	M341 O341	4.4e-060	1.1e-062	-142.68	0.0	176	984	2292	9081	0.17886	1.8e-068	614241
1	M344 O344	1.7e-115	4.1e-118	-270.30	0.0	184	984	3268	11827	0.18699	7.1e-124	577907
1	M345 O345	6.5e-109	1.6e-111	-255.11	0.0	150	984	939	2900	0.15244	3.5e-117	457612
1	M347 O347	3.8e-133	9.4e-136	-310.91	0.0	168	984	2813	10412	0.17073	1.4e-141	674634
1	M350 O350	3.0e-417	7.4e-420	-965.09	0.0	148	984	1710	3778	0.15041	1.6e-425	462031
1	M353 O353	2.3e-019	5.7e-022	-48.91	0.0	98	984	650	4253	0.09959	1.1e-027	513586
1	M355 O355	1.2e-098	2.9e-101	-231.49	0.0	174	984	3850	15587	0.17683	4.9e-107	592146
1	M356 O356	2.5e-039	6.3e-042	-94.87	0.0	258	984	5075	16207	0.26220	1.2e-047	527334
1	M357 O357	4.7e-218	1.2e-220	-506.41	0.0	148	984	2652	9493	0.15041	2.3e-226	508185
1	M358 O358	1.4e-012	3.5e-015	-33.29	0.0	338	984	5772	15202	0.34350	6.5e-021	533226
1	M359 O359	8.5e-220	2.1e-222	-510.43	0.0	156	984	1009	2263	0.15854	5.3e-228	392800
1	M362 O362	2.4e-208	5.8e-211	-484.09	0.0	155	983	1184	2979	0.15768	1.2e-216	482162
1	M364 O364	2.3e-751	5.7e-754	-1734.41	0.0	155	983	3141	6785	0.15768	1.1e-759	536172
1	M367 O367	1.5e-049	3.8e-052	-118.41	0.0	159	983	630	2082	0.16175	9.6e-058	391327
1	M369 O369	7.3e-017	1.8e-019	-43.16	0.0	389	983	5816	13222	0.39573	3.2e-025	553848
1	M370 O370	5.9e-412	1.5e-414	-952.89	0.0	161	983	3678	10968	0.16378	2.9e-420	497383
1	M372 O372	1.5e-017	3.8e-020	-44.72	0.0	395	983	5178	11507	0.40183	5.8e-026	649102
1	M373 O373	2.3e-090	5.8e-093	-212.39	0.0	127	983	2342	11790	0.12920	8.9e-099	648120
1	M375 O375	2.4e-078	6.0e-081	-184.71	0.0	119	983	2629	14861	0.12106	8.3e-087	727171
1	M377 O377	5.4e-056	1.3e-058	-133.26	0.0	181	983	1265	4371	0.18413	2.6e-064	523406
1	M378 O378	1.2e-123	2.9e-126	-289.06	0.0	147	983	3422	15260	0.14954	5.3e-132	545501
1	M379 O379	2.3e-022	5.8e-025	-55.81	0.0	193	983	2979	12508	0.19634	7.6e-031	760559
1	M381 O381	1.3e-129	3.2e-132	-302.79	0.0	159	983	3485	14335	0.16175	6.2e-138	506712
1	M383 O383	1.4e-195	3.5e-198	-454.67	0.0	143	983	3559	14804	0.14547	6.1e-204	563177
1	M384 O384	4.5e-246	1.1e-248	-570.94	0.0	145	983	1236	3097	0.14751	2.4e-254	453193
1	M387 O387	1.5e-495	3.8e-498	-1145.36	0.0	132	982	1836	4185	0.13442	8.0e-504	472850
1	M389 O389	3.5e-009	8.6e-012	-25.48	0.0	524	982	8249	14509	0.53360	1.5e-017	559090
1	M390 O390	4.6e-049	1.1e-051	-117.29	0.0	282	982	5208	15003	0.28717	2.4e-057	485100
1	M391 O391	1.8e-200	4.6e-203	-465.91	0.0	150	982	1070	2677	0.15275	1.0e-208	452760
1	M392 O392	1.4e-118	3.5e-121	-277.36	0.0	212	982	4886	16534	0.21589	4.9e-127	714420
1	M393 O393	4.4e-009	1.1e-011	-25.24	0.0	136	982	1640	9704	0.13849	1.7e-017	644350
1	M394 O394	2.8e-252	6.9e-255	-585.22	0.0	156	982	1483	3779	0.15886	1.5e-260	449330
1	M395 O395	4.9e-079	1.2e-081	-186.32	0.0	164	982	2041	8026	0.16701	2.1e-087	585060
1	M396 O396	2.0e-149	4.8e-152	-348.41	0.0	180	982	1042	2524	0.18330	1.2e-157	407680
1	M397 O397	7.7e-806	1.9e-808	-1859.84	0.0	148	982	3776	9025	0.15071	3.9e-814	490980
1	M398 O398	2.4e-062	5.9e-065	-147.89	0.0	238	982	3332	10436	0.24236	7.9e-071	745290
1	M399 O399	1.8e-011	4.5e-014	-30.72	0.0	130	982	2010	12494	0.13238	3.6e-020	1249010
1	M403 O403	1.8e-333	4.4e-336	-772.19	0.0	134	982	1342	3172	0.13646	9.8e-342	449330
1	M404 O404	3.6e-145	8.9e-148	-338.60	0.0	134	982	3002	13674	0.13646	1.7e-153	532630
1	M408 O408	1.6e-068	3.9e-071	-162.12	0.0	170	982	1154	3935	0.17312	8.0e-077	489020
