# Supplementary material for: Motif signatures in stretch enhancers are enriched for disease-associated genetic variants
Source: Epigenetics Chromatin. 2015 Jul 16;8:23. doi: 10.1186/s13072-015-0015-7 (PMC4502539; doi:10.1186/s13072-015-0015-7)
Supplement: Additional file 4: — De novo motif disocvery results. Zip archive of de novo motif discovery results. Discovered motifs are condensed in MEME Minimal Motif Format. TOMTOM output HTML files documenting the comparison of the discovered motifs to known motifs and CentriMo output text files detailing the enrichment of the discovered motifs in SE or TE DHS sequences are also included. File names indicate the type of sequences used for the motif discovery, including the method of footprinting. Can be downloaded at http://fusion.nhgri.nih.gov/files/se-motifs/AdditionalFile4.zip. [file 13072_2015_15_MOESM4_ESM.zip › AdditionalFile4/HMEC.SE.vs.HMEC_StretchEnhancersDHS.meme.CentriMo.txt]

# WARNING: this file is not sorted!
# db	id alt	E-value	adj_p-value	log_adj_p-value	bin_location	bin_width	total_width	sites_in_bin	total_sites	p_success	p-value	mult_tests
1	M1 O1	4.3e-2166	1.7e-2168	-4991.46	0.0	158	988	5681	9084	0.15992	6.8e-2174	253895
1	M2 O2	1.4e-1922	5.7e-1925	-4430.74	0.0	155	989	5330	8974	0.15672	2.1e-1930	268736
1	M3 O3	6.9e-2363	2.7e-2365	-5444.61	0.0	156	988	6514	10872	0.15789	1.1e-2370	243049
1	M4 O4	1.7e-2160	6.6e-2163	-4978.61	0.0	158	988	5674	9082	0.15992	2.6e-2168	254388
1	M5 O5	3.5e-1562	1.4e-1564	-3600.93	0.0	165	989	3817	5651	0.16684	4.0e-1570	341848
1	M6 O6	3.0e-2128	1.2e-2130	-4904.32	0.0	155	989	5810	9682	0.15672	4.1e-2136	291460
1	M7 O7	2.3e-006	9.1e-009	-18.52	0.0	202	986	674	2514	0.20487	1.7e-014	519552
1	M8 O8	9.4e-005	3.7e-007	-14.80	0.0	84	986	310	2425	0.08519	1.1e-012	350796
1	M9 O9	4.0e-677	1.6e-679	-1563.00	0.0	169	989	2502	4724	0.17088	4.0e-685	391248
1	M10 O10	2.9e-1264	1.2e-1266	-2914.93	0.0	157	989	3285	5239	0.15875	3.3e-1272	352222
1	M11 O11	7.4e-111	2.9e-113	-259.12	0.0	194	988	4386	16132	0.19636	7.7e-119	380103
1	M13 O13	7.0e-022	2.8e-024	-54.24	0.0	209	987	1374	4903	0.21175	5.6e-030	493000
1	M14 O14	1.5e-081	6.0e-084	-191.62	0.0	148	990	2376	10673	0.14949	2.2e-089	268736
1	M15 O15	2.8e-157	1.1e-159	-365.99	0.0	177	989	4352	16401	0.17897	3.6e-165	314184
1	M16 O16	3.6e-155	1.4e-157	-361.14	0.0	143	987	3587	15874	0.14488	3.5e-163	413627
1	M18 O18	1.0e-059	4.1e-062	-141.36	0.0	142	988	3058	15731	0.14372	9.9e-068	410176
1	M21 O21	2.7e-007	1.1e-009	-20.64	0.0	134	988	607	3303	0.13563	5.9e-015	184382
1	M23 O23	2.9e-076	1.1e-078	-179.47	0.0	183	989	2601	9822	0.18504	3.1e-084	363090
1	M24 O24	5.4e-030	2.2e-032	-72.92	0.0	239	987	2090	6711	0.24215	4.0e-038	531454
1	M25 O25	1.5e-027	6.1e-030	-67.27	0.0	155	987	1489	6973	0.15704	1.2e-035	518636
1	M26 O26	1.3e-011	5.1e-014	-30.62	0.0	225	989	2529	9471	0.22750	1.2e-019	415948
1	M27 O27	5.2e-101	2.1e-103	-236.44	0.0	203	989	2230	7008	0.20526	5.1e-109	407550
1	M28 O28	9.9e-071	3.9e-073	-166.72	0.0	219	989	2600	8388	0.22144	9.7e-079	406562
1	M29 O29	3.7e-085	1.5e-087	-199.93	0.0	183	989	2741	10250	0.18504	4.0e-093	372970
1	M30 O30	1.4e-084	5.7e-087	-198.59	0.0	193	987	2105	7089	0.19554	1.3e-092	445179
1	M31 O31	3.3e-095	1.3e-097	-223.07	0.0	135	985	3261	16467	0.13706	3.0e-103	439848
1	M32 O32	9.4e-037	3.7e-039	-88.49	0.0	144	980	2895	15361	0.14694	5.9e-045	633744
1	M33 O33	2.0e-009	8.0e-012	-25.55	0.0	172	986	579	2383	0.17444	2.1e-017	387204
1	M34 O34	3.4e-065	1.3e-067	-153.99	0.0	223	991	1656	4899	0.22503	7.8e-073	170280
1	M35 O35	6.5e-053	2.6e-055	-125.69	0.0	255	989	1875	5188	0.25784	6.6e-061	389766
1	M36 O36	3.6e-056	1.4e-058	-133.20	0.0	106	984	376	1387	0.10772	4.4e-064	323569
1	M37 O37	3.2e-1159	1.3e-1161	-2673.05	0.0	167	991	2920	4382	0.16852	2.2e-1166	57915
1	M38 O38	2.5e-135	9.9e-138	-315.46	0.0	180	990	3618	13321	0.18182	3.2e-143	313690
1	M41 O41	1.4e-034	5.4e-037	-83.50	0.0	81	989	1817	16095	0.08190	1.5e-042	370994
1	M42 O42	6.9e-046	2.7e-048	-109.52	0.0	184	990	1483	5480	0.18586	2.1e-053	131898
1	M44 O44	1.7e-014	6.8e-017	-37.22	0.0	202	988	561	1880	0.20445	4.0e-022	169592
1	M45 O45	1.5e-038	5.8e-041	-92.65	0.0	203	987	1857	6646	0.20567	1.1e-046	526031
1	M47 O47	2.8e-163	1.1e-165	-379.82	0.0	182	990	4037	14489	0.18384	3.7e-171	298870
1	M51 O51	8.9e-053	3.5e-055	-125.38	0.0	150	988	2146	10051	0.15182	7.4e-061	474266
1	M52 O52	7.0e-085	2.8e-087	-199.30	0.0	194	988	1329	3977	0.19636	7.3e-093	382075
1	M53 O53	1.1e-059	4.5e-062	-141.26	0.0	187	987	1190	3894	0.18946	9.6e-068	470322
1	M55 O55	1.0e-016	4.0e-019	-42.36	0.0	224	988	869	2796	0.22672	9.4e-025	426445
1	M56 O56	7.9e-021	3.1e-023	-51.82	0.0	145	985	2607	14406	0.14721	5.8e-029	542676
1	M57 O57	7.5e-147	3.0e-149	-342.00	0.0	163	987	3981	16114	0.16515	8.2e-155	361369
1	M59 O59	5.7e-198	2.3e-200	-459.70	0.0	132	984	1253	3824	0.13415	4.7e-206	478725
1	M60 O60	2.2e-014	8.8e-017	-36.97	0.0	276	982	452	1080	0.28106	2.8e-022	317030
1	M61 O61	4.6e-793	1.8e-795	-1829.96	0.0	158	992	1995	3102	0.15927	2.2e-799	8415
1	M63 O63	5.0e-038	2.0e-040	-91.41	0.0	146	990	1130	5084	0.14747	9.9e-046	202046
1	M65 O65	5.7e-036	2.3e-038	-86.67	0.0	177	991	479	1458	0.17861	2.4e-043	95535
1	M66 O66	4.4e-035	1.8e-037	-84.63	0.0	185	991	673	2188	0.18668	2.7e-042	66330
1	M67 O67	3.9e-014	1.6e-016	-36.39	0.0	124	990	244	1060	0.12525	2.4e-021	65208
1	M68 O68	2.0e-115	7.9e-118	-269.64	0.0	170	990	2161	7717	0.17172	3.3e-123	238602
1	M69 O69	2.2e-1987	8.8e-1990	-4579.97	0.0	163	991	5446	8796	0.16448	5.1e-1995	170280
1	M73 O73	1.3e-026	5.1e-029	-65.16	0.0	220	988	972	3046	0.22267	1.3e-034	384540
1	M75 O75	1.5e-060	5.8e-063	-143.30	0.0	244	988	2166	6261	0.24696	1.3e-068	439263
1	M76 O76	3.3e-040	1.3e-042	-96.43	0.0	194	988	1571	5680	0.19636	2.9e-048	460462
1	M78 O78	8.4e-063	3.3e-065	-148.46	0.0	173	987	2104	8308	0.17528	6.2e-071	538356
1	M81 O81	1.0e-048	4.0e-051	-116.04	0.0	234	986	1267	3561	0.23732	7.5e-057	536772
1	M82 O82	3.1e-035	1.2e-037	-85.00	0.0	209	987	1412	4755	0.21175	2.2e-043	548216
1	M83 O83	8.1e-070	3.2e-072	-164.61	0.0	131	987	434	1290	0.13273	1.0e-077	320450
1	M84 O84	3.2e-050	1.3e-052	-119.51	0.0	188	986	1643	5937	0.19067	2.2e-058	577608
1	M89 O89	1.7e-071	6.8e-074	-168.48	0.0	172	984	815	2447	0.17480	1.6e-079	427170
1	M90 O90	2.0e-002	7.8e-005	-9.45	0.0	173	985	97	295	0.17563	1.6e-010	501348
1	M91 O91	3.6e-008	1.4e-010	-22.66	0.0	176	984	502	1998	0.17886	3.4e-016	416859
1	M93 O93	1.1e-074	4.5e-077	-175.80	0.0	132	984	2938	15501	0.13415	1.1e-082	404093
1	M94 O94	1.5e-010	6.0e-013	-28.14	0.0	162	984	240	840	0.16463	1.9e-018	319150
1	M99 O99	3.8e-060	1.5e-062	-142.34	0.0	154	984	534	1607	0.15650	4.0e-068	381016
1	M100 O100	2.1e-063	8.5e-066	-149.84	0.0	181	983	2081	7810	0.18413	1.3e-071	653030
1	M102 O102	5.8e-170	2.3e-172	-395.22	0.0	162	982	630	1206	0.16497	6.8e-178	339080
1	M103 O103	5.4e-007	2.2e-009	-19.95	0.0	124	982	625	3658	0.12627	4.4e-015	493920
1	M104 O104	5.5e-165	2.2e-167	-383.76	0.0	154	984	4125	17283	0.15650	6.3e-173	343700
1	M108 O108	8.5e-011	3.4e-013	-28.71	0.0	209	983	290	844	0.21261	1.2e-018	272505
1	M109 O109	2.9e-167	1.1e-169	-389.00	0.0	148	982	3682	15526	0.15071	2.5e-175	465990
1	M110 O110	1.5e-026	5.8e-029	-65.01	0.0	116	992	1792	11604	0.11694	9.2e-034	63360
1	M111 O111	3.0e-020	1.2e-022	-50.48	0.0	164	992	215	622	0.16532	7.7e-028	154935
1	M112 O112	5.0e-034	2.0e-036	-82.20	0.0	222	992	1954	6647	0.22379	1.4e-040	13860
1	M114 O114	3.3e-064	1.3e-066	-151.70	0.0	212	992	2442	8207	0.21371	4.6e-071	28710
1	M115 O115	3.9e-103	1.6e-105	-241.33	0.0	236	992	4264	13173	0.23790	1.5e-110	100980
1	M117 O117	1.5e-017	6.1e-020	-44.24	0.0	236	992	1110	3532	0.23790	3.9e-025	158400
1	M118 O118	6.3e-060	2.5e-062	-141.84	0.0	152	992	2263	10412	0.15323	3.6e-067	69300
1	M119 O119	1.3e-023	5.3e-026	-58.19	0.0	408	992	3339	6970	0.41129	2.0e-030	26235
1	M121 O121	1.5e-002	5.9e-005	-9.74	0.0	79	991	37	154	0.07972	1.1e-009	55935
1	M122 O122	4.7e-049	1.9e-051	-116.81	0.0	165	991	2327	10235	0.16650	1.2e-056	158400
1	M123 O123	1.4e-105	5.7e-108	-246.95	0.0	197	991	2740	9206	0.19879	4.8e-113	117810
1	M124 O124	6.6e-1531	2.6e-1533	-3528.91	0.0	159	991	3876	6032	0.16044	3.0e-1538	88110
1	M127 O127	1.3e-037	5.2e-040	-90.46	0.0	173	991	1476	5988	0.17457	8.3e-045	61875
1	M128 O128	1.1e-062	4.2e-065	-148.22	0.0	123	991	2451	13906	0.12412	2.2e-070	194535
1	M130 O130	5.0e-035	2.0e-037	-84.50	0.0	197	991	989	3318	0.19879	2.1e-042	95040
1	M131 O131	5.5e-080	2.2e-082	-188.02	0.0	163	991	1759	6774	0.16448	1.3e-087	171270
1	M137 O137	8.8e-640	3.5e-642	-1477.01	0.0	158	990	2002	3590	0.15960	2.8e-647	122512
1	M138 O138	2.3e-052	9.0e-055	-124.44	0.0	172	990	3628	16189	0.17374	3.1e-060	287508
1	M139 O139	3.2e-025	1.3e-027	-61.94	0.0	194	990	1228	4571	0.19596	6.6e-033	191672
1	M140 O140	9.7e-050	3.9e-052	-118.38	0.0	154	990	674	2364	0.15556	2.6e-057	146718
1	M144 O144	1.5e-179	6.0e-182	-417.28	0.0	162	990	4053	15917	0.16364	2.3e-187	261326
1	M145 O145	6.3e-078	2.5e-080	-183.29	0.0	118	990	1915	10285	0.11919	9.7e-086	259844
1	M146 O146	1.5e-351	6.0e-354	-813.32	0.0	168	990	1315	2505	0.16970	8.5e-359	70642
1	M147 O147	1.7e-023	6.6e-026	-57.98	0.0	132	990	1915	11128	0.13333	2.4e-031	280592
1	M148 O148	2.2e-334	8.5e-337	-773.83	0.0	156	990	1457	3211	0.15758	1.0e-341	82004
1	M151 O151	5.9e-1234	2.3e-1236	-2845.15	0.0	155	989	3196	5130	0.15672	6.5e-1242	355680
1	M152 O152	5.0e-043	2.0e-045	-102.92	0.0	133	989	1408	7080	0.13448	5.5e-051	361608
1	M153 O153	5.5e-040	2.2e-042	-95.93	0.0	235	989	1204	3469	0.23761	9.8e-048	222794
1	M154 O154	4.6e-107	1.8e-109	-250.39	0.0	121	989	1974	9652	0.12235	4.5e-115	400140
1	M155 O155	2.4e-020	9.7e-023	-50.69	0.0	241	989	1969	6481	0.24368	2.1e-028	456950
1	M157 O157	4.3e-027	1.7e-029	-66.23	0.0	135	989	2812	16493	0.13650	4.7e-035	365560
1	M160 O160	1.5e-1031	6.0e-1034	-2379.08	0.0	157	989	3104	5458	0.15875	1.7e-1039	361608
1	M163 O163	2.6e-036	1.1e-038	-87.45	0.0	189	989	812	2684	0.19110	1.2e-043	90402
1	M164 O164	4.9e-010	1.9e-012	-26.97	0.0	199	989	1576	6426	0.20121	4.9e-018	395200
1	M165 O165	1.2e-106	5.0e-109	-249.38	0.0	191	989	2653	9065	0.19312	1.1e-114	461890
1	M166 O166	1.5e-062	5.8e-065	-147.90	0.0	207	989	2082	6946	0.20930	1.7e-070	339872
1	M167 O167	4.9e-069	2.0e-071	-162.81	0.0	219	989	2871	9453	0.22144	5.4e-077	365560
1	M168 O168	2.0e-022	8.0e-025	-55.48	0.0	167	989	703	2764	0.16886	5.2e-030	154622
1	M169 O169	1.9e-015	7.4e-018	-39.45	0.0	168	988	788	3312	0.17004	2.2e-023	336226
1	M170 O170	3.8e-002	1.5e-004	-8.81	0.0	254	988	129	307	0.25709	3.8e-010	395386
1	M173 O173	7.7e-153	3.0e-155	-355.79	0.0	160	988	571	1113	0.16194	2.0e-160	149379
1	M176 O176	3.1e-013	1.2e-015	-34.32	0.0	150	988	526	2330	0.15182	3.1e-021	400316
1	M177 O177	1.0e-033	4.2e-036	-81.47	0.0	288	988	1264	3125	0.29150	1.2e-041	348551
1	M181 O181	2.2e-654	8.6e-657	-1510.65	0.0	164	988	2168	3915	0.16599	2.0e-662	429403
1	M183 O183	4.4e-798	1.7e-800	-1841.52	0.0	129	987	2699	5947	0.13070	3.6e-806	485112
1	M186 O186	1.1e-095	4.4e-098	-224.17	0.0	207	987	2292	7182	0.20973	8.4e-104	522580
1	M187 O187	4.1e-119	1.6e-121	-278.13	0.0	191	987	3025	10374	0.19352	3.3e-127	495958
1	M190 O190	4.6e-037	1.8e-039	-89.20	0.0	175	987	798	2793	0.17730	4.3e-045	427924
1	M191 O191	9.7e-124	3.9e-126	-288.78	0.0	171	987	2810	10432	0.17325	7.6e-132	505818
1	M200 O200	1.4e-024	5.5e-027	-60.46	0.0	198	986	1404	5217	0.20081	1.0e-032	529884
1	M201 O201	1.3e-1486	5.1e-1489	-3426.93	0.0	152	986	4474	8047	0.15416	1.1e-1494	460020
1	M205 O205	1.7e-071	6.9e-074	-168.46	0.0	236	986	3202	9912	0.23935	1.3e-079	546120
1	M206 O206	8.4e-042	3.4e-044	-100.10	0.0	232	986	4036	13924	0.23529	6.5e-050	515124
1	M209 O209	8.5e-033	3.4e-035	-79.38	0.0	140	986	1895	9932	0.14199	6.2e-041	541692
1	M210 O210	6.5e-039	2.6e-041	-93.46	0.0	127	985	506	2058	0.12893	5.9e-047	440832
1	M211 O211	1.5e-153	6.0e-156	-357.40	0.0	195	985	3182	10229	0.19797	1.1e-161	534312
1	M212 O212	5.7e-028	2.3e-030	-68.26	0.0	141	985	2489	13685	0.14315	4.2e-036	536280
1	M215 O215	5.8e-054	2.3e-056	-128.10	0.0	151	985	1756	7814	0.15330	3.8e-062	608604
1	M216 O216	1.1e-548	4.5e-551	-1267.22	0.0	145	985	3658	10632	0.14721	1.1e-556	421644
1	M218 O218	1.7e-030	6.9e-033	-74.05	0.0	179	985	778	2749	0.18173	1.4e-038	497904
1	M222 O222	7.2e-041	2.9e-043	-97.96	0.0	181	985	1698	6613	0.18376	5.2e-049	550548
1	M224 O224	9.4e-030	3.7e-032	-72.37	0.0	138	984	651	2826	0.14024	7.5e-038	494928
1	M227 O227	9.5e-015	3.8e-017	-37.82	0.0	198	984	1503	5924	0.20122	7.3e-023	514568
1	M228 O228	3.9e-060	1.6e-062	-142.31	0.0	270	984	3407	9568	0.27439	2.6e-068	612277
1	M232 O232	5.4e-011	2.1e-013	-29.17	0.0	146	984	304	1246	0.14837	6.4e-019	335353
1	M233 O233	6.8e-229	2.7e-231	-530.91	0.0	134	984	3931	17158	0.13618	7.0e-237	383471
1	M234 O234	6.7e-131	2.7e-133	-305.26	0.0	154	984	2964	12113	0.15650	5.0e-139	530280
1	M237 O237	1.9e-008	7.6e-011	-23.31	0.0	234	984	341	961	0.23780	2.5e-016	296564
1	M240 O240	2.2e-103	8.8e-106	-241.90	0.0	159	983	430	884	0.16175	3.2e-111	272014
1	M244 O244	7.5e-1247	3.0e-1249	-2874.84	0.0	145	983	4245	8553	0.14751	6.1e-1255	484126
1	M245 O245	3.7e-005	1.5e-007	-15.73	0.0	553	983	7465	12559	0.56256	2.9e-013	501802
1	M248 O248	1.6e-118	6.2e-121	-276.79	0.0	149	983	3004	12973	0.15158	1.1e-126	539118
1	M250 O250	1.3e-021	5.2e-024	-53.61	0.0	130	982	448	1993	0.13238	1.1e-029	456190
1	M251 O251	6.9e-023	2.7e-025	-56.56	0.0	140	982	642	2880	0.14257	5.7e-031	482160
1	M256 O256	4.2e-178	1.7e-180	-413.95	0.0	158	982	3744	14682	0.16090	3.2e-186	521360
1	M257 O257	5.2e-010	2.1e-012	-26.90	0.0	410	982	3874	8346	0.41752	3.8e-018	546350
1	M258 O258	2.5e-043	9.8e-046	-103.64	0.0	170	982	1850	7671	0.17312	1.7e-051	558110
1	M259 O259	1.1e-010	4.5e-013	-28.43	0.0	82	982	374	2808	0.08350	8.5e-019	530180
1	M261 O261	2.7e-166	1.1e-168	-386.77	0.0	172	982	1502	4207	0.17515	2.5e-174	422380
1	M262 O262	2.9e-083	1.1e-085	-195.59	0.0	208	982	2110	6618	0.21181	2.1e-091	530670
1	M264 O264	2.6e-011	1.0e-013	-29.90	0.0	258	982	650	1816	0.26273	2.4e-019	424340
