# Supplementary material for: Motif signatures in stretch enhancers are enriched for disease-associated genetic variants
Source: Epigenetics Chromatin. 2015 Jul 16;8:23. doi: 10.1186/s13072-015-0015-7 (PMC4502539; doi:10.1186/s13072-015-0015-7)
Supplement: Additional file 4: — De novo motif disocvery results. Zip archive of de novo motif discovery results. Discovered motifs are condensed in MEME Minimal Motif Format. TOMTOM output HTML files documenting the comparison of the discovered motifs to known motifs and CentriMo output text files detailing the enrichment of the discovered motifs in SE or TE DHS sequences are also included. File names indicate the type of sequences used for the motif discovery, including the method of footprinting. Can be downloaded at http://fusion.nhgri.nih.gov/files/se-motifs/AdditionalFile4.zip. [file 13072_2015_15_MOESM4_ESM.zip › AdditionalFile4/HMEC.TE.vs.HMEC_Footprints_ConcatenatedEnhancers_SingleHitWellington.meme.CentriMo.txt]

# WARNING: this file is not sorted!
# db	id alt	E-value	adj_p-value	log_adj_p-value	bin_location	bin_width	total_width	sites_in_bin	total_sites	p_success	p-value	mult_tests
1	M1 O1	6.6e-1018	1.6e-1020	-2348.15	0.0	130	988	1918	2717	0.13158	4.8e-1026	339184
1	M2 O2	2.1e-148	5.3e-151	-346.02	0.0	158	984	1899	6484	0.16057	1.4e-156	367268
1	M3 O3	2.3e-1147	5.8e-1150	-2646.22	0.0	136	988	2504	3871	0.13765	2.8e-1155	209032
1	M4 O4	7.2e-884	1.8e-886	-2039.51	0.0	132	988	1757	2571	0.13360	4.8e-892	370243
1	M5 O5	1.6e-1203	3.9e-1206	-2775.55	0.0	133	989	2799	4616	0.13448	1.3e-1211	305786
1	M6 O6	1.9e-911	4.6e-914	-2103.04	0.0	133	989	1765	2520	0.13448	1.5e-919	314184
1	M7 O7	1.9e-906	4.8e-909	-2091.49	0.0	151	989	1872	2596	0.15268	1.3e-914	358150
1	M8 O8	7.8e-990	1.9e-992	-2283.51	0.0	135	987	1902	2671	0.13678	5.6e-998	344114
1	M9 O9	3.3e-885	8.2e-888	-2042.59	0.0	127	989	1697	2473	0.12841	2.5e-893	329004
1	M10 O10	8.6e-1090	2.1e-1092	-2513.67	0.0	132	988	2209	3286	0.13360	6.3e-1098	336719
1	M11 O11	3.7e-727	9.1e-730	-1678.68	0.0	143	987	1560	2297	0.14488	2.3e-735	389963
1	M12 O12	6.1e-355	1.5e-357	-821.62	0.0	146	988	958	1637	0.14777	4.3e-363	348551
1	M13 O13	1.9e-1080	4.7e-1083	-2492.16	0.0	134	990	2244	3373	0.13535	1.9e-1088	249470
1	M14 O14	1.0e-532	2.5e-535	-1230.98	0.0	141	989	1200	1847	0.14257	9.0e-541	276146
1	M15 O15	5.2e-1004	1.3e-1006	-2316.16	0.0	135	989	1926	2706	0.13650	4.1e-1012	311220
1	M16 O16	8.4e-089	2.1e-091	-208.81	0.0	137	987	949	3451	0.13880	4.6e-097	448630
1	M17 O17	2.1e-136	5.1e-139	-318.44	0.0	161	985	1416	4424	0.16345	1.2e-144	435420
1	M18 O18	6.2e-149	1.5e-151	-347.26	0.0	162	986	1768	5766	0.16430	3.8e-157	405408
1	M19 O19	7.2e-549	1.8e-551	-1268.15	0.0	135	989	1155	1738	0.13650	6.4e-557	276146
1	M20 O20	1.0e-521	2.5e-524	-1205.63	0.0	130	988	1124	1764	0.13158	7.8e-530	321929
1	M21 O21	2.1e-1095	5.1e-1098	-2526.62	0.0	133	989	2317	3549	0.13448	1.5e-1103	345800
1	M22 O22	1.4e-841	3.4e-844	-1942.16	0.0	129	989	2140	3852	0.13043	7.5e-850	453492
1	M23 O23	1.6e-152	4.0e-155	-355.51	0.0	167	983	1986	6476	0.16989	9.5e-161	421278
1	M24 O24	4.1e-612	1.0e-614	-1413.78	0.0	123	989	1349	2243	0.12437	3.2e-620	314184
1	M25 O25	5.2e-336	1.3e-338	-778.03	0.0	139	989	812	1325	0.14055	5.9e-344	215878
1	M26 O26	1.7e-801	4.3e-804	-1849.82	0.0	142	988	1724	2558	0.14372	1.0e-809	418064
1	M27 O27	3.7e-1040	9.1e-1043	-2399.38	0.0	133	989	2157	3252	0.13448	2.9e-1048	318136
1	M28 O28	6.4e-336	1.6e-338	-777.81	0.0	131	989	689	1031	0.13246	9.1e-344	174382
1	M29 O29	4.2e-038	1.0e-040	-92.07	0.0	157	989	397	1228	0.15875	3.3e-046	309244
1	M30 O30	1.6e-067	4.0e-070	-159.80	0.0	138	984	674	2351	0.14024	9.8e-076	403111
1	M31 O31	1.6e-222	3.8e-225	-516.74	0.0	133	981	716	1463	0.13558	1.1e-230	351330
1	M32 O32	5.8e-043	1.4e-045	-103.26	0.0	293	989	1504	3636	0.29626	3.8e-051	372476
1	M33 O33	5.6e-154	1.4e-156	-358.88	0.0	150	984	1839	6442	0.15244	3.6e-162	386417
1	M34 O34	1.3e-025	3.1e-028	-63.33	0.0	107	981	219	852	0.10907	1.2e-033	258720
1	M35 O35	2.8e-942	6.8e-945	-2174.03	0.0	133	989	2364	4126	0.13448	1.6e-950	412490
1	M36 O36	1.6e-121	4.0e-124	-284.13	0.0	126	988	1931	8714	0.12753	1.1e-129	357918
1	M37 O37	6.9e-009	1.7e-011	-24.80	0.0	245	985	2017	6874	0.24873	2.0e-017	858540
1	M38 O38	2.2e-096	5.5e-099	-226.25	0.0	119	983	724	2587	0.12106	1.5e-104	379052
1	M39 O39	3.9e-880	9.5e-883	-2030.93	0.0	130	990	1714	2495	0.13131	5.4e-888	175370
1	M40 O40	4.1e-072	1.0e-074	-170.38	0.0	139	989	1959	9173	0.14055	3.6e-080	278122
1	M41 O41	2.3e-946	5.7e-949	-2183.42	0.0	136	990	1798	2496	0.13737	2.7e-954	207480
1	M43 O43	8.8e-017	2.2e-019	-42.98	0.0	102	982	252	1239	0.10387	4.2e-025	512050
1	M45 O45	3.5e-1003	8.6e-1006	-2314.25	0.0	135	989	1972	2824	0.13650	2.4e-1011	356668
1	M46 O46	4.1e-037	1.0e-039	-89.79	0.0	175	989	401	1140	0.17695	3.8e-045	265278
1	M47 O47	1.1e-1056	2.7e-1059	-2437.45	0.0	145	989	2163	3058	0.14661	7.9e-1065	340860
1	M48 O48	2.4e-1014	5.9e-1017	-2339.95	0.0	151	991	2296	3412	0.15237	4.7e-1022	127710
1	M49 O49	1.8e-027	4.6e-030	-67.56	0.0	144	990	245	753	0.14545	1.5e-035	308256
1	M50 O50	1.9e-565	4.8e-568	-1306.30	0.0	135	989	1287	2058	0.13650	1.6e-573	299364
1	M51 O51	8.6e-487	2.1e-489	-1125.21	0.0	131	989	973	1432	0.13246	8.8e-495	242060
1	M52 O52	4.4e-037	1.1e-039	-89.71	0.0	89	989	202	755	0.08999	3.0e-045	365560
1	M53 O53	1.1e-262	2.6e-265	-609.22	0.0	146	986	1574	4301	0.14807	6.9e-271	380808
1	M54 O54	2.0e-180	4.9e-183	-419.79	0.0	114	986	779	2189	0.11562	1.3e-188	370968
1	M55 O55	6.8e-297	1.7e-299	-687.96	0.0	128	990	753	1351	0.12929	1.9e-304	88920
1	M56 O56	8.4e-735	2.1e-737	-1696.28	0.0	128	990	1462	2183	0.12929	1.1e-742	179816
1	M58 O58	7.9e-047	1.9e-049	-112.16	0.0	330	990	3641	8820	0.33333	6.1e-055	317642
1	M59 O59	2.5e-967	6.2e-970	-2231.68	0.0	129	989	1920	2852	0.13043	2.0e-975	309244
1	M60 O60	5.7e-899	1.4e-901	-2074.29	0.0	141	989	1770	2470	0.14257	4.2e-907	337402
1	M61 O61	6.4e-1011	1.6e-1013	-2332.06	0.0	133	991	1982	2864	0.13421	2.0e-1018	78705
1	M62 O62	1.3e-037	3.2e-040	-90.94	0.0	179	989	1335	5114	0.18099	8.0e-046	402610
1	M64 O64	4.7e-950	1.2e-952	-2191.91	0.0	151	989	2068	2983	0.15268	3.5e-958	335426
1	M66 O66	2.4e-1013	5.9e-1016	-2337.66	0.0	135	991	2141	3249	0.13623	4.6e-1021	127215
1	M67 O67	4.1e-806	1.0e-808	-1860.48	0.0	134	990	2002	3447	0.13535	4.2e-814	244036
1	M68 O68	1.6e-002	3.9e-005	-10.15	0.0	247	989	251	701	0.24975	1.2e-010	320606
1	M69 O69	6.2e-009	1.5e-011	-24.90	0.0	137	989	1118	6344	0.13852	2.8e-017	551304
1	M70 O70	1.7e-198	4.1e-201	-461.40	0.0	127	989	522	960	0.12841	2.6e-206	161044
1	M71 O71	9.7e-138	2.4e-140	-321.49	0.0	123	987	950	3207	0.12462	6.0e-146	396865
1	M72 O72	5.8e-392	1.4e-394	-906.85	0.0	140	984	936	1502	0.14228	4.3e-400	338790
1	M73 O73	4.8e-189	1.2e-191	-439.62	0.0	114	986	802	2231	0.11562	3.0e-197	400980
1	M75 O75	2.5e-269	6.1e-272	-624.50	0.0	138	982	898	1835	0.14053	1.8e-277	344960
1	M76 O76	6.5e-386	1.6e-388	-892.92	0.0	116	990	1674	4716	0.11717	5.0e-394	324558
1	M77 O77	2.3e-049	5.8e-052	-117.98	0.0	153	989	901	3461	0.15470	1.6e-057	361114
1	M78 O78	1.8e-024	4.5e-027	-60.67	0.0	81	989	171	776	0.08190	1.4e-032	316654
1	M80 O80	1.5e-019	3.7e-022	-49.35	0.0	95	985	96	292	0.09645	9.4e-028	393108
1	M81 O81	7.3e-048	1.8e-050	-114.53	0.0	120	986	286	881	0.12170	4.3e-056	421644
1	M84 O84	1.4e-124	3.5e-127	-291.18	0.0	118	984	376	795	0.11992	1.5e-132	239117
1	M86 O86	2.1e-057	5.2e-060	-136.50	0.0	140	984	726	2706	0.14228	1.4e-065	377579
1	M87 O87	5.2e-263	1.3e-265	-609.94	0.0	127	983	610	1017	0.12920	4.5e-271	283798
1	M88 O88	7.3e-006	1.8e-008	-17.84	0.0	120	984	126	522	0.12195	4.3e-014	412931
1	M90 O90	2.4e-167	5.9e-170	-389.66	0.0	122	982	774	2130	0.12424	1.3e-175	449820
1	M91 O91	7.2e-036	1.8e-038	-86.92	0.0	289	989	2391	6411	0.29221	4.5e-044	397670
1	M92 O92	1.5e-026	3.6e-029	-65.49	0.0	279	989	1171	3039	0.28210	9.0e-035	401622
1	M94 O94	1.5e-913	3.6e-916	-2107.88	0.0	135	989	1931	2925	0.13650	9.9e-922	367042
1	M95 O95	8.4e-1103	2.1e-1105	-2543.62	0.0	149	991	2528	3824	0.15035	1.3e-1110	156915
1	M96 O96	9.2e-038	2.3e-040	-91.28	0.0	97	989	211	750	0.09808	1.8e-045	126464
1	M97 O97	1.3e-097	3.3e-100	-229.07	0.0	135	991	619	1844	0.13623	8.8e-105	37125
1	M98 O98	3.6e-653	8.8e-656	-1508.32	0.0	140	990	1362	1994	0.14141	5.4e-661	163020
1	M99 O99	1.8e-315	4.4e-318	-730.75	0.0	137	989	914	1716	0.13852	1.5e-323	292942
1	M101 O101	1.7e-507	4.2e-510	-1172.88	0.0	147	987	1155	1741	0.14894	1.2e-515	350030
1	M103 O103	8.2e-050	2.0e-052	-119.03	0.0	107	987	398	1572	0.10841	3.2e-058	626110
1	M104 O104	1.5e-574	3.6e-577	-1327.31	0.0	146	986	1634	2903	0.14807	8.7e-583	414264
1	M105 O105	1.2e-007	2.9e-010	-21.95	0.0	398	986	1540	3255	0.40365	6.0e-016	487572
1	M106 O106	8.2e-150	2.0e-152	-349.29	0.0	123	985	470	996	0.12487	7.7e-158	260268
1	M107 O107	3.6e-054	8.9e-057	-129.06	0.0	135	985	142	237	0.13706	8.9e-062	100368
1	M111 O111	9.3e-046	2.3e-048	-109.69	0.0	88	986	168	492	0.08925	5.7e-054	403440
1	M112 O112	6.1e-085	1.5e-087	-199.92	0.0	151	985	953	3216	0.15330	3.2e-093	467892
1	M113 O113	2.9e-186	7.3e-189	-433.20	0.0	147	985	493	816	0.14924	2.8e-194	256332
1	M114 O114	1.9e-003	4.7e-006	-12.28	0.0	81	983	144	976	0.08240	1.1e-011	420787
1	M115 O115	7.1e-016	1.7e-018	-40.89	0.0	100	984	163	700	0.10163	7.7e-024	226842
1	M117 O117	1.6e-057	3.9e-060	-136.79	0.0	179	983	247	460	0.18210	2.0e-065	199837
1	M118 O118	1.0e-062	2.6e-065	-148.73	0.0	128	982	378	1119	0.13035	8.5e-071	302330
1	M119 O119	3.1e-022	7.8e-025	-55.52	0.0	190	992	660	2272	0.19153	3.8e-030	204435
1	M120 O120	2.6e-041	6.5e-044	-99.45	0.0	130	990	857	3956	0.13131	2.4e-049	266266
1	M121 O121	1.1e-080	2.7e-083	-190.14	0.0	169	991	1768	6571	0.17053	1.1e-088	230670
1	M122 O122	4.0e-038	9.8e-041	-92.13	0.0	161	991	1393	5951	0.16246	4.2e-046	234135
1	M124 O124	1.5e-039	3.6e-042	-95.43	0.0	158	990	1193	4991	0.15960	1.0e-047	352716
1	M125 O125	3.3e-030	8.2e-033	-73.88	0.0	214	990	663	1927	0.21616	3.6e-038	225758
1	M126 O126	2.4e-039	6.0e-042	-94.92	0.0	123	989	1372	7513	0.12437	1.3e-047	457444
1	M128 O128	1.0e-643	2.6e-646	-1486.53	0.0	134	990	1272	1836	0.13535	1.6e-651	159562
1	M129 O129	3.3e-024	8.0e-027	-60.09	0.0	122	990	1241	7253	0.12323	2.0e-032	401128
1	M130 O130	1.6e-982	4.1e-985	-2266.64	0.0	155	991	2307	3460	0.15641	3.5e-990	115335
1	M131 O131	4.9e-872	1.2e-874	-2012.28	0.0	128	990	1738	2604	0.12929	5.8e-880	205504
1	M132 O132	2.2e-081	5.5e-084	-191.72	0.0	172	990	1395	4785	0.17374	2.1e-089	260832
1	M134 O134	6.7e-141	1.7e-143	-328.76	0.0	132	990	603	1488	0.13333	1.1e-148	155116
1	M136 O136	3.6e-014	9.0e-017	-36.95	0.0	224	990	250	628	0.22626	2.9e-022	306280
1	M137 O137	2.4e-143	5.9e-146	-334.41	0.0	143	989	1154	3655	0.14459	1.5e-151	382356
1	M138 O138	1.3e-004	3.2e-007	-14.95	0.0	107	989	140	712	0.10819	3.1e-012	104728
1	M139 O139	3.0e-468	7.5e-471	-1082.51	0.0	131	989	1083	1787	0.13246	2.8e-476	265772
1	M140 O140	1.1e-036	2.7e-039	-88.80	0.0	95	989	712	4324	0.09606	7.0e-045	388778
1	M142 O142	1.9e-025	4.7e-028	-62.92	0.0	176	986	1970	8559	0.17850	1.1e-033	446736
1	M144 O144	1.8e-005	4.3e-008	-16.95	0.0	114	986	64	214	0.11562	4.5e-013	95448
1	M148 O148	7.5e-036	1.8e-038	-86.88	0.0	164	986	166	335	0.16633	1.4e-043	135300
1	M150 O150	9.1e-048	2.2e-050	-114.32	0.0	141	987	590	2161	0.14286	5.9e-056	379117
1	M152 O152	2.2e-060	5.5e-063	-143.36	0.0	164	986	438	1145	0.16633	2.0e-068	270108
1	M153 O153	1.5e-025	3.6e-028	-63.20	0.0	225	987	1591	5306	0.22796	7.6e-034	470322
1	M154 O154	7.6e-962	1.9e-964	-2219.07	0.0	117	987	2042	3412	0.11854	4.6e-970	409190
1	M155 O155	1.4e-275	3.4e-278	-638.90	0.0	145	987	1682	4672	0.14691	9.5e-284	358411
1	M156 O156	1.9e-379	4.7e-382	-878.04	0.0	138	986	1434	3196	0.13996	1.0e-387	460512
1	M158 O158	8.8e-239	2.2e-241	-554.15	0.0	120	986	778	1750	0.12170	4.9e-247	439356
1	M162 O162	4.5e-382	1.1e-384	-884.08	0.0	152	984	1487	3117	0.15447	2.6e-390	436990
1	M164 O164	1.2e-057	2.9e-060	-137.11	0.0	156	984	1707	7220	0.15854	5.4e-066	527334
1	M166 O166	6.6e-007	1.6e-009	-20.23	0.0	115	983	127	536	0.11699	7.1e-015	229297
1	M168 O168	5.3e-027	1.3e-029	-66.51	0.0	160	984	220	587	0.16260	3.1e-035	423733
1	M171 O171	2.9e-023	7.2e-026	-57.90	0.0	422	984	2736	5388	0.42886	1.2e-031	580362
1	M175 O175	1.8e-422	4.5e-425	-977.10	0.0	119	983	1319	2910	0.12106	1.1e-430	417841
1	M178 O178	7.6e-040	1.9e-042	-96.08	0.0	180	984	1753	6916	0.18293	4.4e-048	430116
1	M179 O179	9.6e-352	2.4e-354	-814.25	0.0	112	984	1196	2942	0.11382	4.9e-360	487563
1	M180 O180	9.2e-431	2.3e-433	-996.20	0.0	124	982	1540	3603	0.12627	5.3e-439	430710
1	M184 O184	2.6e-492	6.3e-495	-1137.93	0.0	134	992	1585	3285	0.13508	1.2e-499	52470
1	M185 O185	2.3e-063	5.7e-066	-150.23	0.0	156	992	1910	8202	0.15726	3.9e-071	145035
1	M186 O186	6.3e-116	1.6e-118	-271.26	0.0	132	992	1708	7243	0.13306	9.7e-124	159390
1	M189 O189	4.4e-026	1.1e-028	-64.40	0.0	334	992	2375	5748	0.33669	8.1e-034	133155
1	M190 O190	3.9e-003	9.6e-006	-11.56	0.0	182	992	268	1013	0.18347	1.3e-010	74250
1	M191 O191	3.0e-025	7.3e-028	-62.48	0.0	134	992	1540	8499	0.13508	4.9e-033	149490
1	M192 O192	2.0e-042	4.8e-045	-102.04	0.0	176	992	686	2243	0.17742	8.8e-050	54945
1	M193 O193	9.2e-074	2.3e-076	-174.18	0.0	200	992	2421	8366	0.20161	1.3e-081	179190
1	M194 O194	3.3e-043	8.3e-046	-103.81	0.0	234	992	2093	6606	0.23589	6.3e-051	131175
1	M196 O196	6.6e-071	1.6e-073	-167.60	0.0	216	992	2298	7370	0.21774	1.5e-078	109395
1	M198 O198	1.6e-088	3.8e-091	-208.19	0.0	226	992	1836	5164	0.22782	6.4e-096	59895
1	M199 O199	6.3e-129	1.6e-131	-301.20	0.0	140	992	1569	5932	0.14113	1.2e-136	133155
1	M200 O200	4.3e-090	1.1e-092	-211.78	0.0	147	991	1554	6201	0.14834	4.6e-098	231165
1	M202 O202	8.0e-029	2.0e-031	-70.70	0.0	247	991	2761	8954	0.24924	7.5e-037	263835
1	M204 O204	9.5e-086	2.4e-088	-201.77	0.0	229	991	2778	8437	0.23108	9.3e-094	252945
1	M205 O205	5.3e-012	1.3e-014	-31.97	0.0	279	991	605	1556	0.28153	5.8e-020	224730
1	M206 O206	4.2e-033	1.0e-035	-80.54	0.0	159	991	1426	6337	0.16044	5.9e-041	178200
1	M207 O207	7.8e-089	1.9e-091	-208.88	0.0	157	991	1088	3679	0.15843	1.2e-096	156420
1	M210 O210	2.0e-019	5.0e-022	-49.06	0.0	245	991	2380	7912	0.24723	1.9e-027	263340
1	M211 O211	2.0e-357	4.8e-360	-827.36	0.0	147	991	1703	4143	0.14834	2.3e-365	212850
1	M214 O214	1.9e-012	4.7e-015	-33.00	0.0	165	991	682	2925	0.16650	1.8e-020	259380
1	M216 O216	6.3e-044	1.6e-046	-105.47	0.0	247	991	2488	7619	0.24924	6.3e-052	247005
1	M217 O217	2.1e-014	5.3e-017	-37.48	0.0	85	991	931	7906	0.08577	2.1e-022	247005
1	M220 O220	8.1e-789	2.0e-791	-1820.66	0.0	130	990	1582	2356	0.13131	8.6e-797	231192
1	M221 O221	2.1e-071	5.1e-074	-168.76	0.0	150	990	1573	6524	0.15152	1.3e-079	379392
1	M222 O222	3.8e-004	9.4e-007	-13.88	0.0	74	990	290	2566	0.07475	3.2e-012	290966
1	M223 O223	3.3e-650	8.0e-653	-1501.50	0.0	124	990	1338	2096	0.12525	5.4e-658	150176
1	M224 O224	2.7e-031	6.8e-034	-76.37	0.0	208	990	2040	7444	0.21010	2.1e-039	324558
1	M225 O225	4.0e-891	1.0e-893	-2056.21	0.0	132	990	1710	2437	0.13333	5.6e-899	178334
1	M227 O227	3.1e-092	7.5e-095	-216.72	0.0	134	990	574	1698	0.13535	5.0e-100	151658
1	M228 O228	4.6e-095	1.1e-097	-223.21	0.0	150	990	1112	3864	0.15152	4.5e-103	255398
1	M230 O230	2.2e-016	5.4e-019	-42.06	0.0	280	990	2881	8656	0.28283	1.7e-024	320606
1	M232 O232	2.6e-056	6.4e-059	-134.00	0.0	150	990	1488	6411	0.15152	1.8e-064	358644
1	M233 O233	1.7e-038	4.1e-041	-92.99	0.0	160	990	450	1428	0.16162	1.5e-046	272688
1	M234 O234	3.2e-295	8.0e-298	-684.09	0.0	144	990	856	1551	0.14545	8.2e-303	97318
1	M235 O235	2.1e-034	5.3e-037	-83.54	0.0	172	990	1545	6405	0.17374	1.8e-042	299364
1	M239 O239	3.9e-091	9.8e-094	-214.17	0.0	200	990	2448	8131	0.20202	2.6e-099	374452
1	M240 O240	2.0e-501	5.1e-504	-1158.88	0.0	134	990	1018	1496	0.13535	4.3e-509	117572
1	M241 O241	1.3e-023	3.2e-026	-58.70	0.0	180	990	1374	5624	0.18182	9.0e-032	354692
1	M244 O244	4.1e-018	1.0e-020	-46.04	0.0	177	989	1118	4645	0.17897	2.5e-026	404092
1	M245 O245	8.1e-022	2.0e-024	-54.57	0.0	71	989	302	2106	0.07179	8.0e-030	249964
1	M246 O246	2.1e-146	5.2e-149	-341.44	0.0	151	989	736	1777	0.15268	1.9e-154	272194
1	M248 O248	3.3e-238	8.2e-241	-552.82	0.0	137	989	2009	6783	0.13852	2.2e-246	373464
1	M249 O249	1.1e-080	2.7e-083	-190.12	0.0	157	989	1891	7638	0.15875	6.7e-089	404586
1	M250 O250	1.4e-088	3.5e-091	-208.28	0.0	195	989	2323	7853	0.19717	8.3e-097	419900
1	M251 O251	1.2e-075	3.0e-078	-178.50	0.0	253	989	2977	8486	0.25581	8.0e-084	376922
1	M252 O252	6.1e-046	1.5e-048	-110.11	0.0	183	989	1765	6748	0.18504	3.3e-054	455468
1	M254 O254	6.1e-842	1.5e-844	-1942.97	0.0	139	989	1910	2996	0.14055	4.4e-850	344318
1	M255 O255	7.5e-074	1.9e-076	-174.37	0.0	182	988	1495	5062	0.18421	4.7e-082	399823
1	M256 O256	8.3e-071	2.1e-073	-167.37	0.0	152	988	1754	7369	0.15385	4.2e-079	495465
1	M258 O258	1.5e-341	3.8e-344	-790.76	0.0	126	988	1458	3776	0.12753	9.6e-350	394893
1	M259 O259	1.1e-022	2.6e-025	-56.59	0.0	140	988	1402	7355	0.14170	5.5e-031	478703
1	M260 O260	2.6e-259	6.4e-262	-601.42	0.0	134	988	774	1504	0.13563	1.9e-267	329324
1	M261 O261	6.5e-143	1.6e-145	-333.40	0.0	154	988	454	820	0.15587	7.7e-151	208046
1	M262 O262	3.9e-006	9.7e-009	-18.46	0.0	140	988	21	26	0.14170	4.8e-014	201144
1	M263 O263	1.1e-071	2.8e-074	-169.37	0.0	174	988	1845	6884	0.17611	6.0e-080	464899
1	M264 O264	4.0e-008	9.8e-011	-23.05	0.0	120	988	482	2753	0.12146	2.1e-016	467364
1	M265 O265	1.3e-049	3.3e-052	-118.54	0.0	136	988	791	3261	0.13765	7.8e-058	427924
1	M266 O266	2.5e-728	6.1e-731	-1681.39	0.0	134	988	2298	4691	0.13563	1.3e-736	455039
1	M269 O269	9.4e-574	2.3e-576	-1325.44	0.0	140	988	2422	5735	0.14170	6.4e-582	361862
1	M270 O270	5.1e-113	1.2e-115	-264.58	0.0	138	988	366	722	0.13968	5.2e-121	240584
1	M272 O272	5.9e-012	1.5e-014	-31.86	0.0	134	988	814	4399	0.13563	3.3e-020	436798
1	M274 O274	2.5e-043	6.1e-046	-104.12	0.0	121	987	1572	8821	0.12259	1.5e-051	415106
1	M275 O275	8.1e-044	2.0e-046	-105.23	0.0	141	987	1682	8227	0.14286	3.9e-052	508776
1	M281 O281	1.8e-613	4.6e-616	-1416.88	0.0	149	987	1473	2291	0.15096	1.1e-621	411162
1	M282 O282	5.7e-056	1.4e-058	-133.20	0.0	177	987	1689	6377	0.17933	3.1e-064	464406
1	M283 O283	2.3e-026	5.6e-029	-65.05	0.0	107	987	1296	8540	0.10841	1.2e-034	457504
1	M285 O285	8.4e-831	2.1e-833	-1917.32	0.0	143	987	2082	3441	0.14488	4.7e-839	446165
1	M286 O286	1.6e-082	3.8e-085	-194.37	0.0	241	987	2486	7070	0.24417	7.8e-091	492014
1	M287 O287	8.0e-365	2.0e-367	-844.36	0.0	131	987	1798	4894	0.13273	4.8e-373	411162
1	M288 O288	5.7e-327	1.4e-329	-757.22	0.0	117	987	786	1439	0.11854	4.4e-335	320943
1	M289 O289	2.7e-216	6.6e-219	-502.37	0.0	125	987	837	2040	0.12665	1.7e-224	379610
1	M290 O290	6.8e-128	1.7e-130	-298.81	0.0	155	987	456	879	0.15704	7.0e-136	239598
1	M291 O291	2.2e-062	5.4e-065	-147.98	0.0	165	987	1074	3795	0.16717	1.1e-070	496451
1	M293 O293	1.2e-018	2.9e-021	-47.28	0.0	252	986	856	2418	0.25558	6.0e-027	486588
1	M294 O294	4.9e-014	1.2e-016	-36.64	0.0	372	986	2060	4611	0.37728	3.3e-022	371952
1	M295 O295	7.7e-631	1.9e-633	-1456.89	0.0	148	986	1488	2294	0.15010	4.8e-639	399012
1	M296 O296	6.7e-183	1.7e-185	-425.48	0.0	144	986	1445	4514	0.14604	4.4e-191	373920
1	M297 O297	3.1e-089	7.5e-092	-209.82	0.0	128	986	347	812	0.12982	3.1e-097	242064
1	M299 O299	4.1e-070	1.0e-072	-165.78	0.0	138	986	1428	6255	0.13996	2.0e-078	491016
1	M300 O300	5.0e-042	1.2e-044	-101.11	0.0	296	986	2017	5059	0.30020	2.5e-050	495444
1	M301 O301	9.6e-046	2.4e-048	-109.66	0.0	132	986	361	1171	0.13387	8.2e-054	291264
1	M302 O302	6.9e-017	1.7e-019	-43.21	0.0	110	986	706	4303	0.11156	3.6e-025	472320
1	M303 O303	2.6e-069	6.3e-072	-163.95	0.0	160	986	1415	5393	0.16227	1.4e-077	459528
1	M304 O304	1.1e-061	2.6e-064	-146.39	0.0	142	986	695	2465	0.14402	6.2e-070	428532
1	M308 O308	6.9e-070	1.7e-072	-165.26	0.0	180	986	1178	3828	0.18256	3.9e-078	433944
1	M310 O310	2.1e-019	5.3e-022	-48.99	0.0	102	986	1270	9093	0.10345	1.3e-027	423120
1	M312 O312	7.6e-031	1.9e-033	-75.35	0.0	98	986	862	5536	0.09939	4.9e-039	380316
1	M314 O314	2.4e-535	5.9e-538	-1237.02	0.0	142	986	1668	3218	0.14402	1.4e-543	421644
1	M317 O317	2.1e-060	5.3e-063	-143.39	0.0	176	986	1946	7491	0.17850	1.2e-068	429516
1	M318 O318	2.1e-066	5.1e-069	-157.25	0.0	173	985	1737	6510	0.17563	9.7e-075	521520
1	M320 O320	1.1e-018	2.7e-021	-47.38	0.0	363	985	3444	8075	0.36853	5.4e-027	492492
1	M321 O321	2.5e-009	6.1e-012	-25.83	0.0	65	985	278	2481	0.06599	1.7e-017	366048
1	M323 O323	5.4e-106	1.3e-108	-248.39	0.0	139	985	398	855	0.14112	5.3e-114	252396
1	M327 O327	2.0e-259	4.9e-262	-601.69	0.0	107	985	1508	5336	0.10863	1.1e-267	429516
1	M329 O329	2.2e-029	5.5e-032	-71.97	0.0	101	985	201	749	0.10254	2.0e-037	270108
1	M330 O330	4.2e-058	1.0e-060	-138.13	0.0	149	985	1209	4929	0.15127	2.0e-066	515124
1	M331 O331	4.0e-061	9.8e-064	-145.09	0.0	205	985	1102	3222	0.20812	1.9e-069	510204
1	M333 O333	8.2e-043	2.0e-045	-102.91	0.0	253	985	1364	3698	0.25685	4.1e-051	497904
1	M334 O334	1.4e-405	3.4e-408	-938.24	0.0	111	985	1602	4397	0.11269	7.4e-414	453624
1	M335 O335	1.3e-063	3.3e-066	-150.77	0.0	135	985	880	3508	0.13706	6.3e-072	529884
1	M337 O337	5.5e-021	1.4e-023	-52.65	0.0	82	984	65	161	0.08333	1.8e-028	75614
1	M338 O338	1.1e-081	2.8e-084	-192.39	0.0	134	984	282	587	0.13618	1.4e-089	197873
1	M339 O339	8.9e-013	2.2e-015	-33.75	0.0	138	984	492	2325	0.14024	4.9e-021	453193
1	M341 O341	3.9e-022	9.6e-025	-55.31	0.0	182	984	1176	4653	0.18496	1.8e-030	530771
1	M344 O344	2.8e-064	6.9e-067	-152.35	0.0	194	984	1808	6168	0.19715	1.4e-072	504257
1	M345 O345	9.8e-083	2.4e-085	-194.84	0.0	130	984	437	1205	0.13211	7.1e-091	343209
1	M347 O347	7.5e-082	1.8e-084	-192.81	0.0	130	984	1239	5289	0.13211	3.2e-090	582817
1	M348 O348	4.4e-009	1.1e-011	-25.25	0.0	338	984	2826	7227	0.34350	1.8e-017	607367
1	M350 O350	3.3e-193	8.2e-196	-449.20	0.0	114	984	674	1647	0.11585	2.4e-201	343209
1	M355 O355	4.2e-059	1.0e-061	-140.42	0.0	192	984	2246	8187	0.19512	2.0e-067	520460
1	M356 O356	1.8e-036	4.5e-039	-88.29	0.0	172	984	1976	8403	0.17480	9.5e-045	478725
1	M357 O357	4.6e-117	1.1e-119	-273.89	0.0	114	984	1141	4762	0.11585	2.5e-125	447301
1	M358 O358	2.4e-011	5.9e-014	-30.45	0.0	488	984	4312	7890	0.49593	1.2e-019	485599
1	M359 O359	4.9e-087	1.2e-089	-204.74	0.0	144	984	442	1096	0.14634	4.3e-095	278397
1	M362 O362	3.6e-082	8.9e-085	-193.53	0.0	97	983	394	1322	0.09868	2.6e-090	345664
1	M363 O363	3.4e-002	8.5e-005	-9.37	0.0	801	983	4119	4850	0.81485	1.4e-010	612277
1	M364 O364	2.8e-392	6.9e-395	-907.59	0.0	141	983	1448	3119	0.14344	1.5e-400	445828
1	M367 O367	4.9e-018	1.2e-020	-45.87	0.0	127	983	170	572	0.12920	4.6e-026	260230
1	M369 O369	7.7e-012	1.9e-014	-31.59	0.0	395	983	3147	6901	0.40183	3.8e-020	507694
1	M370 O370	1.0e-210	2.5e-213	-489.52	0.0	119	983	1745	6602	0.12106	5.9e-219	432080
1	M372 O372	3.5e-013	8.7e-016	-34.68	0.0	381	983	2670	5961	0.38759	1.5e-021	568087
1	M373 O373	1.0e-041	2.5e-044	-100.40	0.0	193	983	1698	6180	0.19634	4.3e-050	575943
1	M375 O375	5.6e-033	1.4e-035	-80.27	0.0	177	983	1898	7893	0.18006	2.1e-041	657940
1	M377 O377	7.0e-029	1.7e-031	-70.83	0.0	191	983	663	2141	0.19430	4.4e-037	396728
1	M378 O378	5.9e-092	1.5e-094	-216.06	0.0	161	983	2040	7909	0.16378	2.9e-100	499838
1	M379 O379	1.7e-005	4.2e-008	-16.98	0.0	549	983	3569	5887	0.55849	6.5e-014	654503
1	M381 O381	1.7e-058	4.1e-061	-139.05	0.0	147	983	1703	7595	0.14954	8.6e-067	474797
1	M383 O383	1.2e-101	2.9e-104	-238.42	0.0	101	983	1450	7743	0.10275	5.6e-110	507694
1	M384 O384	9.7e-134	2.4e-136	-312.28	0.0	125	983	561	1419	0.12716	7.5e-142	321114
1	M387 O387	2.2e-272	5.5e-275	-631.51	0.0	124	982	887	1939	0.12627	1.5e-280	364560
1	M389 O389	5.7e-005	1.4e-007	-15.77	0.0	400	982	3332	7425	0.40733	2.8e-013	499310
1	M390 O390	1.3e-015	3.3e-018	-40.27	0.0	278	982	1752	5034	0.28310	7.2e-024	453740
1	M391 O391	1.9e-112	4.8e-115	-263.24	0.0	136	982	508	1243	0.13849	1.5e-120	314090
1	M392 O392	8.3e-052	2.0e-054	-123.63	0.0	190	982	2334	8801	0.19348	3.1e-060	663460
1	M393 O393	5.0e-003	1.2e-005	-11.29	0.0	538	982	2820	4736	0.54786	2.3e-011	542920
1	M394 O394	3.9e-119	9.5e-122	-278.66	0.0	106	982	551	1697	0.10794	2.8e-127	336630
1	M395 O395	2.6e-042	6.3e-045	-101.77	0.0	76	982	567	3784	0.07739	1.3e-050	496370
1	M396 O396	5.0e-084	1.2e-086	-197.81	0.0	144	982	458	1174	0.14664	4.3e-092	291550
1	M397 O397	7.6e-420	1.9e-422	-971.06	0.0	120	982	1546	3788	0.12220	4.4e-428	426300
1	M398 O398	3.7e-035	9.0e-038	-85.30	0.0	278	982	1958	5277	0.28310	1.4e-043	654640
1	M403 O403	4.7e-150	1.2e-152	-349.84	0.0	120	982	566	1387	0.12220	3.4e-158	340060
1	M404 O404	3.1e-096	7.6e-099	-225.93	0.0	162	982	1925	7232	0.16497	1.6e-104	484120
1	M408 O408	2.6e-044	6.5e-047	-106.35	0.0	94	982	412	1950	0.09572	1.7e-052	387100
