# Supplementary material for: Motif signatures in stretch enhancers are enriched for disease-associated genetic variants
Source: Epigenetics Chromatin. 2015 Jul 16;8:23. doi: 10.1186/s13072-015-0015-7 (PMC4502539; doi:10.1186/s13072-015-0015-7)
Supplement: Additional file 4: — De novo motif disocvery results. Zip archive of de novo motif discovery results. Discovered motifs are condensed in MEME Minimal Motif Format. TOMTOM output HTML files documenting the comparison of the discovered motifs to known motifs and CentriMo output text files detailing the enrichment of the discovered motifs in SE or TE DHS sequences are also included. File names indicate the type of sequences used for the motif discovery, including the method of footprinting. Can be downloaded at http://fusion.nhgri.nih.gov/files/se-motifs/AdditionalFile4.zip. [file 13072_2015_15_MOESM4_ESM.zip › AdditionalFile4/HMEC.TE.vs.HMEC_StretchEnhancersDHS.meme.CentriMo.txt]

# WARNING: this file is not sorted!
# db	id alt	E-value	adj_p-value	log_adj_p-value	bin_location	bin_width	total_width	sites_in_bin	total_sites	p_success	p-value	mult_tests
1	M1 O1	8.7e-1142	3.5e-1144	-2632.91	0.0	146	988	2630	4040	0.14777	1.5e-1149	229245
1	M2 O2	5.9e-1044	2.3e-1046	-2407.65	0.0	129	989	2168	3338	0.13043	8.8e-1052	267254
1	M3 O3	1.8e-1251	7.2e-1254	-2885.46	0.0	130	988	2863	4734	0.13158	3.0e-1259	237626
1	M4 O4	2.5e-1139	9.8e-1142	-2627.27	0.0	146	988	2628	4041	0.14777	4.3e-1147	230724
1	M5 O5	2.3e-828	9.1e-831	-1911.24	0.0	139	989	1693	2452	0.14055	3.1e-836	293436
1	M6 O6	5.6e-1128	2.2e-1130	-2601.12	0.0	147	989	2745	4371	0.14863	7.6e-1136	293436
1	M9 O9	3.0e-401	1.2e-403	-927.75	0.0	125	989	1110	2170	0.12639	3.6e-409	338390
1	M10 O10	1.5e-653	6.1e-656	-1508.69	0.0	155	989	1516	2245	0.15672	1.9e-661	314184
1	M11 O11	4.4e-061	1.7e-063	-144.51	0.0	122	988	1534	7963	0.12348	4.6e-069	376652
1	M13 O13	1.5e-007	6.1e-010	-21.22	0.0	251	987	786	2409	0.25431	1.4e-015	422994
1	M14 O14	3.5e-029	1.4e-031	-71.04	0.0	204	990	1575	5695	0.20606	5.4e-037	262314
1	M15 O15	1.4e-102	5.7e-105	-240.04	0.0	159	989	2230	8778	0.16077	1.8e-110	313196
1	M16 O16	3.8e-070	1.5e-072	-165.38	0.0	179	987	2193	8289	0.18136	3.8e-078	398344
1	M18 O18	7.7e-014	3.1e-016	-35.72	0.0	96	988	1072	8270	0.09717	7.6e-022	405739
1	M22 O22	6.9e-010	2.7e-012	-26.63	0.0	189	989	287	936	0.19110	1.9e-017	142766
1	M23 O23	3.5e-056	1.4e-058	-133.21	0.0	199	989	1520	5041	0.20121	3.8e-064	370500
1	M24 O24	1.1e-017	4.2e-020	-44.62	0.0	205	987	709	2373	0.20770	9.0e-026	467857
1	M25 O25	7.3e-015	2.9e-017	-38.08	0.0	219	987	1034	3534	0.22188	6.4e-023	453560
1	M26 O26	7.9e-004	3.1e-006	-12.68	0.0	231	989	1271	4595	0.23357	8.2e-012	381862
1	M27 O27	4.0e-045	1.6e-047	-107.77	0.0	139	989	824	3455	0.14055	4.1e-053	386802
1	M28 O28	2.2e-049	8.9e-052	-117.55	0.0	203	989	1296	4178	0.20526	2.3e-057	389766
1	M29 O29	9.5e-059	3.8e-061	-139.13	0.0	179	989	1456	5234	0.18099	1.0e-066	369018
1	M30 O30	9.2e-072	3.6e-074	-169.10	0.0	181	987	1122	3558	0.18338	8.4e-080	432854
1	M31 O31	2.5e-048	9.8e-051	-115.15	0.0	123	985	1599	8681	0.12487	2.4e-056	413280
1	M32 O32	1.2e-019	4.6e-022	-49.12	0.0	206	980	2109	8085	0.21020	8.6e-028	537900
1	M34 O34	2.6e-052	1.0e-054	-124.32	0.0	173	991	1284	4763	0.17457	6.5e-060	157905
1	M35 O35	1.5e-028	6.0e-031	-69.59	0.0	159	989	650	2504	0.16077	1.7e-036	361114
1	M36 O36	3.0e-021	1.2e-023	-52.78	0.0	126	984	165	523	0.12805	5.7e-029	211130
1	M37 O37	5.4e-639	2.1e-641	-1475.20	0.0	151	991	1354	1916	0.15237	3.8e-646	55935
1	M38 O38	1.5e-086	6.0e-089	-203.14	0.0	162	990	1818	6964	0.16364	1.9e-094	313690
1	M41 O41	1.6e-021	6.3e-024	-53.42	0.0	175	989	1883	8357	0.17695	1.6e-029	384332
1	M42 O42	6.9e-029	2.8e-031	-70.37	0.0	150	990	724	3032	0.15152	2.3e-036	120536
1	M44 O44	3.4e-004	1.4e-006	-13.51	0.0	150	988	218	922	0.15182	1.1e-011	120785
1	M45 O45	4.1e-012	1.6e-014	-31.75	0.0	197	987	886	3342	0.19959	3.4e-020	474266
1	M47 O47	6.9e-099	2.7e-101	-231.55	0.0	172	990	1700	5858	0.17374	9.1e-107	300352
1	M51 O51	1.8e-023	7.1e-026	-57.91	0.0	100	988	780	5074	0.10121	1.7e-031	416092
1	M52 O52	3.3e-043	1.3e-045	-103.36	0.0	164	988	640	2157	0.16599	3.9e-051	332775
1	M53 O53	3.6e-030	1.4e-032	-73.32	0.0	189	987	542	1671	0.19149	3.9e-038	374187
1	M55 O55	2.9e-005	1.1e-007	-15.99	0.0	238	988	362	1067	0.24089	3.0e-013	375173
1	M56 O56	3.4e-015	1.4e-017	-38.83	0.0	155	985	1504	7509	0.15736	2.8e-023	493968
1	M57 O57	8.5e-066	3.4e-068	-155.36	0.0	131	987	1732	8492	0.13273	9.6e-074	351016
1	M59 O59	1.5e-090	5.9e-093	-212.37	0.0	122	984	548	1722	0.12398	1.6e-098	361867
1	M60 O60	2.0e-005	8.0e-008	-16.34	0.0	202	982	197	592	0.20570	4.0e-013	200410
1	M61 O61	4.7e-385	1.9e-387	-890.47	0.0	142	992	862	1317	0.14315	2.4e-391	7920
1	M63 O63	2.7e-012	1.1e-014	-32.16	0.0	224	990	791	2608	0.22626	6.0e-020	179816
1	M65 O65	1.4e-013	5.6e-016	-35.12	0.0	127	991	170	635	0.12815	6.5e-021	86130
1	M66 O66	3.1e-014	1.2e-016	-36.62	0.0	177	991	376	1322	0.17861	1.9e-021	65835
1	M67 O67	4.1e-006	1.6e-008	-17.94	0.0	144	990	137	507	0.14545	2.4e-013	68666
1	M68 O68	3.5e-061	1.4e-063	-144.74	0.0	164	990	1082	3894	0.16566	6.1e-069	227734
1	M69 O69	1.4e-1046	5.5e-1049	-2413.71	0.0	151	991	2516	3905	0.15237	3.2e-1054	168300
1	M73 O73	5.4e-010	2.1e-012	-26.87	0.0	304	988	730	1812	0.30769	6.2e-018	343128
1	M75 O75	2.2e-052	8.9e-055	-124.46	0.0	146	988	826	3185	0.14777	2.1e-060	415599
1	M76 O76	1.9e-026	7.6e-029	-64.74	0.0	330	988	1310	2964	0.33401	2.0e-034	377145
1	M78 O78	3.8e-043	1.5e-045	-103.20	0.0	175	987	1150	4254	0.17730	3.2e-051	474266
1	M81 O81	6.5e-025	2.6e-027	-61.23	0.0	182	986	570	1919	0.18458	6.3e-033	408360
1	M82 O82	8.9e-013	3.5e-015	-33.28	0.0	143	987	462	2087	0.14488	7.9e-021	445179
1	M83 O83	2.1e-044	8.3e-047	-106.10	0.0	145	987	239	592	0.14691	4.3e-052	195721
1	M84 O84	8.3e-044	3.3e-046	-104.73	0.0	126	986	712	3153	0.12779	6.6e-052	496428
1	M89 O89	8.7e-030	3.5e-032	-72.44	0.0	150	984	214	577	0.15244	1.1e-037	311294
1	M91 O91	4.7e-012	1.9e-014	-31.62	0.0	112	984	210	974	0.11382	6.5e-020	284289
1	M93 O93	1.4e-017	5.6e-020	-44.33	0.0	124	984	1359	8201	0.12602	1.4e-025	389854
1	M94 O94	5.6e-003	2.2e-005	-10.72	0.0	218	984	144	397	0.22154	1.2e-010	190017
1	M99 O99	3.5e-021	1.4e-023	-52.64	0.0	150	984	225	701	0.15244	6.1e-029	225369
1	M100 O100	3.1e-022	1.2e-024	-55.05	0.0	151	983	867	3884	0.15361	2.2e-030	561213
1	M102 O102	1.3e-072	5.1e-075	-171.07	0.0	124	982	237	500	0.12627	2.8e-080	183260
1	M104 O104	3.0e-077	1.2e-079	-181.72	0.0	108	984	1622	9063	0.10976	3.6e-085	331425
1	M108 O108	9.4e-004	3.7e-006	-12.50	0.0	119	983	91	368	0.12106	2.2e-011	173323
1	M109 O109	4.2e-073	1.7e-075	-172.18	0.0	152	982	1942	8256	0.15479	3.8e-081	439040
1	M110 O110	8.8e-010	3.5e-012	-26.39	0.0	188	992	440	1597	0.18952	5.4e-017	64845
1	M112 O112	8.9e-025	3.5e-027	-60.91	0.0	300	992	1320	3324	0.30242	2.6e-031	13365
1	M114 O114	1.1e-048	4.3e-051	-115.97	0.0	322	992	1808	4087	0.32460	1.3e-055	32175
1	M115 O115	5.1e-083	2.0e-085	-195.02	0.0	204	992	1810	5652	0.20565	1.9e-090	102960
1	M118 O118	1.1e-053	4.5e-056	-127.44	0.0	148	992	1233	5231	0.14919	7.1e-061	63855
1	M119 O119	3.9e-027	1.6e-029	-66.33	0.0	262	992	1248	3492	0.26411	5.7e-034	27225
1	M122 O122	3.9e-019	1.6e-021	-47.91	0.0	167	991	1157	5107	0.16852	1.0e-026	152460
1	M123 O123	2.2e-058	8.5e-061	-138.31	0.0	209	991	1474	4622	0.21090	8.1e-066	105435
1	M124 O124	1.0e-841	4.1e-844	-1941.98	0.0	133	991	1763	2682	0.13421	5.0e-849	81180
1	M127 O127	3.9e-022	1.6e-024	-54.81	0.0	149	991	669	2924	0.15035	2.5e-029	61380
1	M128 O128	9.4e-016	3.7e-018	-40.13	0.0	75	991	798	7389	0.07568	2.0e-023	188100
1	M130 O130	5.1e-018	2.0e-020	-45.34	0.0	143	991	411	1721	0.14430	2.0e-025	100980
1	M131 O131	1.2e-034	4.7e-037	-83.66	0.0	251	991	1347	3822	0.25328	2.7e-042	174735
1	M137 O137	3.7e-368	1.5e-370	-851.57	0.0	132	990	930	1630	0.13333	1.3e-375	111644
1	M138 O138	8.7e-039	3.4e-041	-93.17	0.0	172	990	1990	8466	0.17374	1.2e-046	285038
1	M139 O139	2.3e-013	9.3e-016	-34.61	0.0	98	990	345	2087	0.09899	5.3e-021	174382
1	M140 O140	1.6e-018	6.4e-021	-46.49	0.0	106	990	140	508	0.10707	5.0e-026	127452
1	M144 O144	2.0e-112	7.9e-115	-262.74	0.0	166	990	2232	8269	0.16768	3.3e-120	236132
1	M145 O145	2.7e-042	1.1e-044	-101.24	0.0	166	990	1314	5293	0.16768	4.2e-050	257374
1	M146 O146	7.1e-144	2.8e-146	-335.14	0.0	150	990	513	1023	0.15152	4.1e-151	68172
1	M148 O148	1.1e-144	4.4e-147	-337.00	0.0	108	990	538	1442	0.10909	5.8e-152	76076
1	M151 O151	1.2e-646	4.6e-649	-1492.84	0.0	135	989	1420	2213	0.13650	1.5e-654	305786
1	M152 O152	1.2e-023	4.6e-026	-58.34	0.0	267	989	1299	3623	0.26997	1.2e-031	380380
1	M153 O153	3.4e-027	1.3e-029	-66.48	0.0	159	989	478	1714	0.16077	7.2e-035	187720
1	M154 O154	8.2e-038	3.3e-040	-90.92	0.0	91	989	772	4973	0.09201	8.9e-046	368030
1	M155 O155	8.5e-011	3.4e-013	-28.72	0.0	265	989	1112	3295	0.26795	8.1e-019	413478
1	M157 O157	3.7e-007	1.5e-009	-20.34	0.0	191	989	428	1556	0.19312	4.0e-015	366548
1	M160 O160	6.6e-534	2.6e-536	-1233.23	0.0	131	989	1382	2486	0.13246	7.9e-542	329992
1	M163 O163	2.3e-012	9.3e-015	-32.31	0.0	207	989	391	1222	0.20930	1.1e-019	88426
1	M165 O165	9.8e-060	3.9e-062	-141.41	0.0	237	989	1641	4645	0.23964	9.1e-068	425334
1	M166 O166	9.9e-035	3.9e-037	-83.83	0.0	273	989	1386	3644	0.27604	1.3e-042	310232
1	M167 O167	2.7e-049	1.1e-051	-117.35	0.0	163	989	1217	4754	0.16481	2.9e-057	375934
1	M168 O168	9.1e-014	3.6e-016	-35.56	0.0	365	989	770	1588	0.36906	2.8e-021	129922
1	M169 O169	4.9e-008	1.9e-010	-22.36	0.0	126	988	327	1654	0.12753	6.9e-016	281010
1	M173 O173	6.8e-037	2.7e-039	-88.80	0.0	120	988	169	443	0.12146	2.9e-044	94163
1	M176 O176	1.7e-004	6.9e-007	-14.19	0.0	78	988	191	1439	0.07895	2.3e-012	303195
1	M177 O177	6.9e-019	2.7e-021	-47.35	0.0	306	988	756	1755	0.30972	9.7e-027	282982
1	M181 O181	3.1e-372	1.2e-374	-860.95	0.0	150	988	1032	1764	0.15182	3.7e-380	333761
1	M183 O183	6.6e-368	2.6e-370	-850.99	0.0	147	987	1303	2654	0.14894	6.6e-376	395879
1	M186 O186	1.2e-049	4.7e-052	-118.19	0.0	165	987	1006	3694	0.16717	1.0e-057	461448
1	M187 O187	2.6e-069	1.0e-071	-163.45	0.0	169	987	1470	5382	0.17123	2.2e-077	462434
1	M190 O190	3.4e-018	1.3e-020	-45.76	0.0	151	987	366	1393	0.15299	3.9e-026	339184
1	M191 O191	2.1e-066	8.3e-069	-156.76	0.0	175	987	1514	5454	0.17730	1.8e-074	469829
1	M200 O200	2.2e-019	8.8e-022	-48.48	0.0	228	986	826	2537	0.23124	2.0e-027	443292
1	M201 O201	9.1e-838	3.6e-840	-1932.88	0.0	142	986	2128	3566	0.14402	8.7e-846	415248
1	M205 O205	6.0e-030	2.4e-032	-72.82	0.0	174	986	1305	5282	0.17647	4.7e-038	502332
1	M206 O206	3.6e-033	1.4e-035	-80.24	0.0	272	986	2284	6484	0.27586	3.1e-041	462480
1	M208 O208	3.2e-002	1.3e-004	-8.98	0.0	142	986	138	574	0.14402	6.7e-010	188928
1	M209 O209	1.1e-004	4.5e-007	-14.61	0.0	220	986	1379	5208	0.22312	9.2e-013	488064
1	M210 O210	4.8e-013	1.9e-015	-33.90	0.0	179	985	284	918	0.18173	6.7e-021	283392
1	M211 O211	4.1e-106	1.6e-108	-248.20	0.0	151	985	1484	5411	0.15330	3.3e-114	488064
1	M212 O212	9.3e-002	3.7e-004	-7.91	0.0	105	985	924	7138	0.10660	7.4e-010	495936
1	M215 O215	1.3e-036	5.0e-039	-88.20	0.0	167	985	1005	3882	0.16954	9.4e-045	528408
1	M216 O216	1.1e-283	4.3e-286	-657.08	0.0	149	985	1898	5373	0.15127	1.1e-291	377856
1	M218 O218	2.0e-018	7.9e-021	-46.28	0.0	195	985	446	1404	0.19797	2.2e-026	367032
1	M222 O222	1.9e-017	7.6e-020	-44.02	0.0	301	985	1407	3640	0.30558	1.6e-025	477240
1	M224 O224	4.1e-026	1.6e-028	-63.99	0.0	154	984	419	1493	0.15650	4.2e-034	386908
1	M227 O227	3.2e-006	1.3e-008	-18.18	0.0	450	984	660	1163	0.45732	2.9e-014	436990
1	M228 O228	2.7e-043	1.1e-045	-103.54	0.0	172	984	1268	4846	0.17480	2.0e-051	543537
1	M232 O232	2.9e-005	1.2e-007	-15.98	0.0	200	984	220	686	0.20325	4.8e-013	240099
1	M233 O233	1.5e-120	5.9e-123	-281.44	0.0	182	984	2604	8986	0.18496	1.6e-128	371196
1	M234 O234	9.6e-089	3.8e-091	-208.19	0.0	164	984	1700	6253	0.16667	8.1e-097	472342
1	M237 O237	1.5e-002	6.1e-005	-9.70	0.0	178	984	172	604	0.18089	2.8e-010	220459
1	M240 O240	3.5e-036	1.4e-038	-87.17	0.0	121	983	143	335	0.12309	9.3e-044	149264
1	M244 O244	2.0e-623	7.9e-626	-1439.35	0.0	139	983	1890	3632	0.14140	1.8e-631	437972
1	M245 O245	7.5e-009	3.0e-011	-24.24	0.0	523	983	3701	6339	0.53204	6.5e-017	454666
1	M248 O248	1.1e-068	4.5e-071	-161.99	0.0	121	983	1370	6748	0.12309	9.2e-077	484617
1	M250 O250	2.3e-009	9.2e-012	-25.41	0.0	102	982	198	1032	0.10387	2.8e-017	323890
1	M251 O251	1.9e-013	7.6e-016	-34.81	0.0	330	982	677	1490	0.33605	2.1e-021	360150
1	M256 O256	5.9e-093	2.4e-095	-217.89	0.0	146	982	1838	7593	0.14868	5.0e-101	472850
1	M257 O257	3.8e-021	1.5e-023	-52.55	0.0	316	982	1667	4119	0.32179	3.2e-029	468930
1	M258 O258	4.3e-027	1.7e-029	-66.24	0.0	184	982	1094	4111	0.18737	3.5e-035	490490
1	M259 O259	2.5e-004	1.0e-006	-13.81	0.0	112	982	264	1513	0.11405	2.6e-012	392980
1	M261 O261	4.1e-043	1.6e-045	-103.12	0.0	120	982	372	1363	0.12220	4.3e-051	382690
1	M262 O262	7.1e-049	2.8e-051	-116.40	0.0	140	982	822	3333	0.14257	6.3e-057	443940
1	M264 O264	4.0e-004	1.6e-006	-13.35	0.0	188	982	265	933	0.19145	5.4e-012	296450
