# Supplementary material for: Motif signatures in stretch enhancers are enriched for disease-associated genetic variants
Source: Epigenetics Chromatin. 2015 Jul 16;8:23. doi: 10.1186/s13072-015-0015-7 (PMC4502539; doi:10.1186/s13072-015-0015-7)
Supplement: Additional file 4: — De novo motif disocvery results. Zip archive of de novo motif discovery results. Discovered motifs are condensed in MEME Minimal Motif Format. TOMTOM output HTML files documenting the comparison of the discovered motifs to known motifs and CentriMo output text files detailing the enrichment of the discovered motifs in SE or TE DHS sequences are also included. File names indicate the type of sequences used for the motif discovery, including the method of footprinting. Can be downloaded at http://fusion.nhgri.nih.gov/files/se-motifs/AdditionalFile4.zip. [file 13072_2015_15_MOESM4_ESM.zip › AdditionalFile4/HSMM.SE.vs.HSMM_Footprints_ConcatenatedEnhancers_Stam.meme.CentriMo.txt]

# WARNING: this file is not sorted!
# db	id alt	E-value	adj_p-value	log_adj_p-value	bin_location	bin_width	total_width	sites_in_bin	total_sites	p_success	p-value	mult_tests
1	M1 O1	7.3e-1144	4.9e-1146	-2637.17	0.0	154	988	3268	5631	0.15587	2.4e-1151	202130
1	M2 O2	2.5e-1074	1.7e-1076	-2477.06	0.0	155	989	2908	4810	0.15672	9.5e-1082	177346
1	M3 O3	8.5e-1007	5.7e-1009	-2321.57	0.0	153	989	2758	4641	0.15470	2.3e-1014	246012
1	M4 O4	6.7e-064	4.5e-066	-150.47	0.0	206	988	651	1606	0.20850	1.5e-071	310097
1	M5 O5	4.0e-372	2.7e-374	-860.19	0.0	159	989	2396	6336	0.16077	8.2e-380	322582
1	M6 O6	1.2e-1105	7.7e-1108	-2549.22	0.0	135	989	2903	5187	0.13650	3.1e-1113	245518
1	M7 O7	2.0e-055	1.3e-057	-130.98	0.0	138	988	207	440	0.13968	4.0e-062	32538
1	M8 O8	5.4e-242	3.6e-244	-560.54	0.0	174	988	2300	6563	0.17611	1.1e-249	344114
1	M11 O11	5.4e-788	3.6e-790	-1817.77	0.0	122	988	1759	2976	0.12348	9.9e-796	359397
1	M13 O13	9.8e-062	6.5e-064	-145.49	0.0	136	988	189	356	0.13765	1.1e-068	57681
1	M15 O15	1.4e-877	9.5e-880	-2024.02	0.0	136	990	2004	3210	0.13737	8.7e-885	109174
1	M16 O16	3.3e-077	2.2e-079	-181.13	0.0	200	984	1622	5069	0.20325	5.7e-085	377579
1	M18 O18	8.5e-098	5.6e-100	-228.53	0.0	143	983	626	1766	0.14547	1.5e-105	367268
1	M19 O19	6.6e-009	4.4e-011	-23.85	0.0	178	988	1659	7631	0.18016	7.4e-017	590614
1	M20 O20	8.8e-075	5.9e-077	-175.53	0.0	217	985	2293	7199	0.22030	1.4e-082	419184
1	M21 O21	1.1e-1052	7.4e-1055	-2427.22	0.0	135	989	2626	4520	0.13650	4.1e-1060	181298
1	M22 O22	8.7e-060	5.8e-062	-141.00	0.0	175	989	946	3103	0.17695	1.6e-067	357656
1	M23 O23	1.2e-066	8.3e-069	-156.77	0.0	198	986	1128	3363	0.20081	2.1e-074	393600
1	M25 O25	7.2e-205	4.8e-207	-475.07	0.0	128	990	491	840	0.12929	1.2e-211	39520
1	M26 O26	1.7e-434	1.1e-436	-1003.83	0.0	121	989	969	1642	0.12235	5.2e-442	212420
1	M27 O27	9.1e-485	6.1e-487	-1119.56	0.0	161	991	2024	4261	0.16246	5.3e-492	114345
1	M28 O28	1.9e-023	1.3e-025	-57.33	0.0	215	985	242	549	0.21827	3.3e-031	382776
1	M29 O29	1.8e-505	1.2e-507	-1167.24	0.0	159	989	2160	4645	0.16077	3.9e-513	299858
1	M30 O30	6.8e-799	4.6e-801	-1842.85	0.0	138	990	1959	3275	0.13939	2.1e-806	213902
1	M31 O31	8.2e-864	5.5e-866	-1992.34	0.0	135	989	1962	3141	0.13650	2.6e-871	210938
1	M33 O33	2.2e-1075	1.5e-1077	-2479.48	0.0	152	990	2885	4812	0.15354	9.5e-1083	157586
1	M34 O34	8.7e-483	5.8e-485	-1114.99	0.0	160	990	1977	4130	0.16162	2.2e-490	267748
1	M35 O35	1.6e-105	1.0e-107	-246.34	0.0	124	990	278	517	0.12525	7.8e-112	13338
1	M37 O37	3.7e-016	2.4e-018	-40.55	0.0	266	988	697	1854	0.26923	8.0e-024	303195
1	M38 O38	3.5e-258	2.3e-260	-597.82	0.0	174	990	2133	5784	0.17576	8.4e-266	279604
1	M39 O39	3.4e-240	2.3e-242	-556.41	0.0	157	989	696	1180	0.15875	1.3e-247	167960
1	M40 O40	4.2e-816	2.8e-818	-1882.49	0.0	120	990	1776	2983	0.12121	1.3e-823	211926
1	M42 O42	2.2e-032	1.5e-034	-77.89	0.0	227	989	2232	7556	0.22952	4.8e-040	308256
1	M43 O43	8.9e-080	5.9e-082	-187.03	0.0	161	989	926	2998	0.16279	1.8e-087	336908
1	M44 O44	3.4e-023	2.3e-025	-56.75	0.0	225	987	966	3023	0.22796	5.1e-031	443207
1	M45 O45	1.0e-766	6.7e-769	-1768.79	0.0	136	990	1771	2860	0.13737	3.3e-774	201058
1	M47 O47	1.8e-052	1.2e-054	-124.18	0.0	272	988	1494	3744	0.27530	3.0e-060	388977
1	M48 O48	9.9e-026	6.6e-028	-62.58	0.0	200	988	882	2989	0.20243	1.9e-033	343128
1	M49 O49	7.8e-086	5.2e-088	-200.98	0.0	177	989	1850	6555	0.17897	1.6e-093	334438
1	M50 O50	8.3e-807	5.5e-809	-1861.08	0.0	123	989	1910	3370	0.12437	1.8e-814	305292
1	M52 O52	8.6e-004	5.7e-006	-12.08	0.0	136	984	523	2855	0.13821	1.3e-011	434535
1	M54 O54	9.1e-259	6.0e-261	-599.18	0.0	150	988	1356	3396	0.15182	1.5e-266	403274
1	M55 O55	4.6e-774	3.1e-776	-1785.69	0.0	121	989	1703	2866	0.12235	1.0e-781	306280
1	M56 O56	4.0e-872	2.7e-874	-2011.47	0.0	145	991	2050	3216	0.14632	3.3e-879	81180
1	M57 O57	6.5e-014	4.3e-016	-35.38	0.0	104	990	137	567	0.10505	1.1e-020	39026
1	M59 O59	1.4e-027	9.3e-030	-66.85	0.0	261	991	647	1603	0.26337	2.3e-034	40095
1	M60 O60	3.0e-008	2.0e-010	-22.32	0.0	231	989	112	241	0.23357	3.5e-015	57798
1	M61 O61	6.9e-010	4.6e-012	-26.11	0.0	230	982	227	579	0.23422	2.0e-017	227360
1	M63 O63	4.3e-024	2.8e-026	-58.82	0.0	125	991	1192	6802	0.12614	1.6e-031	178200
1	M64 O64	4.5e-795	3.0e-797	-1834.07	0.0	121	991	1904	3436	0.12210	2.7e-802	111870
1	M65 O65	4.4e-064	3.0e-066	-150.89	0.0	169	989	468	1209	0.17088	2.2e-071	136344
1	M66 O66	8.4e-046	5.6e-048	-108.80	0.0	201	991	584	1583	0.20283	1.1e-052	53460
1	M68 O68	2.7e-433	1.8e-435	-1001.02	0.0	170	990	1149	1754	0.17172	1.6e-440	110656
1	M69 O69	5.0e-040	3.3e-042	-95.51	0.0	183	989	1792	7028	0.18504	9.3e-048	356174
1	M70 O70	2.2e-063	1.5e-065	-149.27	0.0	194	990	636	1647	0.19596	7.4e-071	201552
1	M71 O71	4.0e-006	2.7e-008	-17.44	0.0	250	990	486	1440	0.25253	3.2e-013	84474
1	M74 O74	2.7e-014	1.8e-016	-36.26	0.0	161	985	79	163	0.16345	1.9e-021	94464
1	M76 O76	5.0e-012	3.4e-014	-31.02	0.0	171	991	946	4175	0.17255	3.4e-019	98505
1	M77 O77	8.9e-010	5.9e-012	-25.85	0.0	230	990	125	277	0.23232	1.0e-015	5928
1	M78 O78	1.6e-008	1.1e-010	-22.95	0.0	308	990	237	491	0.31111	1.7e-015	63726
1	M79 O79	1.6e-022	1.0e-024	-55.22	0.0	170	990	1148	4871	0.17172	4.6e-030	225264
1	M80 O80	2.5e-018	1.7e-020	-45.55	0.0	198	988	318	911	0.20040	1.1e-025	146914
1	M81 O81	6.3e-003	4.2e-005	-10.08	0.0	164	986	50	126	0.16633	6.5e-010	64944
1	M82 O82	6.9e-202	4.6e-204	-468.20	0.0	181	987	1906	5225	0.18338	1.1e-209	434826
1	M83 O83	3.3e-025	2.2e-027	-61.38	0.0	130	986	101	220	0.13185	3.5e-032	63468
1	M84 O84	2.0e-008	1.3e-010	-22.73	0.0	213	985	304	914	0.21624	4.5e-016	298152
1	M86 O86	2.6e-292	1.7e-294	-676.42	0.0	158	992	1444	3379	0.15927	7.2e-299	23760
1	M87 O87	5.4e-021	3.6e-023	-51.67	0.0	173	991	986	4059	0.17457	3.9e-028	92565
1	M88 O88	2.0e-084	1.3e-086	-197.76	0.0	201	991	580	1275	0.20283	3.3e-091	39600
1	M90 O90	8.4e-003	5.6e-005	-9.79	0.0	247	991	120	294	0.24924	2.4e-009	23265
1	M91 O91	4.0e-028	2.7e-030	-68.09	0.0	244	990	1938	6111	0.24646	8.4e-036	316654
1	M92 O92	6.5e-038	4.3e-040	-90.64	0.0	177	989	492	1481	0.17897	1.4e-045	300846
1	M93 O93	1.1e-231	7.0e-234	-536.86	0.0	156	990	2172	6812	0.15758	2.6e-239	272194
1	M94 O94	5.0e-685	3.3e-687	-1580.67	0.0	132	990	1540	2484	0.13333	2.5e-692	133380
1	M95 O95	2.1e-351	1.4e-353	-812.48	0.0	123	989	874	1594	0.12437	5.5e-359	252434
1	M98 O98	8.4e-021	5.6e-023	-51.23	0.0	298	988	1823	4850	0.30162	1.4e-028	398837
1	M99 O99	2.5e-006	1.7e-008	-17.92	0.0	202	988	633	2355	0.20445	4.3e-014	382568
1	M100 O100	8.5e-016	5.6e-018	-39.72	0.0	244	986	401	1035	0.24746	2.1e-023	272568
1	M101 O101	6.9e-014	4.6e-016	-35.32	0.0	150	984	195	650	0.15244	1.7e-021	271032
1	M104 O104	4.1e-006	2.8e-008	-17.41	0.0	332	982	217	424	0.33809	1.5e-013	189140
1	M106 O106	5.8e-064	3.8e-066	-150.63	0.0	147	983	292	664	0.14954	1.8e-071	215058
1	M108 O108	1.6e-053	1.0e-055	-126.60	0.0	168	992	781	2616	0.16935	7.5e-060	13860
1	M110 O110	2.1e-317	1.4e-319	-734.20	0.0	158	992	1342	2887	0.15927	9.0e-324	15345
1	M111 O111	1.1e-002	7.5e-005	-9.50	0.0	179	991	64	173	0.18063	1.9e-009	38610
1	M113 O113	4.6e-253	3.1e-255	-586.04	0.0	120	990	647	1224	0.12121	4.8e-260	63726
1	M115 O115	3.2e-145	2.1e-147	-337.73	0.0	191	989	1973	5802	0.19312	5.7e-153	370006
1	M116 O116	5.9e-182	4.0e-184	-422.30	0.0	167	989	1409	3841	0.16886	1.2e-189	342342
1	M117 O117	1.1e-010	7.5e-013	-27.92	0.0	181	989	466	1741	0.18301	2.3e-018	320112
1	M118 O118	2.1e-017	1.4e-019	-43.40	0.0	171	989	344	1165	0.17290	5.5e-025	258856
1	M119 O119	6.9e-025	4.6e-027	-60.64	0.0	217	989	818	2550	0.21941	2.5e-032	182780
1	M120 O120	2.4e-004	1.6e-006	-13.35	0.0	221	989	186	532	0.22346	3.2e-011	49894
1	M121 O121	5.3e-052	3.5e-054	-123.08	0.0	113	989	186	450	0.11426	2.5e-058	13832
1	M122 O122	2.8e-104	1.8e-106	-243.47	0.0	142	988	1554	6140	0.14372	4.3e-112	423980
1	M124 O124	3.4e-185	2.3e-187	-429.76	0.0	194	988	1536	3775	0.19636	5.4e-193	419050
1	M125 O125	9.3e-216	6.2e-218	-500.14	0.0	166	988	2182	6636	0.16802	1.7e-223	372708
1	M126 O126	1.1e-343	7.0e-346	-794.74	0.0	160	988	1277	2509	0.16194	1.7e-351	414120
1	M127 O127	3.6e-014	2.4e-016	-35.96	0.0	216	988	909	3111	0.21862	6.3e-022	383554
1	M128 O128	3.0e-018	2.0e-020	-45.34	0.0	176	988	1462	6349	0.17814	4.6e-026	442221
1	M129 O129	1.1e-082	7.1e-085	-193.76	0.0	169	987	724	2020	0.17123	1.9e-090	367285
1	M130 O130	2.6e-042	1.7e-044	-100.76	0.0	157	987	1225	5113	0.15907	3.6e-050	478703
1	M131 O131	2.7e-101	1.8e-103	-236.60	0.0	133	987	1442	5962	0.13475	4.2e-109	418557
1	M135 O135	4.5e-012	3.0e-014	-31.13	0.0	101	987	324	1896	0.10233	8.0e-020	378624
1	M136 O136	2.5e-018	1.7e-020	-45.54	0.0	137	987	1095	5797	0.13880	3.5e-026	479196
1	M137 O137	3.1e-005	2.1e-007	-15.39	0.0	248	986	345	972	0.25152	5.2e-013	397044
1	M139 O139	5.8e-006	3.9e-008	-17.07	0.0	213	985	96	221	0.21624	3.5e-013	109224
1	M141 O141	2.0e-011	1.3e-013	-29.65	0.0	187	985	205	597	0.18985	6.3e-019	209100
1	M142 O142	1.7e-004	1.1e-006	-13.70	0.0	143	985	434	2170	0.14518	2.6e-012	439356
1	M146 O146	8.8e-033	5.9e-035	-78.82	0.0	211	985	914	2838	0.21421	1.2e-040	501840
1	M147 O147	5.8e-045	3.9e-047	-106.86	0.0	188	984	1106	3754	0.19106	7.9e-053	495419
1	M150 O150	3.6e-021	2.4e-023	-52.07	0.0	114	984	140	449	0.11585	1.5e-028	160066
1	M157 O157	4.6e-172	3.1e-174	-399.52	0.0	174	982	2325	7394	0.17719	7.2e-180	427770
1	M161 O161	1.4e-108	9.1e-111	-253.38	0.0	140	982	1323	4942	0.14257	2.0e-116	456680
1	M163 O163	6.3e-011	4.2e-013	-28.50	0.0	240	982	291	748	0.24440	1.6e-018	264600
1	M164 O164	1.1e-002	7.2e-005	-9.55	0.0	208	982	77	190	0.21181	1.3e-009	56350
