# Supplementary material for: Motif signatures in stretch enhancers are enriched for disease-associated genetic variants
Source: Epigenetics Chromatin. 2015 Jul 16;8:23. doi: 10.1186/s13072-015-0015-7 (PMC4502539; doi:10.1186/s13072-015-0015-7)
Supplement: Additional file 4: — De novo motif disocvery results. Zip archive of de novo motif discovery results. Discovered motifs are condensed in MEME Minimal Motif Format. TOMTOM output HTML files documenting the comparison of the discovered motifs to known motifs and CentriMo output text files detailing the enrichment of the discovered motifs in SE or TE DHS sequences are also included. File names indicate the type of sequences used for the motif discovery, including the method of footprinting. Can be downloaded at http://fusion.nhgri.nih.gov/files/se-motifs/AdditionalFile4.zip. [file 13072_2015_15_MOESM4_ESM.zip › AdditionalFile4/HSMM.SE.vs.HSMM_StretchEnhancersDHS.meme.CentriMo.txt]

# WARNING: this file is not sorted!
# db	id alt	E-value	adj_p-value	log_adj_p-value	bin_location	bin_width	total_width	sites_in_bin	total_sites	p_success	p-value	mult_tests
1	M1 O1	8.7e-831	2.9e-833	-1916.98	0.0	135	989	1970	3257	0.13650	1.0e-838	288496
1	M2 O2	2.1e-1066	7.1e-1069	-2459.51	0.0	134	988	2716	4765	0.13563	2.6e-1074	276080
1	M3 O3	1.9e-1058	6.4e-1061	-2441.18	0.0	135	989	2724	4797	0.13650	2.8e-1066	232180
1	M4 O4	7.6e-1045	2.6e-1047	-2409.87	0.0	132	990	2646	4682	0.13333	1.4e-1052	185250
1	M5 O5	1.3e-221	4.5e-224	-514.28	0.0	174	988	2682	8304	0.17611	1.3e-229	341649
1	M6 O6	7.5e-009	2.5e-011	-24.41	0.0	119	987	366	1975	0.12057	7.5e-017	335733
1	M7 O7	2.4e-038	8.2e-041	-92.31	0.0	165	987	1958	8628	0.16717	2.1e-046	396372
1	M8 O8	7.0e-506	2.3e-508	-1168.86	0.0	125	989	1387	2697	0.12639	7.1e-514	327522
1	M9 O9	6.9e-023	2.3e-025	-56.73	0.0	144	986	1068	5197	0.14604	4.0e-031	581052
1	M10 O10	3.2e-058	1.1e-060	-138.09	0.0	174	988	2105	8383	0.17611	2.6e-066	411655
1	M11 O11	4.0e-293	1.4e-295	-678.96	0.0	159	989	1624	3987	0.16077	3.5e-301	387790
1	M13 O13	1.7e-054	5.7e-057	-129.50	0.0	202	990	984	2930	0.20404	3.4e-062	166478
1	M16 O16	2.9e-026	9.6e-029	-64.51	0.0	155	987	1184	5366	0.15704	1.8e-034	540328
1	M17 O17	3.7e-083	1.3e-085	-195.49	0.0	170	988	2116	8074	0.17206	3.4e-091	374187
1	M18 O18	4.7e-038	1.6e-040	-91.64	0.0	133	985	1377	7007	0.13503	2.9e-046	543660
1	M19 O19	1.5e-334	4.9e-337	-774.37	0.0	174	990	2128	5180	0.17576	1.9e-342	258362
1	M20 O20	4.1e-035	1.4e-037	-84.87	0.0	286	988	1785	4655	0.28947	3.0e-043	459476
1	M24 O24	2.0e-009	6.9e-012	-25.71	0.0	124	982	1084	6691	0.12627	1.2e-017	592900
1	M25 O25	3.8e-622	1.3e-624	-1436.57	0.0	122	990	1688	3324	0.12323	6.1e-630	207974
1	M26 O26	7.7e-229	2.6e-231	-530.95	0.0	118	990	786	1865	0.11919	3.7e-236	70148
1	M27 O27	6.5e-003	2.2e-005	-10.73	0.0	192	988	1062	4547	0.19433	3.9e-011	552653
1	M31 O31	1.3e-065	4.5e-068	-155.08	0.0	220	984	1562	4578	0.22358	7.4e-074	604421
1	M33 O33	1.0e-990	3.4e-993	-2285.24	0.0	135	991	2351	3900	0.13623	3.4e-998	99990
1	M36 O36	3.2e-069	1.1e-071	-163.42	0.0	201	989	1746	5668	0.20324	2.7e-077	398164
1	M38 O38	2.0e-015	6.8e-018	-39.54	0.0	352	990	1546	3544	0.35556	2.2e-023	302822
1	M39 O39	1.7e-674	5.8e-677	-1557.09	0.0	151	991	1666	2633	0.15237	7.7e-682	75735
1	M40 O40	1.3e-016	4.4e-019	-42.27	0.0	127	989	371	1704	0.12841	1.6e-024	269724
1	M41 O41	1.1e-013	3.7e-016	-35.54	0.0	184	990	1173	4875	0.18586	1.2e-021	307268
1	M44 O44	9.5e-069	3.2e-071	-162.32	0.0	175	991	2346	9252	0.17659	1.4e-076	236115
1	M45 O45	1.4e-028	4.6e-031	-69.84	0.0	141	989	1693	8844	0.14257	1.2e-036	372476
1	M46 O46	5.4e-233	1.8e-235	-540.52	0.0	206	990	2633	6869	0.20808	5.7e-241	318136
1	M47 O47	3.5e-040	1.2e-042	-96.55	0.0	127	989	1612	8801	0.12841	2.7e-048	427804
1	M48 O48	1.5e-048	4.9e-051	-115.85	0.0	94	988	1002	6319	0.09514	1.0e-056	471308
1	M49 O49	7.1e-013	2.4e-015	-33.67	0.0	104	988	947	6670	0.10526	5.4e-021	442714
1	M50 O50	3.4e-030	1.1e-032	-73.56	0.0	142	988	1032	4857	0.14372	2.3e-038	493986
1	M51 O51	3.4e-022	1.2e-024	-55.12	0.0	195	987	2103	8470	0.19757	2.8e-030	419050
1	M52 O52	7.5e-028	2.5e-030	-68.15	0.0	171	985	1084	4355	0.17360	4.9e-036	520044
1	M55 O55	5.5e-081	1.8e-083	-190.51	0.0	181	985	1644	5591	0.18376	3.8e-089	484128
1	M65 O65	1.2e-002	3.9e-005	-10.15	0.0	145	991	140	563	0.14632	1.3e-010	300465
1	M66 O66	9.2e-045	3.1e-047	-107.09	0.0	153	989	873	3404	0.15470	7.4e-053	418912
1	M68 O68	3.7e-056	1.2e-058	-133.34	0.0	180	990	2259	8895	0.18182	3.6e-064	338390
1	M69 O69	4.8e-014	1.6e-016	-36.36	0.0	175	989	592	2304	0.17695	6.6e-022	246012
1	M74 O74	2.6e-004	8.7e-007	-13.96	0.0	277	991	1998	6260	0.27952	2.9e-012	301950
1	M75 O75	7.5e-330	2.5e-332	-763.54	0.0	118	990	1390	3783	0.11919	1.0e-337	251940
1	M76 O76	3.0e-021	1.0e-023	-52.94	0.0	291	991	1780	4834	0.29364	3.8e-029	267795
1	M78 O78	2.8e-026	9.5e-029	-64.52	0.0	120	990	1149	6663	0.12121	3.1e-034	303810
1	M80 O80	1.4e-130	4.6e-133	-304.72	0.0	182	990	717	1552	0.18384	4.2e-138	109174
1	M81 O81	1.3e-700	4.2e-703	-1617.28	0.0	120	990	1690	3079	0.12121	2.5e-708	165984
1	M82 O82	8.4e-004	2.8e-006	-12.78	0.0	258	988	934	2943	0.26113	5.9e-012	478210
1	M84 O84	5.6e-042	1.9e-044	-100.68	0.0	184	990	1201	4313	0.18586	8.4e-050	222300
1	M85 O85	9.7e-012	3.3e-014	-31.05	0.0	130	990	971	5595	0.13131	1.4e-019	237120
1	M88 O88	2.6e-043	8.6e-046	-103.77	0.0	230	990	1480	4468	0.23232	3.3e-051	256880
1	M89 O89	3.2e-026	1.1e-028	-64.39	0.0	140	990	1598	8433	0.14141	3.2e-034	342836
1	M90 O90	5.8e-057	1.9e-059	-135.19	0.0	202	988	1226	3804	0.20445	4.4e-065	442714
1	M91 O91	1.9e-038	6.5e-041	-92.54	0.0	198	990	1070	3559	0.20000	2.7e-046	239096
1	M92 O92	1.1e-178	3.6e-181	-415.49	0.0	206	988	2175	5782	0.20850	8.2e-187	438770
1	M93 O93	3.6e-043	1.2e-045	-103.44	0.0	159	989	1199	4911	0.16077	3.6e-051	331474
1	M95 O95	4.6e-045	1.6e-047	-107.78	0.0	151	989	1730	7948	0.15268	4.1e-053	381862
1	M96 O96	3.6e-020	1.2e-022	-50.46	0.0	165	987	646	2555	0.16717	2.8e-028	431868
1	M97 O97	1.1e-021	3.7e-024	-53.96	0.0	261	987	919	2500	0.26444	8.4e-030	433840
1	M101 O101	3.8e-040	1.3e-042	-96.46	0.0	221	987	1473	4651	0.22391	2.7e-048	476238
1	M102 O102	1.6e-014	5.4e-017	-37.45	0.0	126	986	702	3831	0.12779	1.1e-022	477240
1	M107 O107	2.9e-029	9.6e-032	-71.42	0.0	254	986	1227	3447	0.25761	1.8e-037	531852
1	M111 O111	6.5e-015	2.2e-017	-38.37	0.0	161	985	1450	6951	0.16345	4.0e-023	550056
1	M112 O112	6.7e-016	2.3e-018	-40.63	0.0	290	984	1144	3005	0.29472	4.4e-024	516532
1	M116 O116	2.3e-051	7.8e-054	-122.29	0.0	168	982	640	1998	0.17108	1.9e-059	412090
1	M118 O118	1.8e-062	5.9e-065	-147.88	0.0	157	985	1974	8439	0.15939	1.3e-070	451164
1	M119 O119	1.4e-013	4.6e-016	-35.31	0.0	292	984	2461	7041	0.29675	7.6e-022	610313
1	M123 O123	1.5e-032	5.1e-035	-78.97	0.0	175	983	390	1137	0.17803	1.1e-040	463504
1	M124 O124	2.0e-008	6.6e-011	-23.44	0.0	213	983	319	965	0.21668	2.2e-016	296073
1	M127 O127	6.8e-012	2.3e-014	-31.42	0.0	206	982	219	587	0.20978	1.1e-019	215110
1	M130 O130	1.6e-028	5.5e-031	-69.68	0.0	212	992	1773	6326	0.21371	5.2e-036	104940
1	M131 O131	3.5e-103	1.2e-105	-241.61	0.0	164	992	2144	8133	0.16532	8.1e-111	145035
1	M133 O133	6.5e-034	2.2e-036	-82.11	0.0	134	992	1645	8822	0.13508	1.3e-041	173745
1	M134 O134	3.2e-196	1.1e-198	-455.83	0.0	160	992	1727	5170	0.16129	1.7e-203	61875
1	M136 O136	3.5e-037	1.2e-039	-89.64	0.0	140	992	1765	9060	0.14113	8.5e-045	138600
1	M140 O140	1.0e-053	3.4e-056	-127.71	0.0	178	992	933	3098	0.17944	4.1e-061	83160
1	M141 O141	1.4e-041	4.5e-044	-99.80	0.0	253	991	1400	3863	0.25530	4.2e-049	109395
1	M142 O142	3.2e-058	1.1e-060	-138.10	0.0	219	991	1897	5986	0.22099	5.2e-066	202455
1	M143 O143	2.8e-077	9.3e-080	-181.98	0.0	139	991	1447	6211	0.14026	3.9e-085	238095
1	M145 O145	5.2e-039	1.7e-041	-93.86	0.0	217	991	2466	8658	0.21897	6.2e-047	276705
1	M146 O146	7.9e-069	2.7e-071	-162.51	0.0	217	991	2170	6882	0.21897	1.3e-076	202455
1	M150 O150	4.4e-037	1.5e-039	-89.40	0.0	153	991	1625	7539	0.15439	6.5e-045	230175
1	M151 O151	1.4e-053	4.6e-056	-127.41	0.0	119	991	1511	8253	0.12008	1.5e-061	307890
1	M152 O152	1.2e-040	4.1e-043	-97.61	0.0	195	991	2206	8404	0.19677	1.6e-048	259875
1	M154 O154	6.3e-051	2.1e-053	-121.29	0.0	174	990	692	2169	0.17576	6.9e-059	304304
1	M158 O158	1.6e-029	5.2e-032	-72.03	0.0	174	990	1192	4781	0.17576	1.9e-037	271206
1	M159 O159	2.1e-030	7.1e-033	-74.02	0.0	122	990	1297	7401	0.12323	2.2e-038	328510
1	M161 O161	8.7e-110	2.9e-112	-256.82	0.0	160	990	1544	5379	0.16162	9.2e-118	316654
1	M165 O165	3.8e-058	1.3e-060	-137.91	0.0	137	989	1422	6560	0.13852	3.0e-066	425334
1	M166 O166	1.5e-044	5.2e-047	-106.57	0.0	145	989	1478	6861	0.14661	1.3e-052	408538
1	M167 O167	4.5e-008	1.5e-010	-22.61	0.0	349	989	2183	5377	0.35288	4.0e-016	378898
1	M168 O168	5.0e-048	1.7e-050	-114.61	0.0	185	989	1964	7524	0.18706	4.1e-056	415948
1	M169 O169	3.1e-003	1.1e-005	-11.46	0.0	641	989	3806	5516	0.64813	2.9e-011	367042
1	M171 O171	3.9e-015	1.3e-017	-38.88	0.0	263	989	1570	4746	0.26593	3.2e-023	406068
1	M173 O173	2.2e-004	7.3e-007	-14.13	0.0	181	989	1498	6929	0.18301	1.7e-012	436696
1	M176 O176	1.0e-030	3.5e-033	-74.73	0.0	165	989	1030	4190	0.16684	9.6e-039	365066
1	M178 O178	1.0e-060	3.5e-063	-143.82	0.0	169	989	1782	7016	0.17088	6.5e-069	534508
1	M180 O180	2.6e-096	8.9e-099	-225.77	0.0	201	989	2445	7990	0.20324	2.3e-104	380874
1	M182 O182	5.0e-051	1.7e-053	-121.52	0.0	161	989	1532	6324	0.16279	4.4e-059	386308
1	M184 O184	3.8e-071	1.3e-073	-167.83	0.0	203	989	2573	8889	0.20526	3.7e-079	352222
1	M185 O185	1.1e-353	3.5e-356	-818.45	0.0	170	988	2618	6930	0.17206	8.3e-362	425459
1	M188 O188	1.1e-010	3.7e-013	-28.62	0.0	198	988	455	1549	0.20040	1.5e-018	255867
1	M189 O189	7.6e-033	2.6e-035	-79.65	0.0	174	988	1705	7138	0.17611	6.2e-041	414120
1	M190 O190	5.6e-004	1.9e-006	-13.18	0.0	148	988	1063	5813	0.14980	3.8e-012	498423
1	M191 O191	7.9e-007	2.6e-009	-19.75	0.0	196	988	798	3119	0.19838	4.5e-015	589628
1	M192 O192	1.3e-019	4.4e-022	-49.17	0.0	148	988	751	3413	0.14980	9.9e-028	450602
1	M194 O194	8.9e-083	3.0e-085	-194.62	0.0	142	988	1424	5836	0.14372	6.4e-091	467364
1	M195 O195	2.5e-004	8.4e-007	-13.99	0.0	106	988	260	1575	0.10729	2.5e-012	337705
1	M196 O196	7.5e-052	2.5e-054	-123.42	0.0	202	988	2242	7976	0.20445	5.2e-060	487577
1	M198 O198	1.1e-065	3.6e-068	-155.30	0.0	182	988	1736	6239	0.18421	7.7e-074	466378
1	M199 O199	1.3e-021	4.4e-024	-53.79	0.0	130	988	1078	5856	0.13158	8.0e-030	544272
1	M200 O200	5.3e-041	1.8e-043	-98.43	0.0	172	988	1982	8330	0.17409	2.9e-049	622166
1	M201 O201	1.1e-073	3.8e-076	-173.66	0.0	195	987	2428	8556	0.19757	8.9e-082	427431
1	M203 O203	3.4e-008	1.2e-010	-22.88	0.0	205	987	1619	6486	0.20770	2.3e-016	500888
1	M204 O204	4.6e-002	1.5e-004	-8.77	0.0	175	987	820	3785	0.17730	3.3e-010	465885
1	M205 O205	9.1e-088	3.0e-090	-206.12	0.0	155	987	1753	6888	0.15704	6.7e-096	456518
1	M206 O206	3.2e-022	1.1e-024	-55.19	0.0	159	987	1439	6713	0.16109	2.1e-030	504832
1	M207 O207	2.1e-815	7.0e-818	-1881.56	0.0	139	987	2484	4810	0.14083	1.7e-823	408204
1	M209 O209	2.0e-034	6.8e-037	-83.27	0.0	221	987	1228	3839	0.22391	1.3e-042	537370
1	M210 O210	4.7e-052	1.6e-054	-123.89	0.0	213	987	1722	5552	0.21581	3.2e-060	492014
1	M211 O211	8.6e-008	2.9e-010	-21.97	0.0	269	987	626	1734	0.27254	5.5e-016	527510
1	M213 O213	1.8e-025	6.1e-028	-62.67	0.0	157	987	1565	7368	0.15907	1.3e-033	458983
1	M214 O214	4.1e-043	1.4e-045	-103.29	0.0	199	987	1634	5734	0.20162	2.2e-051	623152
1	M216 O216	6.0e-204	2.0e-206	-473.64	0.0	126	986	996	2771	0.12779	4.6e-212	436404
1	M219 O219	1.1e-023	3.7e-026	-58.56	0.0	138	986	1475	7857	0.13996	7.4e-032	499380
1	M220 O220	1.2e-016	4.2e-019	-42.32	0.0	172	986	699	2775	0.17444	8.9e-025	466908
1	M221 O221	1.4e-044	4.8e-047	-106.66	0.0	258	986	1789	4968	0.26166	9.0e-053	529392
1	M222 O222	5.2e-061	1.8e-063	-144.50	0.0	76	986	656	4110	0.07708	3.6e-069	492000
1	M224 O224	1.1e-106	3.6e-109	-249.71	0.0	146	986	1300	4685	0.14807	6.7e-115	530376
1	M226 O226	6.3e-099	2.1e-101	-231.82	0.0	132	986	930	3339	0.13387	4.2e-107	499872
1	M231 O231	6.4e-046	2.2e-048	-109.76	0.0	197	985	2404	8982	0.20000	4.9e-054	441324
1	M233 O233	4.7e-022	1.6e-024	-54.82	0.0	181	985	1026	3999	0.18376	3.0e-030	517092
1	M236 O236	1.6e-031	5.5e-034	-76.59	0.0	199	985	1497	5409	0.20203	9.8e-040	560880
1	M244 O244	9.1e-069	3.1e-071	-162.36	0.0	158	984	1428	5529	0.16057	8.5e-077	359903
1	M246 O246	5.3e-017	1.8e-019	-43.18	0.0	288	984	675	1636	0.29268	4.3e-025	412931
1	M248 O248	2.4e-041	8.0e-044	-99.23	0.0	162	984	1221	4940	0.16463	1.5e-049	538627
1	M250 O250	1.2e-041	3.9e-044	-99.96	0.0	150	984	1404	6284	0.15244	7.5e-050	517514
1	M253 O253	3.3e-047	1.1e-049	-112.73	0.0	116	984	1320	7296	0.11789	2.2e-055	489527
1	M254 O254	2.2e-058	7.4e-061	-138.45	0.0	157	983	1918	8232	0.15972	1.6e-066	463504
1	M256 O256	1.4e-007	4.6e-010	-21.50	0.0	143	983	487	2363	0.14547	1.1e-015	417841
1	M258 O258	5.1e-049	1.7e-051	-116.90	0.0	201	983	1561	5250	0.20448	3.3e-057	517023
1	M259 O259	7.2e-014	2.4e-016	-35.96	0.0	119	983	940	5714	0.12106	4.6e-022	524879
1	M261 O261	1.0e-175	3.5e-178	-408.60	0.0	131	983	596	1274	0.13327	1.0e-183	337317
1	M263 O263	1.1e-050	3.6e-053	-120.77	0.0	137	983	1283	5912	0.13937	6.5e-059	548447
1	M264 O264	1.1e-018	3.6e-021	-47.07	0.0	273	983	725	1844	0.27772	8.5e-027	427170
1	M265 O265	1.1e-210	3.8e-213	-489.12	0.0	135	983	1558	5007	0.13733	8.3e-219	460067
1	M266 O266	1.2e-073	4.1e-076	-173.58	0.0	183	983	2304	8502	0.18616	9.2e-082	450738
1	M274 O274	3.9e-036	1.3e-038	-87.23	0.0	135	983	1343	6751	0.13733	2.5e-044	522424
1	M276 O276	4.3e-033	1.4e-035	-80.23	0.0	163	983	1379	5891	0.16582	2.3e-041	631426
1	M277 O277	2.4e-082	8.0e-085	-193.65	0.0	159	983	2119	8592	0.16175	1.7e-090	473324
1	M278 O278	2.0e-012	6.8e-015	-32.62	0.0	315	983	1453	3702	0.32045	1.4e-020	496401
1	M279 O279	3.3e-054	1.1e-056	-128.86	0.0	195	983	2165	7827	0.19837	2.1e-062	522424
1	M280 O280	2.3e-206	7.6e-209	-479.21	0.0	144	982	873	1991	0.14664	2.0e-214	387100
1	M281 O281	2.1e-022	6.9e-025	-55.63	0.0	130	982	1570	8968	0.13238	1.3e-030	540470
1	M283 O283	2.7e-010	9.1e-013	-27.73	0.0	250	982	745	2206	0.25458	2.0e-018	465010
1	M288 O288	5.5e-029	1.8e-031	-70.77	0.0	206	982	1627	5809	0.20978	3.6e-037	505190
1	M293 O293	4.8e-149	1.6e-151	-347.22	0.0	166	982	868	2072	0.16904	3.9e-157	410620
1	M294 O294	1.9e-050	6.3e-053	-120.20	0.0	130	982	419	1412	0.13238	1.8e-058	348880
1	M295 O295	4.0e-031	1.4e-033	-75.68	0.0	146	982	870	3799	0.14868	2.6e-039	522340
1	M297 O297	5.3e-038	1.8e-040	-91.53	0.0	208	982	1488	4997	0.21181	3.0e-046	594860
1	M299 O299	8.3e-010	2.8e-012	-26.61	0.0	368	982	1304	2879	0.37475	5.2e-018	535080
1	M300 O300	3.0e-040	1.0e-042	-96.71	0.0	168	982	1355	5431	0.17108	2.0e-048	500290
