# Supplementary material for: Motif signatures in stretch enhancers are enriched for disease-associated genetic variants
Source: Epigenetics Chromatin. 2015 Jul 16;8:23. doi: 10.1186/s13072-015-0015-7 (PMC4502539; doi:10.1186/s13072-015-0015-7)
Supplement: Additional file 4: — De novo motif disocvery results. Zip archive of de novo motif discovery results. Discovered motifs are condensed in MEME Minimal Motif Format. TOMTOM output HTML files documenting the comparison of the discovered motifs to known motifs and CentriMo output text files detailing the enrichment of the discovered motifs in SE or TE DHS sequences are also included. File names indicate the type of sequences used for the motif discovery, including the method of footprinting. Can be downloaded at http://fusion.nhgri.nih.gov/files/se-motifs/AdditionalFile4.zip. [file 13072_2015_15_MOESM4_ESM.zip › AdditionalFile4/HSMM.TE.vs.HSMM_Footprints_ConcatenatedEnhancers_Stam.meme.CentriMo.txt]

# WARNING: this file is not sorted!
# db	id alt	E-value	adj_p-value	log_adj_p-value	bin_location	bin_width	total_width	sites_in_bin	total_sites	p_success	p-value	mult_tests
1	M1 O1	1.5e-900	1.0e-902	-2076.93	0.0	138	988	2144	3504	0.13968	5.0e-908	199665
1	M2 O2	1.3e-859	8.5e-862	-1982.69	0.0	137	989	1901	2954	0.13852	5.1e-867	166972
1	M3 O3	7.9e-805	5.3e-807	-1856.53	0.0	135	989	1826	2921	0.13650	2.3e-812	233662
1	M4 O4	8.0e-036	5.3e-038	-85.82	0.0	160	988	316	902	0.16194	2.1e-043	258332
1	M5 O5	1.1e-251	7.5e-254	-582.84	0.0	137	989	1467	4193	0.13852	2.4e-259	313690
1	M6 O6	2.1e-872	1.4e-874	-2012.11	0.0	135	989	2007	3246	0.13650	5.8e-880	244530
1	M7 O7	9.4e-028	6.3e-030	-67.24	0.0	152	988	110	214	0.15385	1.7e-034	36482
1	M8 O8	3.3e-187	2.2e-189	-434.40	0.0	174	988	1618	4446	0.17611	6.5e-195	339677
1	M11 O11	4.0e-661	2.7e-663	-1525.63	0.0	118	988	1258	1904	0.11943	8.2e-669	328338
1	M13 O13	5.4e-038	3.6e-040	-90.82	0.0	152	988	110	178	0.15385	7.9e-045	45849
1	M15 O15	1.2e-739	7.9e-742	-1706.45	0.0	134	990	1461	2110	0.13535	8.4e-747	93860
1	M16 O16	2.2e-068	1.5e-070	-160.80	0.0	122	984	821	3441	0.12398	4.0e-076	365304
1	M18 O18	3.6e-019	2.4e-021	-47.47	0.0	151	983	125	306	0.15361	7.4e-027	329952
1	M19 O19	4.8e-009	3.2e-011	-24.17	0.0	216	988	1393	5209	0.21862	5.7e-017	561527
1	M20 O20	1.7e-079	1.2e-081	-186.36	0.0	137	985	1270	5261	0.13909	2.9e-087	405408
1	M21 O21	3.8e-842	2.6e-844	-1942.44	0.0	135	989	1806	2766	0.13650	1.6e-849	162032
1	M22 O22	7.2e-015	4.8e-017	-37.58	0.0	191	989	726	2682	0.19312	1.4e-022	338390
1	M23 O23	2.0e-053	1.3e-055	-126.37	0.0	122	986	1116	5515	0.12373	3.4e-061	381300
1	M25 O25	9.5e-167	6.4e-169	-387.29	0.0	120	990	348	555	0.12121	1.8e-173	36062
1	M26 O26	6.1e-374	4.0e-376	-864.37	0.0	151	989	792	1112	0.15268	2.4e-381	167466
1	M27 O27	4.4e-343	2.9e-345	-793.32	0.0	179	991	1414	2712	0.18063	2.4e-350	120285
1	M29 O29	1.9e-356	1.3e-358	-824.08	0.0	141	989	1353	2981	0.14257	4.4e-364	290966
1	M30 O30	3.1e-699	2.1e-701	-1613.38	0.0	130	990	1429	2160	0.13131	1.0e-706	199082
1	M31 O31	1.8e-724	1.2e-726	-1671.50	0.0	129	989	1415	2072	0.13043	6.4e-732	185250
1	M33 O33	1.4e-863	9.4e-866	-1991.80	0.0	136	990	1892	2934	0.13737	5.9e-871	158574
1	M34 O34	7.8e-345	5.2e-347	-797.34	0.0	140	990	1227	2612	0.14141	2.1e-352	249964
1	M35 O35	1.2e-087	8.3e-090	-205.12	0.0	92	990	173	310	0.09293	6.2e-094	13338
1	M37 O37	1.4e-008	9.2e-011	-23.10	0.0	288	988	536	1362	0.29150	3.9e-016	235654
1	M38 O38	1.5e-191	1.0e-193	-444.40	0.0	142	990	1311	3915	0.14343	3.8e-199	264290
1	M39 O39	2.4e-222	1.6e-224	-515.29	0.0	137	989	494	759	0.13852	1.1e-229	145730
1	M40 O40	4.4e-683	2.9e-685	-1576.20	0.0	128	990	1341	1982	0.12929	1.5e-690	194142
1	M42 O42	9.4e-037	6.2e-039	-87.97	0.0	303	989	2002	5013	0.30637	2.0e-044	316654
1	M43 O43	5.9e-025	3.9e-027	-60.80	0.0	181	989	597	2054	0.18301	1.2e-032	318136
1	M44 O44	7.2e-006	4.8e-008	-16.85	0.0	151	987	400	1836	0.15299	1.2e-013	395879
1	M45 O45	2.0e-656	1.3e-658	-1514.82	0.0	122	990	1263	1893	0.12323	8.2e-664	162032
1	M47 O47	1.1e-017	7.1e-020	-44.09	0.0	122	988	392	1874	0.12348	2.0e-025	352002
1	M48 O48	1.0e-012	6.6e-015	-32.65	0.0	108	988	356	1991	0.10931	2.1e-020	314534
1	M49 O49	5.7e-038	3.8e-040	-90.77	0.0	181	989	577	1788	0.18301	1.2e-045	321594
1	M50 O50	7.5e-646	5.0e-648	-1490.46	0.0	135	989	1404	2169	0.13650	1.7e-653	288002
1	M52 O52	2.6e-005	1.7e-007	-15.58	0.0	234	984	600	1942	0.23780	4.3e-013	394273
1	M54 O54	8.8e-196	5.9e-198	-454.15	0.0	134	988	851	2105	0.13563	1.6e-203	359397
1	M55 O55	2.3e-640	1.5e-642	-1477.84	0.0	133	989	1296	1913	0.13448	5.5e-648	278122
1	M56 O56	2.1e-733	1.4e-735	-1692.06	0.0	123	991	1412	2110	0.12412	1.9e-740	74745
1	M57 O57	3.9e-013	2.6e-015	-33.58	0.0	174	990	78	158	0.17576	7.1e-020	36556
1	M59 O59	2.1e-006	1.4e-008	-18.08	0.0	107	991	169	891	0.10797	4.1e-013	34650
1	M60 O60	4.4e-002	3.0e-004	-8.13	0.0	397	989	156	271	0.40142	5.4e-009	54340
1	M63 O63	1.3e-013	8.3e-016	-34.72	0.0	179	991	364	1258	0.18063	4.4e-021	188595
1	M64 O64	1.6e-690	1.0e-692	-1593.35	0.0	133	991	1438	2177	0.13421	9.3e-698	111375
1	M65 O65	5.0e-055	3.4e-057	-130.04	0.0	171	989	335	783	0.17290	3.0e-062	110656
1	M66 O66	2.5e-004	1.7e-006	-13.29	0.0	167	991	97	298	0.16852	2.9e-011	59400
1	M68 O68	1.7e-382	1.1e-384	-884.08	0.0	116	990	732	1122	0.11717	1.1e-389	104728
1	M69 O69	2.4e-027	1.6e-029	-66.29	0.0	157	989	1107	4889	0.15875	4.5e-035	358644
1	M70 O70	1.6e-009	1.0e-011	-25.28	0.0	180	990	351	1267	0.18182	6.2e-017	168948
1	M76 O76	2.6e-006	1.7e-008	-17.88	0.0	201	991	750	2898	0.20283	1.8e-013	96030
1	M79 O79	1.1e-008	7.4e-011	-23.32	0.0	114	990	412	2409	0.11515	3.6e-016	207480
1	M80 O80	1.7e-008	1.1e-010	-22.93	0.0	186	988	182	550	0.18826	9.3e-016	118813
1	M82 O82	2.0e-165	1.3e-167	-384.26	0.0	193	987	1504	3835	0.19554	3.1e-173	417078
1	M83 O83	2.1e-010	1.4e-012	-27.27	0.0	72	986	38	106	0.07302	3.8e-017	37392
1	M84 O84	1.2e-004	8.0e-007	-14.04	0.0	367	985	304	594	0.37259	3.6e-012	222876
1	M86 O86	2.1e-205	1.4e-207	-476.32	0.0	140	992	946	2347	0.14113	5.8e-212	23760
1	M87 O87	3.3e-017	2.2e-019	-42.96	0.0	227	991	855	2727	0.22906	2.5e-024	89100
1	M88 O88	3.7e-051	2.5e-053	-121.12	0.0	209	991	359	759	0.21090	6.5e-058	38610
1	M91 O91	2.4e-027	1.6e-029	-66.29	0.0	192	990	1130	4138	0.19394	5.5e-035	296894
1	M92 O92	1.8e-012	1.2e-014	-32.06	0.0	177	989	310	1054	0.17897	5.0e-020	240084
1	M93 O93	1.1e-182	7.6e-185	-423.95	0.0	188	990	1649	4309	0.18990	2.8e-190	271206
1	M94 O94	3.0e-578	2.0e-580	-1334.82	0.0	138	990	1162	1666	0.13939	1.6e-585	123500
1	M95 O95	4.2e-299	2.8e-301	-692.06	0.0	153	989	695	1033	0.15470	1.3e-306	218348
1	M98 O98	1.1e-029	7.1e-032	-71.73	0.0	330	988	1420	3208	0.33401	2.0e-037	355453
1	M100 O100	9.8e-003	6.5e-005	-9.64	0.0	416	986	129	201	0.42191	2.8e-010	228780
1	M101 O101	1.9e-008	1.3e-010	-22.80	0.0	84	984	97	473	0.08537	6.8e-016	184616
1	M104 O104	3.0e-007	2.0e-009	-20.04	0.0	196	982	134	357	0.19959	1.3e-014	149450
1	M106 O106	3.3e-063	2.2e-065	-148.87	0.0	147	983	209	389	0.14954	1.5e-070	148773
1	M108 O108	4.7e-039	3.1e-041	-93.27	0.0	194	992	575	1680	0.19556	2.4e-045	12870
1	M110 O110	5.2e-221	3.5e-223	-512.23	0.0	144	992	842	1828	0.14516	2.0e-227	17325
1	M113 O113	3.6e-222	2.4e-224	-514.92	0.0	128	990	492	792	0.12929	3.7e-229	63726
1	M115 O115	1.3e-124	8.6e-127	-290.28	0.0	189	989	1382	3843	0.19110	2.5e-132	348764
1	M116 O116	7.0e-145	4.7e-147	-336.93	0.0	179	989	1028	2535	0.18099	1.4e-152	326040
1	M117 O117	6.0e-011	4.0e-013	-28.55	0.0	189	989	618	2329	0.19110	1.2e-018	330980
1	M118 O118	1.4e-002	9.2e-005	-9.30	0.0	77	989	109	752	0.07786	3.8e-010	240578
1	M119 O119	5.8e-015	3.9e-017	-37.79	0.0	259	989	583	1559	0.26188	2.1e-022	187720
1	M121 O121	2.3e-038	1.5e-040	-91.70	0.0	109	989	126	292	0.11021	9.2e-045	16302
1	M122 O122	4.7e-053	3.1e-055	-125.50	0.0	172	988	1012	3536	0.17409	7.8e-061	403274
1	M124 O124	4.0e-130	2.6e-132	-302.97	0.0	160	988	897	2399	0.16194	6.8e-138	390949
1	M125 O125	1.8e-163	1.2e-165	-379.76	0.0	142	988	1374	4468	0.14372	3.2e-171	371722
1	M126 O126	2.2e-294	1.5e-296	-681.19	0.0	128	988	818	1570	0.12955	4.2e-302	346086
1	M127 O127	2.9e-005	1.9e-007	-15.46	0.0	126	988	367	1997	0.12753	5.6e-013	343621
1	M128 O128	1.9e-005	1.2e-007	-15.91	0.0	202	988	1088	4359	0.20445	3.0e-013	416585
1	M129 O129	1.6e-048	1.1e-050	-115.07	0.0	201	987	504	1268	0.20365	3.4e-056	312562
1	M130 O130	2.3e-031	1.5e-033	-75.57	0.0	191	987	1018	3583	0.19352	3.4e-039	439263
1	M131 O131	6.0e-058	4.0e-060	-136.77	0.0	101	987	772	4003	0.10233	1.0e-065	392921
1	M135 O135	4.0e-008	2.7e-010	-22.04	0.0	189	987	356	1248	0.19149	8.3e-016	322915
1	M136 O136	2.3e-012	1.6e-014	-31.80	0.0	155	987	793	3701	0.15704	3.5e-020	446165
1	M141 O141	1.1e-015	7.1e-018	-39.49	0.0	151	985	148	426	0.15330	4.4e-023	162360
1	M146 O146	9.1e-030	6.1e-032	-71.88	0.0	145	985	528	2073	0.14721	1.4e-037	436896
1	M147 O147	1.2e-027	8.0e-030	-66.99	0.0	226	984	830	2438	0.22967	1.8e-035	436499
1	M150 O150	1.0e-015	6.8e-018	-39.53	0.0	126	984	99	273	0.12805	5.7e-023	120295
1	M157 O157	1.9e-122	1.3e-124	-285.27	0.0	164	982	1606	5322	0.16701	3.2e-130	405230
1	M161 O161	3.3e-067	2.2e-069	-158.10	0.0	214	982	1278	3646	0.21792	5.3e-075	411110
1	M163 O163	7.5e-004	5.0e-006	-12.20	0.0	204	982	179	543	0.20774	2.5e-011	197960
1	M164 O164	2.5e-003	1.6e-005	-11.02	0.0	86	982	34	118	0.08758	3.1e-010	52920
