# Supplementary material for: Motif signatures in stretch enhancers are enriched for disease-associated genetic variants
Source: Epigenetics Chromatin. 2015 Jul 16;8:23. doi: 10.1186/s13072-015-0015-7 (PMC4502539; doi:10.1186/s13072-015-0015-7)
Supplement: Additional file 4: — De novo motif disocvery results. Zip archive of de novo motif discovery results. Discovered motifs are condensed in MEME Minimal Motif Format. TOMTOM output HTML files documenting the comparison of the discovered motifs to known motifs and CentriMo output text files detailing the enrichment of the discovered motifs in SE or TE DHS sequences are also included. File names indicate the type of sequences used for the motif discovery, including the method of footprinting. Can be downloaded at http://fusion.nhgri.nih.gov/files/se-motifs/AdditionalFile4.zip. [file 13072_2015_15_MOESM4_ESM.zip › AdditionalFile4/HSMM.TE.vs.HSMM_StretchEnhancersDHS.meme.CentriMo.txt]

# WARNING: this file is not sorted!
# db	id alt	E-value	adj_p-value	log_adj_p-value	bin_location	bin_width	total_width	sites_in_bin	total_sites	p_success	p-value	mult_tests
1	M1 O1	9.1e-697	3.0e-699	-1608.39	0.0	125	989	1406	2154	0.12639	1.1e-704	285038
1	M2 O2	1.5e-839	5.0e-842	-1937.16	0.0	136	988	1886	2977	0.13765	2.0e-847	253402
1	M3 O3	1.3e-847	4.4e-850	-1955.71	0.0	137	989	1902	2986	0.13852	2.1e-855	214890
1	M4 O4	6.5e-831	2.2e-833	-1917.27	0.0	136	990	1852	2911	0.13737	1.3e-838	171418
1	M5 O5	1.3e-175	4.3e-178	-408.40	0.0	146	988	1693	5663	0.14777	1.3e-183	340663
1	M6 O6	6.0e-006	2.0e-008	-17.71	0.0	73	987	175	1317	0.07396	7.4e-014	273615
1	M7 O7	1.4e-030	4.6e-033	-74.46	0.0	165	987	1378	5917	0.16717	1.2e-038	377638
1	M8 O8	4.3e-409	1.5e-411	-945.99	0.0	105	989	922	1743	0.10617	5.0e-417	289978
1	M9 O9	4.0e-011	1.3e-013	-29.64	0.0	250	986	1122	3494	0.25355	2.5e-019	530868
1	M10 O10	1.0e-027	3.4e-030	-67.86	0.0	192	988	1443	5474	0.19433	8.4e-036	399823
1	M11 O11	1.8e-193	6.0e-196	-449.52	0.0	135	989	960	2541	0.13650	1.7e-201	358644
1	M13 O13	1.0e-038	3.5e-041	-93.15	0.0	190	990	608	1825	0.19192	2.1e-046	170430
1	M16 O16	3.2e-022	1.1e-024	-55.20	0.0	145	987	806	3716	0.14691	2.1e-030	506804
1	M17 O17	1.0e-063	3.5e-066	-150.72	0.0	176	988	1513	5475	0.17814	9.4e-072	370736
1	M18 O18	5.3e-017	1.8e-019	-43.18	0.0	175	985	838	3368	0.17766	3.5e-025	504792
1	M19 O19	2.0e-217	6.8e-220	-504.65	0.0	180	990	1446	3475	0.18182	2.5e-225	275652
1	M20 O20	4.1e-011	1.4e-013	-29.61	0.0	174	988	703	2909	0.17611	3.2e-019	431868
1	M24 O24	6.2e-004	2.1e-006	-13.09	0.0	114	982	665	4419	0.11609	3.9e-012	526260
1	M25 O25	3.7e-511	1.3e-513	-1181.00	0.0	126	990	1240	2185	0.12727	6.9e-519	180804
1	M26 O26	3.4e-187	1.1e-189	-435.07	0.0	114	990	454	848	0.11515	1.6e-194	71630
1	M31 O31	3.5e-064	1.2e-066	-151.81	0.0	160	984	950	3300	0.16260	2.2e-072	541573
1	M33 O33	5.7e-801	1.9e-803	-1848.32	0.0	125	991	1618	2489	0.12614	1.7e-808	112365
1	M36 O36	2.5e-036	8.4e-039	-87.68	0.0	199	989	1091	3656	0.20121	2.2e-044	377416
1	M38 O38	1.5e-024	5.0e-027	-60.57	0.0	192	990	719	2448	0.19394	1.7e-032	287508
1	M39 O39	2.8e-591	9.4e-594	-1365.50	0.0	113	991	1106	1702	0.11403	1.3e-598	70785
1	M40 O40	7.2e-011	2.4e-013	-29.05	0.0	115	989	107	377	0.11628	1.0e-018	234650
1	M41 O41	1.3e-013	4.4e-016	-35.36	0.0	256	990	1036	3089	0.25859	1.5e-021	289484
1	M44 O44	5.1e-036	1.7e-038	-86.97	0.0	159	991	1448	6370	0.16044	7.2e-044	235620
1	M45 O45	1.4e-010	4.6e-013	-28.42	0.0	143	989	1124	6061	0.14459	1.2e-018	369512
1	M46 O46	8.6e-162	2.9e-164	-376.57	0.0	144	990	1423	4657	0.14545	9.3e-170	308750
1	M47 O47	4.5e-030	1.5e-032	-73.27	0.0	119	989	737	3814	0.12032	3.7e-038	405080
1	M48 O48	9.5e-042	3.2e-044	-100.15	0.0	198	988	1267	4286	0.20040	7.1e-050	449616
1	M49 O49	8.8e-004	3.0e-006	-12.73	0.0	112	988	693	4758	0.11336	7.2e-012	412641
1	M50 O50	5.1e-018	1.7e-020	-45.51	0.0	104	988	536	3221	0.10526	3.9e-026	439756
1	M51 O51	2.9e-011	9.7e-014	-29.96	0.0	105	987	847	5879	0.10638	2.4e-019	410669
1	M52 O52	2.5e-017	8.4e-020	-43.92	0.0	191	985	786	2868	0.19391	1.8e-025	462480
1	M55 O55	3.4e-064	1.1e-066	-151.85	0.0	163	985	1028	3602	0.16548	2.5e-072	452148
1	M66 O66	1.2e-027	3.9e-030	-67.71	0.0	133	989	540	2359	0.13448	9.7e-036	403104
1	M68 O68	5.2e-039	1.7e-041	-93.86	0.0	140	990	1260	6003	0.14141	5.5e-047	314678
1	M69 O69	2.3e-014	7.6e-017	-37.11	0.0	187	989	496	1746	0.18908	3.5e-022	219336
1	M74 O74	3.3e-005	1.1e-007	-16.01	0.0	393	991	2668	6035	0.39657	3.8e-013	292050
1	M75 O75	4.1e-270	1.4e-272	-625.99	0.0	112	990	844	1956	0.11313	6.1e-278	222794
1	M76 O76	3.4e-017	1.1e-019	-43.62	0.0	457	991	1810	3285	0.46115	4.3e-025	261855
1	M78 O78	2.0e-005	6.7e-008	-16.52	0.0	268	990	401	1077	0.27071	2.3e-013	286520
1	M80 O80	7.1e-104	2.4e-106	-243.20	0.0	136	990	398	889	0.13737	2.5e-111	95342
1	M81 O81	5.4e-602	1.8e-604	-1390.17	0.0	128	990	1278	2008	0.12929	1.3e-609	138320
1	M84 O84	4.1e-032	1.4e-034	-77.97	0.0	236	990	993	2853	0.23838	6.9e-040	200564
1	M88 O88	6.2e-042	2.1e-044	-100.57	0.0	168	990	849	3063	0.16970	8.3e-050	250952
1	M89 O89	2.0e-028	6.8e-031	-69.47	0.0	198	990	1534	5702	0.20000	2.0e-036	343330
1	M90 O90	6.8e-047	2.3e-049	-111.99	0.0	178	988	782	2539	0.18016	5.8e-055	395386
1	M91 O91	6.3e-038	2.1e-040	-91.36	0.0	180	990	751	2519	0.18182	9.5e-046	221806
1	M92 O92	3.0e-126	1.0e-128	-294.71	0.0	156	988	1141	3491	0.15789	2.4e-134	420529
1	M93 O93	6.0e-039	2.0e-041	-93.71	0.0	259	989	1258	3354	0.26188	6.5e-047	309738
1	M95 O95	2.2e-027	7.4e-030	-67.07	0.0	93	989	807	5517	0.09403	2.0e-035	363090
1	M96 O96	1.4e-015	4.6e-018	-39.92	0.0	127	987	368	1705	0.12867	1.3e-023	368271
1	M97 O97	1.3e-015	4.4e-018	-39.96	0.0	291	987	660	1602	0.29483	1.2e-023	383554
1	M101 O101	2.4e-036	8.2e-039	-87.70	0.0	217	987	816	2362	0.21986	1.8e-044	450602
1	M107 O107	1.8e-024	6.0e-027	-60.38	0.0	202	986	717	2315	0.20487	1.3e-032	461004
1	M111 O111	2.0e-002	6.7e-005	-9.62	0.0	105	985	658	4848	0.10660	1.3e-010	507744
1	M112 O112	2.1e-016	7.1e-019	-41.78	0.0	158	984	521	2110	0.16057	1.7e-024	429625
1	M116 O116	1.6e-024	5.5e-027	-60.46	0.0	158	982	385	1323	0.16090	1.6e-032	342510
1	M118 O118	3.3e-034	1.1e-036	-82.79	0.0	207	985	1665	5832	0.21015	2.6e-042	430992
1	M119 O119	1.2e-004	3.9e-007	-14.75	0.0	350	984	1945	4800	0.35569	6.9e-013	567596
1	M124 O124	2.0e-004	6.7e-007	-14.22	0.0	279	983	246	590	0.28383	3.2e-012	211130
1	M127 O127	7.1e-002	2.4e-004	-8.35	0.0	134	982	93	366	0.13646	1.6e-009	151410
1	M130 O130	2.0e-018	6.6e-021	-46.47	0.0	240	992	1314	4194	0.24194	6.3e-026	104940
1	M131 O131	3.2e-064	1.1e-066	-151.89	0.0	176	992	1557	5693	0.17742	8.0e-072	135630
1	M133 O133	8.1e-018	2.7e-020	-45.05	0.0	200	992	1547	6019	0.20161	1.7e-025	159885
1	M134 O134	9.8e-142	3.3e-144	-330.38	0.0	184	992	1301	3485	0.18548	5.4e-149	61380
1	M136 O136	2.8e-033	9.5e-036	-80.64	0.0	164	992	1431	6181	0.16532	5.1e-041	185625
1	M140 O140	1.9e-025	6.4e-028	-62.61	0.0	152	992	540	2134	0.15323	8.8e-033	72765
1	M141 O141	4.3e-021	1.4e-023	-52.60	0.0	215	991	811	2616	0.21695	1.4e-028	104445
1	M142 O142	1.2e-056	4.0e-059	-134.46	0.0	169	991	1109	3981	0.17053	2.0e-064	204930
1	M143 O143	5.5e-043	1.9e-045	-103.00	0.0	95	991	720	4229	0.09586	8.3e-051	224235
1	M145 O145	3.3e-038	1.1e-040	-92.00	0.0	261	991	2013	5781	0.26337	4.3e-046	258885
1	M146 O146	3.5e-058	1.2e-060	-137.98	0.0	215	991	1494	4572	0.21695	5.1e-066	231660
1	M150 O150	3.4e-013	1.2e-015	-34.40	0.0	129	991	939	5365	0.13017	5.1e-021	225225
1	M151 O151	6.1e-043	2.1e-045	-102.89	0.0	111	991	1020	5684	0.11201	6.9e-051	299475
1	M152 O152	2.2e-024	7.3e-027	-60.18	0.0	175	991	1260	5220	0.17659	2.7e-032	274230
1	M154 O154	2.3e-017	7.7e-020	-44.01	0.0	126	990	891	4989	0.12727	2.6e-025	294918
1	M158 O158	2.9e-022	9.8e-025	-55.28	0.0	140	990	685	3167	0.14141	3.7e-030	262314
1	M159 O159	1.6e-033	5.4e-036	-81.21	0.0	206	990	1465	5090	0.20808	1.7e-041	322582
1	M161 O161	2.8e-083	9.5e-086	-195.77	0.0	146	990	734	2344	0.14747	3.2e-091	296894
1	M165 O165	2.1e-032	7.2e-035	-78.62	0.0	155	989	966	4080	0.15672	1.7e-040	419406
1	M166 O166	1.8e-030	5.9e-033	-74.21	0.0	135	989	989	4844	0.13650	1.5e-038	404586
1	M167 O167	3.3e-007	1.1e-009	-20.64	0.0	491	989	1938	3441	0.49646	3.0e-015	369018
1	M168 O168	3.2e-033	1.1e-035	-80.52	0.0	181	989	1347	5216	0.18301	2.7e-041	401128
1	M170 O170	5.4e-011	1.8e-013	-29.35	0.0	453	989	3256	6340	0.45804	4.3e-019	415948
1	M171 O171	8.6e-024	2.9e-026	-58.81	0.0	347	989	1463	3248	0.35086	8.1e-032	354692
1	M173 O173	2.0e-005	6.8e-008	-16.50	0.0	207	989	1219	4815	0.20930	1.6e-013	416936
1	M176 O176	5.5e-023	1.8e-025	-56.96	0.0	207	989	808	2651	0.20930	5.4e-031	341354
1	M178 O178	3.0e-046	1.0e-048	-110.51	0.0	119	989	953	4787	0.12032	1.9e-054	533026
1	M180 O180	3.2e-068	1.1e-070	-161.11	0.0	197	989	1679	5525	0.19919	2.9e-076	373958
1	M182 O182	2.2e-024	7.3e-027	-60.18	0.0	171	989	1062	4355	0.17290	1.9e-032	384332
1	M184 O184	5.2e-051	1.7e-053	-121.49	0.0	183	989	1642	6093	0.18504	5.4e-059	323076
1	M185 O185	1.5e-234	4.9e-237	-544.13	0.0	174	988	1862	4954	0.17611	1.2e-242	409190
1	M188 O188	4.0e-009	1.3e-011	-25.04	0.0	254	988	301	761	0.25709	6.4e-017	210018
1	M189 O189	1.1e-039	3.5e-042	-95.45	0.0	186	988	946	3215	0.18826	8.6e-048	413134
1	M191 O191	3.8e-002	1.3e-004	-8.97	0.0	490	988	2238	4110	0.49595	2.3e-010	552160
1	M192 O192	1.3e-018	4.5e-021	-46.86	0.0	296	988	968	2410	0.29960	1.1e-026	405739
1	M194 O194	4.5e-071	1.5e-073	-167.68	0.0	162	988	1070	3718	0.16397	3.4e-079	446658
1	M196 O196	6.4e-035	2.2e-037	-84.43	0.0	192	988	1486	5485	0.19433	4.6e-043	463420
1	M198 O198	2.6e-042	8.8e-045	-101.44	0.0	184	988	1220	4377	0.18623	2.0e-050	442221
1	M199 O199	4.9e-013	1.7e-015	-34.04	0.0	130	988	747	4058	0.13158	3.3e-021	500395
1	M200 O200	1.9e-032	6.5e-035	-78.72	0.0	210	988	1642	5716	0.21255	1.1e-040	603432
1	M201 O201	9.8e-041	3.3e-043	-97.82	0.0	179	987	1524	5895	0.18136	8.1e-049	407711
1	M205 O205	7.9e-053	2.7e-055	-125.66	0.0	183	987	1320	4633	0.18541	5.9e-061	454053
1	M206 O206	7.2e-014	2.4e-016	-35.96	0.0	193	987	744	2744	0.19554	5.0e-022	478210
1	M207 O207	4.5e-607	1.5e-609	-1401.85	0.0	139	987	1734	3208	0.14083	3.8e-615	397358
1	M209 O209	1.4e-032	4.7e-035	-79.05	0.0	209	987	821	2516	0.21175	9.9e-041	468843
1	M210 O210	8.8e-031	3.0e-033	-74.90	0.0	167	987	954	3770	0.16920	6.4e-039	459969
1	M211 O211	9.4e-004	3.2e-006	-12.66	0.0	273	987	347	912	0.27660	6.8e-012	462927
1	M213 O213	2.6e-013	8.9e-016	-34.66	0.0	89	987	666	5112	0.09017	2.0e-021	437291
1	M214 O214	1.1e-034	3.7e-037	-83.88	0.0	229	987	1268	3852	0.23202	6.7e-043	558076
1	M216 O216	9.8e-172	3.3e-174	-399.46	0.0	120	986	594	1381	0.12170	9.0e-180	364572
1	M219 O219	1.9e-007	6.5e-010	-21.15	0.0	110	986	804	5487	0.11156	1.4e-015	470844
1	M221 O221	2.5e-037	8.3e-040	-89.99	0.0	236	986	1162	3335	0.23935	1.7e-045	478716
1	M222 O222	2.3e-061	7.7e-064	-145.32	0.0	138	986	638	2254	0.13996	1.8e-069	418200
1	M224 O224	5.2e-067	1.7e-069	-158.33	0.0	90	986	611	3055	0.09128	3.9e-075	448704
1	M226 O226	2.9e-078	9.7e-081	-184.24	0.0	148	986	678	2111	0.15010	2.3e-086	419676
1	M231 O231	8.0e-049	2.7e-051	-116.45	0.0	227	985	1986	6240	0.23046	6.5e-057	412296
1	M233 O233	3.5e-014	1.2e-016	-36.69	0.0	423	985	1360	2596	0.42944	2.6e-022	446244
1	M236 O236	4.7e-017	1.6e-019	-43.29	0.0	81	985	487	3664	0.08223	3.1e-025	508236
1	M244 O244	8.3e-039	2.8e-041	-93.39	0.0	84	984	818	5719	0.08537	8.3e-047	333880
1	M246 O246	7.1e-010	2.4e-012	-26.76	0.0	164	984	307	1149	0.16667	7.0e-018	340263
1	M248 O248	7.1e-013	2.4e-015	-33.67	0.0	170	984	786	3321	0.17276	4.8e-021	493946
1	M250 O250	5.3e-022	1.8e-024	-54.68	0.0	190	984	1120	4229	0.19309	3.7e-030	478725
1	M253 O253	4.5e-022	1.5e-024	-54.84	0.0	194	984	1352	5147	0.19715	3.3e-030	453684
1	M254 O254	1.2e-031	4.2e-034	-76.86	0.0	169	983	1384	5755	0.17192	9.6e-040	436499
1	M256 O256	4.3e-012	1.5e-014	-31.86	0.0	201	983	365	1141	0.20448	4.2e-020	342227
1	M258 O258	5.0e-030	1.7e-032	-73.16	0.0	181	983	904	3273	0.18413	3.6e-038	467923
1	M259 O259	6.6e-009	2.2e-011	-24.54	0.0	147	983	762	3820	0.14954	4.7e-017	472342
1	M261 O261	4.3e-119	1.5e-121	-278.24	0.0	147	983	409	798	0.14954	5.7e-127	254829
1	M263 O263	2.2e-018	7.4e-021	-46.35	0.0	181	983	1054	4216	0.18413	1.5e-026	501311
1	M264 O264	9.2e-006	3.1e-008	-17.29	0.0	41	983	124	1441	0.04171	8.6e-014	358921
1	M265 O265	5.7e-111	1.9e-113	-259.54	0.0	143	983	993	3250	0.14547	4.7e-119	408021
1	M266 O266	5.5e-047	1.9e-049	-112.21	0.0	255	983	2061	5860	0.25941	4.4e-055	424224
1	M274 O274	9.1e-019	3.1e-021	-47.23	0.0	165	983	1078	4719	0.16785	6.4e-027	482162
1	M276 O276	1.4e-025	4.8e-028	-62.91	0.0	143	983	858	3952	0.14547	8.7e-034	551884
1	M277 O277	1.0e-059	3.4e-062	-141.55	0.0	197	983	1754	5939	0.20041	7.6e-068	439936
1	M278 O278	5.6e-004	1.9e-006	-13.19	0.0	201	983	608	2304	0.20448	4.3e-012	432571
1	M279 O279	2.2e-024	7.5e-027	-60.16	0.0	175	983	1310	5407	0.17803	1.5e-032	492964
1	M280 O280	3.1e-174	1.0e-176	-405.21	0.0	114	982	526	1157	0.11609	3.4e-182	310170
1	M281 O281	1.3e-007	4.5e-010	-21.52	0.0	120	982	691	4207	0.12220	8.6e-016	525770
1	M283 O283	1.6e-004	5.5e-007	-14.41	0.0	124	982	276	1443	0.12627	1.5e-012	378770
1	M288 O288	2.4e-028	8.1e-031	-69.29	0.0	210	982	1209	4054	0.21385	1.7e-036	468440
1	M293 O293	6.4e-103	2.1e-105	-241.01	0.0	114	982	406	1058	0.11609	6.7e-111	322910
1	M294 O294	3.4e-029	1.1e-031	-71.26	0.0	98	982	208	813	0.09980	4.5e-037	252350
1	M295 O295	2.4e-010	8.0e-013	-27.85	0.0	198	982	675	2452	0.20163	1.7e-018	464030
1	M297 O297	3.2e-018	1.1e-020	-45.97	0.0	158	982	766	3299	0.16090	2.0e-026	538510
1	M299 O299	6.5e-006	2.2e-008	-17.64	0.0	230	982	599	1943	0.23422	4.8e-014	451780
1	M300 O300	3.1e-030	1.0e-032	-73.65	0.0	172	982	992	3834	0.17515	2.3e-038	453740
