# Supplementary material for: Motif signatures in stretch enhancers are enriched for disease-associated genetic variants
Source: Epigenetics Chromatin. 2015 Jul 16;8:23. doi: 10.1186/s13072-015-0015-7 (PMC4502539; doi:10.1186/s13072-015-0015-7)
Supplement: Additional file 4: — De novo motif disocvery results. Zip archive of de novo motif discovery results. Discovered motifs are condensed in MEME Minimal Motif Format. TOMTOM output HTML files documenting the comparison of the discovered motifs to known motifs and CentriMo output text files detailing the enrichment of the discovered motifs in SE or TE DHS sequences are also included. File names indicate the type of sequences used for the motif discovery, including the method of footprinting. Can be downloaded at http://fusion.nhgri.nih.gov/files/se-motifs/AdditionalFile4.zip. [file 13072_2015_15_MOESM4_ESM.zip › AdditionalFile4/HSMM_Footprints_ConcatenatedEnhancers_Neph.meme]

MEME version 4.9.0

ALPHABET= ACGT

strands: + -

Background letter frequencies (from uniform background):
A 0.25000 C 0.25000 G 0.25000 T 0.25000

MOTIF M1 O1

letter-probability matrix: alength= 4 w= 14 nsites= 21281 E= 1.5e-3716
 0.278 0.218 0.259 0.245
 0.24  0.249 0.258 0.254
 0.287 0.174 0.282 0.257
 0.364 0.3  0.284 0.052
 0.007 0.000 0.000 0.993
 0.000 0.002 0.965 0.034
 0.96  0.000 0.019 0.021
 0.091 0.407 0.408 0.094
 0.023 0.016 0.000 0.961
 0.036 0.963 0.001 0.000
 0.993 0.000 0.000 0.006
 0.054 0.275 0.302 0.369
 0.272 0.279 0.176 0.273
 0.255 0.252 0.257 0.235

MOTIF M2 O2

letter-probability matrix: alength= 4 w= 13 nsites= 18600 E= 6.9e-17360
 0.284 0.21  0.261 0.245
 0.227 0.262 0.274 0.237
 0.293 0.167 0.287 0.253
 0.37  0.307 0.311 0.011
 0.000 0.000 0.000 1.000
 0.000 0.000 1.000 0.000
 1.000 0.000 0.000 0.000
 0.046 0.459 0.434 0.061
 0.000 0.000 0.000 1.000
 0.000 1.000 0.000 0.000
 1.000 0.000 0.000 0.000
 0.019 0.3  0.321 0.359
 0.266 0.291 0.167 0.276

MOTIF M3 O3

letter-probability matrix: alength= 4 w= 13 nsites= 15101 E= 7.5e-7124
 0.221 0.156 0.313 0.311
 0.146 0.276 0.379 0.199
 0.444 0.403 0.099 0.054
 0.000 0.000 0.000 1.000
 0.000 0.000 1.000 0.000
 1.000 0.000 0.000 0.000
 0.098 0.322 0.58  0.000
 0.000 0.000 0.000 1.000
 0.000 1.000 0.000 0.000
 1.000 0.000 0.000 0.000
 0.000 0.58  0.21  0.211
 0.342 0.213 0.001 0.445
 0.198 0.209 0.378 0.215

MOTIF M4 O4

letter-probability matrix: alength= 4 w= 14 nsites= 152 E= 2.1e+016
 0.084 0.041 0.303 0.571
 0.047 0.556 0.381 0.016
 0.648 0.318 0.034 0.000
 1.000 0.000 0.000 0.000
 1.000 0.000 0.000 0.000
 0.93  0.000 0.07  0.000
 0.000 1.000 0.000 0.000
 0.000 1.000 0.000 0.000
 1.000 0.000 0.000 0.000
 0.000 1.000 0.000 0.000
 1.000 0.000 0.000 0.000
 0.026 0.000 0.974 0.000
 0.334 0.008 0.631 0.027
 0.617 0.215 0.094 0.074

MOTIF M5 O5

letter-probability matrix: alength= 4 w= 13 nsites= 9198 E= 2.3e-10404
 0.278 0.199 0.423 0.1 
 0.225 0.558 0.189 0.029
 0.713 0.015 0.114 0.159
 0.18  0.033 0.787 0.000
 0.000 1.000 0.000 0.000
 0.783 0.000 0.000 0.217
 0.000 0.000 1.000 0.000
 0.000 1.000 0.000 0.000
 0.088 0.000 0.000 0.912
 0.000 0.000 1.000 0.000
 0.000 0.589 0.14  0.271
 0.163 0.226 0.104 0.506
 0.119 0.226 0.426 0.228

MOTIF M6 O6

letter-probability matrix: alength= 4 w= 13 nsites= 26058 E= 1.7e-2986
 0.246 0.254 0.273 0.227
 0.317 0.156 0.291 0.237
 0.399 0.255 0.323 0.023
 0.017 0.000 0.002 0.981
 0.000 0.001 0.998 0.001
 0.942 0.01  0.048 0.001
 0.000 0.83  0.000 0.17 
 0.068 0.002 0.000 0.93 
 0.084 0.902 0.014 0.000
 0.99  0.000 0.000 0.01 
 0.08  0.226 0.351 0.343
 0.287 0.254 0.207 0.252
 0.266 0.273 0.246 0.215

MOTIF M7 O7

letter-probability matrix: alength= 4 w= 14 nsites= 33 E= 1.9e-044
 0.003 0.075 0.918 0.004
 0.000 1.000 0.000 0.000
 0.003 0.000 0.000 0.997
 0.000 0.000 1.000 0.000
 0.000 0.000 0.000 1.000
 0.000 0.000 1.000 0.000
 1.000 0.000 0.000 0.000
 0.000 0.021 0.979 0.000
 0.000 0.001 0.000 0.999
 0.000 1.000 0.000 0.000
 1.000 0.000 0.000 0.000
 0.000 1.000 0.000 0.000
 0.917 0.000 0.000 0.083
 0.000 0.000 1.000 0.000

MOTIF M8 O8

letter-probability matrix: alength= 4 w= 14 nsites= 6952 E= 2.5e-9238
 0.235 0.355 0.245 0.165
 0.406 0.159 0.26  0.175
 0.295 0.163 0.496 0.046
 0.029 0.95  0.02  0.000
 0.783 0.000 0.000 0.217
 0.000 0.000 1.000 0.000
 0.000 1.000 0.000 0.000
 0.438 0.000 0.000 0.562
 0.000 0.000 1.000 0.000
 0.000 0.955 0.005 0.04 
 0.207 0.001 0.000 0.792
 0.000 0.096 0.803 0.101
 0.082 0.462 0.197 0.26 
 0.179 0.292 0.185 0.344

MOTIF M9 O9

letter-probability matrix: alength= 4 w= 13 nsites= 528 E= 2.0e-130
 0.083 0.045 0.24  0.631
 0.026 0.265 0.001 0.708
 0.001 0.001 0.000 0.998
 0.373 0.000 0.001 0.625
 0.000 0.000 0.000 1.000
 0.000 0.000 0.000 1.000
 0.000 0.000 0.000 1.000
 0.000 0.000 0.000 0.999
 0.032 0.000 0.000 0.968
 0.995 0.000 0.000 0.005
 0.854 0.000 0.146 0.000
 0.93  0.069 0.000 0.000
 0.588 0.02  0.026 0.366

MOTIF M10 O10

letter-probability matrix: alength= 4 w= 20 nsites= 2362 E= 3.0e-3779
 0.459 0.136 0.156 0.249
 0.508 0.118 0.157 0.217
 0.59  0.082 0.154 0.174
 0.646 0.06  0.157 0.137
 0.752 0.034 0.133 0.082
 0.807 0.027 0.119 0.047
 0.879 0.011 0.094 0.017
 0.909 0.009 0.079 0.003
 0.925 0.009 0.065 0.001
 0.937 0.011 0.051 0.001
 0.946 0.014 0.038 0.001
 0.952 0.012 0.036 0.000
 0.953 0.015 0.032 0.000
 0.927 0.026 0.045 0.002
 0.867 0.043 0.07  0.02 
 0.785 0.073 0.091 0.05 
 0.686 0.103 0.134 0.077
 0.612 0.129 0.141 0.119
 0.536 0.17  0.15  0.144
 0.476 0.19  0.155 0.179

MOTIF M11 O11

letter-probability matrix: alength= 4 w= 14 nsites= 5349 E= 5.7e-5144
 0.298 0.141 0.326 0.236
 0.188 0.233 0.399 0.18 
 0.238 0.197 0.369 0.195
 0.317 0.397 0.286 0.000
 0.000 0.000 0.000 1.000
 0.000 0.000 1.000 0.000
 1.000 0.000 0.000 0.000
 0.000 0.473 0.527 0.000
 0.000 0.000 0.000 1.000
 0.000 1.000 0.000 0.000
 1.000 0.000 0.000 0.000
 0.000 0.707 0.265 0.028
 0.484 0.013 0.001 0.503
 0.003 0.159 0.806 0.032

MOTIF M12 O12

letter-probability matrix: alength= 4 w= 15 nsites= 20 E= 3.1e+003
 0.000 0.999 0.000 0.001
 0.94  0.009 0.046 0.005
 0.000 0.939 0.002 0.059
 0.000 0.999 0.000 0.000
 0.000 1.000 0.000 0.000
 0.000 1.000 0.000 0.000
 0.000 1.000 0.000 0.000
 0.718 0.000 0.000 0.282
 0.000 0.888 0.112 0.000
 0.000 1.000 0.000 0.000
 0.000 1.000 0.000 0.000
 0.001 0.999 0.000 0.000
 0.000 1.000 0.000 0.000
 0.999 0.000 0.000 0.000
 0.000 0.985 0.015 0.000

MOTIF M13 O13

letter-probability matrix: alength= 4 w= 14 nsites= 62 E= 3.3e-154
 0.117 0.498 0.377 0.008
 0.000 1.000 0.000 0.000
 0.011 0.000 0.000 0.989
 0.000 0.003 0.997 0.000
 0.000 0.000 0.000 1.000
 0.000 0.000 1.000 0.000
 1.000 0.000 0.000 0.000
 0.000 0.437 0.563 0.000
 0.000 0.000 0.000 1.000
 0.000 1.000 0.000 0.000
 1.000 0.000 0.000 0.000
 0.000 0.999 0.001 0.000
 0.991 0.000 0.000 0.009
 0.000 0.000 1.000 0.000

MOTIF M14 O14

letter-probability matrix: alength= 4 w= 15 nsites= 2641 E= 3.9e+2618
 0.569 0.082 0.145 0.204
 0.675 0.049 0.13  0.145
 0.755 0.026 0.132 0.087
 0.845 0.006 0.121 0.028
 0.912 0.003 0.084 0.001
 0.922 0.003 0.074 0.001
 0.948 0.005 0.045 0.002
 0.946 0.008 0.043 0.003
 0.953 0.011 0.031 0.005
 0.958 0.016 0.02  0.006
 0.948 0.019 0.026 0.008
 0.876 0.028 0.058 0.038
 0.777 0.059 0.087 0.077
 0.695 0.098 0.101 0.105
 0.6  0.125 0.132 0.143

MOTIF M15 O15

letter-probability matrix: alength= 4 w= 12 nsites= 11160 E= 1.2e-10199
 0.279 0.092 0.367 0.262
 0.307 0.172 0.492 0.029
 0.458 0.298 0.244 0.000
 0.000 0.000 0.000 1.000
 0.000 0.000 1.000 0.000
 1.000 0.000 0.000 0.000
 0.000 0.5  0.5  0.000
 0.000 0.000 0.000 1.000
 0.000 1.000 0.000 0.000
 1.000 0.000 0.000 0.000
 0.000 0.397 0.316 0.287
 0.298 0.362 0.009 0.33 

MOTIF M16 O16

letter-probability matrix: alength= 4 w= 18 nsites= 6603 E= 6.7e-7333
 0.108 0.281 0.404 0.207
 0.03  0.632 0.225 0.113
 0.066 0.659 0.03  0.245
 0.175 0.000 0.182 0.643
 0.000 0.000 1.000 0.000
 0.001 0.072 0.927 0.001
 0.087 0.78  0.133 0.000
 0.421 0.229 0.026 0.324
 0.08  0.305 0.434 0.18 
 0.172 0.318 0.362 0.147
 0.18  0.432 0.323 0.064
 0.346 0.026 0.227 0.401
 0.000 0.127 0.787 0.086
 0.001 0.907 0.092 0.001
 0.000 1.000 0.000 0.000
 0.665 0.186 0.000 0.149
 0.259 0.06  0.6  0.082
 0.104 0.259 0.592 0.045

MOTIF M17 O17

letter-probability matrix: alength= 4 w= 17 nsites= 2982 E= 1.3e+4359
 0.52  0.104 0.149 0.226
 0.567 0.073 0.171 0.189
 0.667 0.053 0.14  0.139
 0.75  0.037 0.14  0.073
 0.834 0.013 0.126 0.028
 0.883 0.01  0.099 0.007
 0.906 0.012 0.08  0.003
 0.922 0.015 0.059 0.003
 0.928 0.017 0.05  0.004
 0.933 0.021 0.04  0.005
 0.931 0.024 0.039 0.006
 0.909 0.035 0.041 0.015
 0.854 0.043 0.067 0.036
 0.775 0.069 0.083 0.074
 0.688 0.11  0.105 0.096
 0.602 0.14  0.12  0.138
 0.533 0.148 0.136 0.183

MOTIF M18 O18

letter-probability matrix: alength= 4 w= 19 nsites= 3682 E= 2.9e-211
 0.637 0.015 0.265 0.083
 0.391 0.51  0.098 0.000
 0.996 0.003 0.000 0.000
 0.000 0.000 0.001 0.998
 0.01  0.000 0.191 0.799
 0.001 0.895 0.002 0.102
 0.000 0.879 0.000 0.12 
 0.447 0.011 0.000 0.542
 0.217 0.106 0.466 0.211
 0.426 0.053 0.241 0.28 
 0.229 0.133 0.479 0.159
 0.282 0.245 0.307 0.166
 0.305 0.245 0.282 0.167
 0.463 0.317 0.148 0.072
 0.093 0.000 0.011 0.896
 0.001 0.038 0.771 0.19 
 0.739 0.019 0.045 0.197
 0.164 0.266 0.445 0.126
 0.306 0.103 0.114 0.477

MOTIF M19 O19

letter-probability matrix: alength= 4 w= 14 nsites= 1178 E= 2.0e+798
 0.135 0.702 0.065 0.098
 0.769 0.132 0.023 0.076
 0.058 0.848 0.053 0.042
 0.837 0.097 0.036 0.03 
 0.008 0.907 0.07  0.015
 0.907 0.067 0.012 0.014
 0.008 0.929 0.052 0.011
 0.894 0.045 0.031 0.029
 0.002 0.911 0.074 0.014
 0.869 0.047 0.023 0.061
 0.018 0.856 0.108 0.017
 0.82  0.054 0.033 0.092
 0.07  0.695 0.149 0.086
 0.695 0.123 0.047 0.135

MOTIF M20 O20

letter-probability matrix: alength= 4 w= 17 nsites= 5429 E= 4.3e-4004
 0.004 0.823 0.161 0.012
 0.188 0.209 0.000 0.603
 0.000 0.000 0.612 0.387
 0.001 0.000 0.994 0.005
 0.000 0.111 0.888 0.000
 0.164 0.702 0.134 0.000
 0.424 0.163 0.068 0.345
 0.081 0.304 0.457 0.158
 0.157 0.331 0.364 0.149
 0.244 0.328 0.319 0.109
 0.269 0.047 0.317 0.367
 0.000 0.207 0.719 0.074
 0.005 0.918 0.075 0.002
 0.000 1.000 0.000 0.000
 0.776 0.000 0.000 0.224
 0.064 0.026 0.909 0.000
 0.168 0.367 0.415 0.05 

MOTIF M21 O21

letter-probability matrix: alength= 4 w= 13 nsites= 11757 E= 4.2e-6085
 0.228 0.27  0.258 0.244
 0.31  0.15  0.308 0.232
 0.348 0.269 0.383 0.000
 0.000 0.000 0.000 1.000
 0.000 0.000 1.000 0.000
 1.000 0.000 0.000 0.000
 0.000 0.996 0.000 0.004
 0.000 0.000 0.000 1.000
 0.000 1.000 0.000 0.000
 1.000 0.000 0.000 0.000
 0.006 0.288 0.373 0.333
 0.281 0.271 0.195 0.252
 0.268 0.257 0.27  0.205

MOTIF M22 O22

letter-probability matrix: alength= 4 w= 13 nsites= 2805 E= 1.6e-493
 0.243 0.261 0.306 0.19 
 0.209 0.318 0.276 0.196
 0.239 0.758 0.003 0.000
 0.999 0.000 0.000 0.001
 0.186 0.7  0.114 0.000
 1.000 0.000 0.000 0.000
 0.000 0.000 0.001 0.999
 0.000 0.000 0.082 0.917
 0.000 1.000 0.000 0.000
 0.000 0.999 0.000 0.001
 0.407 0.000 0.000 0.593
 0.001 0.009 0.825 0.166
 0.323 0.163 0.319 0.195

MOTIF M23 O23

letter-probability matrix: alength= 4 w= 16 nsites= 6061 E= 3.0e-5570
 0.04  0.722 0.101 0.137
 0.214 0.000 0.077 0.709
 0.000 0.000 1.000 0.000
 0.001 0.096 0.903 0.000
 0.06  0.848 0.092 0.000
 0.421 0.236 0.009 0.334
 0.076 0.279 0.473 0.172
 0.149 0.328 0.365 0.157
 0.168 0.436 0.323 0.073
 0.364 0.01  0.233 0.393
 0.000 0.1  0.814 0.086
 0.000 0.911 0.089 0.000
 0.000 1.000 0.000 0.000
 0.713 0.114 0.000 0.173
 0.208 0.022 0.707 0.064
 0.118 0.237 0.61  0.035

MOTIF M24 O24

letter-probability matrix: alength= 4 w= 20 nsites= 1166 E= 5.1e-183
 0.561 0.204 0.112 0.123
 0.149 0.601 0.115 0.135
 0.672 0.136 0.066 0.127
 0.099 0.726 0.084 0.091
 0.757 0.118 0.07  0.055
 0.052 0.808 0.073 0.066
 0.804 0.093 0.044 0.059
 0.022 0.866 0.072 0.04 
 0.815 0.095 0.052 0.038
 0.013 0.846 0.066 0.075
 0.857 0.06  0.039 0.044
 0.024 0.875 0.051 0.05 
 0.833 0.068 0.054 0.044
 0.024 0.836 0.073 0.067
 0.816 0.057 0.065 0.062
 0.051 0.779 0.085 0.084
 0.703 0.107 0.059 0.131
 0.074 0.655 0.159 0.113
 0.606 0.136 0.098 0.159
 0.134 0.563 0.144 0.159

MOTIF M25 O25

letter-probability matrix: alength= 4 w= 12 nsites= 227 E= 7.1e-232
 0.000 0.928 0.071 0.001
 0.015 0.000 0.000 0.985
 0.000 0.000 1.000 0.000
 0.012 0.978 0.01  0.000
 0.000 0.000 0.000 1.000
 0.000 0.000 1.000 0.000
 1.000 0.000 0.000 0.000
 0.000 0.003 0.997 0.000
 0.000 0.000 0.000 1.000
 0.000 1.000 0.000 0.000
 1.000 0.000 0.000 0.000
 0.000 0.545 0.001 0.454

MOTIF M26 O26

letter-probability matrix: alength= 4 w= 13 nsites= 3249 E= 3.1e-2617
 0.513 0.000 0.447 0.04 
 0.38  0.000 0.62  0.000
 0.485 0.008 0.506 0.000
 0.6  0.153 0.247 0.000
 0.000 0.000 0.000 1.000
 0.000 0.000 1.000 0.000
 1.000 0.000 0.000 0.000
 0.000 0.692 0.308 0.000
 0.000 0.000 0.000 1.000
 0.000 1.000 0.000 0.000
 1.000 0.000 0.000 0.000
 0.000 0.483 0.229 0.287
 0.46  0.114 0.000 0.425

MOTIF M27 O27

letter-probability matrix: alength= 4 w= 11 nsites= 9050 E= 4.1e-6212
 0.235 0.252 0.512 0.000
 0.000 1.000 0.000 0.000
 1.000 0.000 0.000 0.000
 0.000 0.000 1.000 0.000
 0.000 1.000 0.000 0.000
 0.000 0.000 0.000 1.000
 0.000 0.000 1.000 0.000
 0.000 0.457 0.131 0.412
 0.000 0.684 0.001 0.315
 0.283 0.234 0.04  0.443
 0.034 0.436 0.323 0.206

MOTIF M28 O28

letter-probability matrix: alength= 4 w= 17 nsites= 3298 E= 1.4e-1057
 0.643 0.015 0.132 0.21 
 0.479 0.000 0.494 0.027
 0.34  0.046 0.597 0.017
 0.641 0.243 0.001 0.116
 0.991 0.004 0.003 0.001
 0.003 0.000 0.002 0.995
 0.000 0.168 0.463 0.369
 0.115 0.34  0.026 0.519
 0.229 0.358 0.129 0.284
 0.612 0.001 0.101 0.287
 0.391 0.000 0.582 0.027
 0.207 0.064 0.728 0.001
 0.695 0.25  0.001 0.054
 0.995 0.005 0.000 0.000
 0.000 0.000 0.000 0.999
 0.000 0.11  0.509 0.381
 0.068 0.371 0.034 0.527

MOTIF M29 O29

letter-probability matrix: alength= 4 w= 13 nsites= 9520 E= 8.4e-10472
 0.249 0.385 0.261 0.105
 0.506 0.119 0.209 0.166
 0.314 0.141 0.545 0.000
 0.000 1.000 0.000 0.000
 1.000 0.000 0.000 0.000
 0.000 0.000 1.000 0.000
 0.000 1.000 0.000 0.000
 0.001 0.000 0.000 0.999
 0.000 0.000 1.000 0.000
 0.000 0.532 0.092 0.377
 0.045 0.223 0.102 0.63 
 0.059 0.297 0.346 0.298
 0.105 0.384 0.183 0.327

MOTIF M30 O30

letter-probability matrix: alength= 4 w= 12 nsites= 8016 E= 7.4e-5711
 0.434 0.011 0.355 0.2 
 0.293 0.109 0.551 0.047
 0.342 0.000 0.397 0.26 
 0.198 0.106 0.695 0.001
 0.484 0.387 0.13  0.000
 0.000 0.000 0.000 1.000
 0.000 0.000 1.000 0.000
 1.000 0.000 0.000 0.000
 0.000 0.53  0.47  0.000
 0.000 0.000 0.000 1.000
 0.000 1.000 0.000 0.000
 1.000 0.000 0.000 0.000

MOTIF M31 O31

letter-probability matrix: alength= 4 w= 13 nsites= 9776 E= 2.0e-8584
 0.326 0.18  0.306 0.189
 0.302 0.001 0.389 0.308
 0.214 0.153 0.624 0.009
 0.434 0.342 0.224 0.000
 0.000 0.000 0.000 1.000
 0.000 0.000 1.000 0.000
 1.000 0.000 0.000 0.000
 0.000 0.504 0.496 0.000
 0.000 0.000 0.000 1.000
 0.000 1.000 0.000 0.000
 1.000 0.000 0.000 0.000
 0.000 0.347 0.34  0.313
 0.254 0.332 0.139 0.276

MOTIF M33 O33

letter-probability matrix: alength= 4 w= 12 nsites= 18157 E= 6.6e-17873
 0.274 0.169 0.295 0.262
 0.38  0.297 0.306 0.017
 0.000 0.000 0.000 1.000
 0.000 0.000 1.000 0.000
 1.000 0.000 0.000 0.000
 0.052 0.435 0.468 0.044
 0.000 0.000 0.000 1.000
 0.000 1.000 0.000 0.000
 1.000 0.000 0.000 0.000
 0.011 0.306 0.315 0.368
 0.245 0.282 0.162 0.31 
 0.24  0.265 0.268 0.227

MOTIF M34 O34

letter-probability matrix: alength= 4 w= 12 nsites= 9581 E= 4.1e-8953
 0.41  0.07  0.288 0.231
 0.245 0.167 0.588 0.000
 0.000 1.000 0.000 0.000
 0.997 0.000 0.000 0.003
 0.000 0.000 1.000 0.000
 0.000 1.000 0.000 0.000
 0.002 0.000 0.000 0.998
 0.000 0.000 1.000 0.000
 0.000 0.582 0.085 0.333
 0.035 0.371 0.001 0.593
 0.147 0.221 0.303 0.329
 0.083 0.396 0.252 0.269

MOTIF M35 O35

letter-probability matrix: alength= 4 w= 12 nsites= 114 E= 1.9e-103
 0.901 0.092 0.007 0.000
 0.000 0.000 0.000 1.000
 0.000 0.000 1.000 0.000
 1.000 0.000 0.000 0.000
 0.000 0.001 0.999 0.000
 0.000 0.000 0.000 1.000
 0.000 1.000 0.000 0.000
 1.000 0.000 0.000 0.000
 0.000 0.994 0.005 0.001
 0.000 1.000 0.000 0.000
 1.000 0.000 0.000 0.000
 0.000 0.008 0.992 0.000

MOTIF M36 O36

letter-probability matrix: alength= 4 w= 12 nsites= 7609 E= 7.7e+9496
 0.564 0.205 0.18  0.052
 0.966 0.000 0.034 0.000
 0.888 0.024 0.089 0.000
 0.773 0.008 0.161 0.057
 0.073 0.25  0.089 0.589
 0.699 0.028 0.167 0.106
 0.104 0.111 0.026 0.759
 0.000 0.024 0.001 0.975
 0.000 0.057 0.000 0.943
 0.062 0.277 0.127 0.534
 0.215 0.306 0.045 0.434
 0.329 0.159 0.098 0.414

MOTIF M37 O37

letter-probability matrix: alength= 4 w= 14 nsites= 167 E= 1.2e-154
 0.001 0.973 0.026 0.000
 0.48  0.000 0.000 0.52 
 0.000 0.000 0.999 0.000
 0.007 0.000 0.982 0.01 
 0.000 0.005 0.995 0.000
 0.001 0.762 0.23  0.006
 0.000 1.000 0.000 0.000
 0.395 0.000 0.000 0.605
 0.000 0.000 0.999 0.000
 0.000 0.000 1.000 0.000
 0.000 0.999 0.000 0.000
 0.543 0.003 0.000 0.454
 0.000 0.000 0.996 0.004
 0.336 0.175 0.405 0.083

MOTIF M38 O38

letter-probability matrix: alength= 4 w= 12 nsites= 6947 E= 3.7e-8709
 0.355 0.18  0.327 0.138
 0.272 0.216 0.48  0.032
 0.002 0.988 0.011 0.000
 0.864 0.000 0.000 0.136
 0.000 0.000 1.000 0.000
 0.000 1.000 0.000 0.000
 0.391 0.000 0.000 0.609
 0.000 0.000 1.000 0.000
 0.000 0.983 0.002 0.015
 0.241 0.000 0.000 0.759
 0.000 0.095 0.815 0.09 
 0.116 0.406 0.202 0.276

MOTIF M39 O39

letter-probability matrix: alength= 4 w= 13 nsites= 274 E= 3.0e-254
 0.706 0.000 0.092 0.201
 0.426 0.000 0.574 0.000
 0.995 0.001 0.003 0.000
 0.92  0.000 0.08  0.000
 0.000 0.000 0.000 1.000
 0.000 0.000 1.000 0.000
 1.000 0.000 0.000 0.000
 0.000 0.51  0.49  0.000
 0.000 0.000 0.000 1.000
 0.000 1.000 0.000 0.000
 1.000 0.000 0.000 0.000
 0.000 0.035 0.007 0.958
 0.01  0.104 0.007 0.879

MOTIF M40 O40

letter-probability matrix: alength= 4 w= 12 nsites= 7067 E= 4.2e-5569
 0.452 0.107 0.312 0.13 
 0.509 0.008 0.474 0.009
 0.48  0.11  0.41  0.000
 0.696 0.07  0.234 0.000
 0.000 0.000 0.000 1.000
 0.000 0.000 1.000 0.000
 1.000 0.000 0.000 0.000
 0.000 0.617 0.383 0.000
 0.000 0.000 0.000 1.000
 0.000 1.000 0.000 0.000
 1.000 0.000 0.000 0.000
 0.000 0.283 0.425 0.293

MOTIF M41 O41

letter-probability matrix: alength= 4 w= 14 nsites= 37 E= 3.5e-007
 0.000 1.000 0.000 0.000
 0.000 1.000 0.000 0.000
 1.000 0.000 0.000 0.000
 0.000 0.998 0.002 0.000
 0.000 1.000 0.000 0.000
 0.000 1.000 0.000 0.000
 0.000 1.000 0.000 0.000
 0.000 1.000 0.000 0.000
 0.998 0.000 0.002 0.000
 0.000 0.996 0.004 0.000
 0.000 1.000 0.000 0.000
 0.009 0.991 0.000 0.000
 0.000 0.999 0.000 0.001
 0.871 0.128 0.001 0.001

MOTIF M42 O42

letter-probability matrix: alength= 4 w= 13 nsites= 4747 E= 1.1e-453
 0.204 0.242 0.289 0.265
 0.074 0.306 0.324 0.296
 0.002 0.147 0.12  0.732
 0.000 0.885 0.052 0.063
 0.000 0.86  0.000 0.139
 0.000 1.000 0.000 0.000
 0.196 0.49  0.000 0.314
 0.403 0.000 0.308 0.29 
 0.000 0.000 1.000 0.000
 0.142 0.000 0.857 0.000
 0.001 0.004 0.994 0.000
 0.712 0.064 0.224 0.000
 0.351 0.288 0.337 0.024

MOTIF M43 O43

letter-probability matrix: alength= 4 w= 13 nsites= 4750 E= 1.3e-461
 0.246 0.362 0.189 0.203
 0.395 0.184 0.144 0.277
 0.513 0.000 0.467 0.02 
 0.317 0.625 0.058 0.000
 0.981 0.016 0.000 0.003
 0.000 0.000 0.000 1.000
 0.000 0.000 0.007 0.992
 0.000 0.984 0.000 0.016
 0.000 1.000 0.000 0.000
 0.528 0.000 0.000 0.472
 0.114 0.09  0.796 0.001
 0.562 0.000 0.272 0.166
 0.214 0.156 0.625 0.005

MOTIF M44 O44

letter-probability matrix: alength= 4 w= 15 nsites= 630 E= 3.5e-412
 0.016 0.607 0.103 0.274
 0.013 0.82  0.006 0.16 
 0.167 0.183 0.067 0.582
 0.000 0.985 0.013 0.001
 0.000 0.998 0.000 0.002
 0.000 1.000 0.000 0.000
 0.011 0.918 0.000 0.071
 0.563 0.000 0.124 0.313
 0.000 0.982 0.018 0.000
 0.000 1.000 0.000 0.000
 0.000 1.000 0.000 0.000
 0.000 1.000 0.000 0.000
 0.000 1.000 0.000 0.000
 0.793 0.000 0.065 0.142
 0.122 0.514 0.285 0.079

MOTIF M45 O45

letter-probability matrix: alength= 4 w= 12 nsites= 6232 E= 1.6e-5613
 0.32  0.298 0.382 0.000
 0.000 0.000 0.000 1.000
 0.000 0.000 1.000 0.000
 1.000 0.000 0.000 0.000
 0.000 0.488 0.512 0.000
 0.000 0.000 0.000 1.000
 0.000 1.000 0.000 0.000
 1.000 0.000 0.000 0.000
 0.000 0.24  0.453 0.307
 0.093 0.887 0.018 0.001
 0.539 0.103 0.000 0.358
 0.038 0.298 0.455 0.209

MOTIF M46 O46

letter-probability matrix: alength= 4 w= 13 nsites= 166 E= 8.0e-075
 0.812 0.000 0.149 0.039
 0.03  0.005 0.964 0.000
 0.919 0.000 0.081 0.000
 0.000 0.001 0.999 0.000
 0.999 0.000 0.001 0.000
 0.000 0.000 1.000 0.000
 0.99  0.000 0.01  0.000
 0.000 0.000 1.000 0.000
 1.000 0.000 0.000 0.000
 0.000 0.006 0.994 0.000
 1.000 0.000 0.000 0.000
 0.107 0.000 0.892 0.000
 0.917 0.03  0.052 0.000

MOTIF M47 O47

letter-probability matrix: alength= 4 w= 14 nsites= 1065 E= 3.4e-432
 0.577 0.004 0.246 0.173
 0.29  0.21  0.499 0.001
 0.008 0.988 0.000 0.004
 0.000 1.000 0.000 0.000
 0.761 0.062 0.000 0.177
 0.001 0.997 0.002 0.000
 0.838 0.000 0.000 0.162
 0.117 0.000 0.883 0.000
 0.193 0.000 0.807 0.000
 0.694 0.291 0.015 0.000
 0.997 0.002 0.000 0.002
 0.000 0.000 0.021 0.979
 0.000 0.118 0.468 0.414
 0.073 0.279 0.036 0.612

MOTIF M48 O48

letter-probability matrix: alength= 4 w= 14 nsites= 796 E= 1.3e-490
 0.044 0.354 0.218 0.384
 0.000 0.971 0.001 0.029
 0.000 0.982 0.000 0.018
 0.000 1.000 0.000 0.000
 0.000 0.999 0.000 0.001
 0.549 0.000 0.047 0.404
 0.000 0.95  0.05  0.000
 0.000 1.000 0.000 0.000
 0.000 1.000 0.000 0.000
 0.000 1.000 0.000 0.000
 0.000 1.000 0.000 0.000
 0.796 0.000 0.01  0.195
 0.048 0.513 0.412 0.028
 0.074 0.722 0.166 0.038

MOTIF M49 O49

letter-probability matrix: alength= 4 w= 13 nsites= 4590 E= 5.7e-233
 0.243 0.303 0.205 0.249
 0.365 0.246 0.202 0.187
 0.619 0.000 0.357 0.023
 0.358 0.535 0.107 0.000
 0.998 0.002 0.000 0.000
 0.000 0.000 0.001 0.998
 0.000 0.004 0.063 0.933
 0.000 0.998 0.000 0.002
 0.000 1.000 0.000 0.000
 0.507 0.000 0.000 0.493
 0.041 0.046 0.908 0.005
 0.502 0.006 0.318 0.174
 0.225 0.213 0.561 0.001

MOTIF M50 O50

letter-probability matrix: alength= 4 w= 13 nsites= 6632 E= 1.3e-4661
 0.143 0.654 0.201 0.002
 0.466 0.000 0.002 0.532
 0.027 0.314 0.659 0.000
 0.000 0.000 0.000 1.000
 0.000 0.000 1.000 0.000
 1.000 0.000 0.000 0.000
 0.000 0.569 0.416 0.014
 0.000 0.000 0.000 1.000
 0.000 1.000 0.000 0.000
 1.000 0.000 0.000 0.000
 0.001 0.22  0.348 0.431
 0.189 0.431 0.199 0.181
 0.268 0.375 0.147 0.211

MOTIF M52 O52

letter-probability matrix: alength= 4 w= 18 nsites= 214 E= 1.4e-267
 0.05  0.762 0.187 0.000
 0.731 0.061 0.001 0.207
 0.014 0.193 0.655 0.138
 0.002 0.584 0.413 0.001
 0.139 0.642 0.000 0.218
 0.000 0.768 0.232 0.000
 0.154 0.001 0.000 0.845
 0.000 0.002 0.998 0.000
 0.204 0.001 0.795 0.001
 0.006 0.000 0.991 0.003
 0.226 0.000 0.773 0.001
 0.232 0.637 0.03  0.101
 0.000 0.973 0.025 0.003
 0.666 0.227 0.000 0.107
 0.001 0.966 0.034 0.000
 0.567 0.000 0.000 0.432
 0.000 0.002 0.998 0.000
 0.01  0.388 0.6  0.002

MOTIF M53 O53

letter-probability matrix: alength= 4 w= 20 nsites= 105 E= 4.0e-445
 0.94  0.001 0.053 0.006
 0.06  0.937 0.003 0.000
 0.999 0.001 0.000 0.000
 0.000 0.875 0.000 0.124
 0.994 0.000 0.006 0.000
 0.000 0.868 0.127 0.006
 1.000 0.000 0.000 0.000
 0.002 0.998 0.000 0.000
 0.983 0.000 0.017 0.000
 0.002 0.778 0.000 0.219
 0.811 0.005 0.183 0.002
 0.000 0.999 0.000 0.000
 0.926 0.001 0.073 0.000
 0.001 0.864 0.135 0.000
 1.000 0.000 0.000 0.000
 0.000 1.000 0.000 0.000
 0.99  0.008 0.000 0.002
 0.002 0.871 0.000 0.126
 0.542 0.321 0.137 0.000
 0.263 0.611 0.125 0.001

MOTIF M54 O54

letter-probability matrix: alength= 4 w= 14 nsites= 771 E= 1.3e-087
 0.315 0.237 0.205 0.243
 0.193 0.452 0.299 0.056
 0.685 0.000 0.002 0.312
 0.011 0.000 0.956 0.032
 0.32  0.017 0.661 0.002
 0.437 0.187 0.376 0.000
 0.936 0.001 0.038 0.024
 0.425 0.058 0.517 0.000
 0.000 0.000 0.000 1.000
 0.000 0.000 1.000 0.000
 0.994 0.003 0.000 0.003
 0.01  0.592 0.391 0.006
 0.000 0.000 0.000 1.000
 0.000 0.998 0.000 0.002

MOTIF M55 O55

letter-probability matrix: alength= 4 w= 13 nsites= 4455 E= 7.1e-3691
 0.406 0.049 0.366 0.179
 0.329 0.002 0.652 0.018
 0.318 0.124 0.558 0.000
 0.588 0.155 0.257 0.000
 0.000 0.000 0.000 1.000
 0.000 0.000 1.000 0.000
 1.000 0.000 0.000 0.000
 0.000 0.862 0.138 0.000
 0.000 0.000 0.000 1.000
 0.000 1.000 0.000 0.000
 1.000 0.000 0.000 0.000
 0.000 0.108 0.786 0.106
 0.279 0.422 0.202 0.097

MOTIF M56 O56

letter-probability matrix: alength= 4 w= 11 nsites= 10960 E= 9.9e-11728
 0.117 0.543 0.255 0.085
 0.446 0.039 0.052 0.464
 0.162 0.288 0.551 0.000
 0.000 0.000 0.000 1.000
 0.000 0.000 1.000 0.000
 1.000 0.000 0.000 0.000
 0.000 0.531 0.469 0.000
 0.000 0.000 0.000 1.000
 0.000 1.000 0.000 0.000
 1.000 0.000 0.000 0.000
 0.000 0.32  0.331 0.349

MOTIF M57 O57

letter-probability matrix: alength= 4 w= 12 nsites= 90 E= 2.9e-021
 0.005 0.19  0.805 0.000
 0.998 0.000 0.001 0.000
 0.000 0.000 0.000 1.000
 0.000 0.000 1.000 0.000
 1.000 0.000 0.000 0.000
 0.01  0.000 0.128 0.862
 0.000 0.000 1.000 0.000
 0.000 0.000 0.000 1.000
 0.000 1.000 0.000 0.000
 1.000 0.000 0.000 0.000
 0.000 0.403 0.000 0.597
 0.000 0.986 0.000 0.014

MOTIF M58 O58

letter-probability matrix: alength= 4 w= 13 nsites= 42 E= 1.6e+005
 0.000 0.000 1.000 0.000
 0.000 0.000 1.000 0.000
 0.000 0.000 1.000 0.000
 0.000 0.001 0.999 0.000
 0.000 0.000 0.000 1.000
 0.000 0.000 1.000 0.000
 0.000 0.000 1.000 0.000
 0.000 0.000 1.000 0.000
 0.000 0.000 1.000 0.000
 0.096 0.000 0.000 0.903
 0.000 0.000 1.000 0.000
 0.000 0.000 1.000 0.000
 0.000 0.000 0.999 0.000

MOTIF M59 O59

letter-probability matrix: alength= 4 w= 11 nsites= 956 E= 9.6e-175
 0.559 0.000 0.000 0.441
 0.001 0.000 0.999 0.000
 0.000 0.000 1.000 0.000
 1.000 0.000 0.000 0.000
 1.000 0.000 0.000 0.000
 0.000 0.000 0.021 0.979
 0.000 0.002 0.993 0.005
 0.000 1.000 0.000 0.000
 0.479 0.000 0.000 0.521
 0.000 0.000 0.999 0.001
 0.225 0.265 0.346 0.164

MOTIF M60 O60

letter-probability matrix: alength= 4 w= 13 nsites= 13 E= 1.2e+013
 0.989 0.000 0.011 0.000
 0.954 0.046 0.000 0.000
 1.000 0.000 0.000 0.000
 0.000 0.000 0.000 1.000
 0.075 0.000 0.903 0.022
 0.000 0.001 0.000 0.999
 0.000 0.002 0.000 0.998
 0.000 0.000 0.000 1.000
 0.000 0.000 1.000 0.000
 0.000 0.000 0.000 1.000
 0.000 0.000 1.000 0.000
 0.000 0.000 1.000 0.000
 0.001 0.001 0.003 0.995

MOTIF M61 O61

letter-probability matrix: alength= 4 w= 20 nsites= 92 E= 3.4e-144
 0.029 0.749 0.000 0.221
 0.978 0.000 0.000 0.022
 0.563 0.279 0.158 0.000
 1.000 0.000 0.000 0.000
 0.000 0.000 0.000 1.000
 0.328 0.000 0.146 0.526
 0.000 0.897 0.000 0.103
 0.000 0.557 0.000 0.443
 0.000 0.000 0.000 0.999
 0.000 0.001 0.822 0.177
 0.134 0.107 0.356 0.404
 0.029 0.002 0.491 0.478
 0.207 0.001 0.766 0.025
 0.538 0.426 0.018 0.017
 0.94  0.051 0.009 0.000
 0.000 0.000 0.002 0.998
 0.000 0.000 0.922 0.078
 0.999 0.000 0.001 0.000
 0.175 0.454 0.371 0.000
 0.018 0.027 0.000 0.954

MOTIF M63 O63

letter-probability matrix: alength= 4 w= 11 nsites= 2810 E= 2.8e-1139
 0.002 0.522 0.449 0.027
 0.159 0.595 0.127 0.119
 0.001 0.998 0.000 0.000
 0.549 0.000 0.000 0.451
 0.000 0.022 0.977 0.000
 0.000 1.000 0.000 0.000
 0.000 0.999 0.000 0.000
 0.432 0.000 0.000 0.568
 0.000 0.000 0.998 0.002
 0.009 0.003 0.955 0.033
 0.002 0.522 0.476 0.000

MOTIF M64 O64

letter-probability matrix: alength= 4 w= 11 nsites= 7322 E= 9.2e-5393
 0.239 0.249 0.28  0.231
 0.048 0.729 0.209 0.014
 0.472 0.000 0.009 0.519
 0.053 0.342 0.605 0.000
 0.000 0.000 0.000 1.000
 0.000 0.000 1.000 0.000
 1.000 0.000 0.000 0.000
 0.000 0.587 0.413 0.000
 0.000 0.000 0.000 1.000
 0.000 1.000 0.000 0.000
 1.000 0.000 0.000 0.000

MOTIF M65 O65

letter-probability matrix: alength= 4 w= 13 nsites= 301 E= 1.3e-316
 0.000 0.463 0.537 0.000
 0.476 0.000 0.000 0.524
 0.002 0.000 0.998 0.000
 0.000 0.352 0.648 0.000
 0.000 0.64  0.36  0.000
 0.074 0.925 0.001 0.000
 0.976 0.023 0.000 0.000
 0.000 1.000 0.000 0.000
 0.995 0.000 0.000 0.005
 0.000 0.000 1.000 0.000
 0.000 1.000 0.000 0.000
 0.000 0.000 0.000 0.999
 0.000 0.000 1.000 0.000

MOTIF M66 O66

letter-probability matrix: alength= 4 w= 11 nsites= 762 E= 1.5e-066
 0.573 0.000 0.323 0.104
 0.073 0.024 0.902 0.001
 0.431 0.561 0.009 0.000
 1.000 0.000 0.000 0.000
 0.026 0.974 0.000 0.000
 1.000 0.000 0.000 0.000
 0.000 0.000 0.000 1.000
 0.000 0.000 0.000 1.000
 0.000 1.000 0.000 0.000
 0.000 0.999 0.000 0.001
 0.524 0.000 0.000 0.476

MOTIF M67 O67

letter-probability matrix: alength= 4 w= 12 nsites= 2166 E= 9.9e+409
 0.705 0.034 0.119 0.142
 0.814 0.001 0.132 0.053
 0.919 0.000 0.08  0.001
 0.965 0.000 0.035 0.000
 0.974 0.000 0.025 0.000
 0.991 0.000 0.009 0.000
 0.993 0.002 0.005 0.001
 0.993 0.005 0.002 0.000
 0.998 0.002 0.000 0.000
 0.996 0.002 0.001 0.000
 0.893 0.016 0.046 0.045
 0.746 0.049 0.091 0.115

MOTIF M68 O68

letter-probability matrix: alength= 4 w= 12 nsites= 2241 E= 2.5e-2319
 0.003 0.987 0.01  0.000
 0.61  0.000 0.000 0.39 
 0.000 0.029 0.97  0.000
 0.000 0.000 0.000 1.000
 0.000 0.000 1.000 0.000
 1.000 0.000 0.000 0.000
 0.000 0.733 0.267 0.000
 0.000 0.000 0.000 1.000
 0.000 1.000 0.000 0.000
 1.000 0.000 0.000 0.000
 0.001 0.217 0.464 0.318
 0.276 0.432 0.283 0.009

MOTIF M69 O69

letter-probability matrix: alength= 4 w= 13 nsites= 4611 E= 2.4e-1066
 0.001 0.792 0.193 0.014
 0.316 0.205 0.005 0.474
 0.000 0.295 0.507 0.198
 0.001 0.769 0.228 0.002
 0.000 1.000 0.000 0.000
 0.39  0.000 0.000 0.609
 0.000 0.453 0.546 0.001
 0.000 0.993 0.007 0.000
 0.000 1.000 0.000 0.000
 0.481 0.000 0.000 0.519
 0.000 0.271 0.728 0.000
 0.001 0.832 0.142 0.024
 0.217 0.581 0.000 0.202

MOTIF M70 O70

letter-probability matrix: alength= 4 w= 12 nsites= 808 E= 1.3e-102
 0.116 0.393 0.262 0.229
 0.024 0.975 0.000 0.000
 0.998 0.000 0.000 0.001
 0.082 0.906 0.012 0.000
 1.000 0.000 0.000 0.000
 0.000 0.000 0.000 1.000
 0.000 0.000 0.013 0.987
 0.000 1.000 0.000 0.000
 0.000 1.000 0.000 0.000
 0.418 0.000 0.000 0.582
 0.007 0.465 0.527 0.001
 0.705 0.028 0.049 0.217

MOTIF M71 O71

letter-probability matrix: alength= 4 w= 12 nsites= 123 E= 1.4e+022
 0.005 0.975 0.02  0.000
 0.749 0.000 0.000 0.251
 0.000 0.001 0.999 0.000
 0.606 0.000 0.394 0.000
 0.969 0.026 0.005 0.000
 0.997 0.000 0.000 0.003
 0.103 0.000 0.896 0.001
 0.000 0.000 1.000 0.000
 1.000 0.000 0.000 0.000
 0.999 0.001 0.000 0.000
 0.000 0.000 0.000 1.000
 0.000 0.001 0.998 0.001

MOTIF M72 O72

letter-probability matrix: alength= 4 w= 16 nsites= 1494 E= 3.7e+042
 0.561 0.061 0.005 0.373
 0.269 0.186 0.378 0.168
 0.442 0.004 0.246 0.308
 0.233 0.63  0.049 0.089
 0.971 0.000 0.000 0.029
 0.000 0.002 0.000 0.998
 0.001 0.002 0.001 0.995
 0.000 0.332 0.000 0.668
 0.023 0.391 0.000 0.586
 0.368 0.000 0.005 0.626
 0.403 0.166 0.295 0.136
 0.991 0.000 0.008 0.000
 0.828 0.008 0.164 0.000
 0.995 0.000 0.004 0.001
 0.394 0.002 0.184 0.42 
 0.484 0.000 0.324 0.191

MOTIF M73 O73

letter-probability matrix: alength= 4 w= 17 nsites= 2976 E= 2.0e+4254
 0.533 0.099 0.149 0.219
 0.582 0.067 0.172 0.179
 0.684 0.048 0.141 0.127
 0.769 0.033 0.139 0.059
 0.851 0.01  0.121 0.018
 0.895 0.009 0.092 0.004
 0.909 0.013 0.075 0.003
 0.924 0.017 0.055 0.004
 0.93  0.018 0.047 0.005
 0.937 0.021 0.038 0.004
 0.932 0.024 0.038 0.006
 0.9  0.037 0.044 0.019
 0.833 0.049 0.074 0.045
 0.752 0.077 0.088 0.083
 0.668 0.119 0.11  0.104
 0.585 0.146 0.123 0.146
 0.517 0.153 0.138 0.192

MOTIF M74 O74

letter-probability matrix: alength= 4 w= 17 nsites= 23 E= 1.6e-017
 0.336 0.199 0.465 0.000
 0.953 0.01  0.037 0.001
 0.577 0.423 0.000 0.000
 1.000 0.000 0.000 0.000
 0.000 0.000 0.000 1.000
 0.000 0.000 0.003 0.997
 0.000 1.000 0.000 0.000
 0.005 0.995 0.000 0.000
 0.88  0.01  0.000 0.11 
 0.523 0.007 0.469 0.001
 0.008 0.000 0.6  0.393
 0.000 0.994 0.005 0.000
 1.000 0.000 0.000 0.000
 0.000 0.000 0.000 1.000
 0.000 0.000 0.000 1.000
 0.000 0.995 0.000 0.005
 0.000 0.996 0.000 0.004

MOTIF M76 O76

letter-probability matrix: alength= 4 w= 11 nsites= 571 E= 5.1e-131
 0.000 0.522 0.47  0.007
 0.000 1.000 0.000 0.000
 0.1  0.000 0.000 0.9 
 0.000 0.000 1.000 0.000
 0.076 0.000 0.92  0.003
 0.000 0.594 0.406 0.000
 0.000 0.902 0.098 0.000
 0.013 0.744 0.000 0.243
 0.000 1.000 0.000 0.000
 0.929 0.000 0.000 0.071
 0.000 0.001 0.999 0.000

MOTIF M77 O77

letter-probability matrix: alength= 4 w= 12 nsites= 66 E= 1.1e-006
 0.004 0.000 0.996 0.000
 1.000 0.000 0.000 0.000
 1.000 0.000 0.000 0.000
 0.164 0.000 0.000 0.835
 0.000 0.000 1.000 0.000
 0.000 0.000 1.000 0.000
 1.000 0.000 0.000 0.000
 1.000 0.000 0.000 0.000
 0.000 0.000 0.000 1.000
 0.000 0.000 0.999 0.001
 0.000 0.000 0.000 1.000
 0.000 0.000 0.998 0.001

MOTIF M78 O78

letter-probability matrix: alength= 4 w= 12 nsites= 101 E= 1.3e-023
 0.072 0.000 0.628 0.3 
 0.000 0.003 0.997 0.000
 0.36  0.000 0.64  0.000
 0.996 0.004 0.001 0.000
 1.000 0.000 0.000 0.000
 0.000 0.000 0.000 1.000
 0.000 0.000 0.000 0.999
 0.000 1.000 0.000 0.000
 0.000 1.000 0.000 0.000
 0.996 0.000 0.000 0.004
 0.005 0.025 0.97  0.000
 0.998 0.001 0.001 0.001

MOTIF M79 O79

letter-probability matrix: alength= 4 w= 12 nsites= 1229 E= 1.3e+093
 0.053 0.422 0.146 0.379
 0.000 0.874 0.000 0.125
 0.001 0.777 0.000 0.221
 0.000 1.000 0.000 0.000
 0.006 0.994 0.000 0.001
 0.581 0.000 0.039 0.38 
 0.000 0.904 0.096 0.000
 0.000 1.000 0.000 0.000
 0.000 0.984 0.000 0.015
 0.002 0.998 0.000 0.000
 0.000 0.999 0.000 0.000
 0.8  0.021 0.002 0.177

MOTIF M80 O80

letter-probability matrix: alength= 4 w= 14 nsites= 41 E= 1.6e-047
 0.000 0.000 1.000 0.000
 0.000 0.012 0.988 0.000
 0.009 0.97  0.021 0.000
 0.012 0.987 0.000 0.000
 0.978 0.000 0.002 0.019
 0.000 0.001 0.999 0.000
 0.000 0.446 0.554 0.000
 0.994 0.000 0.004 0.003
 0.000 0.000 1.000 0.000
 0.000 1.000 0.000 0.000
 0.000 1.000 0.000 0.000
 0.998 0.000 0.000 0.002
 0.001 0.000 0.999 0.000
 0.000 0.011 0.989 0.000

MOTIF M81 O81

letter-probability matrix: alength= 4 w= 16 nsites= 19 E= 1.0e-015
 1.000 0.000 0.000 0.000
 0.002 0.000 0.375 0.623
 0.144 0.855 0.001 0.000
 0.000 0.000 0.000 1.000
 0.000 0.001 0.999 0.000
 0.065 0.773 0.156 0.006
 0.000 0.99  0.01  0.000
 1.000 0.000 0.000 0.000
 0.001 0.000 0.999 0.000
 0.000 0.000 1.000 0.000
 0.989 0.000 0.011 0.000
 1.000 0.000 0.000 0.000
 0.000 0.000 0.000 1.000
 0.000 0.000 1.000 0.000
 0.000 0.000 0.000 1.000
 0.000 0.000 0.972 0.028

MOTIF M82 O82

letter-probability matrix: alength= 4 w= 15 nsites= 2933 E= 9.2e-2485
 0.000 1.000 0.000 0.000
 0.782 0.000 0.000 0.218
 0.000 0.000 1.000 0.000
 0.000 1.000 0.000 0.000
 0.374 0.000 0.000 0.626
 0.000 0.000 0.999 0.001
 0.005 0.787 0.02  0.188
 0.208 0.000 0.089 0.702
 0.009 0.093 0.875 0.022
 0.107 0.351 0.307 0.236
 0.233 0.449 0.23  0.089
 0.259 0.144 0.372 0.225
 0.015 0.723 0.26  0.002
 0.537 0.005 0.003 0.456
 0.095 0.141 0.763 0.001

MOTIF M83 O83

letter-probability matrix: alength= 4 w= 16 nsites= 31 E= 2.3e-043
 0.737 0.000 0.263 0.000
 0.000 0.000 1.000 0.000
 0.000 0.000 1.000 0.000
 0.955 0.01  0.035 0.000
 0.109 0.000 0.891 0.000
 0.000 0.000 1.000 0.000
 0.008 0.044 0.948 0.000
 0.002 0.000 0.001 0.997
 0.002 0.019 0.979 0.000
 0.001 0.000 0.000 0.999
 0.000 0.000 1.000 0.000
 1.000 0.000 0.000 0.000
 0.000 0.000 1.000 0.000
 0.000 0.000 0.000 1.000
 0.000 1.000 0.000 0.000
 1.000 0.000 0.000 0.000

MOTIF M84 O84

letter-probability matrix: alength= 4 w= 17 nsites= 54 E= 1.7e-055
 0.031 0.968 0.001 0.000
 0.786 0.214 0.000 0.000
 0.000 0.047 0.001 0.952
 0.000 0.054 0.001 0.945
 0.000 0.96  0.039 0.001
 0.000 0.999 0.000 0.000
 0.174 0.000 0.000 0.826
 0.000 0.029 0.969 0.002
 0.08  0.000 0.143 0.777
 0.001 0.000 0.981 0.018
 0.003 0.001 0.983 0.013
 0.000 0.483 0.517 0.000
 0.116 0.000 0.000 0.883
 0.001 0.000 0.158 0.841
 0.000 0.000 0.616 0.384
 0.015 0.302 0.683 0.000
 0.905 0.053 0.008 0.034

MOTIF M86 O86

letter-probability matrix: alength= 4 w= 10 nsites= 2608 E= 3.7e-1705
 0.528 0.000 0.132 0.34 
 0.001 0.000 0.999 0.000
 0.015 0.28  0.705 0.000
 0.000 1.000 0.000 0.000
 1.000 0.000 0.000 0.000
 0.000 0.000 1.000 0.000
 0.000 1.000 0.000 0.000
 0.001 0.000 0.000 0.999
 0.000 0.000 1.000 0.000
 0.000 0.667 0.308 0.026

MOTIF M87 O87

letter-probability matrix: alength= 4 w= 11 nsites= 1026 E= 3.0e-509
 0.178 0.001 0.353 0.469
 0.001 0.000 0.998 0.001
 0.000 0.033 0.967 0.000
 0.000 0.852 0.148 0.000
 0.001 0.998 0.000 0.001
 0.000 1.000 0.000 0.000
 0.504 0.000 0.000 0.496
 0.000 0.000 1.000 0.000
 0.000 0.557 0.443 0.000
 0.000 0.985 0.014 0.001
 0.002 0.976 0.000 0.023

MOTIF M88 O88

letter-probability matrix: alength= 4 w= 11 nsites= 1043 E= 1.0e+046
 0.996 0.000 0.000 0.003
 0.995 0.000 0.005 0.000
 0.988 0.000 0.012 0.000
 0.000 1.000 0.000 0.000
 0.000 1.000 0.000 0.000
 1.000 0.000 0.000 0.000
 0.000 1.000 0.000 0.000
 1.000 0.000 0.000 0.000
 0.192 0.000 0.808 0.000
 0.476 0.000 0.334 0.19 
 0.262 0.187 0.549 0.002

MOTIF M89 O89

letter-probability matrix: alength= 4 w= 13 nsites= 26 E= 3.4e+013
 1.0 0.0 0.0 0.000
 1.0 0.0 0.0 0.000
 1.0 0.0 0.0 0.000
 0.0 0.0 0.0 1.000
 1.0 0.0 0.0 0.000
 1.0 0.0 0.0 0.000
 1.0 0.0 0.0 0.000
 0.0 0.0 0.0 1.000
 1.0 0.0 0.0 0.000
 1.0 0.0 0.0 0.000
 1.0 0.0 0.0 0.000
 0.0 0.0 0.0 1.000
 1.0 0.0 0.0 0.000

MOTIF M90 O90

letter-probability matrix: alength= 4 w= 11 nsites= 170 E= 5.8e-042
 0.998 0.000 0.000 0.001
 0.000 0.000 0.000 1.000
 0.000 0.000 0.083 0.917
 0.000 0.996 0.000 0.004
 0.000 1.000 0.000 0.000
 1.000 0.000 0.000 0.000
 0.000 0.000 1.000 0.000
 0.022 0.000 0.978 0.000
 0.327 0.672 0.001 0.000
 0.999 0.001 0.000 0.000
 0.000 0.000 0.006 0.993

MOTIF M91 O91

letter-probability matrix: alength= 4 w= 12 nsites= 1542 E= 8.3e-478
 0.466 0.009 0.374 0.151
 0.184 0.000 0.814 0.002
 0.001 0.032 0.967 0.000
 0.001 0.469 0.516 0.013
 0.001 0.998 0.001 0.000
 0.478 0.000 0.001 0.521
 0.000 0.000 0.998 0.001
 0.003 0.011 0.967 0.018
 0.000 0.444 0.555 0.001
 0.022 0.962 0.005 0.011
 0.001 0.987 0.000 0.011
 0.401 0.171 0.002 0.426

MOTIF M92 O92

letter-probability matrix: alength= 4 w= 13 nsites= 467 E= 5.3e-252
 0.062 0.935 0.002 0.000
 0.999 0.000 0.000 0.001
 0.001 0.87  0.129 0.000
 0.996 0.004 0.000 0.000
 0.000 0.000 0.000 1.000
 0.000 0.000 0.054 0.946
 0.000 0.998 0.000 0.002
 0.000 0.994 0.000 0.005
 0.389 0.000 0.000 0.611
 0.000 0.000 0.999 0.001
 0.349 0.376 0.272 0.003
 0.719 0.078 0.12  0.082
 0.328 0.004 0.636 0.033

MOTIF M93 O93

letter-probability matrix: alength= 4 w= 12 nsites= 3200 E= 3.9e-1699
 0.001 0.998 0.001 0.000
 0.936 0.000 0.000 0.064
 0.000 0.000 1.000 0.000
 0.000 0.998 0.001 0.001
 0.101 0.000 0.000 0.899
 0.000 0.011 0.987 0.001
 0.002 0.489 0.3  0.209
 0.006 0.442 0.167 0.385
 0.035 0.953 0.01  0.003
 0.314 0.005 0.003 0.678
 0.002 0.001 0.762 0.236
 0.195 0.241 0.515 0.049

MOTIF M94 O94

letter-probability matrix: alength= 4 w= 12 nsites= 4197 E= 4.3e-3155
 0.322 0.000 0.322 0.355
 0.081 0.399 0.52  0.000
 0.000 0.000 0.000 1.000
 0.000 0.000 1.000 0.000
 1.000 0.000 0.000 0.000
 0.000 0.557 0.442 0.000
 0.000 0.000 0.000 1.000
 0.000 1.000 0.000 0.000
 1.000 0.000 0.000 0.000
 0.000 0.07  0.004 0.925
 0.000 0.427 0.228 0.345
 0.016 0.472 0.001 0.511

MOTIF M95 O95

letter-probability matrix: alength= 4 w= 13 nsites= 1092 E= 7.6e-891
 0.65  0.001 0.274 0.075
 0.778 0.001 0.221 0.000
 0.549 0.002 0.449 0.000
 0.000 0.000 0.000 1.000
 0.000 0.000 1.000 0.000
 1.000 0.000 0.000 0.000
 0.082 0.916 0.002 0.000
 0.000 0.000 0.000 1.000
 0.000 1.000 0.000 0.000
 1.000 0.000 0.000 0.000
 0.000 0.396 0.062 0.542
 0.173 0.000 0.001 0.826
 0.000 0.035 0.326 0.639

MOTIF M96 O96

letter-probability matrix: alength= 4 w= 13 nsites= 389 E= 2.2e-444
 0.813 0.079 0.081 0.027
 0.095 0.833 0.01  0.063
 0.975 0.012 0.013 0.001
 0.000 0.97  0.002 0.028
 0.999 0.000 0.001 0.000
 0.000 0.968 0.001 0.031
 0.996 0.001 0.003 0.000
 0.000 0.974 0.02  0.006
 0.974 0.000 0.024 0.002
 0.000 0.917 0.079 0.004
 0.993 0.005 0.001 0.001
 0.053 0.909 0.037 0.001
 0.877 0.078 0.003 0.043

MOTIF M97 O97

letter-probability matrix: alength= 4 w= 15 nsites= 27 E= 9.3e-011
 0.01  0.161 0.784 0.045
 0.000 0.202 0.798 0.000
 0.000 0.993 0.005 0.001
 0.000 0.999 0.001 0.000
 0.992 0.001 0.000 0.007
 0.000 0.223 0.777 0.000
 0.000 0.997 0.002 0.001
 0.000 0.254 0.000 0.745
 0.000 1.000 0.000 0.000
 0.025 0.105 0.000 0.87 
 0.000 0.000 0.999 0.000
 0.000 0.924 0.076 0.000
 0.000 1.000 0.000 0.000
 0.012 0.000 0.000 0.988
 0.000 0.137 0.863 0.000

MOTIF M98 O98

letter-probability matrix: alength= 4 w= 14 nsites= 1671 E= 1.2e-756
 0.237 0.198 0.267 0.298
 0.008 0.363 0.303 0.326
 0.001 0.209 0.087 0.702
 0.000 0.997 0.001 0.002
 0.000 0.792 0.000 0.208
 0.000 1.000 0.000 0.000
 0.077 0.011 0.000 0.912
 0.004 0.000 0.745 0.251
 0.000 0.000 0.999 0.001
 0.126 0.000 0.873 0.000
 0.002 0.002 0.996 0.000
 0.99  0.006 0.003 0.000
 0.452 0.254 0.292 0.001
 0.416 0.213 0.216 0.155

MOTIF M99 O99

letter-probability matrix: alength= 4 w= 14 nsites= 76 E= 1.6e+034
 0.001 0.993 0.006 0.000
 0.942 0.001 0.000 0.058
 0.098 0.901 0.001 0.000
 1.000 0.000 0.000 0.000
 0.000 0.000 0.414 0.586
 0.097 0.000 0.27  0.632
 0.000 0.577 0.421 0.002
 0.000 1.000 0.000 0.000
 0.575 0.338 0.000 0.087
 0.000 0.000 0.000 0.999
 0.000 0.009 0.002 0.989
 0.000 0.93  0.026 0.044
 0.000 0.995 0.000 0.004
 0.269 0.24  0.000 0.491

MOTIF M100 O100

letter-probability matrix: alength= 4 w= 16 nsites= 51 E= 1.0e-080
 0.001 0.000 0.999 0.000
 0.000 0.933 0.066 0.001
 0.000 0.999 0.001 0.000
 0.999 0.000 0.000 0.001
 0.000 0.000 1.000 0.000
 0.000 0.031 0.969 0.000
 0.000 0.268 0.732 0.000
 0.000 1.000 0.000 0.000
 0.627 0.001 0.026 0.345
 0.000 0.017 0.982 0.000
 0.000 0.000 1.000 0.000
 0.000 0.000 0.999 0.000
 0.111 0.851 0.038 0.000
 0.000 0.971 0.000 0.028
 0.028 0.725 0.000 0.247
 0.000 0.082 0.724 0.194

MOTIF M101 O101

letter-probability matrix: alength= 4 w= 18 nsites= 11 E= 2.7e+002
 0.001 0.003 0.995 0.001
 0.000 1.000 0.000 0.000
 0.012 0.000 0.000 0.988
 0.000 0.143 0.793 0.065
 0.043 0.318 0.000 0.639
 0.000 0.019 0.981 0.000
 0.779 0.004 0.001 0.217
 0.000 0.986 0.012 0.002
 0.000 0.007 0.000 0.992
 0.000 0.634 0.361 0.005
 0.477 0.000 0.000 0.522
 0.000 0.736 0.264 0.000
 0.753 0.001 0.001 0.245
 0.000 0.998 0.000 0.001
 0.001 0.000 0.000 0.999
 0.000 0.714 0.286 0.000
 0.982 0.001 0.000 0.017
 0.000 0.000 0.903 0.097

MOTIF M103 O103

letter-probability matrix: alength= 4 w= 17 nsites= 128 E= 3.6e-151
 0.966 0.000 0.034 0.000
 1.000 0.000 0.000 0.000
 0.998 0.002 0.000 0.000
 0.000 0.000 0.000 1.000
 0.739 0.000 0.26  0.000
 0.011 0.064 0.000 0.924
 0.000 0.102 0.004 0.895
 0.000 0.000 0.000 1.000
 0.067 0.01  0.586 0.337
 0.028 0.065 0.000 0.907
 0.213 0.000 0.239 0.548
 0.011 0.306 0.682 0.001
 0.932 0.001 0.062 0.005
 0.6  0.000 0.399 0.000
 0.045 0.006 0.000 0.949
 0.001 0.000 0.887 0.111
 0.891 0.02  0.003 0.086

MOTIF M104 O104

letter-probability matrix: alength= 4 w= 20 nsites= 22 E= 4.6e-047
 0.003 0.978 0.000 0.018
 0.002 0.979 0.000 0.019
 0.182 0.7  0.001 0.117
 0.869 0.000 0.043 0.089
 0.000 0.000 1.000 0.000
 0.000 0.001 0.989 0.01 
 0.003 0.18  0.818 0.000
 0.644 0.355 0.000 0.000
 0.000 0.008 0.03  0.962
 0.007 0.036 0.957 0.000
 0.001 0.000 0.205 0.794
 0.000 0.000 0.942 0.058
 0.001 0.327 0.661 0.011
 0.007 0.993 0.000 0.000
 0.835 0.000 0.000 0.165
 0.000 0.002 0.998 0.000
 0.000 1.000 0.000 0.000
 0.056 0.000 0.000 0.944
 0.000 0.000 1.000 0.000
 0.001 0.883 0.116 0.000

MOTIF M106 O106

letter-probability matrix: alength= 4 w= 19 nsites= 26 E= 9.6e-017
 0.059 0.001 0.000 0.94 
 0.026 0.002 0.779 0.193
 0.000 0.045 0.281 0.675
 0.046 0.000 0.000 0.954
 0.002 0.749 0.000 0.249
 0.011 0.086 0.000 0.902
 0.208 0.004 0.036 0.752
 0.222 0.000 0.516 0.262
 0.001 0.001 0.613 0.385
 0.615 0.001 0.039 0.345
 0.367 0.11  0.523 0.000
 0.942 0.029 0.029 0.000
 0.000 0.000 0.000 1.000
 0.000 0.000 0.998 0.002
 0.999 0.000 0.001 0.000
 0.000 0.804 0.195 0.001
 0.000 0.000 0.000 0.999
 0.001 0.999 0.000 0.000
 1.000 0.000 0.000 0.000

MOTIF M108 O108

letter-probability matrix: alength= 4 w= 10 nsites= 181 E= 2.7e+042
 0.999 0.000 0.001 0.000
 0.000 0.000 1.000 0.000
 0.000 0.852 0.001 0.148
 0.000 1.000 0.000 0.000
 0.999 0.000 0.000 0.000
 0.000 0.995 0.005 0.000
 0.992 0.000 0.000 0.008
 0.000 0.000 1.000 0.000
 0.000 0.995 0.005 0.000
 0.000 0.83  0.000 0.17 

MOTIF M109 O109

letter-probability matrix: alength= 4 w= 10 nsites= 394 E= 1.2e-073
 0.999 0.000 0.000 0.000
 0.000 1.000 0.000 0.000
 1.000 0.000 0.000 0.000
 0.000 1.000 0.000 0.000
 1.000 0.000 0.000 0.000
 0.000 1.000 0.000 0.000
 1.000 0.000 0.000 0.000
 0.000 1.000 0.000 0.000
 1.000 0.000 0.000 0.000
 0.000 0.999 0.000 0.000

MOTIF M110 O110

letter-probability matrix: alength= 4 w= 10 nsites= 1320 E= 2.5e-747
 0.001 0.06  0.939 0.000
 0.000 1.000 0.000 0.000
 1.000 0.000 0.000 0.000
 0.000 0.000 1.000 0.000
 0.000 1.000 0.000 0.000
 0.000 0.000 0.000 1.000
 0.000 0.000 1.000 0.000
 0.000 0.864 0.088 0.047
 0.000 0.992 0.000 0.007
 0.48  0.183 0.000 0.337

MOTIF M111 O111

letter-probability matrix: alength= 4 w= 11 nsites= 81 E= 1.2e-007
 0.000 0.915 0.085 0.001
 0.000 1.000 0.000 0.000
 0.921 0.000 0.000 0.078
 0.000 0.01  0.99  0.000
 0.000 1.000 0.000 0.000
 0.000 1.000 0.000 0.000
 0.976 0.000 0.000 0.024
 0.000 0.000 1.000 0.000
 0.000 0.004 0.996 0.000
 0.000 0.989 0.011 0.000
 0.003 0.993 0.000 0.004

MOTIF M112 O112

letter-probability matrix: alength= 4 w= 11 nsites= 137 E= 2.4e+192
 1.000 0.000 0.000 0.000
 0.999 0.001 0.000 0.000
 0.999 0.000 0.000 0.000
 0.043 0.001 0.03  0.925
 0.852 0.002 0.146 0.001
 0.486 0.383 0.118 0.014
 0.701 0.001 0.000 0.298
 0.058 0.365 0.000 0.577
 0.313 0.000 0.000 0.687
 0.000 0.012 0.000 0.987
 0.000 0.000 0.055 0.945

MOTIF M113 O113

letter-probability matrix: alength= 4 w= 12 nsites= 535 E= 4.6e-475
 0.698 0.257 0.044 0.000
 0.998 0.000 0.001 0.001
 0.005 0.001 0.994 0.000
 0.574 0.000 0.377 0.048
 0.161 0.003 0.836 0.000
 0.000 0.000 0.000 1.000
 0.000 0.000 1.000 0.000
 1.000 0.000 0.000 0.000
 0.000 0.993 0.007 0.000
 0.000 0.000 0.000 1.000
 0.000 1.000 0.000 0.000
 1.000 0.000 0.000 0.000

MOTIF M114 O114

letter-probability matrix: alength= 4 w= 12 nsites= 4770 E= 3.6e+2731
 0.994 0.000 0.006 0.000
 0.983 0.011 0.006 0.000
 0.842 0.000 0.157 0.001
 0.044 0.281 0.002 0.673
 0.794 0.001 0.157 0.049
 0.02  0.052 0.017 0.911
 0.000 0.014 0.007 0.979
 0.000 0.002 0.000 0.998
 0.082 0.265 0.15  0.503
 0.232 0.277 0.007 0.484
 0.274 0.198 0.131 0.397
 0.307 0.124 0.181 0.388

MOTIF M115 O115

letter-probability matrix: alength= 4 w= 13 nsites= 2056 E= 1.0e-1594
 0.006 0.525 0.357 0.111
 0.028 0.971 0.000 0.001
 0.49  0.000 0.003 0.507
 0.026 0.000 0.964 0.009
 0.096 0.303 0.599 0.001
 0.067 0.648 0.285 0.000
 0.302 0.489 0.026 0.184
 0.000 0.972 0.028 0.000
 0.746 0.002 0.000 0.252
 0.000 0.000 0.987 0.013
 0.003 0.997 0.000 0.000
 0.068 0.000 0.000 0.932
 0.000 0.001 0.998 0.001

MOTIF M116 O116

letter-probability matrix: alength= 4 w= 13 nsites= 974 E= 2.1e-958
 0.004 0.398 0.506 0.093
 0.128 0.797 0.069 0.006
 0.356 0.008 0.004 0.632
 0.000 0.035 0.965 0.000
 0.091 0.358 0.551 0.000
 0.000 1.000 0.000 0.000
 0.999 0.000 0.000 0.000
 0.000 0.000 0.999 0.001
 0.000 0.998 0.002 0.000
 0.098 0.000 0.000 0.901
 0.000 0.001 0.997 0.002
 0.000 0.972 0.011 0.017
 0.03  0.438 0.000 0.532

MOTIF M117 O117

letter-probability matrix: alength= 4 w= 13 nsites= 655 E= 5.8e-479
 0.713 0.000 0.132 0.155
 0.039 0.162 0.799 0.000
 0.921 0.000 0.078 0.000
 0.000 0.002 0.998 0.000
 0.001 0.716 0.283 0.000
 0.001 0.734 0.000 0.266
 0.000 0.991 0.000 0.008
 0.521 0.000 0.001 0.478
 0.000 0.000 1.000 0.000
 0.000 0.376 0.624 0.000
 0.000 1.000 0.000 0.000
 0.085 0.000 0.000 0.915
 0.000 0.051 0.948 0.001

MOTIF M118 O118

letter-probability matrix: alength= 4 w= 13 nsites= 98 E= 3.3e+009
 0.000 0.000 0.000 1.000
 0.000 0.000 0.999 0.000
 0.072 0.000 0.000 0.928
 0.000 0.000 1.000 0.000
 0.000 0.000 1.000 0.000
 0.000 0.472 0.094 0.434
 0.000 0.996 0.000 0.003
 0.99  0.000 0.000 0.01 
 0.000 0.001 0.998 0.000
 0.013 0.732 0.255 0.000
 0.874 0.117 0.009 0.000
 0.505 0.057 0.438 0.000
 0.485 0.016 0.497 0.001

MOTIF M119 O119

letter-probability matrix: alength= 4 w= 13 nsites= 478 E= 5.6e-632
 0.000 0.897 0.103 0.000
 0.009 0.991 0.000 0.000
 0.001 0.999 0.000 0.000
 0.851 0.000 0.000 0.149
 0.000 0.001 0.999 0.000
 0.000 0.494 0.506 0.000
 0.000 1.000 0.000 0.000
 0.000 1.000 0.000 0.000
 0.347 0.000 0.000 0.653
 0.000 0.000 0.986 0.014
 0.000 0.166 0.833 0.000
 0.000 0.996 0.004 0.000
 0.000 0.735 0.000 0.265

MOTIF M120 O120

letter-probability matrix: alength= 4 w= 13 nsites= 26 E= 1.1e+000
 0.976 0.001 0.01  0.014
 0.999 0.000 0.000 0.000
 0.000 1.000 0.000 0.000
 1.000 0.000 0.000 0.000
 0.000 0.000 0.000 1.000
 0.000 0.000 0.000 1.000
 0.000 1.000 0.000 0.000
 0.000 1.000 0.000 0.000
 1.000 0.000 0.000 0.000
 0.000 0.000 1.000 0.000
 0.007 0.000 0.993 0.000
 0.977 0.02  0.003 0.000
 0.921 0.074 0.005 0.000

MOTIF M121 O121

letter-probability matrix: alength= 4 w= 13 nsites= 17 E= 3.4e+001
 0.001 0.973 0.025 0.001
 1.000 0.000 0.000 0.000
 0.000 0.000 0.000 1.000
 0.000 0.000 1.000 0.000
 0.999 0.000 0.001 0.000
 0.000 0.999 0.001 0.000
 0.000 0.000 0.000 1.000
 0.000 1.000 0.000 0.000
 1.000 0.000 0.000 0.000
 0.000 0.000 0.000 1.000
 0.000 0.000 1.000 0.000
 0.000 0.002 0.998 0.000
 0.000 1.000 0.000 0.000

MOTIF M122 O122

letter-probability matrix: alength= 4 w= 14 nsites= 1844 E= 6.3e-1569
 0.037 0.513 0.449 0.001
 0.016 0.98  0.005 0.000
 0.492 0.069 0.000 0.439
 0.039 0.215 0.746 0.000
 0.391 0.000 0.459 0.15 
 0.027 0.011 0.962 0.000
 0.063 0.355 0.578 0.003
 0.003 0.997 0.000 0.000
 0.76  0.000 0.000 0.24 
 0.000 0.026 0.965 0.009
 0.000 0.999 0.001 0.000
 0.161 0.000 0.000 0.839
 0.000 0.000 1.000 0.000
 0.082 0.419 0.264 0.234

MOTIF M123 O123

letter-probability matrix: alength= 4 w= 14 nsites= 58 E= 4.5e+055
 0.904 0.000 0.095 0.001
 0.872 0.001 0.126 0.000
 0.971 0.023 0.001 0.005
 0.06  0.047 0.001 0.892
 0.641 0.000 0.175 0.184
 0.005 0.05  0.000 0.944
 0.000 0.000 0.000 0.999
 0.000 0.000 0.000 0.999
 0.01  0.019 0.009 0.962
 0.001 0.201 0.001 0.797
 0.039 0.063 0.000 0.898
 0.002 0.071 0.001 0.926
 0.001 0.372 0.000 0.627
 0.003 0.261 0.000 0.735

MOTIF M124 O124

letter-probability matrix: alength= 4 w= 14 nsites= 1265 E= 5.7e-1155
 0.05  0.44  0.446 0.064
 0.659 0.000 0.129 0.212
 0.05  0.011 0.94  0.000
 0.264 0.26  0.473 0.003
 0.626 0.108 0.261 0.005
 0.566 0.001 0.432 0.000
 0.000 0.987 0.013 0.000
 0.967 0.000 0.000 0.033
 0.000 0.000 1.000 0.000
 0.000 1.000 0.000 0.000
 0.243 0.000 0.000 0.757
 0.000 0.000 0.999 0.001
 0.000 0.963 0.000 0.037
 0.148 0.032 0.000 0.82 

MOTIF M125 O125

letter-probability matrix: alength= 4 w= 14 nsites= 6288 E= 1.0e-4845
 0.000 0.997 0.002 0.000
 0.827 0.000 0.000 0.173
 0.000 0.000 1.000 0.000
 0.000 1.000 0.000 0.000
 0.326 0.000 0.000 0.674
 0.000 0.003 0.997 0.000
 0.03  0.525 0.244 0.201
 0.171 0.268 0.184 0.376
 0.093 0.274 0.445 0.189
 0.000 0.973 0.023 0.004
 0.328 0.001 0.000 0.671
 0.000 0.046 0.861 0.093
 0.087 0.42  0.349 0.143
 0.236 0.327 0.229 0.207

MOTIF M126 O126

letter-probability matrix: alength= 4 w= 14 nsites= 33 E= 4.2e+023
 0.23  0.027 0.002 0.741
 0.322 0.018 0.328 0.332
 0.896 0.098 0.005 0.000
 0.000 0.000 0.000 1.000
 0.000 0.000 1.000 0.000
 0.999 0.000 0.001 0.000
 0.000 0.96  0.04  0.000
 0.000 0.000 0.000 1.000
 0.000 0.934 0.066 0.000
 1.000 0.000 0.000 0.000
 0.000 0.517 0.431 0.052
 0.33  0.06  0.000 0.61 
 0.002 0.994 0.005 0.000
 0.78  0.005 0.000 0.215

MOTIF M127 O127

letter-probability matrix: alength= 4 w= 14 nsites= 601 E= 2.2e-273
 0.05  0.498 0.069 0.383
 0.029 0.472 0.004 0.495
 0.000 0.994 0.000 0.005
 0.002 0.871 0.000 0.127
 0.000 1.000 0.000 0.000
 0.001 0.998 0.000 0.001
 0.576 0.001 0.019 0.404
 0.000 0.983 0.017 0.000
 0.000 1.000 0.000 0.000
 0.059 0.941 0.000 0.000
 0.000 1.000 0.000 0.000
 0.000 1.000 0.000 0.000
 0.925 0.000 0.036 0.039
 0.126 0.497 0.376 0.001

MOTIF M128 O128

letter-probability matrix: alength= 4 w= 14 nsites= 1152 E= 4.7e-590
 0.045 0.396 0.545 0.014
 0.000 0.987 0.013 0.000
 0.288 0.000 0.000 0.712
 0.000 0.000 0.996 0.004
 0.054 0.002 0.797 0.147
 0.246 0.000 0.753 0.000
 0.003 0.128 0.867 0.001
 0.004 0.919 0.077 0.000
 0.000 1.000 0.000 0.000
 0.43  0.089 0.000 0.481
 0.000 0.493 0.507 0.000
 0.639 0.004 0.018 0.339
 0.016 0.034 0.923 0.028
 0.168 0.511 0.3  0.021

MOTIF M129 O129

letter-probability matrix: alength= 4 w= 15 nsites= 357 E= 2.1e-476
 0.002 0.998 0.001 0.000
 0.883 0.000 0.000 0.116
 0.000 0.000 0.999 0.000
 0.001 0.999 0.000 0.000
 0.000 0.000 0.000 1.000
 0.000 0.002 0.997 0.001
 0.004 0.511 0.19  0.295
 0.000 0.997 0.000 0.002
 0.568 0.001 0.000 0.432
 0.000 0.249 0.641 0.11 
 0.003 0.842 0.156 0.000
 0.001 0.997 0.001 0.002
 0.547 0.032 0.000 0.421
 0.001 0.009 0.803 0.188
 0.000 0.57  0.43  0.000

MOTIF M130 O130

letter-probability matrix: alength= 4 w= 15 nsites= 723 E= 7.1e-394
 0.31  0.000 0.534 0.156
 0.001 0.000 0.999 0.000
 0.005 0.975 0.02  0.000
 0.453 0.006 0.000 0.541
 0.001 0.000 0.998 0.001
 0.208 0.248 0.513 0.03 
 0.435 0.099 0.429 0.037
 0.001 0.000 0.351 0.647
 0.000 0.619 0.364 0.018
 0.026 0.971 0.003 0.000
 0.068 0.718 0.014 0.199
 0.005 0.99  0.005 0.000
 0.713 0.000 0.000 0.286
 0.000 0.000 0.998 0.002
 0.284 0.298 0.418 0.000

MOTIF M131 O131

letter-probability matrix: alength= 4 w= 15 nsites= 1001 E= 4.6e-216
 0.06  0.579 0.315 0.045
 0.003 0.995 0.001 0.000
 0.489 0.003 0.002 0.507
 0.04  0.178 0.782 0.000
 0.615 0.001 0.384 0.000
 0.425 0.063 0.511 0.000
 0.309 0.172 0.412 0.107
 0.127 0.096 0.567 0.209
 0.106 0.493 0.399 0.001
 0.017 0.000 0.000 0.983
 0.000 0.001 0.999 0.000
 0.933 0.001 0.033 0.034
 0.000 0.537 0.463 0.001
 0.000 0.001 0.053 0.946
 0.000 0.884 0.113 0.003

MOTIF M132 O132

letter-probability matrix: alength= 4 w= 15 nsites= 16 E= 4.8e-008
 0.000 0.262 0.000 0.738
 0.000 0.999 0.001 0.000
 0.000 0.000 0.000 1.000
 0.000 0.000 0.999 0.001
 0.000 0.000 0.998 0.002
 0.009 0.002 0.989 0.000
 0.000 0.996 0.004 0.000
 0.025 0.974 0.000 0.000
 0.000 1.000 0.000 0.000
 0.922 0.000 0.000 0.078
 0.000 0.035 0.965 0.000
 0.005 0.001 0.001 0.993
 0.000 0.119 0.88  0.002
 0.000 1.000 0.000 0.000
 0.000 0.999 0.000 0.000

MOTIF M133 O133

letter-probability matrix: alength= 4 w= 15 nsites= 479 E= 1.8e+173
 0.151 0.007 0.001 0.841
 0.001 0.051 0.001 0.947
 0.000 0.028 0.017 0.954
 0.001 0.67  0.066 0.264
 0.406 0.521 0.000 0.072
 0.705 0.191 0.000 0.104
 0.718 0.000 0.281 0.000
 0.587 0.000 0.41  0.003
 0.369 0.001 0.626 0.004
 0.326 0.654 0.003 0.018
 0.771 0.001 0.000 0.229
 0.000 0.001 0.118 0.88 
 0.000 0.001 0.012 0.987
 0.000 0.28  0.003 0.716
 0.136 0.438 0.009 0.417

MOTIF M134 O134

letter-probability matrix: alength= 4 w= 15 nsites= 26 E= 1.6e-033
 0.000 0.003 0.997 0.000
 0.991 0.000 0.000 0.009
 0.000 0.000 1.000 0.000
 0.000 0.000 0.000 1.000
 0.000 1.000 0.000 0.000
 1.000 0.000 0.000 0.000
 0.009 0.002 0.988 0.002
 0.000 1.000 0.000 0.000
 0.000 0.000 0.000 1.000
 0.000 1.000 0.000 0.000
 0.000 0.000 0.000 1.000
 0.000 0.000 1.000 0.000
 0.000 0.000 0.001 0.998
 0.000 0.992 0.007 0.000
 0.000 0.142 0.000 0.858

MOTIF M135 O135

letter-probability matrix: alength= 4 w= 15 nsites= 11 E= 1.7e+008
 0.03  0.000 0.34  0.631
 0.000 0.001 0.999 0.000
 0.000 1.000 0.000 0.000
 0.002 0.000 0.000 0.998
 0.013 0.000 0.935 0.052
 0.231 0.729 0.039 0.000
 0.966 0.001 0.032 0.001
 0.000 0.591 0.408 0.001
 0.000 0.739 0.238 0.023
 0.000 1.000 0.000 0.000
 0.031 0.968 0.000 0.001
 0.000 0.998 0.000 0.001
 0.996 0.000 0.000 0.004
 0.000 0.000 0.999 0.000
 0.002 0.968 0.029 0.001

MOTIF M136 O136

letter-probability matrix: alength= 4 w= 15 nsites= 1384 E= 3.4e-949
 0.000 0.409 0.539 0.052
 0.000 0.676 0.167 0.158
 0.003 0.995 0.001 0.000
 0.356 0.000 0.001 0.643
 0.000 0.000 1.000 0.000
 0.063 0.097 0.826 0.014
 0.074 0.507 0.419 0.000
 0.673 0.003 0.011 0.312
 0.235 0.000 0.761 0.004
 0.000 0.282 0.717 0.000
 0.004 0.822 0.174 0.000
 0.437 0.000 0.001 0.562
 0.000 0.018 0.981 0.002
 0.112 0.000 0.736 0.152
 0.000 0.272 0.728 0.000

MOTIF M137 O137

letter-probability matrix: alength= 4 w= 16 nsites= 12 E= 1.6e+003
 0.000 0.107 0.893 0.000
 0.001 0.732 0.016 0.252
 0.000 1.000 0.000 0.000
 0.000 0.011 0.000 0.989
 0.000 0.000 0.999 0.001
 0.001 0.001 0.975 0.023
 0.000 0.000 1.000 0.000
 0.000 0.673 0.327 0.000
 0.107 0.805 0.001 0.087
 0.6  0.397 0.003 0.000
 0.949 0.000 0.000 0.051
 0.000 0.000 0.999 0.000
 0.003 0.000 0.99  0.008
 0.000 0.000 0.99  0.01 
 0.000 0.998 0.002 0.000
 0.001 0.412 0.000 0.587

MOTIF M139 O139

letter-probability matrix: alength= 4 w= 17 nsites= 10 E= 4.0e+002
 0.000 0.487 0.512 0.000
 0.641 0.000 0.000 0.359
 0.000 1.000 0.000 0.000
 1.000 0.000 0.000 0.000
 0.000 0.000 0.003 0.997
 0.000 0.003 0.803 0.194
 0.000 0.085 0.000 0.915
 0.000 0.794 0.000 0.205
 0.000 0.000 0.000 1.000
 0.000 0.013 0.000 0.987
 0.482 0.000 0.000 0.518
 0.001 0.000 0.998 0.000
 0.000 0.004 0.996 0.000
 1.000 0.000 0.000 0.000
 0.998 0.002 0.000 0.000
 0.000 0.000 0.000 1.000
 0.000 0.000 1.000 0.000

MOTIF M140 O140

letter-probability matrix: alength= 4 w= 17 nsites= 38 E= 2.2e-022
 0.000 0.47  0.000 0.529
 0.004 0.059 0.036 0.901
 0.000 0.000 0.026 0.974
 0.002 0.003 0.027 0.968
 0.624 0.000 0.000 0.376
 0.999 0.000 0.001 0.000
 0.999 0.000 0.000 0.000
 0.998 0.001 0.001 0.000
 0.83  0.000 0.17  0.000
 0.003 0.32  0.000 0.677
 0.826 0.000 0.000 0.174
 0.013 0.000 0.053 0.934
 0.000 0.368 0.000 0.632
 0.000 0.000 0.000 1.000
 0.000 0.06  0.000 0.94 
 0.000 0.000 0.000 0.999
 0.118 0.000 0.000 0.881

MOTIF M141 O141

letter-probability matrix: alength= 4 w= 17 nsites= 29 E= 1.2e-035
 0.012 0.835 0.152 0.000
 0.000 1.000 0.000 0.000
 1.000 0.000 0.000 0.000
 0.000 0.000 1.000 0.000
 0.000 0.999 0.000 0.000
 0.004 0.000 0.000 0.996
 0.000 0.309 0.691 0.000
 0.000 0.084 0.000 0.916
 0.04  0.000 0.000 0.96 
 0.000 0.01  0.99  0.000
 0.000 0.013 0.987 0.000
 0.000 0.969 0.031 0.000
 0.002 0.412 0.002 0.584
 0.000 0.000 0.823 0.176
 0.001 0.000 0.71  0.289
 0.000 0.000 0.999 0.001
 0.001 0.462 0.536 0.000

MOTIF M142 O142

letter-probability matrix: alength= 4 w= 17 nsites= 39 E= 2.3e-014
 0.443 0.453 0.018 0.086
 0.000 0.99  0.01  0.000
 0.932 0.000 0.000 0.067
 0.005 0.000 0.995 0.000
 0.588 0.000 0.412 0.000
 0.000 0.000 0.999 0.001
 0.227 0.126 0.647 0.000
 0.000 0.759 0.000 0.241
 0.371 0.629 0.000 0.000
 0.781 0.000 0.217 0.002
 0.000 0.000 1.000 0.000
 0.000 0.244 0.756 0.001
 0.367 0.632 0.001 0.000
 0.196 0.000 0.000 0.804
 0.000 0.000 0.999 0.001
 0.001 0.000 0.99  0.009
 0.000 0.207 0.785 0.008

MOTIF M146 O146

letter-probability matrix: alength= 4 w= 17 nsites= 12 E= 8.3e+010
 0.758 0.000 0.191 0.051
 0.000 0.000 1.000 0.000
 0.001 0.998 0.001 0.000
 0.069 0.000 0.000 0.931
 0.000 0.001 0.999 0.001
 0.02  0.729 0.251 0.000
 0.253 0.745 0.001 0.002
 0.75  0.095 0.017 0.138
 0.001 0.972 0.025 0.002
 0.837 0.022 0.003 0.138
 0.001 0.151 0.459 0.388
 0.14  0.859 0.001 0.000
 0.421 0.029 0.412 0.138
 0.000 0.000 0.998 0.002
 0.000 0.084 0.916 0.000
 0.000 0.97  0.03  0.001
 0.823 0.068 0.000 0.109

MOTIF M147 O147

letter-probability matrix: alength= 4 w= 18 nsites= 504 E= 3.7e-620
 0.32  0.000 0.47  0.209
 0.001 0.08  0.911 0.009
 0.000 0.556 0.443 0.000
 0.325 0.191 0.008 0.477
 0.072 0.000 0.924 0.004
 0.052 0.000 0.948 0.000
 0.000 0.532 0.467 0.000
 0.035 0.562 0.273 0.13 
 0.018 0.859 0.007 0.117
 0.224 0.129 0.003 0.644
 0.067 0.000 0.765 0.168
 0.000 0.174 0.804 0.022
 0.000 0.582 0.417 0.000
 0.000 1.000 0.000 0.000
 0.815 0.000 0.000 0.185
 0.000 0.001 0.996 0.002
 0.003 0.473 0.524 0.000
 0.005 0.74  0.133 0.121

MOTIF M148 O148

letter-probability matrix: alength= 4 w= 18 nsites= 10 E= 5.4e-006
 0.15  0.841 0.009 0.000
 0.005 0.992 0.003 0.000
 0.000 1.000 0.000 0.000
 0.997 0.000 0.000 0.003
 0.000 0.000 1.000 0.000
 0.005 0.057 0.938 0.000
 0.000 0.999 0.001 0.000
 0.001 0.045 0.000 0.953
 0.000 0.024 0.946 0.03 
 0.001 0.000 0.998 0.000
 0.000 0.265 0.735 0.000
 0.000 0.41  0.007 0.583
 0.000 0.999 0.000 0.000
 0.103 0.000 0.004 0.893
 0.000 0.000 1.000 0.000
 0.001 0.000 0.999 0.000
 0.002 0.000 0.998 0.000
 0.137 0.271 0.593 0.000

MOTIF M149 O149

letter-probability matrix: alength= 4 w= 18 nsites= 21 E= 1.6e-051
 0.999 0.000 0.000 0.000
 0.06  0.000 0.94  0.000
 0.000 0.975 0.025 0.000
 0.000 0.000 0.000 1.000
 0.000 0.000 1.000 0.000
 1.000 0.000 0.000 0.000
 0.000 1.000 0.000 0.000
 0.000 0.000 0.000 1.000
 0.000 1.000 0.000 0.000
 1.000 0.000 0.000 0.000
 0.000 0.999 0.000 0.000
 0.999 0.000 0.000 0.001
 0.000 0.999 0.001 0.000
 0.000 0.929 0.000 0.071
 0.000 1.000 0.000 0.000
 0.000 0.000 0.000 1.000
 0.000 1.000 0.000 0.000
 0.000 1.000 0.000 0.000

MOTIF M150 O150

letter-probability matrix: alength= 4 w= 18 nsites= 13 E= 5.7e-008
 0.000 0.946 0.052 0.002
 0.99  0.005 0.002 0.002
 0.496 0.027 0.475 0.002
 0.35  0.000 0.632 0.018
 0.011 0.003 0.982 0.004
 0.007 0.972 0.011 0.01 
 0.002 0.784 0.000 0.213
 0.017 0.981 0.000 0.002
 0.052 0.000 0.000 0.947
 0.001 0.003 0.988 0.007
 0.433 0.567 0.000 0.000
 0.008 0.000 0.000 0.992
 0.000 0.052 0.947 0.000
 0.996 0.003 0.000 0.000
 0.000 1.000 0.000 0.000
 0.053 0.000 0.000 0.946
 0.000 0.998 0.002 0.000
 0.999 0.001 0.000 0.000

MOTIF M151 O151

letter-probability matrix: alength= 4 w= 18 nsites= 12 E= 3.3e-003
 0.967 0.000 0.032 0.000
 0.946 0.053 0.001 0.000
 0.991 0.000 0.000 0.009
 0.005 0.000 0.711 0.284
 0.05  0.189 0.009 0.751
 0.65  0.224 0.000 0.126
 0.878 0.000 0.000 0.122
 0.000 0.001 0.000 0.999
 0.000 0.001 0.000 0.999
 0.2  0.000 0.000 0.8 
 0.000 0.000 0.000 1.000
 0.000 0.000 0.000 1.000
 1.000 0.000 0.000 0.000
 0.997 0.002 0.000 0.000
 0.997 0.000 0.002 0.000
 1.000 0.000 0.000 0.000
 0.993 0.000 0.001 0.006
 0.004 0.000 0.957 0.039

MOTIF M153 O153

letter-probability matrix: alength= 4 w= 19 nsites= 13 E= 6.4e-017
 0.004 0.134 0.023 0.839
 0.000 1.000 0.000 0.000
 0.861 0.016 0.001 0.122
 0.000 0.000 1.000 0.000
 0.000 0.003 0.997 0.000
 0.006 0.932 0.061 0.000
 0.005 0.08  0.000 0.915
 0.003 0.987 0.008 0.002
 0.949 0.000 0.015 0.036
 0.003 0.000 0.997 0.000
 0.928 0.000 0.069 0.003
 0.000 0.021 0.978 0.001
 0.001 0.969 0.029 0.000
 0.001 0.998 0.000 0.001
 0.986 0.000 0.000 0.013
 0.000 0.006 0.988 0.007
 0.05  0.858 0.092 0.000
 0.037 0.007 0.051 0.905
 0.783 0.007 0.209 0.001

MOTIF M154 O154

letter-probability matrix: alength= 4 w= 19 nsites= 50 E= 1.3e-021
 0.963 0.000 0.034 0.002
 0.422 0.000 0.578 0.000
 0.81  0.000 0.19  0.000
 0.995 0.000 0.005 0.000
 1.000 0.000 0.000 0.000
 0.997 0.003 0.000 0.000
 0.647 0.000 0.008 0.344
 0.259 0.016 0.72  0.005
 0.995 0.003 0.002 0.000
 0.932 0.068 0.000 0.000
 0.976 0.000 0.001 0.023
 0.495 0.000 0.115 0.39 
 0.835 0.149 0.007 0.009
 0.806 0.194 0.000 0.000
 0.276 0.001 0.000 0.723
 0.005 0.001 0.244 0.751
 0.001 0.544 0.001 0.455
 0.003 0.503 0.000 0.494
 0.105 0.028 0.000 0.867

MOTIF M155 O155

letter-probability matrix: alength= 4 w= 19 nsites= 13 E= 4.7e-007
 1.000 0.000 0.000 0.000
 0.818 0.009 0.000 0.173
 0.967 0.016 0.018 0.000
 0.064 0.000 0.003 0.933
 0.974 0.000 0.004 0.022
 0.009 0.001 0.000 0.989
 0.000 0.003 0.000 0.997
 0.002 0.000 0.000 0.998
 0.192 0.001 0.032 0.776
 0.99  0.000 0.009 0.001
 0.973 0.005 0.022 0.000
 0.984 0.000 0.001 0.015
 0.098 0.045 0.000 0.857
 0.702 0.000 0.000 0.298
 0.000 0.000 0.012 0.988
 0.000 0.000 0.519 0.481
 0.000 0.000 0.000 1.000
 0.351 0.049 0.000 0.6 
 0.000 0.848 0.000 0.152

MOTIF M156 O156

letter-probability matrix: alength= 4 w= 19 nsites= 75 E= 1.9e-250
 0.791 0.209 0.000 0.000
 0.2  0.726 0.000 0.074
 0.952 0.011 0.037 0.000
 0.001 0.997 0.000 0.002
 0.974 0.000 0.000 0.026
 0.000 0.994 0.000 0.006
 0.999 0.000 0.000 0.000
 0.015 0.985 0.000 0.000
 0.921 0.000 0.079 0.000
 0.000 0.985 0.000 0.015
 1.000 0.000 0.000 0.000
 0.000 0.737 0.002 0.26 
 0.963 0.037 0.000 0.000
 0.000 0.962 0.038 0.000
 0.996 0.000 0.004 0.000
 0.000 1.000 0.000 0.000
 0.999 0.000 0.000 0.001
 0.001 0.922 0.077 0.000
 0.803 0.196 0.001 0.000

MOTIF M157 O157

letter-probability matrix: alength= 4 w= 20 nsites= 3507 E= 2.1e-3645
 0.345 0.16  0.317 0.179
 0.132 0.25  0.563 0.055
 0.006 0.885 0.108 0.000
 0.572 0.003 0.008 0.418
 0.000 0.077 0.897 0.026
 0.118 0.551 0.239 0.093
 0.373 0.127 0.199 0.302
 0.109 0.2  0.638 0.053
 0.113 0.492 0.195 0.2 
 0.277 0.249 0.229 0.245
 0.171 0.219 0.515 0.095
 0.09  0.592 0.214 0.104
 0.49  0.12  0.17  0.22 
 0.17  0.177 0.649 0.003
 0.004 0.948 0.048 0.000
 0.659 0.001 0.000 0.339
 0.000 0.03  0.962 0.009
 0.001 0.976 0.019 0.004
 0.242 0.000 0.000 0.758
 0.001 0.027 0.971 0.001

MOTIF M159 O159

letter-probability matrix: alength= 4 w= 20 nsites= 12 E= 1.3e+002
 0.984 0.000 0.015 0.000
 0.003 0.000 0.718 0.279
 0.007 0.006 0.987 0.000
 0.994 0.000 0.000 0.006
 0.883 0.077 0.029 0.011
 0.63  0.002 0.000 0.367
 0.001 0.461 0.000 0.538
 0.027 0.000 0.000 0.973
 0.000 0.166 0.021 0.814
 0.000 0.314 0.000 0.685
 0.001 0.005 0.000 0.994
 0.004 0.165 0.000 0.831
 0.451 0.093 0.001 0.455
 0.629 0.026 0.272 0.073
 0.761 0.000 0.239 0.000
 0.993 0.000 0.006 0.000
 1.000 0.000 0.000 0.000
 0.935 0.039 0.026 0.000
 0.927 0.023 0.002 0.048
 0.791 0.002 0.206 0.001

MOTIF M160 O160

letter-probability matrix: alength= 4 w= 20 nsites= 27 E= 8.1e-031
 0.848 0.000 0.148 0.004
 0.842 0.026 0.131 0.000
 0.509 0.000 0.489 0.002
 0.292 0.000 0.013 0.695
 0.014 0.615 0.000 0.371
 0.58  0.166 0.000 0.254
 0.013 0.002 0.000 0.986
 0.000 0.001 0.199 0.8 
 0.323 0.001 0.01  0.666
 0.000 0.374 0.003 0.623
 0.000 0.000 0.000 1.000
 0.001 0.001 0.000 0.998
 0.174 0.000 0.000 0.825
 0.834 0.000 0.002 0.164
 0.999 0.000 0.000 0.001
 1.000 0.000 0.000 0.000
 1.000 0.000 0.000 0.000
 1.000 0.000 0.000 0.000
 0.929 0.000 0.047 0.024
 0.976 0.003 0.000 0.021

MOTIF M161 O161

letter-probability matrix: alength= 4 w= 20 nsites= 922 E= 1.5e-1102
 0.215 0.189 0.542 0.054
 0.000 0.955 0.044 0.000
 0.919 0.000 0.000 0.081
 0.001 0.000 0.998 0.001
 0.007 0.955 0.038 0.000
 0.035 0.001 0.000 0.964
 0.000 0.049 0.937 0.014
 0.085 0.281 0.271 0.363
 0.109 0.088 0.339 0.464
 0.091 0.277 0.545 0.087
 0.091 0.457 0.275 0.177
 0.234 0.399 0.112 0.256
 0.282 0.261 0.264 0.193
 0.259 0.212 0.382 0.147
 0.126 0.557 0.317 0.000
 0.621 0.000 0.211 0.167
 0.000 0.003 0.985 0.012
 0.014 0.956 0.029 0.000
 0.381 0.005 0.004 0.611
 0.001 0.176 0.818 0.006

MOTIF M162 O162

letter-probability matrix: alength= 4 w= 20 nsites= 15 E= 2.4e-042
 0.000 1.000 0.000 0.000
 0.000 0.000 0.000 1.000
 0.001 0.999 0.000 0.000
 0.000 1.000 0.000 0.000
 0.000 0.028 0.000 0.972
 0.000 0.000 1.000 0.000
 0.000 0.000 0.000 1.000
 0.000 0.000 1.000 0.000
 1.000 0.000 0.000 0.000
 0.000 0.99  0.01  0.000
 0.018 0.982 0.000 0.000
 1.000 0.000 0.000 0.000
 0.000 1.000 0.000 0.000
 0.000 1.000 0.000 0.000
 0.000 1.000 0.000 0.000
 1.000 0.000 0.000 0.000
 0.000 1.000 0.000 0.000
 1.000 0.000 0.000 0.000
 0.000 0.998 0.002 0.000
 0.992 0.000 0.008 0.000

MOTIF M163 O163

letter-probability matrix: alength= 4 w= 20 nsites= 79 E= 1.6e-165
 0.000 0.000 0.995 0.004
 0.000 0.322 0.678 0.000
 0.001 0.948 0.051 0.000
 0.635 0.141 0.000 0.224
 0.000 0.000 1.000 0.000
 0.551 0.000 0.449 0.000
 0.000 0.242 0.758 0.000
 0.391 0.000 0.013 0.596
 0.000 0.000 1.000 0.000
 0.000 0.767 0.233 0.001
 0.000 0.999 0.001 0.000
 0.68  0.000 0.000 0.32 
 0.000 0.000 1.000 0.000
 0.000 0.255 0.744 0.000
 0.001 0.814 0.185 0.000
 0.043 0.957 0.000 0.000
 0.04  0.012 0.000 0.948
 0.000 0.493 0.507 0.000
 0.000 0.748 0.25  0.002
 0.312 0.273 0.182 0.233

MOTIF M164 O164

letter-probability matrix: alength= 4 w= 20 nsites= 12 E= 3.2e-026
 0.000 0.999 0.001 0.000
 0.000 1.000 0.000 0.000
 0.702 0.001 0.000 0.298
 0.003 0.24  0.757 0.000
 0.000 1.000 0.000 0.000
 0.000 0.000 0.000 1.000
 0.000 0.000 1.000 0.000
 0.000 1.000 0.000 0.000
 0.000 0.000 0.000 1.000
 0.000 0.000 1.000 0.000
 0.000 1.000 0.000 0.000
 0.522 0.000 0.000 0.478
 0.000 0.000 1.000 0.000
 0.000 0.998 0.000 0.002
 0.000 0.000 0.000 1.000
 0.000 0.000 1.000 0.000
 0.000 1.000 0.000 0.000
 0.000 0.126 0.000 0.874
 0.000 0.000 1.000 0.000
 0.000 0.468 0.532 0.000
