# Supplementary material for: Motif signatures in stretch enhancers are enriched for disease-associated genetic variants
Source: Epigenetics Chromatin. 2015 Jul 16;8:23. doi: 10.1186/s13072-015-0015-7 (PMC4502539; doi:10.1186/s13072-015-0015-7)
Supplement: Additional file 4: — De novo motif disocvery results. Zip archive of de novo motif discovery results. Discovered motifs are condensed in MEME Minimal Motif Format. TOMTOM output HTML files documenting the comparison of the discovered motifs to known motifs and CentriMo output text files detailing the enrichment of the discovered motifs in SE or TE DHS sequences are also included. File names indicate the type of sequences used for the motif discovery, including the method of footprinting. Can be downloaded at http://fusion.nhgri.nih.gov/files/se-motifs/AdditionalFile4.zip. [file 13072_2015_15_MOESM4_ESM.zip › AdditionalFile4/HSMM_StretchEnhancersDHS.meme]

MEME version 4.9.0

ALPHABET= ACGT

strands: + -

Background letter frequencies (from uniform background):
A 0.25000 C 0.25000 G 0.25000 T 0.25000

MOTIF M1 O1

letter-probability matrix: alength= 4 w= 13 nsites= 5833 E= 6.8e+446
 0.185 0.299 0.254 0.262
 0.247 0.169 0.313 0.271
 0.264 0.336 0.364 0.036
 0.005 0.000 0.002 0.993
 0.000 0.001 0.989 0.01 
 0.804 0.032 0.135 0.029
 0.119 0.881 0.000 0.000
 0.018 0.002 0.000 0.98 
 0.021 0.923 0.056 0.000
 0.895 0.000 0.000 0.104
 0.028 0.227 0.456 0.29 
 0.232 0.27  0.239 0.259
 0.21  0.3  0.288 0.202

MOTIF M2 O2

letter-probability matrix: alength= 4 w= 14 nsites= 2769 E= 2.5e-2209
 0.27  0.214 0.319 0.197
 0.163 0.335 0.306 0.196
 0.289 0.187 0.274 0.25 
 0.281 0.356 0.363 0.000
 0.000 0.000 0.000 1.000
 0.000 0.000 1.000 0.000
 1.000 0.000 0.000 0.000
 0.015 0.465 0.499 0.021
 0.000 0.000 0.000 1.000
 0.000 1.000 0.000 0.000
 1.000 0.000 0.000 0.000
 0.003 0.366 0.363 0.268
 0.259 0.296 0.175 0.27 
 0.205 0.284 0.33  0.182

MOTIF M3 O3

letter-probability matrix: alength= 4 w= 13 nsites= 2909 E= 1.7e-2265
 0.276 0.217 0.285 0.222
 0.176 0.322 0.295 0.208
 0.287 0.157 0.289 0.267
 0.266 0.364 0.369 0.001
 0.000 0.000 0.000 1.000
 0.000 0.000 1.000 0.000
 1.000 0.000 0.000 0.000
 0.014 0.463 0.499 0.025
 0.000 0.000 0.000 1.000
 0.000 1.000 0.000 0.000
 1.000 0.000 0.000 0.000
 0.004 0.335 0.369 0.292
 0.262 0.307 0.171 0.26 

MOTIF M4 O4

letter-probability matrix: alength= 4 w= 12 nsites= 2633 E= 3.0e-2168
 0.198 0.303 0.289 0.21 
 0.237 0.177 0.311 0.275
 0.289 0.363 0.347 0.001
 0.000 0.000 0.000 1.000
 0.000 0.000 1.000 0.000
 1.000 0.000 0.000 0.000
 0.016 0.476 0.501 0.007
 0.000 0.000 0.000 1.000
 0.000 1.000 0.000 0.000
 1.000 0.000 0.000 0.000
 0.001 0.341 0.378 0.28 
 0.266 0.323 0.168 0.243

MOTIF M5 O5

letter-probability matrix: alength= 4 w= 14 nsites= 4146 E= 4.3e-2045
 0.28  0.204 0.364 0.153
 0.195 0.241 0.451 0.113
 0.078 0.793 0.128 0.001
 0.732 0.000 0.007 0.26 
 0.032 0.04  0.926 0.001
 0.004 0.959 0.037 0.000
 0.517 0.000 0.000 0.483
 0.000 0.026 0.971 0.002
 0.001 0.955 0.031 0.014
 0.252 0.003 0.000 0.745
 0.000 0.113 0.827 0.06 
 0.109 0.46  0.235 0.196
 0.174 0.314 0.21  0.302
 0.207 0.244 0.349 0.2 

MOTIF M6 O6

letter-probability matrix: alength= 4 w= 15 nsites= 124 E= 4.2e-084
 0.032 0.956 0.002 0.01 
 0.001 0.956 0.000 0.043
 0.016 0.983 0.000 0.001
 0.000 1.000 0.000 0.000
 0.843 0.000 0.001 0.156
 0.001 0.851 0.148 0.000
 0.000 0.999 0.001 0.001
 0.000 0.999 0.000 0.000
 0.000 1.000 0.000 0.000
 0.000 1.000 0.000 0.000
 0.999 0.000 0.001 0.000
 0.000 0.658 0.341 0.000
 0.000 0.998 0.000 0.002
 0.009 0.921 0.000 0.07 
 0.003 0.745 0.002 0.25 

MOTIF M7 O7

letter-probability matrix: alength= 4 w= 15 nsites= 5175 E= 3.7e-914
 0.197 0.318 0.307 0.178
 0.179 0.186 0.412 0.223
 0.045 0.369 0.451 0.135
 0.015 0.642 0.178 0.165
 0.007 0.927 0.001 0.064
 0.186 0.809 0.000 0.005
 0.405 0.257 0.108 0.23 
 0.213 0.006 0.652 0.128
 0.01  0.306 0.667 0.017
 0.003 0.749 0.223 0.025
 0.017 0.89  0.000 0.093
 0.002 0.997 0.000 0.000
 0.552 0.002 0.001 0.445
 0.001 0.002 0.996 0.002
 0.042 0.375 0.581 0.002

MOTIF M8 O8

letter-probability matrix: alength= 4 w= 13 nsites= 102 E= 2.3e-061
 0.023 0.043 0.748 0.186
 0.063 0.771 0.166 0.000
 0.000 0.000 0.000 1.000
 0.000 0.000 1.000 0.000
 1.000 0.000 0.000 0.000
 0.000 0.009 0.99  0.001
 0.000 0.000 0.000 1.000
 0.000 1.000 0.000 0.000
 1.000 0.000 0.000 0.000
 0.000 0.947 0.049 0.003
 0.031 0.887 0.000 0.082
 0.84  0.021 0.089 0.05 
 0.146 0.692 0.145 0.017

MOTIF M9 O9

letter-probability matrix: alength= 4 w= 16 nsites= 168 E= 1.0e+040
 0.001 0.662 0.152 0.185
 0.003 0.622 0.003 0.372
 0.02  0.052 0.12  0.808
 0.000 0.814 0.181 0.005
 0.000 0.802 0.000 0.198
 0.008 0.217 0.001 0.774
 0.001 0.914 0.086 0.000
 0.001 0.988 0.000 0.011
 0.001 0.002 0.000 0.997
 0.000 0.852 0.147 0.001
 0.001 0.995 0.000 0.004
 0.02  0.117 0.000 0.863
 0.000 0.774 0.144 0.082
 0.007 0.989 0.000 0.004
 0.191 0.25  0.001 0.558
 0.016 0.643 0.335 0.006

MOTIF M10 O10

letter-probability matrix: alength= 4 w= 14 nsites= 2200 E= 7.3e+177
 0.023 0.854 0.118 0.005
 0.378 0.054 0.006 0.562
 0.000 0.323 0.556 0.121
 0.001 0.824 0.15  0.025
 0.001 0.993 0.000 0.006
 0.315 0.000 0.000 0.685
 0.000 0.369 0.603 0.028
 0.005 0.813 0.174 0.009
 0.005 0.99  0.000 0.005
 0.426 0.000 0.000 0.574
 0.000 0.302 0.696 0.001
 0.016 0.891 0.09  0.003
 0.262 0.371 0.000 0.366
 0.098 0.332 0.41  0.161

MOTIF M11 O11

letter-probability matrix: alength= 4 w= 13 nsites= 400 E= 1.2e-184
 0.071 0.568 0.359 0.002
 0.648 0.009 0.049 0.294
 0.041 0.128 0.831 0.000
 0.691 0.042 0.266 0.001
 0.000 0.999 0.001 0.000
 1.000 0.000 0.000 0.000
 0.000 0.000 1.000 0.000
 0.000 1.000 0.000 0.000
 0.000 0.000 0.000 1.000
 0.000 0.000 1.000 0.000
 0.03  0.000 0.509 0.46 
 0.000 0.009 0.947 0.044
 0.073 0.349 0.36  0.218

MOTIF M12 O12

letter-probability matrix: alength= 4 w= 14 nsites= 230 E= 5.6e-629
 0.265 0.11  0.329 0.296
 0.336 0.116 0.106 0.443
 0.244 0.036 0.006 0.715
 0.26  0.053 0.000 0.686
 0.002 0.003 0.007 0.988
 0.000 0.003 0.000 0.997
 0.000 0.004 0.000 0.996
 0.165 0.001 0.000 0.834
 0.663 0.000 0.000 0.336
 0.997 0.000 0.002 0.000
 1.000 0.000 0.000 0.000
 0.993 0.000 0.007 0.000
 0.81  0.006 0.052 0.133
 0.632 0.009 0.204 0.155

MOTIF M13 O13

letter-probability matrix: alength= 4 w= 12 nsites= 33 E= 4.5e+024
 0.032 0.074 0.853 0.041
 0.815 0.02  0.137 0.027
 0.998 0.001 0.000 0.001
 0.999 0.000 0.000 0.000
 0.946 0.001 0.052 0.000
 0.000 0.997 0.001 0.001
 0.001 0.999 0.000 0.000
 0.998 0.001 0.000 0.001
 0.000 0.999 0.000 0.000
 1.000 0.000 0.000 0.000
 0.008 0.000 0.992 0.000
 0.55  0.213 0.231 0.006

MOTIF M14 O14

letter-probability matrix: alength= 4 w= 15 nsites= 47 E= 2.5e-068
 0.878 0.003 0.079 0.04 
 0.021 0.01  0.97  0.000
 0.947 0.000 0.052 0.001
 0.002 0.008 0.99  0.000
 0.982 0.000 0.017 0.001
 0.001 0.024 0.975 0.000
 0.995 0.000 0.005 0.000
 0.003 0.053 0.944 0.000
 0.98  0.000 0.019 0.000
 0.005 0.01  0.985 0.000
 0.998 0.000 0.002 0.000
 0.013 0.036 0.95  0.000
 0.999 0.000 0.001 0.000
 0.096 0.029 0.876 0.000
 0.872 0.003 0.074 0.052

MOTIF M15 O15

letter-probability matrix: alength= 4 w= 12 nsites= 166 E= 3.4e+026
 0.305 0.018 0.052 0.624
 0.534 0.004 0.002 0.461
 0.991 0.000 0.005 0.004
 0.998 0.000 0.000 0.001
 0.998 0.000 0.000 0.002
 0.977 0.000 0.000 0.023
 0.000 0.006 0.036 0.958
 0.761 0.000 0.236 0.003
 0.99  0.002 0.005 0.003
 0.877 0.013 0.000 0.109
 0.796 0.048 0.011 0.145
 0.662 0.088 0.023 0.228

MOTIF M16 O16

letter-probability matrix: alength= 4 w= 15 nsites= 65 E= 5.8e+028
 0.002 0.62  0.373 0.005
 0.001 0.995 0.001 0.003
 0.315 0.016 0.000 0.668
 0.000 0.471 0.529 0.000
 0.002 0.998 0.000 0.000
 0.288 0.306 0.000 0.406
 0.068 0.014 0.899 0.019
 0.001 0.348 0.608 0.043
 0.109 0.85  0.03  0.01 
 0.001 0.998 0.000 0.001
 0.035 0.000 0.000 0.965
 0.000 0.64  0.316 0.044
 0.024 0.962 0.009 0.004
 0.001 0.997 0.000 0.001
 0.047 0.125 0.000 0.828

MOTIF M17 O17

letter-probability matrix: alength= 4 w= 14 nsites= 3393 E= 2.7e-469
 0.178 0.119 0.536 0.167
 0.034 0.354 0.578 0.034
 0.034 0.889 0.075 0.003
 0.415 0.026 0.002 0.557
 0.000 0.261 0.738 0.001
 0.002 0.863 0.133 0.001
 0.394 0.026 0.000 0.58 
 0.000 0.115 0.79  0.095
 0.007 0.578 0.358 0.057
 0.003 0.995 0.001 0.001
 0.406 0.000 0.000 0.594
 0.000 0.183 0.806 0.011
 0.02  0.636 0.343 0.001
 0.352 0.463 0.005 0.18 

MOTIF M18 O18

letter-probability matrix: alength= 4 w= 17 nsites= 633 E= 3.4e+056
 0.101 0.076 0.628 0.194
 0.009 0.409 0.582 0.000
 0.763 0.000 0.204 0.033
 0.002 0.000 0.996 0.002
 0.004 0.527 0.469 0.000
 0.76  0.007 0.023 0.209
 0.014 0.015 0.964 0.008
 0.117 0.304 0.578 0.001
 0.518 0.002 0.253 0.227
 0.088 0.001 0.911 0.000
 0.001 0.535 0.465 0.000
 0.759 0.000 0.006 0.234
 0.002 0.000 0.998 0.000
 0.008 0.351 0.641 0.000
 0.621 0.233 0.073 0.073
 0.393 0.028 0.536 0.043
 0.062 0.208 0.729 0.001

MOTIF M19 O19

letter-probability matrix: alength= 4 w= 12 nsites= 1110 E= 3.7e-742
 0.396 0.074 0.36  0.17 
 0.285 0.071 0.644 0.000
 0.001 0.997 0.002 0.000
 0.992 0.000 0.000 0.007
 0.000 0.000 1.000 0.000
 0.000 1.000 0.000 0.000
 0.012 0.000 0.000 0.988
 0.000 0.001 0.999 0.000
 0.001 0.569 0.191 0.24 
 0.001 0.944 0.000 0.055
 0.426 0.002 0.001 0.571
 0.001 0.284 0.65  0.066

MOTIF M20 O20

letter-probability matrix: alength= 4 w= 14 nsites= 157 E= 7.8e-059
 0.054 0.837 0.107 0.001
 0.084 0.001 0.001 0.915
 0.000 0.000 1.000 0.000
 0.002 0.000 0.997 0.001
 0.002 0.119 0.878 0.001
 0.003 0.93  0.067 0.000
 0.781 0.005 0.000 0.214
 0.022 0.005 0.971 0.003
 0.083 0.000 0.4  0.517
 0.174 0.000 0.825 0.000
 0.001 0.914 0.085 0.000
 0.325 0.000 0.000 0.675
 0.003 0.000 0.996 0.001
 0.016 0.209 0.736 0.04 

MOTIF M21 O21

letter-probability matrix: alength= 4 w= 13 nsites= 608 E= 1.8e-698
 0.383 0.096 0.184 0.337
 0.382 0.101 0.11  0.407
 0.325 0.148 0.074 0.453
 0.347 0.008 0.028 0.617
 0.076 0.001 0.002 0.921
 0.021 0.001 0.000 0.978
 0.004 0.018 0.000 0.978
 0.354 0.000 0.003 0.642
 0.746 0.001 0.004 0.249
 0.974 0.001 0.002 0.024
 0.987 0.000 0.000 0.013
 0.919 0.002 0.014 0.065
 0.54  0.03  0.202 0.228

MOTIF M22 O22

letter-probability matrix: alength= 4 w= 13 nsites= 13 E= 2.5e+008
 0.038 0.811 0.005 0.145
 0.998 0.001 0.000 0.002
 0.999 0.000 0.000 0.000
 0.999 0.000 0.001 0.000
 0.000 0.006 0.000 0.994
 0.999 0.000 0.001 0.000
 0.19  0.001 0.001 0.808
 0.002 0.001 0.061 0.937
 0.001 0.000 0.000 0.999
 0.962 0.001 0.022 0.015
 0.000 0.128 0.000 0.872
 0.009 0.001 0.004 0.985
 0.007 0.213 0.338 0.443

MOTIF M23 O23

letter-probability matrix: alength= 4 w= 15 nsites= 33 E= 3.2e-010
 0.007 0.001 0.987 0.004
 0.000 0.202 0.798 0.000
 0.995 0.000 0.005 0.001
 0.000 0.000 0.999 0.000
 0.000 0.021 0.978 0.001
 0.001 0.636 0.359 0.003
 0.048 0.94  0.01  0.002
 0.009 0.988 0.003 0.000
 0.098 0.013 0.004 0.885
 0.001 0.000 0.998 0.000
 0.167 0.000 0.833 0.000
 0.058 0.012 0.93  0.000
 0.803 0.000 0.000 0.197
 0.002 0.000 0.997 0.000
 0.009 0.812 0.163 0.016

MOTIF M24 O24

letter-probability matrix: alength= 4 w= 20 nsites= 196 E= 3.7e-055
 0.058 0.162 0.548 0.232
 0.502 0.162 0.244 0.092
 0.015 0.711 0.265 0.01 
 0.648 0.01  0.002 0.341
 0.001 0.726 0.273 0.000
 0.844 0.01  0.001 0.144
 0.000 0.532 0.468 0.000
 0.802 0.111 0.002 0.084
 0.005 0.475 0.478 0.042
 0.625 0.042 0.244 0.09 
 0.002 0.45  0.486 0.061
 0.643 0.174 0.156 0.028
 0.155 0.538 0.108 0.2 
 0.646 0.093 0.109 0.152
 0.004 0.879 0.117 0.000
 0.909 0.059 0.002 0.03 
 0.000 0.678 0.322 0.000
 0.978 0.019 0.000 0.002
 0.098 0.612 0.289 0.001
 0.877 0.02  0.004 0.098

MOTIF M25 O25

letter-probability matrix: alength= 4 w= 12 nsites= 66 E= 1.3e-004
 0.766 0.042 0.187 0.004
 0.773 0.004 0.223 0.000
 0.000 0.000 0.000 1.000
 0.000 0.000 0.994 0.006
 1.000 0.000 0.000 0.000
 0.002 0.978 0.018 0.002
 0.000 0.000 0.000 1.000
 0.000 1.000 0.000 0.000
 0.998 0.002 0.000 0.000
 0.000 0.003 0.4  0.597
 0.044 0.786 0.155 0.015
 0.041 0.944 0.001 0.014

MOTIF M26 O26

letter-probability matrix: alength= 4 w= 12 nsites= 136 E= 1.6e-149
 0.019 0.978 0.002 0.002
 0.664 0.000 0.000 0.336
 0.000 0.001 0.999 0.000
 0.000 0.000 0.000 1.000
 0.000 0.000 1.000 0.000
 1.000 0.000 0.000 0.000
 0.000 0.994 0.005 0.000
 0.000 0.000 0.000 1.000
 0.003 0.997 0.000 0.000
 1.000 0.000 0.000 0.000
 0.002 0.009 0.951 0.038
 0.025 0.074 0.893 0.009

MOTIF M27 O27

letter-probability matrix: alength= 4 w= 14 nsites= 11 E= 8.9e+016
 0.005 0.84  0.02  0.135
 0.773 0.015 0.011 0.201
 0.002 0.972 0.023 0.003
 0.976 0.004 0.002 0.018
 0.308 0.144 0.543 0.004
 0.89  0.065 0.014 0.031
 0.012 0.864 0.061 0.063
 0.056 0.009 0.12  0.815
 0.001 0.987 0.01  0.002
 0.985 0.003 0.002 0.01 
 0.002 0.517 0.48  0.000
 0.98  0.005 0.001 0.015
 0.023 0.957 0.02  0.001
 0.973 0.009 0.002 0.015

MOTIF M28 O28

letter-probability matrix: alength= 4 w= 16 nsites= 25 E= 4.2e-062
 0.405 0.295 0.01  0.289
 0.74  0.000 0.028 0.231
 0.000 0.000 0.003 0.996
 0.016 0.009 0.000 0.975
 0.000 0.000 0.000 1.000
 0.001 0.014 0.000 0.985
 0.000 0.014 0.000 0.986
 0.001 0.000 0.000 0.998
 0.577 0.000 0.001 0.422
 0.999 0.000 0.001 0.000
 1.000 0.000 0.000 0.000
 1.000 0.000 0.000 0.000
 0.999 0.000 0.000 0.000
 0.949 0.000 0.000 0.051
 0.635 0.000 0.365 0.000
 0.748 0.000 0.000 0.251

MOTIF M29 O29

letter-probability matrix: alength= 4 w= 16 nsites= 37 E= 3.1e-010
 0.747 0.199 0.008 0.046
 0.697 0.074 0.054 0.175
 0.012 0.713 0.271 0.003
 0.989 0.000 0.000 0.01 
 0.001 0.008 0.945 0.046
 0.471 0.492 0.000 0.037
 0.002 0.026 0.006 0.966
 0.004 0.075 0.07  0.851
 0.017 0.001 0.005 0.977
 0.036 0.03  0.625 0.31 
 0.216 0.038 0.4  0.346
 0.985 0.004 0.006 0.004
 0.999 0.001 0.000 0.000
 0.995 0.003 0.001 0.001
 0.177 0.599 0.001 0.223
 0.97  0.004 0.007 0.019

MOTIF M30 O30

letter-probability matrix: alength= 4 w= 15 nsites= 24 E= 2.4e+015
 0.31  0.000 0.383 0.307
 0.39  0.008 0.553 0.05 
 0.966 0.002 0.014 0.018
 0.984 0.011 0.003 0.002
 0.558 0.008 0.001 0.433
 0.061 0.003 0.018 0.918
 0.225 0.028 0.027 0.72 
 0.075 0.083 0.007 0.836
 0.119 0.034 0.014 0.833
 0.124 0.042 0.01  0.824
 0.984 0.004 0.003 0.009
 0.962 0.001 0.033 0.004
 0.977 0.001 0.011 0.011
 0.71  0.2  0.015 0.075
 0.805 0.134 0.009 0.052

MOTIF M31 O31

letter-probability matrix: alength= 4 w= 18 nsites= 21 E= 9.8e+007
 0.003 0.441 0.418 0.137
 0.511 0.000 0.002 0.487
 0.004 0.001 0.994 0.001
 0.001 0.994 0.004 0.000
 0.051 0.001 0.000 0.948
 0.001 0.016 0.979 0.004
 0.009 0.856 0.051 0.084
 0.01  0.781 0.073 0.136
 0.027 0.878 0.081 0.014
 0.268 0.028 0.046 0.659
 0.01  0.322 0.644 0.024
 0.046 0.506 0.374 0.074
 0.003 0.582 0.391 0.025
 0.006 0.992 0.002 0.001
 0.669 0.04  0.004 0.286
 0.038 0.042 0.907 0.013
 0.046 0.028 0.721 0.205
 0.017 0.088 0.889 0.006

MOTIF M32 O32

letter-probability matrix: alength= 4 w= 20 nsites= 123 E= 3.8e-016
 0.328 0.001 0.216 0.455
 0.305 0.000 0.325 0.369
 0.627 0.009 0.323 0.041
 0.989 0.001 0.01  0.001
 0.996 0.000 0.000 0.003
 0.83  0.002 0.09  0.078
 0.495 0.003 0.374 0.128
 0.706 0.02  0.205 0.069
 0.738 0.029 0.123 0.11 
 0.596 0.037 0.086 0.281
 0.663 0.23  0.001 0.106
 0.865 0.049 0.015 0.072
 0.691 0.054 0.001 0.255
 0.774 0.091 0.006 0.129
 0.713 0.171 0.051 0.065
 0.713 0.095 0.002 0.19 
 0.473 0.108 0.03  0.39 
 0.746 0.018 0.052 0.184
 0.862 0.129 0.003 0.006
 0.964 0.001 0.009 0.026

MOTIF M33 O33

letter-probability matrix: alength= 4 w= 11 nsites= 1544 E= 1.1e-749
 0.171 0.359 0.321 0.149
 0.412 0.566 0.022 0.000
 0.000 0.000 0.000 1.000
 0.000 0.000 0.997 0.003
 1.000 0.000 0.000 0.000
 0.001 0.002 0.997 0.000
 0.000 0.000 0.000 1.000
 0.000 1.000 0.000 0.000
 1.000 0.000 0.000 0.000
 0.000 0.118 0.362 0.52 
 0.081 0.435 0.341 0.143

MOTIF M34 O34

letter-probability matrix: alength= 4 w= 12 nsites= 157 E= 2.7e-133
 0.27  0.005 0.222 0.503
 0.166 0.038 0.005 0.792
 0.001 0.004 0.000 0.995
 0.946 0.05  0.002 0.002
 0.08  0.011 0.000 0.908
 0.000 0.000 0.000 1.000
 0.000 0.000 0.000 1.000
 0.012 0.000 0.000 0.988
 0.404 0.000 0.021 0.575
 0.999 0.000 0.000 0.000
 0.982 0.000 0.015 0.003
 0.999 0.001 0.000 0.000

MOTIF M35 O35

letter-probability matrix: alength= 4 w= 12 nsites= 663 E= 4.9e-670
 0.028 0.023 0.003 0.946
 0.001 0.001 0.004 0.994
 0.001 0.002 0.000 0.998
 0.237 0.000 0.003 0.76 
 0.599 0.026 0.000 0.374
 0.972 0.000 0.017 0.01 
 0.999 0.000 0.000 0.001
 0.969 0.000 0.000 0.031
 0.549 0.014 0.048 0.389
 0.573 0.052 0.133 0.243
 0.513 0.094 0.094 0.3 
 0.416 0.177 0.09  0.318

MOTIF M36 O36

letter-probability matrix: alength= 4 w= 13 nsites= 326 E= 1.6e+042
 0.214 0.475 0.259 0.052
 0.608 0.000 0.001 0.39 
 0.669 0.002 0.329 0.001
 0.877 0.002 0.121 0.001
 0.008 0.988 0.003 0.002
 0.000 1.000 0.000 0.000
 0.953 0.024 0.000 0.023
 0.000 0.999 0.001 0.000
 0.999 0.000 0.000 0.001
 0.002 0.001 0.997 0.000
 0.553 0.015 0.42  0.012
 0.33  0.128 0.465 0.078
 0.587 0.006 0.196 0.211

MOTIF M37 O37

letter-probability matrix: alength= 4 w= 12 nsites= 976 E= 2.3e+835
 0.425 0.001 0.125 0.449
 0.447 0.016 0.355 0.182
 0.876 0.032 0.057 0.035
 0.993 0.000 0.006 0.001
 0.955 0.001 0.006 0.038
 0.716 0.001 0.046 0.238
 0.012 0.218 0.3  0.47 
 0.979 0.005 0.002 0.014
 0.922 0.058 0.009 0.011
 0.791 0.009 0.007 0.193
 0.401 0.279 0.052 0.268
 0.457 0.131 0.001 0.411

MOTIF M38 O38

letter-probability matrix: alength= 4 w= 12 nsites= 1778 E= 4.5e-874
 0.032 0.226 0.517 0.225
 0.003 0.701 0.277 0.019
 0.004 0.906 0.001 0.088
 0.002 0.998 0.000 0.000
 0.622 0.001 0.000 0.376
 0.000 0.000 0.996 0.003
 0.000 0.41  0.589 0.000
 0.001 0.928 0.065 0.006
 0.002 0.846 0.000 0.152
 0.017 0.982 0.000 0.001
 0.594 0.003 0.004 0.398
 0.002 0.022 0.975 0.001

MOTIF M39 O39

letter-probability matrix: alength= 4 w= 11 nsites= 919 E= 2.0e-814
 0.004 0.849 0.146 0.002
 0.357 0.008 0.001 0.634
 0.013 0.341 0.646 0.000
 0.000 0.000 0.000 1.000
 0.000 0.000 1.000 0.000
 1.000 0.000 0.000 0.000
 0.000 0.306 0.694 0.000
 0.000 0.000 0.000 1.000
 0.000 1.000 0.000 0.000
 1.000 0.000 0.000 0.000
 0.000 0.407 0.544 0.049

MOTIF M40 O40

letter-probability matrix: alength= 4 w= 13 nsites= 17 E= 4.8e+005
 0.894 0.001 0.027 0.078
 0.01  0.01  0.979 0.000
 0.977 0.018 0.005 0.000
 0.000 0.000 0.000 0.999
 0.000 0.000 0.999 0.001
 0.984 0.001 0.002 0.013
 0.006 0.195 0.788 0.012
 0.009 0.906 0.079 0.006
 0.000 0.000 0.000 0.999
 0.000 0.999 0.000 0.000
 0.999 0.000 0.000 0.000
 0.000 0.118 0.041 0.841
 0.049 0.827 0.031 0.092

MOTIF M41 O41

letter-probability matrix: alength= 4 w= 12 nsites= 64 E= 6.7e+033
 0.17  0.309 0.429 0.092
 0.001 0.999 0.001 0.000
 0.989 0.008 0.000 0.002
 0.001 0.993 0.006 0.000
 0.999 0.000 0.000 0.000
 0.003 0.000 0.997 0.001
 0.798 0.091 0.104 0.007
 0.002 0.975 0.023 0.000
 0.994 0.003 0.000 0.003
 0.000 0.992 0.007 0.000
 0.588 0.011 0.000 0.401
 0.003 0.075 0.421 0.502

MOTIF M42 O42

letter-probability matrix: alength= 4 w= 11 nsites= 156 E= 4.0e+015
 0.046 0.176 0.032 0.747
 0.975 0.001 0.02  0.003
 0.006 0.001 0.001 0.992
 0.005 0.000 0.000 0.995
 0.009 0.000 0.001 0.99 
 0.015 0.003 0.001 0.981
 0.031 0.02  0.000 0.95 
 0.982 0.016 0.002 0.000
 0.395 0.002 0.004 0.599
 0.393 0.009 0.004 0.594
 0.318 0.001 0.009 0.673

MOTIF M43 O43

letter-probability matrix: alength= 4 w= 13 nsites= 565 E= 6.1e+699
 0.759 0.012 0.005 0.224
 0.96  0.012 0.005 0.024
 0.867 0.000 0.011 0.122
 0.075 0.18  0.235 0.51 
 0.878 0.036 0.028 0.057
 0.769 0.004 0.086 0.141
 0.749 0.036 0.011 0.204
 0.704 0.026 0.05  0.221
 0.59  0.041 0.09  0.28 
 0.191 0.319 0.064 0.425
 0.86  0.01  0.004 0.126
 0.565 0.024 0.088 0.323
 0.533 0.047 0.026 0.394

MOTIF M44 O44

letter-probability matrix: alength= 4 w= 11 nsites= 9847 E= 7.6e+2516
 0.025 0.598 0.239 0.138
 0.024 0.969 0.000 0.006
 0.48  0.000 0.005 0.515
 0.000 0.273 0.665 0.062
 0.001 0.823 0.142 0.034
 0.109 0.707 0.000 0.184
 0.001 0.999 0.000 0.000
 0.523 0.000 0.000 0.476
 0.000 0.212 0.783 0.004
 0.053 0.708 0.235 0.004
 0.18  0.611 0.002 0.207

MOTIF M45 O45

letter-probability matrix: alength= 4 w= 13 nsites= 3118 E= 8.5e+296
 0.034 0.497 0.348 0.121
 0.016 0.886 0.002 0.096
 0.281 0.17  0.006 0.543
 0.000 0.559 0.435 0.007
 0.008 0.987 0.005 0.000
 0.433 0.277 0.001 0.289
 0.159 0.021 0.598 0.221
 0.01  0.402 0.554 0.033
 0.000 0.907 0.039 0.054
 0.061 0.754 0.000 0.185
 0.003 0.997 0.000 0.000
 0.547 0.000 0.000 0.453
 0.000 0.02  0.979 0.001

MOTIF M46 O46

letter-probability matrix: alength= 4 w= 12 nsites= 2008 E= 2.3e-421
 0.000 1.000 0.000 0.000
 0.837 0.000 0.000 0.162
 0.000 0.000 1.000 0.000
 0.000 0.999 0.000 0.000
 0.172 0.000 0.000 0.828
 0.000 0.029 0.96  0.011
 0.001 0.71  0.047 0.242
 0.057 0.358 0.000 0.584
 0.032 0.136 0.346 0.486
 0.000 0.645 0.266 0.088
 0.019 0.92  0.000 0.061
 0.354 0.261 0.000 0.385

MOTIF M47 O47

letter-probability matrix: alength= 4 w= 13 nsites= 406 E= 2.8e+318
 0.266 0.03  0.109 0.595
 0.003 0.731 0.26  0.006
 0.374 0.000 0.000 0.626
 0.006 0.002 0.992 0.000
 0.923 0.011 0.018 0.048
 0.188 0.188 0.587 0.037
 0.358 0.078 0.062 0.501
 0.024 0.925 0.045 0.005
 0.963 0.000 0.000 0.037
 0.009 0.125 0.858 0.008
 0.721 0.032 0.179 0.068
 0.548 0.235 0.217 0.000
 0.856 0.011 0.054 0.079

MOTIF M48 O48

letter-probability matrix: alength= 4 w= 14 nsites= 699 E= 1.6e-411
 0.005 0.523 0.466 0.007
 0.059 0.61  0.238 0.093
 0.000 0.999 0.001 0.000
 0.847 0.007 0.001 0.146
 0.000 0.146 0.853 0.000
 0.624 0.000 0.271 0.104
 0.002 0.007 0.97  0.021
 0.003 0.377 0.557 0.063
 0.007 0.964 0.029 0.000
 0.024 0.975 0.000 0.001
 0.485 0.000 0.001 0.513
 0.000 0.001 0.999 0.000
 0.043 0.02  0.919 0.017
 0.088 0.319 0.585 0.007

MOTIF M49 O49

letter-probability matrix: alength= 4 w= 14 nsites= 1200 E= 5.0e-312
 0.001 0.998 0.002 0.000
 0.511 0.000 0.000 0.489
 0.000 0.011 0.988 0.001
 0.000 0.506 0.493 0.000
 0.001 0.999 0.000 0.001
 0.184 0.4  0.000 0.415
 0.001 0.592 0.32  0.087
 0.306 0.049 0.121 0.524
 0.005 0.286 0.644 0.065
 0.000 0.778 0.216 0.005
 0.000 0.994 0.000 0.006
 0.08  0.002 0.000 0.918
 0.000 0.51  0.485 0.004
 0.056 0.709 0.079 0.157

MOTIF M50 O50

letter-probability matrix: alength= 4 w= 14 nsites= 181 E= 1.2e-041
 0.000 0.961 0.039 0.000
 0.439 0.046 0.000 0.514
 0.000 0.762 0.237 0.001
 0.001 0.998 0.001 0.000
 0.000 1.000 0.000 0.000
 0.327 0.023 0.000 0.65 
 0.023 0.004 0.917 0.056
 0.004 0.227 0.756 0.012
 0.024 0.939 0.015 0.022
 0.000 0.979 0.001 0.02 
 0.116 0.596 0.000 0.288
 0.000 1.000 0.000 0.000
 0.909 0.000 0.000 0.091
 0.000 0.18  0.82  0.000

MOTIF M51 O51

letter-probability matrix: alength= 4 w= 15 nsites= 2251 E= 3.7e+531
 0.01  0.596 0.366 0.029
 0.001 0.996 0.002 0.001
 0.47  0.000 0.000 0.529
 0.000 0.092 0.905 0.003
 0.001 0.601 0.394 0.005
 0.009 0.971 0.001 0.019
 0.132 0.602 0.001 0.266
 0.146 0.432 0.203 0.219
 0.147 0.304 0.36  0.189
 0.252 0.093 0.442 0.213
 0.025 0.424 0.543 0.008
 0.006 0.895 0.029 0.07 
 0.084 0.81  0.000 0.106
 0.002 0.997 0.000 0.000
 0.517 0.176 0.002 0.305

MOTIF M52 O52

letter-probability matrix: alength= 4 w= 17 nsites= 265 E= 1.2e-186
 0.017 0.25  0.593 0.141
 0.005 0.946 0.049 0.000
 0.577 0.101 0.013 0.309
 0.194 0.000 0.805 0.000
 0.196 0.001 0.802 0.000
 0.105 0.054 0.84  0.000
 0.122 0.698 0.168 0.012
 0.216 0.513 0.046 0.224
 0.05  0.718 0.232 0.000
 0.003 0.991 0.000 0.005
 0.601 0.000 0.006 0.393
 0.000 0.001 0.999 0.000
 0.000 0.003 0.995 0.002
 0.001 0.458 0.541 0.000
 0.478 0.000 0.001 0.521
 0.000 0.004 0.995 0.000
 0.001 0.304 0.687 0.008

MOTIF M53 O53

letter-probability matrix: alength= 4 w= 16 nsites= 18 E= 1.3e+002
 0.296 0.007 0.004 0.693
 0.087 0.332 0.355 0.225
 0.924 0.012 0.001 0.062
 0.002 0.003 0.001 0.994
 0.001 0.006 0.001 0.993
 0.074 0.013 0.022 0.891
 0.419 0.007 0.008 0.566
 0.808 0.006 0.01  0.177
 0.953 0.004 0.017 0.026
 0.594 0.148 0.004 0.254
 0.929 0.02  0.005 0.046
 0.044 0.005 0.002 0.948
 0.102 0.027 0.156 0.715
 0.806 0.008 0.016 0.171
 0.997 0.001 0.001 0.001
 0.991 0.001 0.001 0.008

MOTIF M54 O54

letter-probability matrix: alength= 4 w= 16 nsites= 13 E= 2.9e+008
 0.052 0.03  0.001 0.917
 0.75  0.08  0.016 0.154
 0.003 0.003 0.001 0.993
 0.061 0.001 0.001 0.936
 0.002 0.002 0.012 0.985
 0.229 0.044 0.014 0.712
 0.1  0.005 0.01  0.884
 0.23  0.076 0.022 0.672
 0.351 0.004 0.014 0.63 
 0.901 0.061 0.028 0.01 
 0.969 0.003 0.026 0.002
 0.976 0.021 0.002 0.001
 0.917 0.001 0.067 0.015
 0.601 0.009 0.376 0.014
 0.701 0.017 0.006 0.276
 0.353 0.122 0.081 0.444

MOTIF M55 O55

letter-probability matrix: alength= 4 w= 17 nsites= 227 E= 7.9e-131
 0.259 0.18  0.359 0.202
 0.009 0.742 0.248 0.001
 0.599 0.372 0.000 0.028
 0.000 0.969 0.031 0.000
 0.635 0.000 0.000 0.364
 0.000 0.027 0.97  0.004
 0.069 0.919 0.011 0.001
 0.03  0.006 0.004 0.96 
 0.021 0.043 0.93  0.006
 0.064 0.681 0.25  0.004
 0.173 0.318 0.102 0.407
 0.002 0.751 0.246 0.002
 0.651 0.153 0.018 0.178
 0.001 0.89  0.109 0.000
 0.842 0.000 0.000 0.157
 0.000 0.003 0.996 0.001
 0.487 0.446 0.051 0.017

MOTIF M56 O56

letter-probability matrix: alength= 4 w= 17 nsites= 486 E= 4.7e-765
 0.283 0.115 0.017 0.586
 0.188 0.019 0.001 0.792
 0.019 0.001 0.005 0.974
 0.072 0.028 0.001 0.899
 0.152 0.014 0.000 0.833
 0.245 0.004 0.011 0.74 
 0.647 0.003 0.001 0.349
 0.931 0.016 0.003 0.051
 0.977 0.001 0.002 0.02 
 0.796 0.002 0.133 0.069
 0.661 0.007 0.165 0.167
 0.297 0.056 0.415 0.232
 0.627 0.02  0.05  0.304
 0.267 0.355 0.291 0.087
 0.592 0.116 0.002 0.29 
 0.456 0.077 0.105 0.362
 0.511 0.002 0.000 0.487

MOTIF M57 O57

letter-probability matrix: alength= 4 w= 18 nsites= 438 E= 1.3e-669
 0.067 0.207 0.000 0.726
 0.13  0.015 0.005 0.851
 0.068 0.026 0.101 0.805
 0.018 0.107 0.031 0.844
 0.05  0.035 0.022 0.893
 0.215 0.009 0.043 0.733
 0.571 0.112 0.093 0.225
 0.893 0.016 0.003 0.088
 0.797 0.000 0.201 0.001
 0.917 0.012 0.006 0.065
 0.768 0.003 0.115 0.114
 0.603 0.04  0.087 0.27 
 0.587 0.002 0.091 0.32 
 0.469 0.054 0.222 0.255
 0.611 0.133 0.232 0.024
 0.78  0.1  0.003 0.117
 0.641 0.03  0.001 0.327
 0.594 0.001 0.007 0.398

MOTIF M58 O58

letter-probability matrix: alength= 4 w= 18 nsites= 12 E= 6.2e-010
 0.972 0.026 0.000 0.001
 0.994 0.005 0.000 0.001
 0.006 0.009 0.014 0.972
 0.03  0.027 0.941 0.002
 0.085 0.002 0.002 0.911
 0.604 0.146 0.001 0.249
 0.002 0.001 0.001 0.996
 0.002 0.006 0.106 0.886
 0.015 0.022 0.002 0.961
 0.011 0.03  0.723 0.236
 0.953 0.002 0.009 0.036
 0.936 0.002 0.004 0.058
 0.98  0.003 0.002 0.015
 0.04  0.000 0.052 0.907
 0.783 0.002 0.215 0.000
 0.996 0.000 0.000 0.004
 0.928 0.001 0.049 0.021
 0.824 0.001 0.136 0.039

MOTIF M59 O59

letter-probability matrix: alength= 4 w= 20 nsites= 13 E= 9.6e-024
 0.529 0.000 0.000 0.471
 0.469 0.009 0.000 0.521
 0.867 0.000 0.007 0.126
 0.000 0.000 0.000 1.000
 0.005 0.008 0.000 0.987
 0.013 0.891 0.005 0.091
 0.001 0.002 0.05  0.947
 0.057 0.004 0.002 0.937
 0.002 0.001 0.002 0.996
 0.035 0.006 0.019 0.94 
 0.005 0.006 0.001 0.988
 0.031 0.001 0.001 0.968
 0.471 0.000 0.06  0.469
 0.983 0.004 0.012 0.001
 0.533 0.005 0.46  0.002
 0.998 0.000 0.002 0.000
 0.988 0.000 0.000 0.011
 0.993 0.003 0.003 0.000
 0.568 0.002 0.004 0.425
 0.864 0.007 0.104 0.025

MOTIF M60 O60

letter-probability matrix: alength= 4 w= 20 nsites= 18 E= 1.0e-025
 0.085 0.004 0.002 0.908
 0.341 0.652 0.003 0.003
 0.875 0.003 0.000 0.121
 0.003 0.000 0.001 0.995
 0.000 0.000 0.000 0.999
 0.001 0.011 0.001 0.987
 0.02  0.017 0.002 0.961
 0.12  0.017 0.004 0.859
 0.614 0.002 0.002 0.382
 0.964 0.003 0.002 0.031
 0.957 0.034 0.007 0.002
 0.873 0.001 0.024 0.101
 0.438 0.473 0.07  0.019
 0.028 0.849 0.08  0.043
 0.486 0.472 0.04  0.002
 0.952 0.019 0.029 0.000
 0.901 0.001 0.097 0.001
 0.795 0.202 0.002 0.001
 0.395 0.000 0.000 0.604
 0.505 0.001 0.085 0.409

MOTIF M61 O61

letter-probability matrix: alength= 4 w= 19 nsites= 736 E= 1.8e-818
 0.173 0.171 0.065 0.59 
 0.185 0.248 0.037 0.53 
 0.101 0.176 0.013 0.709
 0.001 0.152 0.088 0.759
 0.064 0.231 0.081 0.624
 0.135 0.153 0.088 0.625
 0.095 0.122 0.008 0.775
 0.247 0.06  0.025 0.668
 0.572 0.024 0.058 0.346
 0.837 0.004 0.072 0.088
 0.904 0.008 0.076 0.012
 0.919 0.003 0.03  0.047
 0.729 0.013 0.108 0.15 
 0.628 0.082 0.072 0.218
 0.61  0.004 0.036 0.351
 0.423 0.076 0.205 0.295
 0.659 0.009 0.082 0.25 
 0.731 0.178 0.021 0.07 
 0.636 0.003 0.008 0.353

MOTIF M62 O62

letter-probability matrix: alength= 4 w= 20 nsites= 135 E= 5.6e-051
 0.917 0.006 0.034 0.043
 0.686 0.021 0.019 0.274
 0.887 0.003 0.044 0.066
 0.506 0.017 0.032 0.445
 0.531 0.249 0.006 0.215
 0.732 0.000 0.042 0.226
 0.162 0.000 0.009 0.829
 0.373 0.072 0.169 0.387
 0.629 0.047 0.009 0.315
 0.542 0.207 0.079 0.173
 0.792 0.036 0.081 0.091
 0.696 0.049 0.11  0.146
 0.803 0.007 0.043 0.147
 0.27  0.281 0.092 0.358
 0.268 0.312 0.044 0.376
 0.578 0.014 0.001 0.407
 0.153 0.003 0.001 0.843
 0.008 0.031 0.001 0.961
 0.184 0.46  0.002 0.354
 0.537 0.018 0.002 0.443

MOTIF M63 O63

letter-probability matrix: alength= 4 w= 20 nsites= 45 E= 2.4e-010
 0.759 0.002 0.004 0.235
 0.86  0.007 0.132 0.002
 0.934 0.000 0.064 0.002
 0.309 0.598 0.035 0.057
 0.918 0.001 0.014 0.067
 0.582 0.076 0.279 0.063
 0.423 0.333 0.03  0.214
 0.716 0.061 0.016 0.206
 0.039 0.457 0.141 0.363
 0.885 0.01  0.003 0.102
 0.027 0.042 0.021 0.91 
 0.033 0.001 0.089 0.877
 0.018 0.061 0.019 0.901
 0.092 0.6  0.005 0.303
 0.186 0.38  0.009 0.425
 0.006 0.004 0.001 0.989
 0.000 0.182 0.005 0.812
 0.027 0.527 0.000 0.445
 0.053 0.215 0.006 0.726
 0.23  0.438 0.258 0.075

MOTIF M64 O64

letter-probability matrix: alength= 4 w= 21 nsites= 203 E= 1.5e-403
 0.452 0.092 0.035 0.421
 0.002 0.01  0.001 0.988
 0.000 0.003 0.000 0.996
 0.001 0.000 0.085 0.913
 0.308 0.089 0.043 0.56 
 0.475 0.205 0.000 0.32 
 0.491 0.001 0.03  0.478
 0.671 0.000 0.115 0.214
 0.807 0.023 0.163 0.007
 0.858 0.003 0.118 0.021
 0.699 0.23  0.012 0.059
 0.82  0.034 0.000 0.146
 0.344 0.073 0.029 0.554
 0.708 0.002 0.099 0.191
 0.441 0.109 0.001 0.449
 0.401 0.045 0.15  0.403
 0.454 0.004 0.000 0.542
 0.339 0.000 0.014 0.647
 0.506 0.001 0.028 0.466
 0.441 0.054 0.016 0.489
 0.659 0.002 0.002 0.337

MOTIF M65 O65

letter-probability matrix: alength= 4 w= 11 nsites= 16 E= 8.1e+037
 0.761 0.03  0.063 0.146
 0.997 0.000 0.001 0.001
 0.999 0.000 0.000 0.000
 0.993 0.000 0.001 0.007
 0.006 0.256 0.002 0.736
 0.947 0.000 0.016 0.037
 0.031 0.005 0.93  0.033
 0.103 0.896 0.001 0.001
 0.515 0.001 0.000 0.484
 0.343 0.002 0.644 0.011
 0.299 0.218 0.016 0.468

MOTIF M66 O66

letter-probability matrix: alength= 4 w= 13 nsites= 137 E= 8.3e+051
 0.181 0.651 0.15  0.018
 0.779 0.003 0.009 0.209
 0.036 0.000 0.847 0.117
 0.047 0.051 0.901 0.001
 0.945 0.000 0.054 0.000
 0.95  0.000 0.049 0.000
 0.78  0.004 0.216 0.000
 0.000 0.000 0.000 0.999
 0.002 0.001 0.984 0.014
 0.848 0.098 0.014 0.04 
 0.269 0.348 0.186 0.197
 0.005 0.04  0.001 0.954
 0.056 0.736 0.002 0.206

MOTIF M67 O67

letter-probability matrix: alength= 4 w= 11 nsites= 64 E= 1.2e+053
 0.984 0.006 0.003 0.008
 1.000 0.000 0.000 0.000
 0.999 0.000 0.000 0.000
 0.995 0.000 0.003 0.002
 0.000 0.905 0.013 0.082
 0.999 0.000 0.000 0.000
 0.999 0.000 0.001 0.000
 0.999 0.000 0.000 0.000
 0.98  0.001 0.017 0.001
 0.187 0.804 0.004 0.005
 0.649 0.206 0.000 0.144

MOTIF M68 O68

letter-probability matrix: alength= 4 w= 12 nsites= 1187 E= 8.4e+367
 0.318 0.229 0.28  0.172
 0.158 0.358 0.308 0.176
 0.163 0.805 0.03  0.001
 0.877 0.008 0.000 0.114
 0.104 0.606 0.291 0.000
 0.987 0.012 0.000 0.001
 0.000 0.002 0.34  0.658
 0.000 0.063 0.22  0.716
 0.000 0.953 0.002 0.045
 0.000 0.994 0.000 0.005
 0.465 0.000 0.000 0.535
 0.002 0.005 0.981 0.012

MOTIF M69 O69

letter-probability matrix: alength= 4 w= 13 nsites= 123 E= 5.9e-115
 0.000 0.644 0.355 0.001
 0.000 0.995 0.004 0.001
 0.000 1.000 0.000 0.000
 0.972 0.000 0.000 0.027
 0.003 0.002 0.991 0.004
 0.005 0.000 0.992 0.003
 0.001 0.003 0.996 0.000
 0.009 0.929 0.061 0.002
 0.000 0.999 0.001 0.000
 0.297 0.000 0.000 0.703
 0.006 0.002 0.991 0.000
 0.102 0.003 0.895 0.001
 0.000 0.066 0.933 0.000

MOTIF M70 O70

letter-probability matrix: alength= 4 w= 13 nsites= 14 E= 1.9e+020
 0.482 0.011 0.407 0.101
 0.002 0.789 0.064 0.145
 0.993 0.001 0.000 0.005
 0.002 0.000 0.002 0.996
 0.002 0.000 0.001 0.997
 0.001 0.001 0.000 0.998
 0.001 0.002 0.005 0.992
 0.07  0.371 0.056 0.503
 0.257 0.687 0.001 0.056
 0.894 0.021 0.000 0.085
 0.785 0.022 0.188 0.005
 0.985 0.001 0.008 0.006
 0.114 0.004 0.781 0.101

MOTIF M71 O71

letter-probability matrix: alength= 4 w= 10 nsites= 162 E= 3.7e+099
 0.452 0.004 0.000 0.544
 0.861 0.000 0.002 0.137
 0.752 0.001 0.002 0.245
 0.962 0.000 0.005 0.033
 0.998 0.000 0.000 0.002
 0.996 0.000 0.000 0.004
 0.000 0.001 0.004 0.995
 0.987 0.000 0.006 0.007
 0.95  0.041 0.001 0.008
 0.725 0.001 0.000 0.273

MOTIF M72 O72

letter-probability matrix: alength= 4 w= 11 nsites= 288 E= 1.7e+214
 0.904 0.001 0.006 0.089
 0.979 0.000 0.009 0.012
 0.888 0.000 0.001 0.111
 0.75  0.001 0.001 0.249
 0.591 0.005 0.02  0.384
 0.042 0.000 0.012 0.946
 0.614 0.005 0.113 0.267
 0.872 0.001 0.000 0.127
 0.98  0.009 0.001 0.01 
 0.844 0.026 0.001 0.13 
 0.547 0.074 0.009 0.37 

MOTIF M73 O73

letter-probability matrix: alength= 4 w= 11 nsites= 164 E= 3.8e-084
 0.408 0.001 0.003 0.588
 0.001 0.503 0.05  0.447
 0.955 0.024 0.000 0.02 
 0.000 0.000 0.000 0.999
 0.000 0.000 0.000 1.000
 0.000 0.000 0.000 1.000
 0.03  0.008 0.001 0.962
 0.306 0.001 0.001 0.692
 0.999 0.000 0.001 0.001
 0.999 0.000 0.000 0.000
 0.998 0.000 0.001 0.001

MOTIF M74 O74

letter-probability matrix: alength= 4 w= 11 nsites= 144 E= 3.9e+251
 0.576 0.000 0.021 0.403
 0.005 0.006 0.953 0.036
 0.549 0.003 0.446 0.001
 0.614 0.053 0.333 0.000
 0.939 0.02  0.035 0.006
 0.607 0.337 0.052 0.004
 0.696 0.171 0.091 0.042
 0.009 0.984 0.005 0.002
 0.962 0.000 0.000 0.038
 0.018 0.002 0.959 0.02 
 0.28  0.493 0.144 0.083

MOTIF M75 O75

letter-probability matrix: alength= 4 w= 12 nsites= 387 E= 3.0e-261
 0.343 0.575 0.08  0.002
 0.000 0.000 0.000 1.000
 0.038 0.000 0.961 0.001
 1.000 0.000 0.000 0.000
 0.157 0.031 0.806 0.006
 0.002 0.001 0.001 0.997
 0.002 0.998 0.000 0.000
 0.999 0.001 0.000 0.000
 0.000 0.987 0.012 0.000
 0.403 0.000 0.000 0.597
 0.000 0.009 0.941 0.049
 0.099 0.109 0.567 0.224

MOTIF M76 O76

letter-probability matrix: alength= 4 w= 11 nsites= 1382 E= 6.9e+991
 0.206 0.654 0.139 0.001
 0.552 0.229 0.000 0.219
 0.001 0.002 0.048 0.95 
 0.000 0.056 0.133 0.811
 0.000 0.717 0.012 0.271
 0.000 0.999 0.000 0.001
 0.529 0.005 0.000 0.466
 0.03  0.26  0.71  0.000
 0.874 0.000 0.077 0.049
 0.14  0.003 0.856 0.002
 0.367 0.231 0.327 0.074

MOTIF M77 O77

letter-probability matrix: alength= 4 w= 11 nsites= 36 E= 5.6e+023
 0.549 0.004 0.424 0.022
 0.033 0.006 0.003 0.958
 0.786 0.000 0.195 0.019
 0.000 0.002 0.000 0.998
 0.000 0.001 0.003 0.996
 0.001 0.002 0.000 0.997
 0.000 0.001 0.000 0.999
 0.000 0.002 0.000 0.998
 0.049 0.943 0.006 0.002
 0.127 0.866 0.000 0.007
 0.998 0.000 0.000 0.002

MOTIF M78 O78

letter-probability matrix: alength= 4 w= 12 nsites= 1017 E= 9.1e-111
 0.004 0.614 0.379 0.004
 0.647 0.001 0.032 0.319
 0.000 0.000 0.999 0.001
 0.000 0.029 0.97  0.001
 0.000 0.602 0.398 0.000
 0.307 0.000 0.000 0.693
 0.000 0.000 1.000 0.000
 0.024 0.000 0.941 0.035
 0.012 0.000 0.988 0.000
 0.002 0.198 0.799 0.001
 0.003 0.919 0.078 0.000
 0.451 0.313 0.000 0.236

MOTIF M79 O79

letter-probability matrix: alength= 4 w= 11 nsites= 893 E= 3.5e+1089
 0.405 0.000 0.276 0.319
 0.555 0.009 0.352 0.084
 0.991 0.004 0.004 0.001
 0.991 0.001 0.005 0.004
 0.721 0.000 0.059 0.219
 0.057 0.175 0.242 0.526
 0.914 0.015 0.017 0.053
 0.899 0.08  0.016 0.005
 0.824 0.011 0.002 0.163
 0.305 0.392 0.016 0.287
 0.434 0.027 0.000 0.538

MOTIF M80 O80

letter-probability matrix: alength= 4 w= 12 nsites= 72 E= 7.4e-073
 0.678 0.007 0.314 0.001
 0.998 0.001 0.001 0.000
 0.996 0.000 0.003 0.001
 0.001 0.000 0.000 0.999
 0.000 0.000 1.000 0.000
 0.999 0.001 0.000 0.000
 0.186 0.127 0.097 0.59 
 0.000 0.000 0.000 1.000
 0.000 1.000 0.000 0.000
 0.999 0.000 0.000 0.000
 0.001 0.026 0.001 0.972
 0.002 0.001 0.147 0.849

MOTIF M81 O81

letter-probability matrix: alength= 4 w= 12 nsites= 324 E= 4.0e-156
 0.159 0.417 0.418 0.006
 0.836 0.000 0.142 0.022
 0.327 0.004 0.668 0.000
 0.818 0.024 0.157 0.000
 0.000 0.000 0.000 1.000
 0.000 0.000 1.000 0.000
 1.000 0.000 0.000 0.000
 0.006 0.834 0.159 0.001
 0.000 0.000 0.000 1.000
 0.000 1.000 0.000 0.000
 1.000 0.000 0.000 0.000
 0.000 0.034 0.618 0.348

MOTIF M82 O82

letter-probability matrix: alength= 4 w= 14 nsites= 73 E= 3.6e+033
 0.9  0.002 0.095 0.004
 0.231 0.766 0.003 0.000
 0.995 0.003 0.000 0.002
 0.004 0.072 0.049 0.874
 0.005 0.017 0.009 0.969
 0.001 0.768 0.075 0.156
 0.006 0.462 0.001 0.532
 0.02  0.053 0.001 0.926
 0.000 0.02  0.192 0.788
 0.004 0.635 0.013 0.348
 0.007 0.977 0.000 0.015
 0.441 0.000 0.000 0.558
 0.009 0.011 0.951 0.029
 0.276 0.14  0.426 0.159

MOTIF M83 O83

letter-probability matrix: alength= 4 w= 14 nsites= 46 E= 3.3e+042
 0.006 0.329 0.015 0.651
 0.001 0.948 0.000 0.052
 0.031 0.000 0.000 0.969
 0.000 0.000 0.998 0.002
 0.02  0.001 0.958 0.021
 0.281 0.009 0.688 0.022
 0.565 0.059 0.324 0.053
 0.737 0.115 0.106 0.042
 0.652 0.007 0.266 0.075
 0.649 0.001 0.315 0.035
 0.973 0.003 0.024 0.000
 0.989 0.001 0.009 0.001
 0.465 0.05  0.019 0.466
 0.705 0.003 0.15  0.142

MOTIF M84 O84

letter-probability matrix: alength= 4 w= 12 nsites= 468 E= 5.2e-234
 0.008 0.929 0.063 0.000
 0.000 1.000 0.000 0.000
 0.924 0.000 0.000 0.076
 0.000 0.000 0.999 0.000
 0.000 0.883 0.117 0.000
 0.012 0.97  0.000 0.018
 0.000 0.999 0.000 0.001
 0.327 0.055 0.000 0.619
 0.000 0.001 0.991 0.008
 0.000 0.688 0.298 0.014
 0.000 0.995 0.000 0.004
 0.005 0.643 0.000 0.352

MOTIF M85 O85

letter-probability matrix: alength= 4 w= 12 nsites= 394 E= 1.9e-100
 0.000 0.984 0.013 0.003
 0.000 0.997 0.000 0.003
 0.222 0.000 0.000 0.778
 0.000 0.396 0.597 0.007
 0.000 0.971 0.022 0.006
 0.001 0.829 0.000 0.17 
 0.003 0.995 0.000 0.002
 0.000 1.000 0.000 0.000
 0.969 0.000 0.000 0.031
 0.000 0.003 0.996 0.000
 0.000 0.551 0.448 0.000
 0.2  0.761 0.026 0.013

MOTIF M86 O86

letter-probability matrix: alength= 4 w= 15 nsites= 10 E= 2.4e+004
 0.263 0.001 0.712 0.024
 0.125 0.719 0.15  0.006
 0.001 0.000 0.000 0.999
 0.001 0.215 0.776 0.009
 0.028 0.022 0.001 0.949
 0.046 0.517 0.007 0.43 
 0.87  0.007 0.002 0.121
 0.074 0.002 0.001 0.923
 0.006 0.003 0.000 0.992
 0.001 0.003 0.000 0.995
 0.001 0.000 0.003 0.996
 0.993 0.001 0.001 0.005
 0.999 0.000 0.000 0.000
 0.92  0.003 0.076 0.001
 0.981 0.007 0.009 0.004

MOTIF M87 O87

letter-probability matrix: alength= 4 w= 13 nsites= 61 E= 1.2e-005
 0.968 0.005 0.012 0.016
 0.993 0.001 0.003 0.003
 0.427 0.000 0.001 0.572
 0.113 0.000 0.012 0.876
 0.001 0.001 0.065 0.933
 0.349 0.61  0.021 0.02 
 0.428 0.004 0.001 0.568
 0.015 0.021 0.000 0.964
 0.001 0.002 0.000 0.996
 0.000 0.001 0.005 0.995
 0.001 0.861 0.001 0.138
 0.037 0.884 0.000 0.079
 0.028 0.000 0.000 0.972

MOTIF M88 O88

letter-probability matrix: alength= 4 w= 12 nsites= 428 E= 6.0e-209
 0.000 0.88  0.119 0.001
 0.182 0.716 0.000 0.102
 0.000 0.998 0.001 0.000
 0.994 0.000 0.000 0.006
 0.000 0.000 1.000 0.000
 0.031 0.021 0.947 0.001
 0.003 0.447 0.549 0.000
 0.118 0.877 0.001 0.004
 0.000 0.999 0.001 0.000
 0.912 0.000 0.000 0.088
 0.000 0.000 0.999 0.000
 0.05  0.586 0.363 0.001

MOTIF M89 O89

letter-probability matrix: alength= 4 w= 12 nsites= 449 E= 7.5e+187
 0.001 0.35  0.061 0.588
 0.000 0.974 0.026 0.000
 0.409 0.000 0.000 0.591
 0.000 0.043 0.956 0.000
 0.765 0.001 0.187 0.047
 0.126 0.001 0.811 0.062
 0.011 0.479 0.508 0.002
 0.151 0.685 0.002 0.162
 0.005 0.993 0.002 0.001
 0.967 0.000 0.000 0.033
 0.031 0.023 0.946 0.000
 0.609 0.167 0.217 0.008

MOTIF M90 O90

letter-probability matrix: alength= 4 w= 14 nsites= 247 E= 2.8e-211
 0.001 0.156 0.531 0.312
 0.004 0.975 0.017 0.003
 0.000 0.999 0.000 0.000
 0.55  0.001 0.000 0.449
 0.000 0.000 0.997 0.002
 0.031 0.001 0.968 0.000
 0.125 0.238 0.637 0.000
 0.932 0.000 0.043 0.024
 0.000 0.007 0.993 0.000
 0.000 0.896 0.103 0.000
 0.443 0.001 0.000 0.556
 0.000 0.001 0.975 0.025
 0.000 0.963 0.036 0.000
 0.09  0.222 0.000 0.688

MOTIF M91 O91

letter-probability matrix: alength= 4 w= 12 nsites= 152 E= 1.7e-059
 0.000 0.858 0.14  0.001
 0.000 0.995 0.003 0.002
 0.037 0.000 0.000 0.963
 0.000 0.003 0.996 0.001
 0.000 0.445 0.554 0.001
 0.009 0.975 0.015 0.001
 0.728 0.000 0.003 0.269
 0.000 0.000 0.997 0.002
 0.001 0.571 0.427 0.000
 0.002 0.993 0.006 0.000
 0.739 0.000 0.000 0.26 
 0.000 0.001 0.999 0.000

MOTIF M92 O92

letter-probability matrix: alength= 4 w= 14 nsites= 957 E= 1.3e-747
 0.219 0.317 0.387 0.077
 0.001 0.985 0.014 0.000
 0.768 0.000 0.000 0.232
 0.000 0.002 0.998 0.000
 0.000 1.000 0.000 0.000
 0.469 0.000 0.000 0.531
 0.000 0.076 0.924 0.000
 0.000 0.979 0.005 0.016
 0.169 0.003 0.001 0.828
 0.001 0.038 0.891 0.071
 0.001 0.799 0.002 0.197
 0.007 0.225 0.022 0.746
 0.029 0.284 0.274 0.413
 0.009 0.593 0.233 0.165

MOTIF M93 O93

letter-probability matrix: alength= 4 w= 13 nsites= 69 E= 2.3e+006
 0.002 0.983 0.013 0.002
 0.009 0.003 0.001 0.988
 0.000 0.507 0.492 0.001
 0.001 0.992 0.007 0.001
 0.001 0.999 0.000 0.000
 0.883 0.011 0.001 0.105
 0.005 0.006 0.988 0.002
 0.003 0.985 0.01  0.001
 0.017 0.014 0.000 0.969
 0.000 0.128 0.725 0.148
 0.000 0.994 0.003 0.002
 0.008 0.918 0.000 0.074
 0.471 0.055 0.003 0.471

MOTIF M94 O94

letter-probability matrix: alength= 4 w= 16 nsites= 45 E= 3.6e-013
 0.014 0.183 0.027 0.776
 0.001 0.018 0.003 0.978
 0.011 0.07  0.001 0.918
 0.02  0.19  0.000 0.79 
 0.416 0.001 0.000 0.582
 0.808 0.064 0.107 0.021
 0.967 0.002 0.007 0.023
 0.374 0.002 0.531 0.093
 0.614 0.194 0.05  0.142
 0.937 0.017 0.001 0.045
 0.723 0.031 0.168 0.078
 0.948 0.001 0.003 0.048
 0.004 0.021 0.245 0.73 
 0.817 0.003 0.038 0.143
 0.993 0.004 0.002 0.002
 0.28  0.003 0.003 0.714

MOTIF M95 O95

letter-probability matrix: alength= 4 w= 13 nsites= 3042 E= 2.7e-632
 0.001 0.594 0.343 0.063
 0.012 0.868 0.001 0.119
 0.000 0.999 0.000 0.000
 0.633 0.000 0.000 0.367
 0.000 0.067 0.933 0.000
 0.054 0.428 0.493 0.024
 0.07  0.691 0.132 0.107
 0.084 0.77  0.021 0.125
 0.000 1.000 0.000 0.000
 0.638 0.000 0.000 0.361
 0.000 0.085 0.915 0.000
 0.000 0.685 0.315 0.000
 0.141 0.647 0.001 0.211

MOTIF M96 O96

letter-probability matrix: alength= 4 w= 15 nsites= 66 E= 4.3e-055
 0.000 0.052 0.808 0.14 
 0.000 0.993 0.005 0.002
 0.000 0.998 0.000 0.002
 0.261 0.003 0.000 0.736
 0.001 0.059 0.938 0.002
 0.001 0.594 0.405 0.000
 0.142 0.005 0.001 0.852
 0.006 0.000 0.99  0.003
 0.02  0.445 0.534 0.002
 0.077 0.906 0.001 0.016
 0.001 0.997 0.002 0.000
 0.844 0.067 0.000 0.089
 0.000 0.217 0.783 0.000
 0.996 0.000 0.002 0.001
 0.000 0.000 0.999 0.001

MOTIF M97 O97

letter-probability matrix: alength= 4 w= 15 nsites= 24 E= 4.6e-014
 0.02  0.916 0.043 0.021
 0.909 0.082 0.003 0.006
 0.005 0.991 0.004 0.000
 0.868 0.044 0.001 0.087
 0.002 0.02  0.964 0.014
 0.018 0.896 0.079 0.007
 0.012 0.951 0.029 0.008
 0.135 0.03  0.009 0.825
 0.003 0.019 0.949 0.029
 0.006 0.071 0.92  0.004
 0.000 1.000 0.000 0.000
 0.012 0.000 0.000 0.988
 0.000 0.000 0.999 0.001
 0.001 0.000 0.998 0.000
 0.002 0.004 0.991 0.002

MOTIF M98 O98

letter-probability matrix: alength= 4 w= 15 nsites= 69 E= 9.0e+020
 0.965 0.003 0.009 0.022
 0.903 0.053 0.005 0.039
 0.06  0.003 0.014 0.923
 0.738 0.217 0.005 0.041
 0.625 0.002 0.000 0.373
 0.333 0.002 0.002 0.662
 0.321 0.204 0.001 0.474
 0.314 0.003 0.005 0.678
 0.046 0.001 0.122 0.831
 0.771 0.024 0.043 0.163
 0.772 0.000 0.023 0.205
 0.964 0.029 0.006 0.000
 0.97  0.004 0.000 0.026
 0.572 0.004 0.086 0.339
 0.149 0.018 0.342 0.491

MOTIF M99 O99

letter-probability matrix: alength= 4 w= 17 nsites= 14 E= 7.6e-014
 0.652 0.000 0.001 0.348
 0.002 0.001 0.002 0.995
 0.998 0.000 0.001 0.002
 0.000 0.000 0.000 0.999
 0.000 0.000 0.000 0.999
 0.001 0.002 0.000 0.996
 0.001 0.005 0.000 0.994
 0.578 0.002 0.000 0.42 
 0.762 0.236 0.002 0.001
 0.89  0.001 0.108 0.001
 0.974 0.001 0.024 0.001
 0.719 0.001 0.001 0.279
 0.458 0.000 0.000 0.542
 0.396 0.002 0.601 0.001
 0.007 0.000 0.000 0.992
 0.001 0.000 0.993 0.006
 0.007 0.000 0.089 0.903

MOTIF M100 O100

letter-probability matrix: alength= 4 w= 15 nsites= 18 E= 9.9e+022
 0.994 0.001 0.002 0.003
 0.996 0.001 0.003 0.001
 0.994 0.000 0.002 0.003
 0.052 0.009 0.034 0.905
 0.821 0.01  0.103 0.067
 0.762 0.042 0.06  0.135
 0.173 0.057 0.017 0.752
 0.423 0.01  0.018 0.549
 0.09  0.042 0.022 0.846
 0.127 0.086 0.025 0.762
 0.036 0.405 0.019 0.539
 0.407 0.004 0.000 0.589
 0.007 0.353 0.037 0.602
 0.014 0.366 0.001 0.619
 0.051 0.312 0.002 0.634

MOTIF M101 O101

letter-probability matrix: alength= 4 w= 15 nsites= 1142 E= 9.7e-610
 0.308 0.000 0.423 0.269
 0.009 0.001 0.99  0.001
 0.001 0.551 0.447 0.000
 0.015 0.974 0.011 0.000
 0.545 0.001 0.001 0.453
 0.000 0.002 0.996 0.001
 0.204 0.175 0.602 0.02 
 0.347 0.308 0.335 0.01 
 0.376 0.02  0.355 0.249
 0.002 0.209 0.709 0.08 
 0.000 0.727 0.272 0.001
 0.003 0.995 0.003 0.000
 0.44  0.000 0.000 0.559
 0.005 0.001 0.991 0.002
 0.016 0.251 0.727 0.006

MOTIF M102 O102

letter-probability matrix: alength= 4 w= 16 nsites= 126 E= 9.5e-089
 0.000 0.415 0.584 0.000
 0.013 0.984 0.000 0.003
 0.098 0.000 0.013 0.889
 0.000 0.000 0.999 0.001
 0.000 0.506 0.494 0.000
 0.623 0.205 0.048 0.124
 0.009 0.036 0.727 0.228
 0.000 0.84  0.157 0.002
 0.004 0.981 0.001 0.013
 0.078 0.91  0.001 0.012
 0.436 0.000 0.002 0.562
 0.000 0.000 0.998 0.002
 0.014 0.137 0.848 0.000
 0.661 0.01  0.326 0.003
 0.015 0.016 0.969 0.000
 0.365 0.004 0.628 0.003

MOTIF M103 O103

letter-probability matrix: alength= 4 w= 16 nsites= 63 E= 1.1e-101
 0.595 0.001 0.072 0.332
 0.469 0.001 0.021 0.509
 0.709 0.018 0.272 0.001
 0.351 0.611 0.024 0.014
 0.934 0.001 0.000 0.065
 0.032 0.012 0.201 0.755
 0.916 0.008 0.005 0.071
 0.012 0.001 0.001 0.987
 0.001 0.000 0.000 0.999
 0.001 0.001 0.002 0.997
 0.008 0.001 0.001 0.991
 0.446 0.000 0.001 0.554
 0.925 0.072 0.003 0.001
 0.972 0.019 0.000 0.008
 0.985 0.000 0.015 0.000
 0.845 0.006 0.003 0.145

MOTIF M104 O104

letter-probability matrix: alength= 4 w= 17 nsites= 27 E= 4.4e+005
 0.736 0.002 0.25  0.012
 0.995 0.001 0.003 0.001
 0.992 0.001 0.007 0.000
 0.993 0.001 0.004 0.002
 0.362 0.000 0.499 0.139
 0.281 0.491 0.171 0.057
 0.694 0.009 0.002 0.295
 0.161 0.119 0.349 0.372
 0.057 0.067 0.036 0.84 
 0.007 0.023 0.358 0.613
 0.431 0.118 0.02  0.431
 0.031 0.018 0.104 0.846
 0.002 0.002 0.000 0.996
 0.000 0.136 0.008 0.856
 0.011 0.006 0.002 0.981
 0.037 0.696 0.001 0.266
 0.435 0.024 0.000 0.541

MOTIF M105 O105

letter-probability matrix: alength= 4 w= 17 nsites= 359 E= 2.8e-276
 0.667 0.044 0.021 0.268
 0.749 0.18  0.006 0.065
 0.672 0.005 0.141 0.183
 0.175 0.422 0.32  0.084
 0.641 0.001 0.000 0.358
 0.182 0.004 0.416 0.398
 0.22  0.248 0.181 0.351
 0.011 0.107 0.06  0.822
 0.015 0.005 0.093 0.887
 0.085 0.001 0.000 0.914
 0.104 0.086 0.017 0.794
 0.317 0.032 0.061 0.59 
 0.79  0.000 0.000 0.209
 0.998 0.001 0.001 0.000
 0.998 0.000 0.000 0.001
 0.692 0.002 0.003 0.303
 0.639 0.041 0.228 0.091

MOTIF M106 O106

letter-probability matrix: alength= 4 w= 17 nsites= 82 E= 2.1e-140
 0.127 0.002 0.003 0.868
 0.01  0.086 0.002 0.902
 0.174 0.000 0.000 0.825
 0.097 0.000 0.000 0.903
 0.001 0.000 0.000 0.999
 0.135 0.198 0.095 0.571
 0.65  0.001 0.002 0.347
 0.997 0.000 0.001 0.001
 0.995 0.000 0.002 0.003
 0.836 0.000 0.162 0.001
 0.321 0.188 0.37  0.12 
 0.893 0.008 0.079 0.02 
 0.989 0.000 0.01  0.001
 0.482 0.081 0.177 0.26 
 0.629 0.014 0.002 0.355
 0.897 0.004 0.09  0.008
 0.836 0.001 0.000 0.164

MOTIF M107 O107

letter-probability matrix: alength= 4 w= 16 nsites= 54 E= 6.8e-009
 0.002 0.908 0.053 0.037
 0.000 1.000 0.000 0.000
 0.126 0.001 0.000 0.874
 0.000 0.287 0.712 0.001
 0.004 0.996 0.000 0.000
 0.002 0.996 0.000 0.002
 0.93  0.002 0.006 0.062
 0.001 0.035 0.949 0.015
 0.002 0.911 0.086 0.001
 0.041 0.586 0.012 0.362
 0.001 0.797 0.195 0.007
 0.005 0.995 0.000 0.000
 0.012 0.573 0.000 0.415
 0.122 0.002 0.289 0.587
 0.001 0.847 0.148 0.004
 0.008 0.975 0.001 0.015

MOTIF M108 O108

letter-probability matrix: alength= 4 w= 18 nsites= 12 E= 1.0e-012
 0.07  0.001 0.033 0.896
 0.234 0.022 0.004 0.74 
 0.986 0.001 0.001 0.012
 0.836 0.000 0.001 0.163
 0.997 0.000 0.002 0.000
 0.005 0.689 0.03  0.276
 0.903 0.03  0.011 0.056
 0.002 0.001 0.000 0.997
 0.009 0.035 0.023 0.933
 0.004 0.001 0.103 0.892
 0.03  0.003 0.121 0.846
 0.002 0.001 0.099 0.898
 0.03  0.021 0.041 0.908
 0.285 0.001 0.000 0.714
 0.998 0.000 0.000 0.002
 0.936 0.008 0.018 0.037
 0.998 0.000 0.001 0.000
 0.814 0.000 0.183 0.003

MOTIF M109 O109

letter-probability matrix: alength= 4 w= 16 nsites= 47 E= 1.5e+017
 0.739 0.168 0.003 0.09 
 0.936 0.001 0.005 0.059
 0.439 0.000 0.357 0.204
 0.523 0.004 0.447 0.027
 0.967 0.011 0.002 0.02 
 0.833 0.002 0.011 0.154
 0.815 0.058 0.111 0.017
 0.415 0.052 0.003 0.53 
 0.208 0.236 0.294 0.263
 0.46  0.007 0.001 0.532
 0.242 0.038 0.11  0.61 
 0.003 0.002 0.001 0.994
 0.047 0.002 0.001 0.951
 0.005 0.003 0.007 0.985
 0.457 0.002 0.001 0.541
 0.694 0.002 0.057 0.247

MOTIF M110 O110

letter-probability matrix: alength= 4 w= 18 nsites= 87 E= 8.4e-021
 0.959 0.038 0.002 0.001
 0.996 0.000 0.001 0.003
 0.839 0.001 0.000 0.159
 0.045 0.001 0.699 0.255
 0.782 0.002 0.002 0.214
 0.269 0.046 0.475 0.211
 0.443 0.046 0.158 0.353
 0.54  0.022 0.002 0.436
 0.65  0.044 0.001 0.306
 0.205 0.006 0.002 0.787
 0.206 0.201 0.039 0.554
 0.616 0.002 0.005 0.377
 0.723 0.157 0.004 0.117
 0.459 0.174 0.001 0.365
 0.134 0.000 0.001 0.865
 0.002 0.001 0.123 0.874
 0.001 0.023 0.271 0.705
 0.221 0.088 0.058 0.633

MOTIF M111 O111

letter-probability matrix: alength= 4 w= 17 nsites= 556 E= 4.1e-234
 0.023 0.625 0.22  0.132
 0.000 0.998 0.001 0.000
 0.314 0.002 0.003 0.682
 0.000 0.402 0.496 0.102
 0.001 0.94  0.041 0.018
 0.006 0.577 0.000 0.417
 0.05  0.82  0.068 0.062
 0.01  0.978 0.011 0.000
 0.493 0.013 0.034 0.46 
 0.004 0.089 0.806 0.1 
 0.002 0.585 0.268 0.146
 0.001 0.769 0.052 0.177
 0.002 0.465 0.000 0.533
 0.033 0.927 0.007 0.033
 0.039 0.961 0.000 0.000
 0.727 0.001 0.001 0.271
 0.006 0.34  0.652 0.002

MOTIF M112 O112

letter-probability matrix: alength= 4 w= 18 nsites= 182 E= 4.9e-207
 0.001 0.243 0.715 0.041
 0.000 0.999 0.000 0.000
 0.085 0.002 0.000 0.913
 0.000 0.016 0.984 0.000
 0.01  0.000 0.822 0.168
 0.003 0.000 0.996 0.000
 0.004 0.002 0.992 0.002
 0.093 0.267 0.636 0.004
 0.519 0.009 0.012 0.46 
 0.187 0.003 0.808 0.002
 0.014 0.000 0.755 0.231
 0.013 0.000 0.986 0.001
 0.014 0.482 0.504 0.000
 0.202 0.664 0.134 0.000
 0.8  0.000 0.002 0.198
 0.000 0.001 0.998 0.000
 0.076 0.19  0.732 0.002
 0.106 0.347 0.292 0.255

MOTIF M113 O113

letter-probability matrix: alength= 4 w= 17 nsites= 22 E= 9.3e-007
 0.021 0.935 0.043 0.001
 0.813 0.000 0.003 0.184
 0.006 0.002 0.991 0.000
 0.99  0.004 0.006 0.000
 0.893 0.018 0.088 0.001
 0.903 0.074 0.004 0.019
 0.027 0.034 0.02  0.919
 0.092 0.011 0.849 0.048
 0.125 0.841 0.015 0.019
 0.045 0.576 0.002 0.378
 0.703 0.001 0.002 0.294
 0.008 0.000 0.979 0.013
 0.002 0.005 0.991 0.002
 0.931 0.064 0.005 0.000
 0.994 0.002 0.004 0.000
 0.087 0.000 0.591 0.322
 0.005 0.017 0.545 0.433

MOTIF M114 O114

letter-probability matrix: alength= 4 w= 17 nsites= 259 E= 2.8e-032
 0.947 0.001 0.003 0.049
 0.966 0.003 0.03  0.001
 0.992 0.000 0.001 0.007
 0.638 0.006 0.121 0.236
 0.092 0.221 0.21  0.478
 0.977 0.003 0.002 0.018
 0.793 0.014 0.013 0.181
 0.576 0.038 0.021 0.366
 0.688 0.012 0.008 0.292
 0.354 0.246 0.028 0.371
 0.501 0.142 0.06  0.296
 0.744 0.102 0.023 0.13 
 0.967 0.001 0.001 0.031
 0.907 0.007 0.004 0.082
 0.616 0.003 0.01  0.372
 0.542 0.042 0.051 0.365
 0.457 0.156 0.137 0.25 

MOTIF M115 O115

letter-probability matrix: alength= 4 w= 18 nsites= 23 E= 2.4e-028
 0.985 0.008 0.007 0.001
 0.996 0.001 0.001 0.001
 0.996 0.001 0.002 0.002
 0.81  0.000 0.001 0.189
 0.004 0.013 0.702 0.281
 0.455 0.009 0.257 0.279
 0.054 0.006 0.005 0.935
 0.038 0.011 0.344 0.607
 0.053 0.022 0.008 0.916
 0.089 0.033 0.004 0.874
 0.087 0.06  0.011 0.842
 0.005 0.007 0.002 0.985
 0.409 0.001 0.002 0.587
 0.718 0.000 0.002 0.28 
 0.956 0.02  0.001 0.024
 0.972 0.024 0.004 0.001
 0.972 0.001 0.008 0.019
 0.869 0.08  0.002 0.048

MOTIF M116 O116

letter-probability matrix: alength= 4 w= 20 nsites= 49 E= 2.4e-068
 0.483 0.3  0.164 0.052
 0.372 0.523 0.046 0.058
 0.164 0.814 0.021 0.002
 0.018 0.921 0.003 0.058
 0.003 0.065 0.001 0.931
 0.000 0.911 0.058 0.031
 0.21  0.505 0.005 0.28 
 0.008 0.498 0.021 0.473
 0.078 0.81  0.003 0.109
 0.189 0.799 0.012 0.000
 0.58  0.004 0.002 0.414
 0.045 0.001 0.953 0.001
 0.094 0.095 0.803 0.008
 0.014 0.985 0.001 0.000
 0.996 0.000 0.000 0.004
 0.000 0.001 0.998 0.001
 0.000 0.982 0.018 0.000
 0.12  0.000 0.000 0.88 
 0.000 0.000 0.999 0.001
 0.028 0.05  0.502 0.42 

MOTIF M117 O117

letter-probability matrix: alength= 4 w= 17 nsites= 2084 E= 2.2e-604
 0.418 0.042 0.068 0.472
 0.332 0.1  0.128 0.44 
 0.299 0.117 0.11  0.473
 0.289 0.163 0.114 0.434
 0.319 0.118 0.073 0.489
 0.253 0.19  0.109 0.448
 0.214 0.112 0.055 0.618
 0.115 0.074 0.067 0.744
 0.003 0.037 0.029 0.931
 0.092 0.073 0.022 0.813
 0.324 0.017 0.048 0.61 
 0.558 0.038 0.086 0.317
 0.836 0.006 0.026 0.132
 0.94  0.004 0.018 0.038
 0.803 0.015 0.081 0.1 
 0.612 0.038 0.123 0.227
 0.501 0.094 0.138 0.267

MOTIF M118 O118

letter-probability matrix: alength= 4 w= 17 nsites= 2432 E= 1.1e-457
 0.001 0.573 0.321 0.105
 0.195 0.456 0.106 0.243
 0.009 0.785 0.203 0.003
 0.529 0.004 0.018 0.449
 0.001 0.124 0.872 0.003
 0.139 0.275 0.496 0.09 
 0.031 0.684 0.283 0.002
 0.446 0.174 0.002 0.379
 0.093 0.002 0.66  0.246
 0.07  0.088 0.8  0.042
 0.031 0.397 0.546 0.026
 0.136 0.448 0.288 0.128
 0.003 0.891 0.106 0.001
 0.475 0.000 0.001 0.524
 0.007 0.000 0.985 0.008
 0.099 0.017 0.88  0.004
 0.068 0.339 0.587 0.006

MOTIF M119 O119

letter-probability matrix: alength= 4 w= 18 nsites= 108 E= 1.6e+072
 0.385 0.000 0.566 0.048
 0.122 0.061 0.817 0.000
 0.984 0.000 0.014 0.001
 0.054 0.000 0.944 0.001
 0.009 0.046 0.945 0.000
 0.233 0.153 0.611 0.003
 0.199 0.59  0.173 0.038
 0.533 0.01  0.143 0.314
 0.008 0.097 0.89  0.005
 0.605 0.007 0.378 0.01 
 0.097 0.032 0.87  0.001
 0.604 0.000 0.383 0.012
 0.316 0.000 0.654 0.03 
 0.001 0.589 0.41  0.000
 0.903 0.008 0.005 0.084
 0.08  0.152 0.767 0.001
 0.42  0.000 0.549 0.031
 0.018 0.09  0.889 0.002

MOTIF M120 O120

letter-probability matrix: alength= 4 w= 18 nsites= 27 E= 4.2e-004
 0.016 0.000 0.031 0.953
 0.03  0.000 0.959 0.01 
 0.515 0.000 0.478 0.007
 0.292 0.000 0.69  0.018
 0.97  0.005 0.024 0.001
 0.968 0.002 0.012 0.018
 0.453 0.226 0.275 0.047
 0.566 0.199 0.191 0.045
 0.181 0.158 0.005 0.656
 0.163 0.008 0.005 0.825
 0.086 0.06  0.001 0.853
 0.011 0.003 0.000 0.985
 0.031 0.456 0.096 0.418
 0.231 0.313 0.033 0.423
 0.971 0.006 0.014 0.009
 0.963 0.006 0.001 0.031
 0.968 0.000 0.023 0.009
 0.446 0.013 0.104 0.438

MOTIF M121 O121

letter-probability matrix: alength= 4 w= 18 nsites= 176 E= 8.4e-027
 0.98  0.001 0.016 0.003
 0.956 0.000 0.022 0.021
 0.965 0.002 0.001 0.032
 0.145 0.000 0.008 0.847
 0.314 0.024 0.344 0.317
 0.557 0.015 0.009 0.419
 0.755 0.025 0.007 0.213
 0.532 0.001 0.095 0.372
 0.413 0.142 0.387 0.058
 0.586 0.015 0.142 0.258
 0.476 0.2  0.08  0.244
 0.46  0.001 0.015 0.523
 0.362 0.189 0.38  0.069
 0.388 0.203 0.007 0.402
 0.294 0.257 0.006 0.443
 0.504 0.01  0.002 0.484
 0.089 0.003 0.001 0.907
 0.043 0.007 0.009 0.942

MOTIF M122 O122

letter-probability matrix: alength= 4 w= 20 nsites= 14 E= 7.5e+000
 0.723 0.007 0.246 0.024
 0.14  0.003 0.33  0.528
 0.575 0.074 0.324 0.027
 0.979 0.011 0.002 0.008
 0.019 0.005 0.007 0.97 
 0.005 0.007 0.274 0.714
 0.375 0.054 0.122 0.45 
 0.377 0.025 0.003 0.595
 0.034 0.023 0.031 0.912
 0.03  0.037 0.781 0.152
 0.528 0.012 0.383 0.077
 0.445 0.003 0.075 0.477
 0.124 0.04  0.82  0.017
 0.948 0.003 0.015 0.033
 0.036 0.113 0.847 0.004
 0.976 0.005 0.003 0.016
 0.838 0.089 0.07  0.003
 0.946 0.002 0.000 0.052
 0.843 0.126 0.019 0.013
 0.989 0.000 0.000 0.011

MOTIF M123 O123

letter-probability matrix: alength= 4 w= 19 nsites= 312 E= 7.5e-067
 0.294 0.238 0.129 0.338
 0.785 0.005 0.04  0.17 
 0.487 0.478 0.035 0.000
 0.969 0.001 0.024 0.006
 0.000 0.000 0.008 0.992
 0.21  0.003 0.017 0.77 
 0.008 0.616 0.064 0.312
 0.001 0.514 0.000 0.485
 0.191 0.009 0.000 0.8 
 0.086 0.322 0.115 0.477
 0.327 0.325 0.044 0.304
 0.297 0.225 0.302 0.177
 0.224 0.248 0.403 0.125
 0.337 0.223 0.352 0.089
 0.628 0.223 0.149 0.000
 0.1  0.000 0.002 0.898
 0.016 0.001 0.97  0.014
 0.921 0.000 0.009 0.07 
 0.323 0.247 0.429 0.000

MOTIF M124 O124

letter-probability matrix: alength= 4 w= 19 nsites= 17 E= 3.4e-027
 0.77  0.223 0.002 0.005
 0.000 0.985 0.001 0.014
 0.845 0.1  0.000 0.055
 0.000 0.95  0.05  0.000
 0.991 0.000 0.001 0.008
 0.003 0.004 0.992 0.001
 0.009 0.91  0.019 0.061
 0.004 0.978 0.014 0.004
 0.003 0.193 0.005 0.799
 0.039 0.817 0.016 0.128
 0.066 0.006 0.13  0.798
 0.005 0.012 0.977 0.006
 0.003 0.923 0.065 0.009
 0.001 0.973 0.022 0.005
 0.000 0.998 0.001 0.000
 0.002 0.000 0.000 0.998
 0.000 0.001 0.997 0.001
 0.000 0.009 0.991 0.000
 0.001 0.953 0.046 0.001

MOTIF M125 O125

letter-probability matrix: alength= 4 w= 19 nsites= 2641 E= 4.6e+1544
 0.631 0.000 0.154 0.214
 0.443 0.044 0.356 0.157
 0.629 0.043 0.258 0.069
 0.738 0.084 0.115 0.064
 0.848 0.022 0.026 0.104
 0.566 0.021 0.136 0.277
 0.489 0.067 0.176 0.268
 0.472 0.101 0.166 0.262
 0.52  0.127 0.13  0.223
 0.482 0.08  0.129 0.31 
 0.434 0.117 0.069 0.38 
 0.327 0.117 0.098 0.458
 0.253 0.055 0.106 0.586
 0.124 0.186 0.204 0.487
 0.342 0.26  0.107 0.29 
 0.254 0.125 0.000 0.621
 0.02  0.116 0.016 0.848
 0.003 0.11  0.001 0.887
 0.136 0.207 0.085 0.572

MOTIF M126 O126

letter-probability matrix: alength= 4 w= 20 nsites= 22 E= 6.4e-066
 0.024 0.775 0.001 0.2 
 0.096 0.000 0.000 0.904
 0.336 0.005 0.147 0.513
 0.053 0.037 0.009 0.901
 0.064 0.000 0.001 0.934
 0.005 0.012 0.007 0.976
 0.007 0.435 0.041 0.517
 0.041 0.005 0.001 0.952
 0.082 0.525 0.003 0.39 
 0.001 0.006 0.003 0.99 
 0.002 0.001 0.031 0.966
 0.002 0.002 0.002 0.993
 0.101 0.039 0.001 0.859
 0.62  0.001 0.02  0.36 
 0.895 0.02  0.007 0.077
 0.99  0.000 0.000 0.009
 0.376 0.077 0.012 0.535
 0.996 0.002 0.001 0.000
 0.998 0.002 0.000 0.000
 0.92  0.001 0.07  0.009

MOTIF M127 O127

letter-probability matrix: alength= 4 w= 20 nsites= 10 E= 1.6e-008
 0.557 0.023 0.036 0.383
 0.049 0.001 0.000 0.95 
 0.01  0.000 0.002 0.988
 0.000 0.002 0.000 0.997
 0.000 0.001 0.000 0.998
 0.004 0.016 0.016 0.963
 0.125 0.756 0.003 0.116
 0.126 0.593 0.003 0.278
 0.655 0.003 0.01  0.332
 0.128 0.694 0.167 0.011
 0.068 0.925 0.005 0.002
 0.113 0.002 0.003 0.883
 0.04  0.007 0.949 0.004
 0.005 0.002 0.001 0.992
 0.005 0.003 0.991 0.002
 0.999 0.000 0.001 0.000
 0.016 0.061 0.371 0.552
 0.001 0.000 0.000 0.999
 0.000 0.999 0.000 0.000
 1.000 0.000 0.000 0.000

MOTIF M128 O128

letter-probability matrix: alength= 4 w= 20 nsites= 1975 E= 1.1e+784
 0.653 0.008 0.025 0.314
 0.15  0.179 0.311 0.36 
 0.232 0.006 0.024 0.738
 0.18  0.641 0.007 0.172
 0.854 0.008 0.000 0.138
 0.201 0.11  0.2  0.489
 0.22  0.241 0.124 0.415
 0.256 0.247 0.103 0.394
 0.335 0.219 0.146 0.3 
 0.459 0.107 0.151 0.283
 0.503 0.154 0.145 0.199
 0.745 0.019 0.069 0.166
 0.644 0.003 0.245 0.107
 0.488 0.064 0.326 0.122
 0.551 0.149 0.016 0.284
 0.782 0.037 0.023 0.159
 0.047 0.002 0.019 0.933
 0.033 0.04  0.296 0.631
 0.111 0.266 0.013 0.61 
 0.358 0.219 0.113 0.31 

MOTIF M129 O129

letter-probability matrix: alength= 4 w= 20 nsites= 21 E= 5.4e-027
 0.815 0.002 0.001 0.181
 0.896 0.000 0.025 0.079
 0.94  0.015 0.025 0.019
 0.889 0.000 0.002 0.109
 0.116 0.001 0.595 0.288
 0.363 0.479 0.072 0.085
 0.239 0.434 0.006 0.321
 0.052 0.028 0.005 0.915
 0.012 0.021 0.443 0.523
 0.005 0.005 0.016 0.974
 0.003 0.002 0.009 0.986
 0.011 0.021 0.404 0.565
 0.049 0.194 0.004 0.753
 0.864 0.002 0.005 0.129
 0.841 0.03  0.05  0.079
 0.998 0.000 0.002 0.000
 0.997 0.001 0.000 0.001
 0.995 0.000 0.001 0.004
 0.154 0.002 0.001 0.844
 0.415 0.003 0.498 0.083

MOTIF M130 O130

letter-probability matrix: alength= 4 w= 10 nsites= 35 E= 1.8e+057
 0.001 0.000 0.000 0.998
 0.046 0.547 0.404 0.003
 0.866 0.026 0.000 0.108
 0.000 0.913 0.074 0.013
 0.001 0.999 0.000 0.000
 0.997 0.002 0.000 0.001
 0.000 0.825 0.175 0.000
 0.999 0.001 0.000 0.000
 0.777 0.008 0.214 0.001
 0.984 0.001 0.014 0.001

MOTIF M131 O131

letter-probability matrix: alength= 4 w= 10 nsites= 2136 E= 5.8e+728
 0.000 0.927 0.072 0.000
 0.669 0.000 0.000 0.33 
 0.000 0.001 0.998 0.001
 0.001 0.812 0.187 0.000
 0.725 0.000 0.000 0.275
 0.001 0.000 0.998 0.000
 0.001 0.254 0.745 0.000
 0.318 0.641 0.041 0.000
 0.758 0.001 0.097 0.144
 0.058 0.025 0.914 0.002

MOTIF M132 O132

letter-probability matrix: alength= 4 w= 10 nsites= 30 E= 9.4e+066
 0.039 0.93  0.016 0.015
 0.312 0.000 0.000 0.688
 0.001 0.161 0.815 0.023
 0.512 0.000 0.001 0.487
 0.043 0.349 0.458 0.15 
 0.956 0.017 0.023 0.004
 0.034 0.003 0.004 0.959
 0.000 0.002 0.001 0.997
 0.000 0.003 0.002 0.995
 0.01  0.747 0.006 0.237

MOTIF M133 O133

letter-probability matrix: alength= 4 w= 10 nsites= 1218 E= 3.3e+657
 0.001 0.136 0.721 0.141
 0.021 0.974 0.005 0.000
 0.014 0.000 0.000 0.986
 0.000 0.000 1.000 0.000
 0.412 0.000 0.51  0.078
 0.000 0.224 0.775 0.001
 0.012 0.842 0.14  0.006
 0.157 0.293 0.000 0.55 
 0.000 0.942 0.058 0.000
 0.724 0.012 0.000 0.264

MOTIF M134 O134

letter-probability matrix: alength= 4 w= 10 nsites= 176 E= 8.4e+054
 0.76  0.004 0.083 0.153
 0.003 0.001 0.996 0.000
 0.000 0.986 0.013 0.000
 0.946 0.004 0.000 0.05 
 0.000 0.001 0.998 0.000
 0.000 0.996 0.004 0.000
 0.118 0.003 0.000 0.879
 0.000 0.000 0.998 0.001
 0.000 0.763 0.235 0.002
 0.000 0.962 0.000 0.038

MOTIF M135 O135

letter-probability matrix: alength= 4 w= 10 nsites= 185 E= 4.1e+077
 0.013 0.05  0.000 0.937
 0.189 0.001 0.000 0.81 
 0.922 0.002 0.061 0.015
 0.999 0.000 0.000 0.000
 1.000 0.000 0.000 0.000
 0.983 0.000 0.000 0.017
 0.002 0.001 0.007 0.99 
 0.634 0.000 0.344 0.021
 0.879 0.113 0.006 0.002
 0.582 0.001 0.000 0.416

MOTIF M136 O136

letter-probability matrix: alength= 4 w= 10 nsites= 1187 E= 1.4e+1001
 0.127 0.732 0.122 0.019
 0.324 0.297 0.031 0.348
 0.004 0.308 0.239 0.449
 0.001 0.292 0.068 0.639
 0.000 0.224 0.09  0.686
 0.000 0.991 0.003 0.006
 0.004 0.986 0.000 0.01 
 0.003 0.997 0.000 0.000
 0.989 0.000 0.000 0.011
 0.000 0.000 0.999 0.000

MOTIF M137 O137

letter-probability matrix: alength= 4 w= 10 nsites= 67 E= 1.1e+110
 0.095 0.896 0.004 0.005
 0.56  0.000 0.000 0.44 
 0.001 0.002 0.984 0.013
 0.774 0.005 0.22  0.002
 0.992 0.000 0.008 0.000
 0.996 0.002 0.000 0.001
 0.891 0.003 0.002 0.104
 0.003 0.041 0.02  0.936
 0.283 0.076 0.272 0.369
 0.097 0.204 0.012 0.687

MOTIF M138 O138

letter-probability matrix: alength= 4 w= 10 nsites= 264 E= 1.1e-185
 0.019 0.741 0.001 0.24 
 0.441 0.001 0.000 0.557
 0.000 0.000 0.000 1.000
 0.000 0.000 0.000 1.000
 0.000 0.000 0.000 1.000
 0.32  0.002 0.002 0.677
 0.996 0.000 0.001 0.003
 1.000 0.000 0.000 0.000
 0.997 0.000 0.000 0.002
 0.999 0.000 0.000 0.001

MOTIF M139 O139

letter-probability matrix: alength= 4 w= 10 nsites= 175 E= 7.3e+225
 0.977 0.003 0.013 0.008
 0.923 0.046 0.03  0.000
 0.99  0.001 0.002 0.007
 0.403 0.177 0.196 0.223
 0.369 0.001 0.044 0.586
 0.001 0.063 0.201 0.735
 0.002 0.771 0.044 0.183
 0.004 0.93  0.000 0.066
 0.146 0.000 0.000 0.854
 0.001 0.025 0.936 0.038

MOTIF M140 O140

letter-probability matrix: alength= 4 w= 10 nsites= 156 E= 1.4e+122
 0.133 0.007 0.781 0.08 
 0.000 0.229 0.77  0.001
 0.000 0.999 0.000 0.000
 0.129 0.000 0.000 0.871
 0.000 0.002 0.996 0.001
 0.000 0.813 0.186 0.000
 0.000 1.000 0.000 0.000
 0.302 0.003 0.000 0.695
 0.000 0.001 0.998 0.001
 0.001 0.088 0.911 0.000

MOTIF M141 O141

letter-probability matrix: alength= 4 w= 11 nsites= 1233 E= 1.9e-917
 0.000 0.957 0.041 0.001
 0.000 1.000 0.000 0.000
 0.81  0.000 0.000 0.19 
 0.000 0.000 0.999 0.000
 0.000 0.02  0.98  0.000
 0.001 0.569 0.429 0.000
 0.000 1.000 0.000 0.000
 0.44  0.000 0.000 0.56 
 0.000 0.000 0.997 0.002
 0.002 0.159 0.839 0.000
 0.038 0.624 0.333 0.005

MOTIF M142 O142

letter-probability matrix: alength= 4 w= 11 nsites= 674 E= 5.1e+027
 0.000 0.829 0.17  0.000
 0.000 0.999 0.000 0.000
 0.196 0.000 0.001 0.803
 0.000 0.000 0.999 0.001
 0.000 0.529 0.47  0.000
 0.795 0.000 0.12  0.084
 0.001 0.000 0.998 0.001
 0.000 0.888 0.111 0.000
 0.491 0.000 0.001 0.508
 0.001 0.017 0.982 0.000
 0.172 0.537 0.29  0.002

MOTIF M143 O143

letter-probability matrix: alength= 4 w= 11 nsites= 55 E= 5.1e+043
 0.007 0.882 0.11  0.001
 0.938 0.005 0.000 0.057
 0.001 0.748 0.251 0.000
 0.92  0.016 0.001 0.062
 0.002 0.59  0.408 0.000
 0.076 0.000 0.003 0.921
 0.000 0.014 0.986 0.000
 0.997 0.000 0.001 0.002
 0.000 0.061 0.938 0.000
 0.004 0.037 0.06  0.899
 0.000 0.986 0.011 0.002

MOTIF M144 O144

letter-probability matrix: alength= 4 w= 11 nsites= 676 E= 3.4e+389
 0.091 0.003 0.011 0.895
 0.011 0.000 0.028 0.96 
 0.175 0.007 0.133 0.685
 0.74  0.002 0.002 0.256
 0.97  0.002 0.003 0.025
 0.831 0.027 0.001 0.141
 0.663 0.001 0.005 0.33 
 0.619 0.023 0.232 0.126
 0.857 0.006 0.002 0.135
 0.557 0.152 0.002 0.288
 0.344 0.014 0.001 0.641

MOTIF M145 O145

letter-probability matrix: alength= 4 w= 11 nsites= 479 E= 3.0e+391
 0.021 0.966 0.013 0.000
 0.887 0.013 0.003 0.097
 0.009 0.385 0.605 0.001
 0.998 0.000 0.000 0.001
 0.042 0.000 0.954 0.004
 0.222 0.551 0.178 0.049
 0.002 0.979 0.019 0.000
 0.444 0.144 0.000 0.413
 0.004 0.801 0.195 0.000
 0.63  0.000 0.000 0.37 
 0.001 0.029 0.81  0.16 

MOTIF M146 O146

letter-probability matrix: alength= 4 w= 11 nsites= 1306 E= 6.5e-231
 0.397 0.029 0.519 0.055
 0.004 0.193 0.784 0.019
 0.003 0.923 0.074 0.000
 0.45  0.000 0.000 0.55 
 0.000 0.002 0.997 0.002
 0.001 0.764 0.224 0.011
 0.001 0.977 0.001 0.021
 0.000 1.000 0.000 0.000
 0.865 0.000 0.000 0.135
 0.000 0.001 0.999 0.000
 0.043 0.597 0.36  0.000

MOTIF M147 O147

letter-probability matrix: alength= 4 w= 11 nsites= 302 E= 3.0e-295
 0.591 0.245 0.014 0.151
 0.341 0.002 0.009 0.647
 0.189 0.001 0.003 0.807
 0.028 0.005 0.057 0.91 
 0.000 0.002 0.000 0.998
 0.000 0.012 0.001 0.986
 0.19  0.000 0.000 0.81 
 0.691 0.000 0.001 0.309
 0.997 0.002 0.000 0.001
 1.000 0.000 0.000 0.000
 0.996 0.000 0.001 0.003

MOTIF M148 O148

letter-probability matrix: alength= 4 w= 11 nsites= 374 E= 1.6e+312
 0.998 0.000 0.001 0.001
 0.984 0.002 0.014 0.000
 0.997 0.000 0.001 0.002
 0.07  0.018 0.052 0.86 
 0.354 0.034 0.432 0.18 
 0.182 0.301 0.231 0.286
 0.041 0.915 0.001 0.043
 0.419 0.003 0.000 0.578
 0.012 0.541 0.372 0.075
 0.126 0.000 0.000 0.874
 0.000 0.000 0.711 0.288

MOTIF M149 O149

letter-probability matrix: alength= 4 w= 11 nsites= 18 E= 4.0e+008
 0.000 0.000 0.000 0.999
 0.999 0.000 0.000 0.000
 0.000 0.000 0.000 0.999
 0.000 0.000 0.000 1.000
 0.000 0.001 0.000 0.999
 0.001 0.002 0.002 0.995
 0.000 0.002 0.000 0.997
 0.999 0.000 0.001 0.000
 0.004 0.001 0.995 0.000
 0.087 0.912 0.001 0.000
 0.993 0.005 0.000 0.002

MOTIF M150 O150

letter-probability matrix: alength= 4 w= 11 nsites= 4276 E= 4.2e-1152
 0.000 0.748 0.206 0.046
 0.108 0.724 0.000 0.168
 0.001 0.998 0.000 0.000
 0.713 0.000 0.000 0.287
 0.000 0.03  0.97  0.000
 0.003 0.475 0.521 0.001
 0.001 0.998 0.001 0.000
 0.503 0.000 0.000 0.497
 0.000 0.000 1.000 0.000
 0.000 0.436 0.564 0.000
 0.215 0.624 0.098 0.063

MOTIF M151 O151

letter-probability matrix: alength= 4 w= 11 nsites= 101 E= 1.0e+113
 0.002 0.876 0.122 0.000
 0.253 0.001 0.000 0.746
 0.000 0.093 0.906 0.000
 0.84  0.008 0.116 0.036
 0.000 0.197 0.803 0.000
 0.033 0.612 0.054 0.301
 0.000 0.999 0.001 0.000
 0.816 0.000 0.000 0.184
 0.001 0.001 0.995 0.003
 0.002 0.038 0.957 0.003
 0.086 0.603 0.31  0.000

MOTIF M152 O152

letter-probability matrix: alength= 4 w= 11 nsites= 585 E= 1.7e+301
 0.001 0.935 0.063 0.001
 0.145 0.002 0.000 0.853
 0.000 0.221 0.778 0.001
 0.249 0.000 0.166 0.586
 0.000 0.000 0.999 0.000
 0.201 0.201 0.554 0.044
 0.045 0.863 0.073 0.019
 0.000 0.999 0.000 0.001
 0.778 0.081 0.000 0.142
 0.003 0.787 0.21  0.000
 0.933 0.052 0.000 0.015

MOTIF M153 O153

letter-probability matrix: alength= 4 w= 11 nsites= 352 E= 1.7e+086
 0.85  0.000 0.001 0.149
 0.588 0.016 0.214 0.182
 0.702 0.003 0.002 0.293
 0.139 0.289 0.003 0.569
 0.873 0.000 0.002 0.125
 0.17  0.024 0.006 0.801
 0.004 0.001 0.001 0.994
 0.000 0.000 0.000 0.999
 0.037 0.002 0.001 0.96 
 0.455 0.008 0.011 0.527
 0.964 0.011 0.002 0.023

MOTIF M154 O154

letter-probability matrix: alength= 4 w= 12 nsites= 1714 E= 8.2e-950
 0.000 0.995 0.004 0.000
 0.625 0.000 0.000 0.374
 0.000 0.019 0.98  0.001
 0.008 0.821 0.171 0.000
 0.403 0.000 0.000 0.596
 0.000 0.135 0.83  0.035
 0.001 0.682 0.284 0.033
 0.000 0.999 0.000 0.000
 0.494 0.004 0.000 0.502
 0.000 0.000 0.992 0.007
 0.026 0.002 0.963 0.009
 0.289 0.211 0.5  0.000

MOTIF M155 O155

letter-probability matrix: alength= 4 w= 12 nsites= 67 E= 2.7e+130
 0.681 0.16  0.016 0.144
 0.856 0.064 0.001 0.079
 0.694 0.000 0.01  0.296
 0.554 0.017 0.167 0.262
 0.429 0.003 0.012 0.556
 0.284 0.000 0.162 0.554
 0.563 0.093 0.151 0.193
 0.993 0.002 0.001 0.003
 0.986 0.006 0.001 0.008
 0.843 0.003 0.001 0.153
 0.136 0.024 0.02  0.821
 0.417 0.02  0.051 0.513

MOTIF M156 O156

letter-probability matrix: alength= 4 w= 12 nsites= 154 E= 1.3e-183
 0.079 0.063 0.001 0.857
 0.001 0.000 0.000 0.999
 0.000 0.000 0.000 1.000
 0.000 0.003 0.000 0.996
 0.28  0.004 0.000 0.716
 0.914 0.008 0.035 0.042
 0.982 0.000 0.001 0.017
 0.993 0.002 0.004 0.000
 0.947 0.000 0.005 0.048
 0.742 0.009 0.128 0.121
 0.849 0.012 0.125 0.014
 0.447 0.002 0.21  0.341

MOTIF M157 O157

letter-probability matrix: alength= 4 w= 12 nsites= 166 E= 3.9e-267
 0.235 0.043 0.001 0.72 
 0.441 0.138 0.003 0.418
 0.039 0.000 0.001 0.96 
 0.001 0.001 0.001 0.998
 0.000 0.000 0.000 1.000
 0.000 0.003 0.001 0.996
 0.224 0.043 0.000 0.732
 0.982 0.015 0.000 0.003
 0.967 0.000 0.033 0.000
 0.993 0.000 0.007 0.000
 0.996 0.003 0.000 0.000
 0.615 0.000 0.109 0.276

MOTIF M158 O158

letter-probability matrix: alength= 4 w= 12 nsites= 136 E= 7.5e+004
 0.047 0.019 0.45  0.483
 0.005 0.008 0.961 0.027
 0.000 0.584 0.415 0.000
 0.001 0.995 0.000 0.004
 0.001 0.999 0.000 0.001
 0.671 0.127 0.001 0.202
 0.000 0.904 0.095 0.001
 0.41  0.000 0.005 0.585
 0.000 0.002 0.997 0.000
 0.000 0.997 0.003 0.000
 0.965 0.000 0.000 0.035
 0.000 0.000 0.999 0.000

MOTIF M159 O159

letter-probability matrix: alength= 4 w= 12 nsites= 687 E= 2.0e+031
 0.019 0.844 0.134 0.003
 0.06  0.000 0.011 0.929
 0.000 0.000 0.958 0.042
 0.002 0.428 0.549 0.02 
 0.529 0.002 0.214 0.255
 0.001 0.489 0.51  0.000
 0.747 0.221 0.009 0.023
 0.000 0.684 0.316 0.000
 0.552 0.414 0.02  0.014
 0.001 0.996 0.002 0.000
 0.964 0.000 0.000 0.036
 0.000 0.001 0.998 0.000

MOTIF M160 O160

letter-probability matrix: alength= 4 w= 12 nsites= 62 E= 5.4e+068
 0.905 0.000 0.019 0.076
 0.137 0.001 0.714 0.148
 0.906 0.000 0.022 0.072
 0.977 0.012 0.011 0.001
 0.982 0.001 0.017 0.000
 0.227 0.01  0.194 0.569
 0.464 0.031 0.503 0.002
 0.995 0.003 0.001 0.001
 0.968 0.025 0.001 0.006
 0.007 0.000 0.000 0.993
 0.063 0.04  0.888 0.009
 0.461 0.117 0.000 0.422

MOTIF M161 O161

letter-probability matrix: alength= 4 w= 12 nsites= 115 E= 2.2e+005
 0.03  0.001 0.965 0.004
 0.087 0.815 0.093 0.005
 0.656 0.077 0.034 0.233
 0.001 0.016 0.919 0.063
 0.002 0.982 0.016 0.000
 0.53  0.001 0.000 0.468
 0.000 0.021 0.978 0.001
 0.000 0.997 0.000 0.002
 0.003 0.005 0.000 0.992
 0.000 0.023 0.836 0.141
 0.000 0.993 0.001 0.005
 0.003 0.969 0.000 0.027

MOTIF M162 O162

letter-probability matrix: alength= 4 w= 12 nsites= 100 E= 2.2e-197
 0.379 0.235 0.007 0.379
 0.402 0.051 0.013 0.534
 0.012 0.001 0.000 0.986
 0.001 0.001 0.001 0.996
 0.000 0.009 0.000 0.991
 0.001 0.001 0.000 0.999
 0.32  0.004 0.001 0.675
 0.81  0.000 0.001 0.188
 0.998 0.000 0.002 0.000
 1.000 0.000 0.000 0.000
 0.982 0.000 0.004 0.013
 0.992 0.000 0.005 0.002

MOTIF M163 O163

letter-probability matrix: alength= 4 w= 12 nsites= 452 E= 1.9e+098
 0.998 0.000 0.001 0.000
 0.991 0.001 0.008 0.000
 0.992 0.001 0.001 0.006
 0.316 0.002 0.101 0.581
 0.405 0.007 0.25  0.338
 0.358 0.129 0.118 0.395
 0.43  0.073 0.026 0.471
 0.057 0.003 0.001 0.938
 0.000 0.007 0.001 0.992
 0.001 0.045 0.001 0.953
 0.079 0.336 0.046 0.539
 0.486 0.227 0.000 0.287

MOTIF M164 O164

letter-probability matrix: alength= 4 w= 12 nsites= 60 E= 1.1e+053
 0.014 0.000 0.005 0.981
 0.033 0.001 0.934 0.032
 0.987 0.002 0.009 0.001
 0.935 0.009 0.052 0.004
 0.079 0.000 0.004 0.918
 0.184 0.107 0.516 0.194
 0.935 0.057 0.003 0.005
 0.744 0.099 0.133 0.025
 0.01  0.000 0.002 0.988
 0.063 0.338 0.59  0.009
 0.916 0.077 0.005 0.001
 0.72  0.005 0.009 0.265

MOTIF M165 O165

letter-probability matrix: alength= 4 w= 13 nsites= 145 E= 3.5e+005
 0.003 0.069 0.915 0.013
 0.003 0.152 0.731 0.113
 0.001 0.921 0.078 0.000
 0.942 0.001 0.000 0.056
 0.001 0.221 0.778 0.000
 0.666 0.001 0.135 0.199
 0.001 0.018 0.978 0.003
 0.015 0.973 0.005 0.007
 0.12  0.000 0.003 0.876
 0.000 0.000 1.000 0.000
 0.003 0.004 0.976 0.017
 0.06  0.302 0.638 0.000
 0.873 0.104 0.012 0.011

MOTIF M166 O166

letter-probability matrix: alength= 4 w= 13 nsites= 754 E= 3.2e-459
 0.001 0.911 0.088 0.000
 0.608 0.000 0.000 0.391
 0.000 0.008 0.99  0.002
 0.135 0.296 0.567 0.001
 0.000 0.767 0.233 0.000
 0.855 0.002 0.000 0.143
 0.000 0.003 0.98  0.016
 0.034 0.289 0.672 0.004
 0.114 0.042 0.583 0.261
 0.000 0.084 0.914 0.002
 0.000 0.977 0.023 0.000
 0.605 0.004 0.000 0.392
 0.000 0.003 0.969 0.028

MOTIF M167 O167

letter-probability matrix: alength= 4 w= 13 nsites= 506 E= 1.5e+420
 0.295 0.198 0.498 0.009
 0.677 0.233 0.089 0.001
 0.652 0.296 0.028 0.023
 0.31  0.002 0.22  0.468
 0.006 0.058 0.47  0.466
 0.04  0.363 0.101 0.496
 0.013 0.433 0.061 0.493
 0.003 0.952 0.003 0.042
 0.172 0.000 0.000 0.828
 0.002 0.000 0.97  0.027
 0.304 0.005 0.692 0.000
 0.876 0.054 0.069 0.000
 0.906 0.001 0.089 0.005

MOTIF M168 O168

letter-probability matrix: alength= 4 w= 13 nsites= 558 E= 1.8e+031
 0.003 0.937 0.059 0.000
 0.621 0.004 0.000 0.375
 0.000 0.343 0.657 0.000
 0.333 0.567 0.054 0.046
 0.002 0.847 0.151 0.000
 0.723 0.000 0.001 0.276
 0.000 0.009 0.97  0.021
 0.081 0.652 0.266 0.000
 0.821 0.000 0.007 0.173
 0.001 0.004 0.995 0.000
 0.05  0.87  0.075 0.005
 0.007 0.991 0.002 0.000
 0.43  0.246 0.000 0.324

MOTIF M169 O169

letter-probability matrix: alength= 4 w= 13 nsites= 981 E= 5.1e+092
 0.119 0.259 0.004 0.618
 0.000 0.005 0.002 0.993
 0.000 0.255 0.019 0.726
 0.000 0.759 0.000 0.24 
 0.012 0.976 0.000 0.012
 0.398 0.000 0.000 0.602
 0.006 0.001 0.965 0.029
 0.384 0.008 0.602 0.006
 0.605 0.011 0.384 0.000
 0.768 0.001 0.212 0.019
 0.439 0.181 0.287 0.092
 0.889 0.01  0.003 0.098
 0.318 0.131 0.27  0.282

MOTIF M170 O170

letter-probability matrix: alength= 4 w= 13 nsites= 111 E= 1.3e+180
 0.873 0.062 0.061 0.005
 0.434 0.334 0.232 0.000
 0.967 0.000 0.014 0.018
 0.065 0.000 0.748 0.187
 0.121 0.006 0.778 0.095
 0.373 0.468 0.156 0.002
 0.84  0.074 0.006 0.08 
 0.115 0.646 0.231 0.007
 0.748 0.069 0.003 0.18 
 0.004 0.964 0.032 0.000
 0.824 0.000 0.000 0.176
 0.013 0.059 0.927 0.002
 0.674 0.185 0.028 0.113

MOTIF M171 O171

letter-probability matrix: alength= 4 w= 13 nsites= 167 E= 3.0e-069
 0.001 0.996 0.002 0.002
 0.002 0.891 0.000 0.108
 0.099 0.000 0.027 0.874
 0.000 0.000 0.996 0.003
 0.001 0.027 0.97  0.001
 0.005 0.879 0.115 0.000
 0.028 0.825 0.031 0.116
 0.002 0.985 0.013 0.000
 0.477 0.000 0.001 0.522
 0.000 0.000 1.000 0.000
 0.004 0.093 0.902 0.000
 0.703 0.018 0.279 0.000
 0.188 0.015 0.767 0.029

MOTIF M172 O172

letter-probability matrix: alength= 4 w= 13 nsites= 253 E= 9.4e+317
 0.785 0.011 0.001 0.203
 0.664 0.001 0.013 0.322
 0.322 0.000 0.018 0.66 
 0.477 0.001 0.281 0.242
 0.961 0.001 0.001 0.037
 0.847 0.026 0.076 0.051
 0.352 0.001 0.065 0.583
 0.507 0.153 0.241 0.099
 0.9  0.08  0.001 0.019
 0.815 0.093 0.002 0.09 
 0.35  0.000 0.000 0.65 
 0.434 0.115 0.255 0.197
 0.327 0.014 0.001 0.658

MOTIF M173 O173

letter-probability matrix: alength= 4 w= 13 nsites= 204 E= 2.9e+093
 0.294 0.493 0.176 0.037
 0.018 0.971 0.011 0.000
 0.718 0.049 0.000 0.233
 0.002 0.637 0.362 0.000
 0.988 0.002 0.009 0.002
 0.001 0.27  0.728 0.001
 0.989 0.000 0.009 0.002
 0.003 0.002 0.814 0.181
 0.152 0.383 0.45  0.015
 0.001 0.998 0.001 0.000
 0.906 0.069 0.000 0.025
 0.003 0.651 0.346 0.000
 0.965 0.003 0.009 0.023

MOTIF M174 O174

letter-probability matrix: alength= 4 w= 13 nsites= 40 E= 8.4e-004
 0.993 0.000 0.006 0.000
 0.989 0.000 0.011 0.000
 0.984 0.002 0.014 0.000
 0.981 0.001 0.002 0.016
 0.004 0.973 0.017 0.006
 0.784 0.212 0.000 0.004
 0.687 0.003 0.004 0.307
 0.81  0.015 0.159 0.016
 0.056 0.000 0.001 0.943
 0.000 0.001 0.919 0.08 
 0.000 0.001 0.005 0.994
 0.000 0.537 0.007 0.455
 0.002 0.17  0.000 0.828

MOTIF M175 O175

letter-probability matrix: alength= 4 w= 13 nsites= 396 E= 1.5e+300
 0.971 0.003 0.023 0.003
 0.657 0.000 0.339 0.003
 0.829 0.061 0.107 0.004
 0.841 0.093 0.002 0.065
 0.174 0.457 0.07  0.298
 0.734 0.039 0.001 0.226
 0.303 0.116 0.192 0.39 
 0.287 0.038 0.016 0.66 
 0.002 0.041 0.129 0.828
 0.001 0.079 0.199 0.721
 0.006 0.748 0.032 0.214
 0.056 0.059 0.000 0.885
 0.001 0.002 0.283 0.714

MOTIF M176 O176

letter-probability matrix: alength= 4 w= 13 nsites= 202 E= 1.3e-129
 0.000 0.892 0.107 0.001
 0.000 0.999 0.000 0.000
 0.781 0.001 0.001 0.217
 0.002 0.003 0.994 0.000
 0.000 0.005 0.874 0.12 
 0.001 0.321 0.667 0.011
 0.004 0.927 0.045 0.024
 0.001 0.984 0.001 0.014
 0.114 0.006 0.000 0.88 
 0.000 0.006 0.984 0.009
 0.001 0.97  0.028 0.001
 0.000 0.996 0.000 0.004
 0.002 0.826 0.000 0.172

MOTIF M177 O177

letter-probability matrix: alength= 4 w= 13 nsites= 18 E= 2.6e+031
 0.434 0.001 0.005 0.559
 0.01  0.001 0.001 0.987
 0.001 0.001 0.004 0.995
 0.015 0.334 0.001 0.65 
 0.86  0.103 0.022 0.015
 0.808 0.039 0.019 0.134
 0.838 0.031 0.037 0.095
 0.753 0.031 0.013 0.203
 0.036 0.001 0.003 0.959
 0.027 0.298 0.671 0.004
 0.213 0.000 0.001 0.786
 0.012 0.001 0.58  0.407
 0.012 0.006 0.341 0.641

MOTIF M178 O178

letter-probability matrix: alength= 4 w= 13 nsites= 25 E= 3.0e+038
 0.006 0.594 0.39  0.01 
 0.008 0.978 0.013 0.000
 0.034 0.000 0.001 0.965
 0.000 0.616 0.384 0.000
 0.019 0.859 0.121 0.001
 0.04  0.734 0.003 0.223
 0.534 0.008 0.158 0.3 
 0.007 0.45  0.535 0.008
 0.000 0.998 0.002 0.000
 0.026 0.003 0.000 0.97 
 0.000 0.036 0.862 0.101
 0.001 0.97  0.028 0.001
 0.005 0.94  0.000 0.055

MOTIF M179 O179

letter-probability matrix: alength= 4 w= 13 nsites= 187 E= 6.7e+194
 0.662 0.304 0.033 0.001
 0.863 0.000 0.094 0.042
 0.33  0.004 0.647 0.019
 0.801 0.114 0.084 0.001
 0.974 0.017 0.007 0.002
 0.447 0.006 0.223 0.324
 0.084 0.031 0.757 0.128
 0.295 0.525 0.096 0.084
 0.542 0.438 0.000 0.02 
 0.007 0.001 0.000 0.992
 0.000 0.309 0.421 0.271
 0.012 0.000 0.001 0.987
 0.001 0.071 0.721 0.207

MOTIF M180 O180

letter-probability matrix: alength= 4 w= 13 nsites= 1834 E= 9.4e-382
 0.001 0.591 0.394 0.014
 0.025 0.952 0.000 0.024
 0.3  0.001 0.000 0.699
 0.000 0.332 0.667 0.000
 0.001 0.994 0.005 0.000
 0.308 0.022 0.000 0.67 
 0.001 0.035 0.951 0.013
 0.037 0.387 0.571 0.005
 0.106 0.81  0.084 0.000
 0.626 0.002 0.000 0.372
 0.000 0.01  0.938 0.052
 0.001 0.372 0.582 0.045
 0.148 0.64  0.103 0.109

MOTIF M181 O181

letter-probability matrix: alength= 4 w= 13 nsites= 203 E= 7.8e+058
 0.333 0.004 0.01  0.653
 0.292 0.14  0.01  0.557
 0.561 0.009 0.001 0.429
 0.554 0.221 0.156 0.07 
 0.534 0.001 0.000 0.465
 0.174 0.012 0.286 0.528
 0.197 0.021 0.068 0.714
 0.161 0.001 0.029 0.81 
 0.001 0.009 0.005 0.985
 0.007 0.003 0.001 0.99 
 0.097 0.016 0.001 0.886
 0.986 0.011 0.001 0.002
 0.966 0.002 0.01  0.022

MOTIF M182 O182

letter-probability matrix: alength= 4 w= 13 nsites= 1215 E= 3.7e-641
 0.006 0.924 0.069 0.000
 0.753 0.000 0.001 0.246
 0.001 0.006 0.993 0.000
 0.001 0.496 0.502 0.001
 0.001 0.977 0.022 0.000
 0.516 0.035 0.000 0.449
 0.007 0.000 0.988 0.004
 0.012 0.09  0.894 0.005
 0.000 0.527 0.465 0.007
 0.000 0.994 0.002 0.004
 0.267 0.012 0.001 0.72 
 0.000 0.314 0.683 0.003
 0.253 0.38  0.212 0.155

MOTIF M183 O183

letter-probability matrix: alength= 4 w= 13 nsites= 14 E= 4.3e+007
 0.002 0.95  0.003 0.045
 0.001 0.035 0.001 0.962
 0.019 0.002 0.004 0.975
 0.001 0.229 0.006 0.764
 0.001 0.000 0.000 0.998
 0.007 0.138 0.734 0.121
 0.004 0.016 0.006 0.974
 0.004 0.004 0.01  0.982
 0.061 0.003 0.052 0.883
 0.983 0.002 0.005 0.01 
 0.997 0.000 0.002 0.000
 0.997 0.001 0.001 0.001
 0.985 0.000 0.006 0.009

MOTIF M184 O184

letter-probability matrix: alength= 4 w= 13 nsites= 4320 E= 2.0e-850
 0.029 0.653 0.318 0.000
 0.588 0.000 0.025 0.386
 0.000 0.07  0.904 0.026
 0.004 0.562 0.419 0.015
 0.044 0.95  0.003 0.002
 0.422 0.183 0.004 0.391
 0.142 0.013 0.704 0.14 
 0.088 0.155 0.665 0.092
 0.008 0.574 0.393 0.025
 0.147 0.636 0.009 0.208
 0.008 0.991 0.000 0.000
 0.498 0.000 0.001 0.501
 0.000 0.028 0.971 0.001

MOTIF M185 O185

letter-probability matrix: alength= 4 w= 14 nsites= 1599 E= 3.1e-735
 0.003 0.996 0.001 0.000
 0.964 0.000 0.000 0.036
 0.000 0.000 0.998 0.001
 0.000 1.000 0.000 0.000
 0.094 0.000 0.000 0.906
 0.000 0.011 0.989 0.000
 0.002 0.555 0.051 0.392
 0.119 0.188 0.129 0.564
 0.035 0.26  0.498 0.207
 0.003 0.846 0.003 0.147
 0.115 0.052 0.017 0.816
 0.029 0.139 0.632 0.2 
 0.122 0.505 0.233 0.139
 0.251 0.347 0.113 0.289

MOTIF M186 O186

letter-probability matrix: alength= 4 w= 14 nsites= 788 E= 1.1e-204
 0.503 0.017 0.004 0.477
 0.208 0.066 0.123 0.602
 0.304 0.009 0.1  0.587
 0.329 0.161 0.069 0.441
 0.261 0.111 0.06  0.568
 0.374 0.136 0.025 0.465
 0.334 0.063 0.009 0.594
 0.186 0.003 0.002 0.81 
 0.009 0.002 0.005 0.984
 0.029 0.004 0.000 0.967
 0.218 0.007 0.002 0.773
 0.752 0.000 0.023 0.225
 0.855 0.079 0.008 0.058
 0.985 0.000 0.01  0.004

MOTIF M187 O187

letter-probability matrix: alength= 4 w= 14 nsites= 80 E= 4.3e-039
 0.824 0.001 0.021 0.154
 0.984 0.001 0.015 0.000
 0.998 0.002 0.000 0.000
 0.575 0.352 0.001 0.072
 0.088 0.000 0.000 0.911
 0.623 0.002 0.362 0.013
 0.000 0.389 0.000 0.61 
 0.018 0.001 0.002 0.979
 0.015 0.001 0.003 0.982
 0.009 0.004 0.001 0.985
 0.732 0.222 0.001 0.045
 0.691 0.308 0.000 0.000
 0.926 0.000 0.01  0.064
 0.452 0.002 0.001 0.545

MOTIF M188 O188

letter-probability matrix: alength= 4 w= 14 nsites= 42 E= 1.2e-033
 0.000 0.97  0.000 0.03 
 0.3  0.7  0.000 0.000
 0.000 1.000 0.000 0.000
 0.992 0.000 0.000 0.008
 0.000 0.001 0.998 0.000
 0.001 0.996 0.002 0.001
 0.014 0.985 0.001 0.000
 0.656 0.264 0.000 0.079
 0.15  0.001 0.809 0.041
 0.000 0.000 0.999 0.000
 0.001 0.984 0.014 0.000
 0.000 0.996 0.004 0.000
 0.001 0.000 0.000 0.998
 0.000 0.001 0.999 0.000

MOTIF M189 O189

letter-probability matrix: alength= 4 w= 14 nsites= 1890 E= 9.1e-1344
 0.415 0.001 0.311 0.273
 0.056 0.013 0.86  0.071
 0.017 0.411 0.565 0.006
 0.002 0.669 0.319 0.01 
 0.000 0.998 0.001 0.000
 0.474 0.007 0.000 0.519
 0.014 0.000 0.935 0.05 
 0.034 0.093 0.85  0.023
 0.042 0.406 0.541 0.011
 0.002 0.74  0.128 0.13 
 0.046 0.952 0.000 0.002
 0.439 0.000 0.001 0.56 
 0.000 0.004 0.994 0.001
 0.042 0.333 0.624 0.001

MOTIF M190 O190

letter-probability matrix: alength= 4 w= 14 nsites= 58 E= 2.3e+015
 0.000 0.997 0.001 0.002
 0.05  0.009 0.000 0.941
 0.000 0.122 0.674 0.204
 0.006 0.833 0.147 0.014
 0.001 0.996 0.001 0.003
 0.086 0.004 0.000 0.91 
 0.001 0.093 0.887 0.019
 0.185 0.082 0.501 0.232
 0.001 0.797 0.196 0.007
 0.006 0.99  0.001 0.003
 0.000 0.999 0.000 0.000
 0.007 0.000 0.000 0.993
 0.000 0.084 0.914 0.002
 0.01  0.729 0.241 0.02 

MOTIF M191 O191

letter-probability matrix: alength= 4 w= 14 nsites= 11 E= 6.6e+022
 0.984 0.011 0.003 0.001
 0.994 0.002 0.002 0.002
 0.62  0.003 0.374 0.003
 0.008 0.94  0.014 0.038
 0.986 0.011 0.000 0.002
 0.083 0.042 0.358 0.517
 0.048 0.412 0.406 0.134
 0.028 0.152 0.012 0.808
 0.038 0.36  0.265 0.336
 0.003 0.943 0.021 0.034
 0.02  0.000 0.000 0.98 
 0.004 0.015 0.947 0.035
 0.195 0.074 0.014 0.717
 0.481 0.065 0.126 0.328

MOTIF M192 O192

letter-probability matrix: alength= 4 w= 14 nsites= 90 E= 1.2e-033
 0.000 0.997 0.003 0.001
 0.000 0.285 0.001 0.714
 0.008 0.001 0.142 0.85 
 0.000 0.001 0.994 0.006
 0.011 0.007 0.581 0.401
 0.000 0.982 0.017 0.001
 0.008 0.632 0.000 0.36 
 0.000 0.953 0.046 0.000
 0.674 0.001 0.003 0.322
 0.000 0.000 0.999 0.000
 0.015 0.547 0.439 0.000
 0.948 0.000 0.049 0.004
 0.000 0.105 0.895 0.000
 0.083 0.902 0.014 0.001

MOTIF M193 O193

letter-probability matrix: alength= 4 w= 14 nsites= 22 E= 2.0e+013
 0.001 0.726 0.008 0.265
 0.000 0.002 0.000 0.998
 0.000 0.325 0.003 0.671
 0.885 0.000 0.001 0.114
 0.068 0.002 0.919 0.011
 0.182 0.003 0.09  0.725
 0.665 0.2  0.117 0.018
 0.957 0.013 0.006 0.023
 0.35  0.616 0.002 0.031
 0.953 0.000 0.012 0.035
 0.001 0.003 0.995 0.001
 0.926 0.023 0.051 0.000
 0.951 0.015 0.034 0.000
 0.994 0.004 0.002 0.001

MOTIF M194 O194

letter-probability matrix: alength= 4 w= 14 nsites= 732 E= 3.7e-424
 0.248 0.231 0.415 0.106
 0.000 0.945 0.055 0.000
 0.858 0.000 0.000 0.142
 0.000 0.019 0.98  0.001
 0.002 0.998 0.000 0.000
 0.184 0.009 0.000 0.806
 0.008 0.111 0.857 0.024
 0.004 0.11  0.531 0.355
 0.007 0.491 0.462 0.041
 0.027 0.721 0.065 0.187
 0.000 0.997 0.002 0.000
 0.329 0.000 0.000 0.671
 0.000 0.000 0.999 0.001
 0.003 0.28  0.697 0.02 

MOTIF M195 O195

letter-probability matrix: alength= 4 w= 14 nsites= 14 E= 3.9e+007
 0.96  0.014 0.005 0.021
 0.000 0.965 0.000 0.034
 0.000 0.999 0.000 0.000
 0.993 0.000 0.000 0.006
 0.001 0.989 0.01  0.000
 0.992 0.001 0.002 0.005
 0.622 0.001 0.376 0.001
 0.036 0.023 0.941 0.000
 0.223 0.776 0.001 0.001
 0.9  0.098 0.002 0.000
 0.000 0.000 0.000 0.999
 0.000 0.003 0.996 0.001
 0.821 0.000 0.001 0.178
 0.002 0.000 0.79  0.207

MOTIF M196 O196

letter-probability matrix: alength= 4 w= 14 nsites= 379 E= 4.6e+155
 0.423 0.058 0.481 0.038
 0.025 0.261 0.645 0.069
 0.028 0.797 0.173 0.002
 0.279 0.000 0.001 0.72 
 0.000 0.000 0.999 0.000
 0.01  0.176 0.768 0.046
 0.031 0.567 0.399 0.003
 0.136 0.52  0.017 0.327
 0.000 0.757 0.034 0.209
 0.02  0.001 0.002 0.977
 0.000 0.134 0.785 0.081
 0.006 0.927 0.037 0.029
 0.001 0.998 0.000 0.001
 0.333 0.188 0.000 0.479

MOTIF M197 O197

letter-probability matrix: alength= 4 w= 14 nsites= 25 E= 1.2e+005
 0.001 0.003 0.000 0.996
 0.001 0.002 0.624 0.374
 0.005 0.000 0.000 0.995
 0.001 0.000 0.382 0.617
 0.865 0.015 0.038 0.082
 0.088 0.007 0.027 0.879
 0.601 0.012 0.001 0.386
 0.02  0.02  0.001 0.959
 0.06  0.64  0.005 0.296
 0.969 0.002 0.000 0.029
 0.824 0.001 0.06  0.114
 0.992 0.007 0.001 0.000
 0.998 0.000 0.001 0.000
 0.899 0.015 0.017 0.069

MOTIF M198 O198

letter-probability matrix: alength= 4 w= 14 nsites= 441 E= 2.1e-167
 0.017 0.24  0.627 0.116
 0.001 0.823 0.175 0.000
 0.146 0.816 0.000 0.038
 0.006 0.992 0.002 0.000
 0.784 0.001 0.000 0.215
 0.000 0.005 0.987 0.008
 0.007 0.789 0.192 0.012
 0.011 0.986 0.002 0.000
 0.078 0.029 0.000 0.893
 0.000 0.347 0.653 0.000
 0.49  0.000 0.014 0.497
 0.000 0.028 0.972 0.000
 0.073 0.056 0.626 0.245
 0.001 0.709 0.286 0.004

MOTIF M199 O199

letter-probability matrix: alength= 4 w= 14 nsites= 13 E= 1.7e+021
 0.844 0.078 0.029 0.049
 0.003 0.988 0.009 0.000
 0.93  0.052 0.000 0.018
 0.002 0.974 0.024 0.000
 0.996 0.000 0.000 0.004
 0.002 0.009 0.782 0.207
 0.026 0.073 0.894 0.007
 0.021 0.777 0.201 0.001
 0.213 0.005 0.008 0.774
 0.001 0.053 0.945 0.001
 0.023 0.000 0.268 0.708
 0.001 0.000 0.84  0.159
 0.002 0.383 0.612 0.003
 0.052 0.015 0.512 0.421

MOTIF M200 O200

letter-probability matrix: alength= 4 w= 14 nsites= 13 E= 5.0e+025
 0.01  0.508 0.123 0.359
 0.014 0.974 0.007 0.006
 0.148 0.000 0.001 0.851
 0.001 0.084 0.913 0.002
 0.133 0.002 0.259 0.606
 0.006 0.31  0.653 0.031
 0.089 0.751 0.08  0.08 
 0.022 0.847 0.029 0.102
 0.028 0.954 0.005 0.013
 0.241 0.001 0.001 0.758
 0.003 0.000 0.989 0.008
 0.048 0.000 0.928 0.024
 0.097 0.043 0.86  0.000
 0.746 0.093 0.099 0.062

MOTIF M201 O201

letter-probability matrix: alength= 4 w= 15 nsites= 2140 E= 1.3e-338
 0.001 0.865 0.123 0.011
 0.46  0.000 0.000 0.54 
 0.000 0.002 0.993 0.005
 0.015 0.294 0.641 0.05 
 0.01  0.811 0.176 0.003
 0.427 0.001 0.000 0.573
 0.000 0.038 0.931 0.03 
 0.21  0.061 0.629 0.099
 0.259 0.004 0.644 0.094
 0.084 0.279 0.59  0.047
 0.181 0.455 0.291 0.074
 0.029 0.916 0.055 0.000
 0.575 0.033 0.000 0.392
 0.007 0.229 0.764 0.000
 0.502 0.211 0.279 0.007

MOTIF M202 O202

letter-probability matrix: alength= 4 w= 15 nsites= 929 E= 1.3e-003
 0.745 0.001 0.015 0.239
 0.585 0.134 0.022 0.259
 0.606 0.001 0.155 0.239
 0.158 0.14  0.229 0.473
 0.526 0.113 0.023 0.338
 0.385 0.023 0.004 0.588
 0.213 0.001 0.025 0.762
 0.067 0.014 0.016 0.903
 0.095 0.06  0.029 0.815
 0.119 0.116 0.051 0.714
 0.371 0.08  0.059 0.49 
 0.68  0.039 0.055 0.226
 0.918 0.013 0.013 0.056
 0.867 0.045 0.022 0.066
 0.767 0.026 0.03  0.177

MOTIF M203 O203

letter-probability matrix: alength= 4 w= 15 nsites= 53 E= 2.6e+034
 0.473 0.524 0.003 0.000
 0.993 0.002 0.003 0.003
 0.002 0.000 0.189 0.808
 0.022 0.011 0.757 0.211
 0.038 0.812 0.022 0.128
 0.016 0.681 0.004 0.299
 0.057 0.008 0.004 0.932
 0.019 0.245 0.582 0.154
 0.132 0.226 0.444 0.199
 0.15  0.659 0.189 0.002
 0.84  0.154 0.000 0.006
 0.039 0.000 0.000 0.961
 0.000 0.021 0.097 0.882
 0.001 0.979 0.001 0.02 
 0.085 0.875 0.000 0.04 

MOTIF M204 O204

letter-probability matrix: alength= 4 w= 15 nsites= 135 E= 1.2e-080
 0.000 0.989 0.006 0.004
 0.000 1.000 0.000 0.000
 0.966 0.000 0.000 0.034
 0.001 0.000 0.999 0.000
 0.001 0.01  0.989 0.000
 0.491 0.068 0.441 0.000
 0.005 0.5  0.494 0.000
 0.781 0.18  0.007 0.033
 0.311 0.188 0.494 0.007
 0.007 0.952 0.04  0.000
 0.505 0.011 0.004 0.48 
 0.005 0.001 0.994 0.000
 0.036 0.000 0.916 0.047
 0.000 0.218 0.778 0.004
 0.006 0.763 0.015 0.216

MOTIF M205 O205

letter-probability matrix: alength= 4 w= 15 nsites= 1191 E= 1.0e-419
 0.007 0.74  0.246 0.006
 0.001 0.999 0.000 0.000
 0.649 0.001 0.000 0.35 
 0.026 0.053 0.921 0.001
 0.025 0.378 0.597 0.000
 0.011 0.641 0.344 0.004
 0.014 0.933 0.005 0.048
 0.47  0.001 0.013 0.516
 0.001 0.034 0.963 0.002
 0.186 0.327 0.47  0.017
 0.000 0.683 0.315 0.001
 0.101 0.385 0.000 0.513
 0.005 0.691 0.304 0.000
 0.38  0.147 0.005 0.467
 0.001 0.291 0.707 0.001

MOTIF M206 O206

letter-probability matrix: alength= 4 w= 15 nsites= 797 E= 2.2e-445
 0.000 0.655 0.343 0.002
 0.002 0.978 0.019 0.001
 0.523 0.001 0.000 0.476
 0.000 0.000 0.997 0.003
 0.006 0.000 0.988 0.006
 0.091 0.014 0.893 0.002
 0.005 0.4  0.565 0.03 
 0.035 0.878 0.083 0.005
 0.281 0.066 0.057 0.597
 0.001 0.000 0.947 0.052
 0.027 0.001 0.964 0.009
 0.214 0.024 0.74  0.022
 0.007 0.46  0.53  0.003
 0.55  0.014 0.165 0.271
 0.058 0.179 0.762 0.001

MOTIF M207 O207

letter-probability matrix: alength= 4 w= 15 nsites= 1268 E= 4.0e-464
 0.658 0.005 0.155 0.182
 0.508 0.053 0.437 0.002
 0.557 0.153 0.246 0.043
 0.35  0.276 0.262 0.111
 0.363 0.226 0.231 0.18 
 0.662 0.085 0.241 0.012
 0.000 0.000 0.023 0.976
 0.000 0.003 0.994 0.003
 0.985 0.000 0.000 0.014
 0.143 0.357 0.422 0.078
 0.000 0.000 0.000 1.000
 0.001 0.999 0.000 0.000
 0.992 0.000 0.000 0.008
 0.000 0.151 0.423 0.425
 0.192 0.274 0.164 0.37 

MOTIF M208 O208

letter-probability matrix: alength= 4 w= 15 nsites= 351 E= 1.6e+097
 0.742 0.009 0.13  0.119
 0.749 0.092 0.145 0.013
 0.976 0.019 0.005 0.001
 0.95  0.038 0.007 0.006
 0.976 0.000 0.000 0.023
 0.021 0.112 0.17  0.698
 0.614 0.027 0.343 0.016
 0.287 0.069 0.051 0.593
 0.274 0.094 0.166 0.465
 0.227 0.081 0.003 0.689
 0.032 0.162 0.002 0.804
 0.079 0.188 0.000 0.733
 0.03  0.103 0.008 0.859
 0.251 0.069 0.121 0.559
 0.485 0.151 0.061 0.303

MOTIF M209 O209

letter-probability matrix: alength= 4 w= 15 nsites= 49 E= 3.8e-012
 0.000 0.884 0.11  0.005
 0.001 0.999 0.000 0.000
 0.092 0.000 0.000 0.907
 0.000 0.016 0.984 0.000
 0.000 0.955 0.042 0.003
 0.009 0.155 0.011 0.825
 0.022 0.951 0.011 0.016
 0.163 0.045 0.012 0.78 
 0.034 0.183 0.748 0.036
 0.006 0.498 0.444 0.052
 0.000 0.989 0.008 0.003
 0.000 0.998 0.000 0.001
 0.001 0.999 0.000 0.000
 0.285 0.001 0.000 0.714
 0.000 0.049 0.951 0.000

MOTIF M210 O210

letter-probability matrix: alength= 4 w= 15 nsites= 509 E= 3.9e-147
 0.098 0.582 0.319 0.000
 0.004 0.995 0.001 0.000
 0.639 0.006 0.004 0.351
 0.000 0.000 0.941 0.059
 0.000 0.000 0.989 0.01 
 0.06  0.115 0.825 0.000
 0.006 0.713 0.279 0.002
 0.576 0.004 0.001 0.419
 0.001 0.000 0.98  0.018
 0.096 0.000 0.903 0.001
 0.004 0.044 0.952 0.000
 0.551 0.434 0.015 0.000
 0.501 0.049 0.448 0.002
 0.046 0.231 0.723 0.000
 0.165 0.373 0.461 0.001

MOTIF M211 O211

letter-probability matrix: alength= 4 w= 15 nsites= 65 E= 4.8e-020
 0.646 0.028 0.316 0.009
 0.072 0.01  0.914 0.003
 0.148 0.000 0.85  0.002
 0.000 0.011 0.988 0.000
 0.022 0.976 0.002 0.000
 0.599 0.008 0.000 0.392
 0.011 0.059 0.915 0.016
 0.015 0.001 0.729 0.255
 0.001 0.006 0.989 0.004
 0.002 0.862 0.112 0.025
 0.000 0.999 0.001 0.000
 0.144 0.000 0.000 0.856
 0.000 0.001 0.999 0.000
 0.124 0.003 0.872 0.000
 0.725 0.166 0.108 0.002

MOTIF M212 O212

letter-probability matrix: alength= 4 w= 15 nsites= 107 E= 3.0e+109
 0.761 0.004 0.011 0.224
 0.479 0.151 0.03  0.341
 0.874 0.001 0.004 0.121
 0.972 0.017 0.002 0.009
 0.982 0.000 0.000 0.018
 0.487 0.007 0.171 0.335
 0.331 0.1  0.321 0.248
 0.673 0.027 0.23  0.069
 0.728 0.066 0.182 0.024
 0.859 0.011 0.041 0.089
 0.959 0.035 0.004 0.003
 0.847 0.004 0.049 0.1 
 0.166 0.64  0.161 0.033
 0.921 0.001 0.000 0.078
 0.793 0.012 0.112 0.084

MOTIF M213 O213

letter-probability matrix: alength= 4 w= 15 nsites= 1265 E= 2.1e-374
 0.003 0.563 0.433 0.001
 0.127 0.666 0.02  0.187
 0.000 0.949 0.051 0.000
 0.563 0.046 0.002 0.389
 0.000 0.319 0.681 0.000
 0.46  0.114 0.215 0.21 
 0.045 0.153 0.762 0.04 
 0.017 0.008 0.552 0.422
 0.000 0.586 0.385 0.029
 0.033 0.864 0.006 0.098
 0.001 0.998 0.000 0.000
 0.599 0.000 0.000 0.401
 0.000 0.001 0.998 0.000
 0.199 0.000 0.798 0.003
 0.073 0.408 0.519 0.001

MOTIF M214 O214

letter-probability matrix: alength= 4 w= 15 nsites= 17 E= 1.1e+021
 0.324 0.002 0.632 0.042
 0.058 0.063 0.878 0.001
 0.463 0.001 0.442 0.095
 0.001 0.017 0.98  0.002
 0.001 0.74  0.259 0.001
 0.899 0.032 0.009 0.06 
 0.035 0.128 0.823 0.014
 0.064 0.52  0.402 0.014
 0.021 0.915 0.047 0.017
 0.26  0.71  0.02  0.011
 0.001 0.998 0.001 0.000
 0.914 0.002 0.000 0.083
 0.000 0.297 0.701 0.001
 0.002 0.982 0.014 0.002
 0.005 0.975 0.000 0.02 

MOTIF M215 O215

letter-probability matrix: alength= 4 w= 16 nsites= 25 E= 1.4e+013
 0.008 0.54  0.264 0.189
 0.278 0.001 0.001 0.72 
 0.069 0.106 0.424 0.401
 0.106 0.201 0.102 0.59 
 0.002 0.005 0.021 0.971
 0.001 0.643 0.316 0.04 
 0.01  0.158 0.001 0.831
 0.011 0.756 0.184 0.048
 0.139 0.002 0.006 0.853
 0.016 0.007 0.935 0.041
 0.444 0.55  0.004 0.002
 0.998 0.001 0.001 0.001
 0.424 0.542 0.033 0.000
 0.997 0.003 0.000 0.000
 0.005 0.989 0.005 0.001
 0.997 0.003 0.000 0.000

MOTIF M216 O216

letter-probability matrix: alength= 4 w= 16 nsites= 171 E= 4.0e-183
 0.484 0.317 0.192 0.007
 0.001 0.000 0.000 0.998
 0.000 0.000 1.000 0.000
 0.965 0.000 0.009 0.026
 0.000 0.315 0.684 0.001
 0.002 0.01  0.000 0.988
 0.000 0.996 0.004 0.000
 0.999 0.001 0.000 0.000
 0.001 0.225 0.772 0.002
 0.476 0.276 0.196 0.052
 0.41  0.009 0.564 0.017
 0.172 0.814 0.014 0.000
 0.028 0.000 0.000 0.972
 0.037 0.094 0.868 0.001
 0.382 0.059 0.097 0.462
 0.083 0.115 0.802 0.000

MOTIF M217 O217

letter-probability matrix: alength= 4 w= 16 nsites= 444 E= 6.3e+243
 0.756 0.001 0.189 0.053
 0.403 0.438 0.103 0.056
 0.763 0.000 0.000 0.236
 0.022 0.039 0.027 0.912
 0.076 0.002 0.012 0.91 
 0.137 0.351 0.074 0.438
 0.151 0.255 0.013 0.581
 0.455 0.1  0.09  0.355
 0.448 0.034 0.268 0.25 
 0.486 0.011 0.291 0.212
 0.484 0.315 0.197 0.004
 0.806 0.004 0.000 0.19 
 0.004 0.001 0.079 0.917
 0.024 0.013 0.067 0.895
 0.045 0.515 0.018 0.422
 0.114 0.289 0.000 0.597

MOTIF M218 O218

letter-probability matrix: alength= 4 w= 16 nsites= 97 E= 2.1e-083
 0.015 0.304 0.021 0.66 
 0.024 0.000 0.001 0.976
 0.06  0.034 0.137 0.769
 0.019 0.349 0.001 0.631
 0.009 0.003 0.004 0.984
 0.03  0.009 0.04  0.921
 0.431 0.043 0.01  0.516
 0.832 0.034 0.105 0.029
 0.766 0.008 0.164 0.062
 0.765 0.006 0.216 0.013
 0.828 0.019 0.148 0.005
 0.975 0.001 0.02  0.004
 0.863 0.006 0.127 0.004
 0.249 0.244 0.259 0.248
 0.802 0.154 0.018 0.026
 0.95  0.02  0.000 0.03 

MOTIF M219 O219

letter-probability matrix: alength= 4 w= 16 nsites= 1053 E= 5.6e+032
 0.019 0.604 0.237 0.141
 0.076 0.914 0.001 0.009
 0.006 0.993 0.000 0.000
 0.613 0.003 0.000 0.384
 0.000 0.233 0.766 0.001
 0.107 0.463 0.358 0.072
 0.006 0.682 0.189 0.124
 0.012 0.936 0.01  0.042
 0.194 0.531 0.001 0.273
 0.292 0.025 0.408 0.275
 0.049 0.234 0.692 0.026
 0.001 0.742 0.254 0.003
 0.002 0.835 0.001 0.163
 0.032 0.879 0.000 0.089
 0.003 0.996 0.000 0.001
 0.642 0.068 0.014 0.276

MOTIF M220 O220

letter-probability matrix: alength= 4 w= 16 nsites= 22 E= 1.4e+006
 0.406 0.405 0.184 0.005
 0.997 0.002 0.000 0.001
 0.081 0.904 0.015 0.000
 0.989 0.000 0.011 0.001
 0.000 0.000 0.004 0.996
 0.001 0.002 0.046 0.952
 0.028 0.913 0.043 0.015
 0.003 0.951 0.001 0.046
 0.723 0.004 0.001 0.273
 0.002 0.25  0.498 0.25 
 0.626 0.067 0.174 0.134
 0.004 0.774 0.222 0.000
 0.993 0.002 0.005 0.001
 0.002 0.052 0.088 0.859
 0.001 0.001 0.22  0.778
 0.001 0.655 0.026 0.318

MOTIF M221 O221

letter-probability matrix: alength= 4 w= 16 nsites= 119 E= 1.1e-069
 0.278 0.025 0.623 0.074
 0.009 0.21  0.773 0.007
 0.014 0.95  0.036 0.000
 0.16  0.000 0.000 0.84 
 0.001 0.005 0.994 0.001
 0.005 0.007 0.911 0.077
 0.02  0.144 0.82  0.016
 0.091 0.788 0.098 0.024
 0.346 0.006 0.026 0.622
 0.011 0.173 0.81  0.006
 0.063 0.566 0.257 0.114
 0.001 0.957 0.028 0.014
 0.074 0.83  0.000 0.096
 0.000 0.995 0.002 0.002
 0.847 0.000 0.001 0.153
 0.000 0.004 0.996 0.000

MOTIF M222 O222

letter-probability matrix: alength= 4 w= 16 nsites= 180 E= 2.5e-183
 0.025 0.329 0.214 0.433
 0.001 0.908 0.000 0.092
 0.084 0.000 0.000 0.916
 0.067 0.001 0.93  0.002
 0.018 0.000 0.789 0.193
 0.002 0.211 0.764 0.023
 0.094 0.867 0.015 0.024
 0.126 0.202 0.001 0.671
 0.039 0.6  0.36  0.000
 0.089 0.001 0.002 0.908
 0.002 0.016 0.981 0.001
 0.925 0.000 0.075 0.000
 0.002 0.029 0.967 0.001
 0.001 0.361 0.031 0.607
 0.004 0.984 0.012 0.001
 0.871 0.129 0.000 0.000

MOTIF M223 O223

letter-probability matrix: alength= 4 w= 16 nsites= 29 E= 3.6e-012
 0.989 0.007 0.001 0.003
 0.832 0.003 0.003 0.163
 0.018 0.002 0.733 0.247
 0.003 0.417 0.029 0.551
 0.353 0.018 0.001 0.629
 0.069 0.009 0.061 0.86 
 0.002 0.039 0.007 0.953
 0.005 0.067 0.003 0.925
 0.293 0.018 0.002 0.687
 0.225 0.001 0.026 0.748
 0.949 0.001 0.042 0.008
 0.905 0.001 0.094 0.001
 0.967 0.03  0.003 0.000
 0.996 0.001 0.000 0.003
 0.682 0.000 0.000 0.318
 0.066 0.001 0.894 0.039

MOTIF M224 O224

letter-probability matrix: alength= 4 w= 16 nsites= 48 E= 6.0e-001
 0.02  0.059 0.921 0.000
 0.588 0.04  0.001 0.37 
 0.48  0.335 0.184 0.000
 0.737 0.007 0.23  0.027
 0.032 0.817 0.142 0.008
 0.006 0.008 0.017 0.969
 0.001 0.076 0.919 0.003
 0.977 0.007 0.006 0.01 
 0.03  0.24  0.726 0.004
 0.18  0.002 0.114 0.704
 0.007 0.983 0.009 0.001
 0.913 0.069 0.000 0.018
 0.000 0.679 0.311 0.009
 0.844 0.000 0.000 0.156
 0.000 0.000 0.999 0.001
 0.004 0.454 0.541 0.001

MOTIF M225 O225

letter-probability matrix: alength= 4 w= 16 nsites= 366 E= 1.4e-510
 0.556 0.006 0.002 0.436
 0.361 0.015 0.009 0.615
 0.298 0.018 0.224 0.46 
 0.441 0.05  0.173 0.336
 0.22  0.248 0.073 0.459
 0.362 0.011 0.09  0.537
 0.124 0.146 0.061 0.669
 0.056 0.021 0.089 0.833
 0.01  0.066 0.003 0.921
 0.024 0.001 0.002 0.972
 0.09  0.006 0.004 0.9 
 0.502 0.000 0.004 0.494
 0.827 0.084 0.001 0.089
 0.984 0.001 0.014 0.002
 0.959 0.019 0.000 0.022
 0.914 0.003 0.015 0.068

MOTIF M226 O226

letter-probability matrix: alength= 4 w= 16 nsites= 12 E= 5.2e+011
 0.438 0.025 0.484 0.053
 0.081 0.000 0.003 0.916
 0.001 0.019 0.978 0.002
 0.98  0.002 0.003 0.015
 0.005 0.991 0.001 0.002
 0.03  0.014 0.006 0.949
 0.05  0.933 0.01  0.007
 0.986 0.003 0.005 0.005
 0.047 0.008 0.857 0.087
 0.14  0.818 0.036 0.006
 0.611 0.006 0.358 0.024
 0.026 0.007 0.89  0.076
 0.832 0.01  0.153 0.004
 0.939 0.051 0.009 0.001
 0.756 0.22  0.002 0.022
 0.005 0.37  0.189 0.435

MOTIF M227 O227

letter-probability matrix: alength= 4 w= 16 nsites= 264 E= 1.8e+015
 0.848 0.000 0.042 0.11 
 0.514 0.01  0.463 0.013
 0.928 0.000 0.002 0.07 
 0.591 0.2  0.176 0.033
 0.916 0.003 0.075 0.006
 0.64  0.000 0.043 0.317
 0.381 0.087 0.061 0.471
 0.15  0.273 0.046 0.53 
 0.496 0.071 0.021 0.412
 0.117 0.09  0.073 0.719
 0.091 0.186 0.102 0.62 
 0.053 0.000 0.000 0.946
 0.000 0.015 0.002 0.983
 0.106 0.163 0.023 0.708
 0.369 0.182 0.000 0.448
 0.224 0.008 0.003 0.765

MOTIF M228 O228

letter-probability matrix: alength= 4 w= 17 nsites= 92 E= 8.3e-120
 0.094 0.203 0.061 0.642
 0.554 0.034 0.000 0.412
 0.208 0.000 0.214 0.577
 0.104 0.618 0.058 0.22 
 0.052 0.053 0.001 0.895
 0.111 0.003 0.001 0.885
 0.008 0.012 0.019 0.961
 0.092 0.001 0.073 0.834
 0.089 0.007 0.028 0.875
 0.09  0.003 0.147 0.759
 0.651 0.011 0.034 0.304
 0.784 0.052 0.004 0.159
 0.92  0.003 0.07  0.007
 0.768 0.015 0.053 0.164
 0.651 0.000 0.346 0.003
 0.989 0.005 0.004 0.002
 0.984 0.006 0.007 0.004

MOTIF M229 O229

letter-probability matrix: alength= 4 w= 17 nsites= 413 E= 4.8e-707
 0.238 0.021 0.084 0.657
 0.118 0.092 0.078 0.712
 0.03  0.002 0.002 0.966
 0.001 0.000 0.000 0.998
 0.066 0.005 0.001 0.928
 0.363 0.047 0.037 0.553
 0.677 0.012 0.086 0.225
 0.975 0.001 0.001 0.024
 0.917 0.024 0.036 0.024
 0.829 0.01  0.147 0.014
 0.643 0.017 0.171 0.169
 0.77  0.079 0.042 0.109
 0.643 0.069 0.179 0.108
 0.6  0.005 0.208 0.187
 0.747 0.006 0.041 0.207
 0.677 0.155 0.146 0.022
 0.541 0.156 0.000 0.304

MOTIF M230 O230

letter-probability matrix: alength= 4 w= 17 nsites= 73 E= 5.0e-054
 0.48  0.002 0.062 0.457
 0.026 0.002 0.002 0.969
 0.01  0.001 0.003 0.987
 0.017 0.002 0.000 0.981
 0.02  0.411 0.002 0.568
 0.819 0.082 0.018 0.08 
 0.245 0.398 0.042 0.315
 0.244 0.002 0.001 0.752
 0.036 0.01  0.084 0.87 
 0.177 0.005 0.004 0.814
 0.271 0.072 0.054 0.602
 0.143 0.063 0.448 0.346
 0.98  0.004 0.000 0.016
 0.976 0.02  0.001 0.003
 0.919 0.000 0.002 0.079
 0.467 0.321 0.148 0.064
 0.952 0.003 0.032 0.013

MOTIF M231 O231

letter-probability matrix: alength= 4 w= 17 nsites= 478 E= 2.4e+355
 0.2  0.000 0.513 0.287
 0.01  0.332 0.658 0.000
 0.817 0.000 0.076 0.107
 0.076 0.025 0.899 0.000
 0.593 0.002 0.346 0.059
 0.177 0.067 0.721 0.035
 0.289 0.569 0.141 0.002
 0.417 0.004 0.027 0.551
 0.014 0.115 0.867 0.005
 0.447 0.155 0.209 0.19 
 0.032 0.21  0.657 0.101
 0.2  0.217 0.465 0.118
 0.084 0.688 0.037 0.191
 0.119 0.401 0.000 0.479
 0.001 0.143 0.146 0.71 
 0.000 0.871 0.01  0.119
 0.011 0.618 0.000 0.371

MOTIF M232 O232

letter-probability matrix: alength= 4 w= 17 nsites= 10 E= 1.4e-006
 0.000 0.997 0.002 0.001
 0.001 0.001 0.000 0.998
 0.000 0.998 0.001 0.000
 0.001 0.112 0.000 0.888
 0.000 0.996 0.004 0.000
 0.004 0.993 0.001 0.002
 0.992 0.001 0.004 0.003
 0.001 0.003 0.996 0.001
 0.001 0.93  0.063 0.007
 0.002 0.993 0.004 0.001
 0.99  0.006 0.001 0.003
 0.003 0.001 0.99  0.006
 0.000 0.000 0.999 0.000
 0.002 0.964 0.031 0.002
 0.003 0.144 0.851 0.002
 0.000 0.000 0.061 0.939
 0.000 0.998 0.002 0.000

MOTIF M233 O233

letter-probability matrix: alength= 4 w= 17 nsites= 31 E= 3.2e-003
 0.091 0.887 0.013 0.009
 0.002 0.996 0.001 0.000
 0.993 0.001 0.001 0.005
 0.001 0.072 0.927 0.000
 0.888 0.001 0.105 0.006
 0.003 0.399 0.585 0.013
 0.169 0.57  0.231 0.03 
 0.067 0.07  0.254 0.609
 0.002 0.736 0.139 0.122
 0.063 0.197 0.018 0.722
 0.093 0.226 0.655 0.026
 0.145 0.000 0.742 0.112
 0.009 0.000 0.989 0.002
 0.000 0.008 0.938 0.054
 0.011 0.963 0.025 0.000
 0.109 0.000 0.001 0.89 
 0.001 0.001 0.997 0.001

MOTIF M234 O234

letter-probability matrix: alength= 4 w= 17 nsites= 159 E= 1.8e+011
 0.98  0.002 0.001 0.017
 0.928 0.001 0.067 0.004
 0.937 0.004 0.003 0.057
 0.878 0.012 0.029 0.081
 0.712 0.01  0.091 0.187
 0.511 0.102 0.168 0.218
 0.58  0.133 0.037 0.249
 0.682 0.038 0.004 0.276
 0.8  0.113 0.009 0.078
 0.713 0.126 0.036 0.126
 0.846 0.03  0.054 0.07 
 0.841 0.069 0.02  0.07 
 0.813 0.000 0.096 0.092
 0.151 0.481 0.151 0.217
 0.9  0.05  0.047 0.003
 0.895 0.104 0.000 0.001
 0.952 0.001 0.001 0.046

MOTIF M235 O235

letter-probability matrix: alength= 4 w= 17 nsites= 287 E= 1.4e+073
 0.87  0.031 0.054 0.045
 0.941 0.027 0.031 0.001
 0.953 0.001 0.022 0.025
 0.437 0.316 0.041 0.206
 0.694 0.002 0.000 0.305
 0.184 0.016 0.058 0.742
 0.231 0.092 0.137 0.539
 0.188 0.224 0.033 0.555
 0.145 0.08  0.018 0.756
 0.262 0.025 0.065 0.649
 0.191 0.061 0.035 0.714
 0.152 0.144 0.236 0.469
 0.264 0.615 0.015 0.106
 0.464 0.01  0.000 0.526
 0.026 0.019 0.242 0.713
 0.024 0.028 0.06  0.888
 0.013 0.12  0.26  0.608

MOTIF M236 O236

letter-probability matrix: alength= 4 w= 17 nsites= 295 E= 4.0e-133
 0.002 0.982 0.016 0.000
 0.034 0.001 0.004 0.961
 0.000 0.002 0.996 0.001
 0.006 0.002 0.947 0.045
 0.063 0.000 0.936 0.001
 0.016 0.302 0.592 0.09 
 0.165 0.382 0.344 0.109
 0.325 0.015 0.21  0.45 
 0.037 0.002 0.956 0.005
 0.041 0.003 0.956 0.001
 0.095 0.001 0.9  0.004
 0.031 0.218 0.75  0.001
 0.422 0.247 0.027 0.304
 0.171 0.001 0.59  0.238
 0.001 0.000 0.999 0.000
 0.005 0.021 0.974 0.000
 0.154 0.226 0.611 0.009

MOTIF M237 O237

letter-probability matrix: alength= 4 w= 17 nsites= 20 E= 1.0e-029
 0.076 0.001 0.000 0.922
 0.007 0.005 0.509 0.479
 0.025 0.009 0.002 0.964
 0.022 0.413 0.417 0.148
 0.003 0.011 0.000 0.986
 0.427 0.018 0.014 0.541
 0.018 0.004 0.004 0.974
 0.098 0.004 0.01  0.888
 0.011 0.013 0.013 0.962
 0.004 0.006 0.002 0.988
 0.004 0.008 0.003 0.985
 0.48  0.003 0.001 0.516
 0.83  0.001 0.018 0.151
 0.997 0.000 0.000 0.002
 0.999 0.000 0.001 0.000
 0.996 0.001 0.000 0.002
 0.975 0.000 0.000 0.025

MOTIF M238 O238

letter-probability matrix: alength= 4 w= 17 nsites= 25 E= 3.2e+010
 0.984 0.001 0.005 0.011
 0.373 0.002 0.604 0.02 
 0.88  0.018 0.057 0.046
 0.089 0.000 0.01  0.9 
 0.007 0.000 0.465 0.528
 0.255 0.069 0.138 0.538
 0.334 0.106 0.015 0.544
 0.456 0.022 0.072 0.45 
 0.813 0.033 0.133 0.021
 0.728 0.007 0.023 0.242
 0.22  0.121 0.059 0.6 
 0.881 0.025 0.035 0.059
 0.178 0.003 0.001 0.818
 0.02  0.002 0.001 0.977
 0.002 0.016 0.001 0.981
 0.068 0.124 0.015 0.793
 0.071 0.053 0.001 0.875

MOTIF M239 O239

letter-probability matrix: alength= 4 w= 17 nsites= 22 E= 6.9e-007
 0.001 0.231 0.265 0.503
 0.053 0.945 0.000 0.001
 0.000 0.996 0.000 0.003
 0.009 0.985 0.000 0.006
 0.897 0.008 0.002 0.093
 0.001 0.011 0.316 0.673
 0.062 0.002 0.868 0.068
 0.003 0.007 0.985 0.005
 0.067 0.032 0.316 0.584
 0.174 0.072 0.751 0.004
 0.378 0.492 0.126 0.004
 0.029 0.004 0.02  0.947
 0.001 0.000 0.998 0.000
 0.001 0.001 0.991 0.007
 0.003 0.141 0.855 0.000
 0.995 0.001 0.003 0.001
 0.001 0.089 0.909 0.001

MOTIF M240 O240

letter-probability matrix: alength= 4 w= 17 nsites= 16 E= 1.6e+002
 0.863 0.13  0.004 0.003
 0.372 0.000 0.000 0.627
 0.486 0.006 0.005 0.503
 0.967 0.024 0.001 0.008
 0.981 0.001 0.007 0.012
 0.063 0.008 0.08  0.849
 0.792 0.002 0.013 0.193
 0.595 0.393 0.004 0.008
 0.814 0.01  0.007 0.169
 0.057 0.75  0.177 0.016
 0.544 0.003 0.015 0.438
 0.408 0.006 0.199 0.387
 0.003 0.002 0.001 0.995
 0.014 0.000 0.011 0.974
 0.003 0.002 0.000 0.995
 0.012 0.048 0.01  0.931
 0.594 0.002 0.001 0.403

MOTIF M241 O241

letter-probability matrix: alength= 4 w= 17 nsites= 780 E= 1.0e+224
 0.754 0.002 0.207 0.037
 0.956 0.023 0.019 0.002
 0.929 0.001 0.058 0.013
 0.343 0.012 0.212 0.433
 0.406 0.012 0.365 0.217
 0.636 0.132 0.097 0.135
 0.387 0.258 0.025 0.33 
 0.24  0.032 0.092 0.637
 0.155 0.048 0.16  0.637
 0.081 0.2  0.206 0.512
 0.272 0.257 0.044 0.426
 0.14  0.102 0.013 0.745
 0.005 0.099 0.001 0.895
 0.005 0.072 0.002 0.921
 0.122 0.27  0.098 0.51 
 0.309 0.389 0.002 0.3 
 0.433 0.03  0.003 0.534

MOTIF M242 O242

letter-probability matrix: alength= 4 w= 17 nsites= 13 E= 2.4e+008
 0.191 0.268 0.529 0.012
 0.888 0.047 0.002 0.063
 0.166 0.001 0.001 0.833
 0.001 0.000 0.222 0.777
 0.000 0.99  0.001 0.008
 0.086 0.002 0.002 0.911
 0.032 0.653 0.289 0.025
 0.638 0.018 0.012 0.333
 0.272 0.003 0.081 0.644
 0.124 0.265 0.045 0.566
 0.326 0.012 0.025 0.637
 0.432 0.024 0.535 0.008
 0.997 0.000 0.003 0.001
 0.096 0.000 0.904 0.000
 0.986 0.007 0.006 0.000
 0.985 0.014 0.000 0.000
 0.997 0.000 0.002 0.001

MOTIF M243 O243

letter-probability matrix: alength= 4 w= 18 nsites= 477 E= 2.5e-079
 0.958 0.000 0.028 0.014
 0.581 0.121 0.288 0.011
 0.85  0.133 0.011 0.006
 0.297 0.47  0.094 0.138
 0.996 0.001 0.000 0.003
 0.419 0.255 0.307 0.019
 0.729 0.083 0.037 0.151
 0.582 0.02  0.337 0.06 
 0.414 0.133 0.168 0.285
 0.262 0.069 0.171 0.498
 0.338 0.003 0.091 0.568
 0.071 0.261 0.205 0.463
 0.453 0.082 0.005 0.459
 0.122 0.165 0.001 0.712
 0.002 0.002 0.02  0.976
 0.004 0.033 0.000 0.963
 0.047 0.453 0.000 0.5 
 0.144 0.166 0.075 0.615

MOTIF M244 O244

letter-probability matrix: alength= 4 w= 18 nsites= 967 E= 2.9e+1035
 0.455 0.358 0.023 0.164
 0.293 0.11  0.001 0.597
 0.049 0.072 0.264 0.615
 0.022 0.162 0.248 0.568
 0.022 0.369 0.113 0.495
 0.099 0.396 0.007 0.498
 0.213 0.209 0.043 0.535
 0.167 0.266 0.156 0.411
 0.193 0.348 0.111 0.349
 0.275 0.233 0.08  0.412
 0.264 0.076 0.325 0.335
 0.315 0.404 0.27  0.011
 0.11  0.000 0.016 0.873
 0.021 0.021 0.956 0.002
 0.898 0.011 0.045 0.047
 0.146 0.41  0.352 0.093
 0.042 0.019 0.001 0.937
 0.109 0.623 0.212 0.056

MOTIF M245 O245

letter-probability matrix: alength= 4 w= 18 nsites= 33 E= 2.2e-006
 0.09  0.548 0.205 0.158
 0.244 0.000 0.012 0.744
 0.022 0.966 0.002 0.01 
 0.988 0.001 0.000 0.011
 0.001 0.028 0.003 0.968
 0.021 0.012 0.024 0.942
 0.003 0.222 0.043 0.732
 0.242 0.218 0.128 0.412
 0.738 0.031 0.174 0.057
 0.572 0.077 0.27  0.081
 0.924 0.002 0.038 0.037
 0.778 0.003 0.173 0.046
 0.458 0.021 0.487 0.034
 0.354 0.572 0.002 0.071
 0.975 0.001 0.000 0.024
 0.001 0.106 0.005 0.888
 0.001 0.032 0.025 0.943
 0.022 0.29  0.001 0.687

MOTIF M246 O246

letter-probability matrix: alength= 4 w= 18 nsites= 28 E= 2.0e-041
 0.012 0.936 0.043 0.008
 0.001 0.994 0.006 0.000
 0.658 0.000 0.000 0.341
 0.000 0.003 0.994 0.003
 0.006 0.019 0.975 0.000
 0.011 0.966 0.022 0.001
 0.944 0.026 0.001 0.029
 0.006 0.016 0.89  0.087
 0.03  0.015 0.798 0.157
 0.002 0.798 0.199 0.001
 0.067 0.04  0.005 0.888
 0.001 0.562 0.432 0.005
 0.002 0.977 0.015 0.005
 0.000 0.999 0.000 0.000
 0.957 0.000 0.000 0.043
 0.000 0.000 1.000 0.000
 0.000 0.097 0.9  0.002
 0.215 0.708 0.077 0.001

MOTIF M248 O248

letter-probability matrix: alength= 4 w= 18 nsites= 316 E= 1.5e-271
 0.461 0.000 0.438 0.101
 0.004 0.001 0.97  0.025
 0.01  0.35  0.546 0.095
 0.003 0.989 0.004 0.004
 0.766 0.000 0.000 0.234
 0.000 0.001 0.997 0.001
 0.000 0.349 0.648 0.002
 0.149 0.505 0.346 0.000
 0.219 0.587 0.174 0.02 
 0.457 0.036 0.477 0.029
 0.011 0.006 0.923 0.061
 0.019 0.135 0.843 0.003
 0.086 0.514 0.383 0.016
 0.000 0.93  0.07  0.000
 0.476 0.017 0.000 0.507
 0.002 0.109 0.889 0.000
 0.051 0.000 0.636 0.314
 0.001 0.016 0.983 0.000

MOTIF M249 O249

letter-probability matrix: alength= 4 w= 18 nsites= 13 E= 2.7e-019
 0.568 0.002 0.001 0.43 
 0.001 0.073 0.001 0.926
 0.002 0.001 0.000 0.996
 0.001 0.647 0.302 0.049
 0.052 0.001 0.007 0.94 
 0.005 0.195 0.063 0.737
 0.026 0.004 0.003 0.967
 0.004 0.072 0.01  0.913
 0.018 0.002 0.003 0.977
 0.008 0.008 0.006 0.979
 0.115 0.015 0.006 0.865
 0.889 0.002 0.005 0.103
 0.99  0.003 0.004 0.004
 0.997 0.001 0.001 0.000
 0.778 0.218 0.003 0.001
 0.824 0.011 0.007 0.158
 0.984 0.009 0.005 0.001
 0.985 0.001 0.002 0.013

MOTIF M250 O250

letter-probability matrix: alength= 4 w= 18 nsites= 299 E= 1.2e-118
 0.413 0.427 0.156 0.004
 0.364 0.003 0.547 0.086
 0.009 0.009 0.892 0.089
 0.003 0.537 0.46  0.000
 0.001 0.999 0.000 0.000
 0.196 0.054 0.000 0.749
 0.002 0.125 0.778 0.095
 0.005 0.193 0.756 0.045
 0.03  0.503 0.445 0.022
 0.069 0.697 0.021 0.214
 0.013 0.789 0.138 0.061
 0.385 0.211 0.045 0.359
 0.003 0.635 0.353 0.009
 0.004 0.982 0.007 0.007
 0.313 0.007 0.000 0.68 
 0.000 0.028 0.736 0.235
 0.006 0.841 0.13  0.023
 0.023 0.968 0.000 0.008

MOTIF M251 O251

letter-probability matrix: alength= 4 w= 18 nsites= 458 E= 7.9e-078
 0.622 0.000 0.034 0.344
 0.327 0.124 0.271 0.279
 0.904 0.000 0.01  0.086
 0.98  0.006 0.001 0.013
 0.945 0.009 0.015 0.03 
 0.033 0.173 0.082 0.712
 0.658 0.185 0.064 0.093
 0.171 0.174 0.037 0.618
 0.071 0.132 0.004 0.793
 0.059 0.002 0.009 0.929
 0.221 0.019 0.169 0.591
 0.353 0.239 0.117 0.291
 0.51  0.000 0.008 0.481
 0.274 0.152 0.501 0.074
 0.78  0.019 0.001 0.199
 0.584 0.038 0.31  0.068
 0.376 0.001 0.007 0.616
 0.434 0.101 0.281 0.184

MOTIF M252 O252

letter-probability matrix: alength= 4 w= 18 nsites= 17 E= 1.4e-013
 0.768 0.000 0.23  0.002
 0.981 0.017 0.001 0.001
 0.999 0.000 0.000 0.001
 0.526 0.457 0.016 0.001
 0.984 0.007 0.001 0.008
 0.975 0.001 0.012 0.011
 0.301 0.673 0.024 0.002
 0.982 0.01  0.002 0.007
 0.739 0.011 0.002 0.248
 0.092 0.899 0.001 0.008
 0.989 0.007 0.002 0.002
 0.985 0.012 0.001 0.002
 0.971 0.014 0.013 0.002
 0.997 0.003 0.000 0.000
 0.03  0.926 0.002 0.042
 0.999 0.000 0.001 0.000
 0.991 0.000 0.007 0.002
 0.978 0.01  0.01  0.002

MOTIF M253 O253

letter-probability matrix: alength= 4 w= 18 nsites= 1176 E= 1.1e-547
 0.056 0.456 0.469 0.019
 0.02  0.978 0.000 0.001
 0.52  0.026 0.000 0.454
 0.003 0.169 0.71  0.119
 0.000 0.772 0.227 0.000
 0.404 0.003 0.000 0.592
 0.005 0.005 0.962 0.028
 0.15  0.311 0.492 0.047
 0.139 0.367 0.244 0.251
 0.015 0.808 0.149 0.028
 0.382 0.263 0.078 0.278
 0.24  0.057 0.544 0.158
 0.11  0.000 0.824 0.066
 0.001 0.08  0.92  0.000
 0.016 0.669 0.315 0.000
 0.512 0.000 0.001 0.487
 0.000 0.003 0.997 0.001
 0.228 0.221 0.47  0.081

MOTIF M254 O254

letter-probability matrix: alength= 4 w= 19 nsites= 1898 E= 1.3e-706
 0.076 0.529 0.294 0.101
 0.134 0.598 0.123 0.146
 0.019 0.98  0.000 0.000
 0.637 0.000 0.000 0.362
 0.000 0.174 0.82  0.005
 0.129 0.471 0.252 0.148
 0.071 0.504 0.2  0.225
 0.038 0.565 0.151 0.246
 0.056 0.714 0.066 0.164
 0.034 0.868 0.024 0.074
 0.436 0.07  0.041 0.453
 0.001 0.245 0.683 0.071
 0.166 0.274 0.378 0.183
 0.085 0.454 0.418 0.043
 0.011 0.959 0.03  0.000
 0.541 0.000 0.000 0.459
 0.001 0.008 0.988 0.003
 0.224 0.018 0.645 0.114
 0.104 0.092 0.798 0.005

MOTIF M255 O255

letter-probability matrix: alength= 4 w= 19 nsites= 17 E= 2.7e-017
 0.000 0.995 0.004 0.001
 0.042 0.957 0.000 0.000
 0.598 0.395 0.006 0.001
 0.736 0.232 0.006 0.027
 0.001 0.000 0.99  0.008
 0.001 0.001 0.997 0.001
 0.898 0.001 0.098 0.002
 0.001 0.002 0.991 0.007
 0.002 0.012 0.979 0.007
 0.713 0.113 0.154 0.02 
 0.001 0.004 0.795 0.201
 0.000 0.764 0.236 0.000
 0.244 0.003 0.002 0.752
 0.001 0.001 0.98  0.017
 0.000 0.07  0.922 0.007
 0.000 0.856 0.104 0.04 
 0.012 0.591 0.000 0.397
 0.012 0.02  0.000 0.968
 0.000 0.962 0.025 0.012

MOTIF M256 O256

letter-probability matrix: alength= 4 w= 19 nsites= 27 E= 8.3e-021
 0.839 0.001 0.156 0.004
 0.215 0.022 0.763 0.000
 0.954 0.000 0.045 0.000
 0.366 0.124 0.223 0.287
 0.321 0.002 0.677 0.000
 0.015 0.043 0.923 0.019
 0.032 0.954 0.002 0.012
 0.915 0.022 0.018 0.045
 0.106 0.041 0.846 0.007
 0.081 0.591 0.326 0.002
 0.906 0.064 0.000 0.029
 0.000 0.01  0.796 0.194
 0.001 0.949 0.046 0.004
 0.014 0.001 0.001 0.985
 0.249 0.000 0.743 0.008
 0.001 0.000 0.971 0.029
 0.004 0.007 0.988 0.001
 0.909 0.000 0.025 0.066
 0.012 0.003 0.981 0.005

MOTIF M257 O257

letter-probability matrix: alength= 4 w= 19 nsites= 29 E= 3.3e-007
 0.033 0.088 0.879 0.000
 0.992 0.000 0.001 0.007
 0.002 0.000 0.997 0.000
 0.002 0.002 0.996 0.000
 0.996 0.003 0.001 0.000
 0.07  0.001 0.927 0.001
 0.074 0.019 0.905 0.002
 0.321 0.167 0.499 0.013
 0.446 0.003 0.512 0.039
 0.002 0.032 0.781 0.185
 0.009 0.213 0.044 0.734
 0.151 0.613 0.201 0.035
 0.083 0.796 0.021 0.1 
 0.04  0.000 0.008 0.952
 0.000 0.002 0.995 0.003
 0.003 0.11  0.887 0.000
 0.602 0.001 0.395 0.002
 0.805 0.000 0.115 0.08 
 0.471 0.001 0.527 0.001

MOTIF M258 O258

letter-probability matrix: alength= 4 w= 19 nsites= 633 E= 2.7e-622
 0.002 0.733 0.255 0.01 
 0.004 0.996 0.000 0.000
 0.573 0.000 0.000 0.427
 0.002 0.000 0.998 0.000
 0.005 0.315 0.66  0.02 
 0.002 0.711 0.286 0.001
 0.059 0.896 0.019 0.026
 0.125 0.281 0.02  0.573
 0.013 0.405 0.56  0.022
 0.34  0.043 0.309 0.308
 0.000 0.218 0.779 0.003
 0.324 0.228 0.208 0.241
 0.006 0.528 0.462 0.004
 0.032 0.708 0.133 0.127
 0.000 0.997 0.002 0.000
 0.768 0.001 0.000 0.231
 0.000 0.108 0.793 0.099
 0.043 0.367 0.59  0.000
 0.188 0.738 0.002 0.072

MOTIF M259 O259

letter-probability matrix: alength= 4 w= 19 nsites= 53 E= 3.5e-001
 0.163 0.443 0.369 0.025
 0.006 0.982 0.011 0.001
 0.435 0.165 0.000 0.4 
 0.002 0.852 0.081 0.065
 0.599 0.000 0.000 0.401
 0.029 0.126 0.84  0.005
 0.671 0.001 0.148 0.18 
 0.001 0.212 0.764 0.023
 0.044 0.714 0.002 0.24 
 0.023 0.963 0.002 0.011
 0.914 0.001 0.000 0.084
 0.002 0.125 0.838 0.035
 0.28  0.398 0.284 0.038
 0.055 0.538 0.404 0.003
 0.551 0.385 0.002 0.062
 0.545 0.000 0.439 0.016
 0.023 0.002 0.974 0.001
 0.934 0.007 0.056 0.003
 0.713 0.001 0.283 0.002

MOTIF M260 O260

letter-probability matrix: alength= 4 w= 19 nsites= 18 E= 2.3e-014
 0.064 0.000 0.015 0.92 
 0.152 0.003 0.421 0.424
 0.887 0.094 0.001 0.018
 0.62  0.377 0.002 0.001
 0.955 0.000 0.001 0.044
 0.914 0.016 0.056 0.014
 0.367 0.315 0.175 0.143
 0.493 0.009 0.002 0.497
 0.069 0.075 0.005 0.852
 0.009 0.011 0.148 0.832
 0.292 0.066 0.081 0.561
 0.066 0.023 0.641 0.269
 0.003 0.392 0.002 0.603
 0.02  0.002 0.002 0.976
 0.083 0.001 0.031 0.886
 0.548 0.000 0.004 0.448
 0.99  0.003 0.003 0.004
 0.992 0.001 0.001 0.007
 0.998 0.000 0.000 0.001

MOTIF M261 O261

letter-probability matrix: alength= 4 w= 19 nsites= 46 E= 8.9e-061
 0.000 0.000 0.000 1.000
 0.000 0.000 0.999 0.001
 1.000 0.000 0.000 0.000
 0.005 0.5  0.495 0.000
 0.000 0.000 0.000 1.000
 0.000 0.999 0.000 0.000
 0.999 0.001 0.000 0.001
 0.000 0.99  0.001 0.009
 0.069 0.095 0.002 0.834
 0.052 0.007 0.914 0.026
 0.044 0.007 0.605 0.343
 0.166 0.018 0.774 0.042
 0.317 0.183 0.416 0.083
 0.228 0.079 0.021 0.672
 0.094 0.239 0.068 0.6 
 0.005 0.555 0.057 0.384
 0.069 0.003 0.001 0.927
 0.038 0.566 0.396 0.000
 0.794 0.122 0.016 0.068

MOTIF M262 O262

letter-probability matrix: alength= 4 w= 19 nsites= 17 E= 1.0e+003
 0.293 0.021 0.116 0.57 
 0.001 0.671 0.325 0.003
 0.23  0.769 0.000 0.001
 0.992 0.000 0.002 0.006
 0.001 0.000 0.998 0.001
 0.727 0.001 0.253 0.019
 0.982 0.014 0.002 0.002
 0.932 0.001 0.003 0.065
 0.562 0.004 0.409 0.024
 0.043 0.001 0.133 0.823
 0.032 0.007 0.898 0.064
 0.216 0.01  0.268 0.506
 0.062 0.087 0.023 0.828
 0.011 0.025 0.004 0.959
 0.000 0.55  0.000 0.449
 0.002 0.042 0.011 0.945
 0.35  0.161 0.01  0.48 
 0.157 0.002 0.648 0.193
 0.386 0.006 0.549 0.059

MOTIF M263 O263

letter-probability matrix: alength= 4 w= 19 nsites= 291 E= 2.9e-113
 0.027 0.3  0.672 0.001
 0.000 0.993 0.006 0.000
 0.347 0.001 0.000 0.651
 0.006 0.011 0.983 0.000
 0.000 0.753 0.247 0.000
 0.848 0.002 0.073 0.077
 0.023 0.057 0.889 0.031
 0.041 0.28  0.678 0.001
 0.192 0.522 0.285 0.001
 0.485 0.005 0.145 0.365
 0.006 0.009 0.982 0.003
 0.316 0.101 0.565 0.019
 0.121 0.175 0.647 0.056
 0.013 0.521 0.464 0.001
 0.434 0.113 0.04  0.413
 0.035 0.212 0.594 0.159
 0.523 0.000 0.461 0.015
 0.013 0.034 0.94  0.013
 0.004 0.501 0.493 0.002

MOTIF M264 O264

letter-probability matrix: alength= 4 w= 19 nsites= 54 E= 5.2e-089
 0.004 0.952 0.04  0.004
 0.005 0.901 0.001 0.094
 0.000 0.909 0.088 0.003
 0.101 0.000 0.000 0.898
 0.000 0.001 0.998 0.001
 0.002 0.945 0.052 0.001
 0.001 0.952 0.004 0.044
 0.003 0.684 0.002 0.311
 0.036 0.806 0.003 0.156
 0.003 0.108 0.117 0.772
 0.047 0.217 0.681 0.055
 0.496 0.392 0.014 0.098
 0.002 0.985 0.002 0.012
 0.487 0.006 0.002 0.506
 0.000 0.001 0.978 0.021
 0.000 0.266 0.734 0.000
 0.000 1.000 0.000 0.000
 0.074 0.000 0.000 0.926
 0.000 0.087 0.909 0.004

MOTIF M265 O265

letter-probability matrix: alength= 4 w= 19 nsites= 252 E= 2.1e-152
 0.328 0.596 0.073 0.003
 0.000 0.000 0.000 1.000
 0.000 0.000 0.998 0.002
 0.997 0.000 0.001 0.002
 0.186 0.403 0.379 0.031
 0.106 0.000 0.000 0.893
 0.064 0.927 0.005 0.004
 0.994 0.001 0.000 0.005
 0.094 0.266 0.319 0.321
 0.335 0.355 0.076 0.233
 0.324 0.087 0.179 0.41 
 0.221 0.258 0.08  0.44 
 0.252 0.247 0.03  0.47 
 0.052 0.344 0.139 0.465
 0.22  0.224 0.007 0.549
 0.662 0.17  0.122 0.046
 0.759 0.001 0.177 0.062
 0.914 0.002 0.02  0.064
 0.771 0.001 0.000 0.228

MOTIF M266 O266

letter-probability matrix: alength= 4 w= 19 nsites= 1732 E= 3.8e-279
 0.007 0.844 0.085 0.065
 0.323 0.467 0.01  0.2 
 0.027 0.848 0.124 0.001
 0.863 0.000 0.014 0.122
 0.000 0.099 0.873 0.028
 0.091 0.704 0.182 0.023
 0.132 0.805 0.003 0.06 
 0.1  0.616 0.005 0.279
 0.179 0.321 0.16  0.339
 0.153 0.027 0.567 0.254
 0.01  0.213 0.751 0.026
 0.061 0.663 0.211 0.065
 0.15  0.246 0.062 0.543
 0.002 0.608 0.388 0.003
 0.33  0.005 0.146 0.519
 0.001 0.184 0.815 0.001
 0.379 0.000 0.333 0.288
 0.025 0.181 0.754 0.04 
 0.105 0.474 0.364 0.056

MOTIF M267 O267

letter-probability matrix: alength= 4 w= 19 nsites= 118 E= 2.5e+081
 0.742 0.000 0.006 0.252
 0.026 0.001 0.956 0.017
 0.113 0.881 0.000 0.006
 0.381 0.000 0.000 0.619
 0.000 0.002 0.944 0.054
 0.018 0.573 0.166 0.242
 0.334 0.152 0.015 0.499
 0.237 0.2  0.089 0.474
 0.176 0.211 0.184 0.43 
 0.33  0.006 0.074 0.59 
 0.244 0.015 0.571 0.17 
 0.107 0.138 0.24  0.515
 0.388 0.06  0.118 0.434
 0.267 0.02  0.142 0.571
 0.122 0.068 0.115 0.695
 0.012 0.023 0.003 0.963
 0.015 0.049 0.098 0.839
 0.028 0.223 0.021 0.728
 0.215 0.156 0.006 0.623

MOTIF M268 O268

letter-probability matrix: alength= 4 w= 19 nsites= 133 E= 2.0e-088
 0.199 0.005 0.003 0.792
 0.426 0.409 0.156 0.008
 0.699 0.000 0.031 0.27 
 0.024 0.000 0.324 0.652
 0.042 0.004 0.354 0.6 
 0.196 0.061 0.299 0.444
 0.045 0.669 0.001 0.286
 0.235 0.138 0.006 0.621
 0.108 0.027 0.007 0.857
 0.044 0.001 0.004 0.95 
 0.09  0.037 0.031 0.842
 0.063 0.468 0.012 0.457
 0.011 0.004 0.000 0.985
 0.156 0.01  0.35  0.483
 0.302 0.012 0.001 0.684
 0.272 0.106 0.252 0.37 
 0.737 0.000 0.009 0.254
 0.928 0.013 0.059 0.000
 0.936 0.02  0.000 0.043

MOTIF M269 O269

letter-probability matrix: alength= 4 w= 19 nsites= 20 E= 1.2e-002
 0.982 0.014 0.000 0.003
 0.612 0.132 0.015 0.242
 0.064 0.000 0.003 0.933
 0.001 0.995 0.003 0.001
 0.998 0.000 0.000 0.002
 0.002 0.478 0.186 0.334
 0.02  0.061 0.193 0.726
 0.364 0.021 0.414 0.201
 0.038 0.446 0.11  0.406
 0.855 0.032 0.018 0.095
 0.272 0.542 0.178 0.008
 0.978 0.006 0.007 0.009
 0.966 0.019 0.011 0.005
 0.657 0.033 0.306 0.004
 0.131 0.02  0.006 0.843
 0.937 0.045 0.017 0.001
 0.025 0.001 0.000 0.974
 0.001 0.004 0.578 0.417
 0.179 0.439 0.001 0.381

MOTIF M270 O270

letter-probability matrix: alength= 4 w= 19 nsites= 187 E= 3.5e-141
 0.634 0.285 0.007 0.073
 0.311 0.007 0.095 0.587
 0.132 0.127 0.009 0.732
 0.499 0.073 0.003 0.425
 0.382 0.006 0.000 0.612
 0.018 0.016 0.011 0.955
 0.005 0.152 0.012 0.831
 0.003 0.37  0.001 0.626
 0.014 0.212 0.059 0.715
 0.051 0.059 0.125 0.766
 0.011 0.199 0.002 0.788
 0.458 0.147 0.004 0.391
 0.177 0.042 0.013 0.768
 0.249 0.186 0.035 0.53 
 0.667 0.000 0.000 0.333
 0.513 0.000 0.478 0.009
 0.463 0.000 0.437 0.1 
 0.834 0.022 0.091 0.053
 0.831 0.000 0.000 0.169

MOTIF M271 O271

letter-probability matrix: alength= 4 w= 19 nsites= 745 E= 1.0e-177
 0.645 0.001 0.031 0.323
 0.657 0.06  0.041 0.242
 0.617 0.000 0.004 0.379
 0.471 0.007 0.089 0.433
 0.457 0.004 0.001 0.538
 0.51  0.01  0.045 0.435
 0.282 0.099 0.13  0.489
 0.435 0.129 0.003 0.432
 0.229 0.09  0.039 0.642
 0.225 0.145 0.024 0.605
 0.112 0.149 0.08  0.659
 0.225 0.235 0.144 0.396
 0.166 0.203 0.068 0.563
 0.195 0.092 0.058 0.655
 0.001 0.081 0.008 0.91 
 0.101 0.002 0.039 0.858
 0.267 0.087 0.012 0.634
 0.624 0.011 0.002 0.363
 0.616 0.002 0.036 0.346

MOTIF M272 O272

letter-probability matrix: alength= 4 w= 19 nsites= 15 E= 9.4e-007
 0.026 0.508 0.023 0.443
 0.002 0.231 0.003 0.764
 0.015 0.194 0.003 0.788
 0.085 0.009 0.004 0.903
 0.005 0.005 0.009 0.981
 0.016 0.007 0.053 0.923
 0.026 0.07  0.217 0.686
 0.076 0.405 0.148 0.371
 0.754 0.073 0.013 0.16 
 0.823 0.07  0.008 0.099
 0.798 0.06  0.007 0.136
 0.596 0.012 0.179 0.213
 0.654 0.04  0.004 0.302
 0.251 0.056 0.016 0.677
 0.759 0.01  0.017 0.213
 0.957 0.002 0.007 0.034
 0.996 0.001 0.001 0.001
 0.988 0.001 0.009 0.003
 0.966 0.001 0.002 0.032

MOTIF M273 O273

letter-probability matrix: alength= 4 w= 19 nsites= 943 E= 1.6e+1113
 0.592 0.056 0.062 0.29 
 0.62  0.008 0.177 0.195
 0.691 0.001 0.132 0.176
 0.636 0.079 0.079 0.205
 0.69  0.028 0.069 0.213
 0.566 0.099 0.119 0.216
 0.598 0.012 0.087 0.303
 0.547 0.052 0.102 0.299
 0.539 0.017 0.065 0.379
 0.462 0.091 0.135 0.312
 0.624 0.105 0.029 0.243
 0.756 0.067 0.097 0.079
 0.722 0.075 0.157 0.046
 0.718 0.094 0.033 0.154
 0.64  0.01  0.187 0.163
 0.443 0.161 0.222 0.173
 0.836 0.147 0.001 0.015
 0.89  0.08  0.008 0.023
 0.741 0.022 0.03  0.206

MOTIF M274 O274

letter-probability matrix: alength= 4 w= 19 nsites= 817 E= 4.3e-382
 0.001 0.946 0.052 0.000
 0.617 0.021 0.000 0.362
 0.000 0.022 0.977 0.002
 0.035 0.707 0.256 0.002
 0.000 0.998 0.000 0.001
 0.141 0.335 0.000 0.523
 0.000 0.768 0.231 0.001
 0.687 0.006 0.018 0.289
 0.002 0.003 0.966 0.029
 0.011 0.354 0.563 0.072
 0.132 0.513 0.222 0.133
 0.002 0.84  0.13  0.028
 0.2  0.271 0.002 0.527
 0.002 0.454 0.536 0.008
 0.323 0.14  0.269 0.268
 0.000 0.558 0.442 0.000
 0.487 0.424 0.003 0.085
 0.003 0.604 0.277 0.116
 0.129 0.452 0.228 0.191

MOTIF M275 O275

letter-probability matrix: alength= 4 w= 19 nsites= 10 E= 2.2e+009
 0.003 0.096 0.074 0.827
 0.412 0.097 0.012 0.479
 0.004 0.895 0.015 0.086
 0.807 0.000 0.000 0.193
 0.013 0.003 0.945 0.039
 0.042 0.014 0.837 0.107
 0.114 0.02  0.839 0.027
 0.8  0.075 0.042 0.082
 0.465 0.006 0.01  0.518
 0.08  0.101 0.074 0.746
 0.079 0.01  0.053 0.859
 0.468 0.047 0.053 0.432
 0.78  0.034 0.085 0.102
 0.818 0.042 0.127 0.014
 0.944 0.016 0.039 0.001
 0.986 0.002 0.012 0.001
 0.933 0.008 0.01  0.048
 0.917 0.003 0.026 0.055
 0.152 0.26  0.012 0.577

MOTIF M276 O276

letter-probability matrix: alength= 4 w= 19 nsites= 72 E= 1.1e-006
 0.004 0.72  0.046 0.231
 0.107 0.778 0.005 0.11 
 0.015 0.769 0.009 0.207
 0.015 0.946 0.001 0.039
 0.064 0.93  0.002 0.004
 0.675 0.026 0.003 0.297
 0.004 0.295 0.665 0.037
 0.008 0.687 0.266 0.038
 0.023 0.951 0.016 0.01 
 0.01  0.969 0.002 0.019
 0.294 0.318 0.008 0.38 
 0.19  0.173 0.546 0.091
 0.078 0.311 0.595 0.015
 0.003 0.909 0.087 0.002
 0.431 0.506 0.001 0.062
 0.001 0.751 0.248 0.000
 0.921 0.001 0.001 0.077
 0.001 0.015 0.968 0.016
 0.061 0.08  0.856 0.003

MOTIF M277 O277

letter-probability matrix: alength= 4 w= 19 nsites= 3133 E= 1.0e-662
 0.083 0.485 0.321 0.111
 0.254 0.215 0.147 0.383
 0.000 0.536 0.365 0.099
 0.021 0.833 0.023 0.123
 0.005 0.993 0.000 0.001
 0.49  0.044 0.001 0.465
 0.013 0.169 0.757 0.061
 0.087 0.506 0.382 0.025
 0.073 0.696 0.16  0.071
 0.171 0.543 0.048 0.238
 0.096 0.619 0.17  0.115
 0.412 0.095 0.214 0.278
 0.064 0.162 0.646 0.128
 0.018 0.546 0.374 0.061
 0.047 0.73  0.115 0.109
 0.049 0.951 0.000 0.000
 0.484 0.008 0.001 0.507
 0.000 0.005 0.976 0.018
 0.073 0.377 0.524 0.026

MOTIF M278 O278

letter-probability matrix: alength= 4 w= 19 nsites= 154 E= 6.7e-183
 0.000 0.014 0.982 0.004
 0.000 0.445 0.555 0.000
 0.000 0.979 0.02  0.001
 0.362 0.000 0.000 0.638
 0.000 0.000 1.000 0.000
 0.155 0.019 0.821 0.006
 0.01  0.003 0.987 0.000
 0.007 0.083 0.91  0.001
 0.507 0.397 0.08  0.016
 0.209 0.375 0.233 0.184
 0.232 0.004 0.462 0.302
 0.003 0.033 0.898 0.066
 0.019 0.015 0.959 0.007
 0.001 0.421 0.578 0.001
 0.012 0.935 0.038 0.015
 0.001 0.876 0.002 0.122
 0.197 0.007 0.014 0.781
 0.000 0.491 0.427 0.082
 0.483 0.45  0.04  0.028

MOTIF M279 O279

letter-probability matrix: alength= 4 w= 19 nsites= 1271 E= 1.0e-303
 0.006 0.959 0.035 0.000
 0.332 0.023 0.000 0.644
 0.000 0.126 0.873 0.001
 0.185 0.000 0.626 0.188
 0.002 0.001 0.996 0.001
 0.013 0.199 0.706 0.081
 0.105 0.523 0.299 0.073
 0.149 0.497 0.157 0.196
 0.329 0.005 0.378 0.288
 0.011 0.006 0.978 0.005
 0.148 0.041 0.75  0.061
 0.103 0.189 0.627 0.081
 0.057 0.552 0.38  0.01 
 0.445 0.05  0.091 0.414
 0.054 0.000 0.931 0.015
 0.068 0.000 0.923 0.009
 0.021 0.219 0.748 0.013
 0.162 0.379 0.44  0.02 
 0.264 0.295 0.199 0.242

MOTIF M280 O280

letter-probability matrix: alength= 4 w= 20 nsites= 70 E= 3.4e-079
 0.017 0.268 0.227 0.488
 0.079 0.453 0.004 0.465
 0.643 0.002 0.007 0.349
 0.24  0.000 0.13  0.63 
 0.16  0.072 0.767 0.001
 0.708 0.003 0.14  0.149
 0.729 0.003 0.13  0.138
 0.407 0.302 0.017 0.274
 0.588 0.23  0.001 0.181
 0.149 0.007 0.653 0.19 
 0.605 0.005 0.388 0.002
 0.104 0.029 0.814 0.053
 0.826 0.082 0.093 0.000
 0.002 0.000 0.000 0.998
 0.001 0.000 0.998 0.001
 0.999 0.000 0.000 0.001
 0.021 0.366 0.497 0.116
 0.001 0.001 0.000 0.998
 0.001 0.998 0.000 0.001
 0.993 0.002 0.000 0.005

MOTIF M281 O281

letter-probability matrix: alength= 4 w= 20 nsites= 1360 E= 8.6e+936
 0.016 0.587 0.397 0.000
 0.563 0.000 0.062 0.375
 0.001 0.000 0.969 0.03 
 0.09  0.038 0.871 0.002
 0.311 0.107 0.571 0.011
 0.331 0.004 0.459 0.205
 0.185 0.053 0.716 0.046
 0.383 0.012 0.506 0.098
 0.204 0.036 0.727 0.032
 0.231 0.024 0.686 0.059
 0.337 0.054 0.572 0.036
 0.279 0.008 0.618 0.096
 0.228 0.054 0.661 0.057
 0.363 0.118 0.473 0.046
 0.363 0.000 0.553 0.084
 0.012 0.157 0.831 0.000
 0.656 0.000 0.248 0.096
 0.104 0.000 0.894 0.002
 0.155 0.166 0.679 0.000
 0.385 0.276 0.322 0.017

MOTIF M282 O282

letter-probability matrix: alength= 4 w= 20 nsites= 769 E= 6.4e-606
 0.308 0.295 0.027 0.37 
 0.424 0.011 0.047 0.519
 0.128 0.025 0.113 0.734
 0.001 0.001 0.011 0.987
 0.119 0.081 0.054 0.746
 0.276 0.056 0.113 0.555
 0.548 0.073 0.075 0.305
 0.926 0.05  0.004 0.02 
 0.963 0.009 0.005 0.022
 0.664 0.018 0.102 0.215
 0.42  0.106 0.242 0.232
 0.608 0.107 0.003 0.281
 0.56  0.022 0.089 0.329
 0.286 0.027 0.047 0.64 
 0.337 0.106 0.126 0.432
 0.286 0.132 0.008 0.574
 0.14  0.28  0.011 0.57 
 0.038 0.124 0.000 0.838
 0.258 0.303 0.051 0.388
 0.575 0.075 0.001 0.349

MOTIF M283 O283

letter-probability matrix: alength= 4 w= 20 nsites= 39 E= 1.5e-061
 0.005 0.091 0.141 0.763
 0.026 0.002 0.96  0.012
 0.383 0.003 0.609 0.005
 0.000 0.116 0.883 0.001
 0.053 0.941 0.000 0.006
 0.022 0.008 0.115 0.855
 0.001 0.102 0.897 0.000
 0.318 0.012 0.479 0.192
 0.003 0.012 0.985 0.001
 0.002 0.006 0.989 0.003
 0.003 0.513 0.432 0.052
 0.14  0.006 0.103 0.751
 0.003 0.002 0.992 0.003
 0.061 0.019 0.907 0.014
 0.018 0.001 0.967 0.014
 0.000 0.024 0.975 0.001
 0.002 0.994 0.005 0.000
 0.564 0.000 0.000 0.436
 0.000 0.000 0.998 0.001
 0.003 0.034 0.954 0.009

MOTIF M284 O284

letter-probability matrix: alength= 4 w= 20 nsites= 19 E= 1.8e-014
 0.978 0.002 0.019 0.001
 0.953 0.039 0.004 0.004
 0.995 0.001 0.002 0.002
 0.948 0.011 0.002 0.039
 0.331 0.013 0.39  0.267
 0.864 0.003 0.005 0.128
 0.523 0.013 0.044 0.421
 0.34  0.091 0.15  0.419
 0.029 0.891 0.052 0.028
 0.125 0.026 0.016 0.833
 0.066 0.005 0.6  0.329
 0.013 0.065 0.002 0.92 
 0.035 0.006 0.576 0.384
 0.006 0.01  0.007 0.977
 0.004 0.712 0.008 0.277
 0.357 0.001 0.003 0.639
 0.44  0.000 0.056 0.504
 0.736 0.000 0.035 0.228
 0.922 0.006 0.071 0.002
 0.993 0.000 0.003 0.004

MOTIF M285 O285

letter-probability matrix: alength= 4 w= 20 nsites= 202 E= 4.9e-295
 0.677 0.127 0.000 0.195
 0.726 0.000 0.017 0.257
 0.514 0.000 0.028 0.458
 0.623 0.001 0.041 0.335
 0.517 0.288 0.126 0.069
 0.24  0.016 0.047 0.698
 0.106 0.091 0.001 0.801
 0.212 0.21  0.000 0.577
 0.305 0.015 0.004 0.675
 0.006 0.176 0.124 0.695
 0.007 0.272 0.006 0.715
 0.237 0.159 0.003 0.602
 0.255 0.000 0.023 0.722
 0.534 0.056 0.114 0.296
 0.24  0.01  0.092 0.658
 0.306 0.000 0.207 0.486
 0.97  0.013 0.014 0.004
 0.998 0.001 0.001 0.000
 0.983 0.001 0.004 0.012
 0.705 0.001 0.018 0.276

MOTIF M286 O286

letter-probability matrix: alength= 4 w= 20 nsites= 15 E= 6.0e-005
 0.428 0.000 0.084 0.488
 0.218 0.000 0.085 0.697
 0.186 0.006 0.802 0.006
 0.957 0.000 0.001 0.041
 0.767 0.01  0.21  0.013
 0.046 0.014 0.002 0.938
 0.047 0.01  0.009 0.934
 0.01  0.005 0.02  0.964
 0.621 0.014 0.007 0.358
 0.456 0.191 0.096 0.257
 0.736 0.005 0.039 0.22 
 0.127 0.019 0.014 0.839
 0.553 0.413 0.023 0.011
 0.978 0.005 0.002 0.015
 0.726 0.004 0.094 0.176
 0.937 0.062 0.000 0.001
 0.875 0.004 0.116 0.005
 0.216 0.003 0.001 0.78 
 0.032 0.155 0.005 0.808
 0.856 0.108 0.032 0.004

MOTIF M287 O287

letter-probability matrix: alength= 4 w= 20 nsites= 20 E= 1.4e+010
 0.973 0.001 0.001 0.025
 0.272 0.001 0.302 0.424
 0.017 0.005 0.972 0.005
 0.986 0.004 0.009 0.000
 0.997 0.001 0.001 0.002
 0.862 0.088 0.022 0.028
 0.539 0.024 0.009 0.428
 0.524 0.08  0.381 0.015
 0.36  0.38  0.105 0.155
 0.913 0.03  0.033 0.023
 0.524 0.009 0.133 0.334
 0.609 0.026 0.248 0.117
 0.394 0.077 0.225 0.305
 0.153 0.244 0.466 0.136
 0.235 0.058 0.005 0.702
 0.014 0.003 0.01  0.974
 0.003 0.006 0.371 0.619
 0.002 0.33  0.126 0.542
 0.001 0.344 0.005 0.65 
 0.689 0.003 0.008 0.3 

MOTIF M288 O288

letter-probability matrix: alength= 4 w= 20 nsites= 215 E= 3.2e-104
 0.124 0.519 0.35  0.008
 0.021 0.971 0.009 0.000
 0.422 0.000 0.000 0.578
 0.000 0.027 0.972 0.001
 0.002 0.533 0.354 0.111
 0.41  0.003 0.207 0.38 
 0.001 0.164 0.826 0.009
 0.022 0.529 0.184 0.265
 0.015 0.944 0.004 0.037
 0.262 0.022 0.013 0.702
 0.007 0.613 0.352 0.029
 0.000 0.992 0.005 0.003
 0.318 0.001 0.000 0.68 
 0.002 0.035 0.904 0.059
 0.247 0.037 0.423 0.293
 0.005 0.199 0.665 0.132
 0.107 0.567 0.017 0.309
 0.001 0.243 0.003 0.753
 0.01  0.487 0.043 0.46 
 0.11  0.484 0.000 0.406

MOTIF M290 O290

letter-probability matrix: alength= 4 w= 20 nsites= 11 E= 7.6e+004
 0.992 0.000 0.001 0.006
 0.996 0.001 0.000 0.002
 0.995 0.000 0.002 0.003
 0.026 0.006 0.03  0.938
 0.831 0.001 0.161 0.007
 0.793 0.005 0.125 0.077
 0.691 0.005 0.007 0.297
 0.119 0.19  0.053 0.638
 0.04  0.079 0.003 0.877
 0.04  0.298 0.019 0.643
 0.036 0.905 0.028 0.03 
 0.918 0.037 0.008 0.037
 0.227 0.071 0.69  0.012
 0.572 0.178 0.135 0.116
 0.276 0.023 0.404 0.296
 0.017 0.591 0.022 0.371
 0.302 0.125 0.005 0.569
 0.101 0.000 0.002 0.897
 0.016 0.008 0.51  0.466
 0.172 0.016 0.003 0.809

MOTIF M291 O291

letter-probability matrix: alength= 4 w= 20 nsites= 44 E= 3.6e-084
 0.959 0.000 0.001 0.04 
 0.53  0.000 0.007 0.463
 0.966 0.000 0.032 0.002
 0.394 0.000 0.04  0.566
 0.24  0.002 0.158 0.6 
 0.388 0.368 0.015 0.229
 0.047 0.044 0.006 0.903
 0.046 0.02  0.209 0.725
 0.056 0.099 0.086 0.759
 0.017 0.002 0.002 0.98 
 0.002 0.055 0.009 0.934
 0.001 0.001 0.002 0.996
 0.581 0.067 0.002 0.351
 0.838 0.006 0.116 0.041
 0.523 0.001 0.475 0.001
 0.992 0.000 0.000 0.008
 0.932 0.001 0.000 0.067
 0.762 0.002 0.002 0.234
 0.404 0.041 0.000 0.554
 0.443 0.156 0.04  0.361

MOTIF M292 O292

letter-probability matrix: alength= 4 w= 20 nsites= 30 E= 8.5e-072
 0.045 0.013 0.002 0.94 
 0.001 0.004 0.000 0.995
 0.071 0.197 0.001 0.731
 0.047 0.000 0.009 0.944
 0.236 0.001 0.003 0.76 
 0.003 0.026 0.098 0.873
 0.01  0.005 0.001 0.984
 0.02  0.618 0.077 0.286
 0.069 0.007 0.021 0.903
 0.017 0.003 0.073 0.908
 0.151 0.01  0.004 0.836
 0.967 0.004 0.007 0.021
 0.863 0.131 0.003 0.003
 0.884 0.069 0.045 0.002
 0.979 0.002 0.003 0.017
 0.455 0.002 0.543 0.000
 0.935 0.002 0.062 0.000
 0.84  0.001 0.159 0.000
 0.391 0.000 0.236 0.372
 0.661 0.001 0.29  0.049

MOTIF M293 O293

letter-probability matrix: alength= 4 w= 20 nsites= 16 E= 8.7e-003
 0.759 0.065 0.143 0.033
 0.81  0.162 0.016 0.013
 0.012 0.001 0.002 0.986
 0.014 0.001 0.968 0.016
 0.662 0.161 0.008 0.169
 0.107 0.716 0.153 0.024
 0.008 0.008 0.029 0.954
 0.13  0.766 0.019 0.085
 0.861 0.109 0.013 0.017
 0.06  0.043 0.155 0.742
 0.009 0.263 0.646 0.081
 0.448 0.023 0.234 0.295
 0.34  0.297 0.132 0.231
 0.001 0.001 0.003 0.996
 0.244 0.106 0.483 0.167
 0.932 0.000 0.001 0.067
 0.004 0.598 0.398 0.001
 0.011 0.000 0.001 0.987
 0.003 0.997 0.000 0.000
 0.999 0.000 0.000 0.001

MOTIF M294 O294

letter-probability matrix: alength= 4 w= 20 nsites= 22 E= 7.9e-019
 0.655 0.005 0.05  0.289
 0.696 0.000 0.003 0.3 
 0.000 0.113 0.000 0.886
 0.001 0.323 0.011 0.666
 0.008 0.922 0.006 0.064
 0.781 0.075 0.002 0.142
 0.337 0.032 0.618 0.013
 0.676 0.001 0.311 0.012
 0.544 0.007 0.427 0.022
 0.313 0.23  0.371 0.086
 0.219 0.45  0.321 0.01 
 0.378 0.008 0.034 0.579
 0.016 0.964 0.019 0.001
 0.005 0.007 0.000 0.987
 0.004 0.002 0.992 0.002
 0.766 0.000 0.113 0.121
 0.000 0.001 0.996 0.003
 0.000 0.022 0.01  0.967
 0.000 0.996 0.000 0.004
 0.999 0.000 0.000 0.000

MOTIF M295 O295

letter-probability matrix: alength= 4 w= 20 nsites= 135 E= 2.8e-093
 0.015 0.000 0.871 0.113
 0.001 0.095 0.904 0.000
 0.132 0.583 0.264 0.022
 0.197 0.000 0.004 0.799
 0.000 0.035 0.965 0.000
 0.004 0.447 0.548 0.001
 0.641 0.107 0.004 0.249
 0.007 0.001 0.775 0.217
 0.033 0.371 0.595 0.000
 0.347 0.147 0.359 0.147
 0.245 0.002 0.349 0.404
 0.15  0.024 0.824 0.003
 0.004 0.498 0.493 0.004
 0.013 0.761 0.225 0.001
 0.597 0.033 0.001 0.368
 0.000 0.000 1.000 0.000
 0.000 0.037 0.962 0.000
 0.185 0.494 0.195 0.126
 0.927 0.000 0.06  0.012
 0.001 0.001 0.996 0.002

MOTIF M296 O296

letter-probability matrix: alength= 4 w= 20 nsites= 343 E= 1.5e-163
 0.496 0.021 0.114 0.368
 0.557 0.234 0.096 0.113
 0.576 0.004 0.002 0.417
 0.012 0.012 0.006 0.97 
 0.095 0.002 0.009 0.894
 0.051 0.135 0.173 0.641
 0.016 0.159 0.013 0.812
 0.342 0.156 0.022 0.48 
 0.303 0.218 0.064 0.415
 0.137 0.243 0.027 0.593
 0.313 0.148 0.107 0.433
 0.465 0.093 0.077 0.365
 0.019 0.125 0.194 0.662
 0.079 0.016 0.012 0.893
 0.069 0.03  0.005 0.896
 0.015 0.177 0.005 0.803
 0.17  0.283 0.000 0.547
 0.54  0.422 0.008 0.029
 0.745 0.012 0.000 0.243
 0.867 0.001 0.067 0.065

MOTIF M297 O297

letter-probability matrix: alength= 4 w= 20 nsites= 180 E= 5.6e-126
 0.003 0.904 0.091 0.002
 0.002 0.965 0.03  0.003
 0.056 0.002 0.004 0.939
 0.000 0.787 0.209 0.004
 0.000 0.982 0.000 0.018
 0.001 0.945 0.000 0.053
 0.121 0.513 0.004 0.362
 0.231 0.188 0.383 0.198
 0.053 0.796 0.149 0.003
 0.012 0.896 0.005 0.088
 0.093 0.635 0.075 0.197
 0.071 0.739 0.185 0.004
 0.007 0.761 0.149 0.084
 0.637 0.097 0.011 0.255
 0.001 0.194 0.713 0.092
 0.000 0.94  0.06  0.000
 0.059 0.764 0.000 0.177
 0.001 0.99  0.008 0.001
 0.594 0.111 0.016 0.279
 0.002 0.137 0.843 0.019

MOTIF M298 O298

letter-probability matrix: alength= 4 w= 20 nsites= 11 E= 5.3e-005
 0.34  0.000 0.001 0.658
 0.114 0.054 0.832 0.000
 0.998 0.000 0.000 0.002
 0.393 0.001 0.006 0.6 
 0.004 0.086 0.166 0.744
 0.378 0.601 0.002 0.019
 0.567 0.179 0.049 0.204
 0.003 0.167 0.001 0.83 
 0.016 0.006 0.016 0.962
 0.000 0.007 0.457 0.535
 0.574 0.264 0.003 0.158
 0.001 0.939 0.001 0.059
 0.002 0.924 0.008 0.066
 0.314 0.006 0.001 0.68 
 0.247 0.000 0.004 0.748
 0.001 0.000 0.992 0.007
 0.001 0.000 0.999 0.000
 0.997 0.002 0.001 0.000
 0.986 0.001 0.013 0.000
 0.998 0.000 0.000 0.001

MOTIF M299 O299

letter-probability matrix: alength= 4 w= 20 nsites= 10 E= 1.9e+003
 0.027 0.922 0.009 0.041
 0.000 0.997 0.000 0.002
 0.007 0.001 0.001 0.992
 0.000 0.549 0.209 0.241
 0.001 0.997 0.001 0.002
 0.004 0.979 0.003 0.013
 0.006 0.512 0.011 0.471
 0.033 0.013 0.747 0.208
 0.008 0.016 0.943 0.034
 0.039 0.045 0.843 0.073
 0.113 0.302 0.577 0.008
 0.763 0.051 0.177 0.009
 0.039 0.236 0.449 0.276
 0.015 0.438 0.065 0.482
 0.003 0.424 0.179 0.394
 0.001 0.983 0.015 0.001
 0.001 0.998 0.000 0.000
 0.902 0.001 0.002 0.095
 0.002 0.013 0.984 0.001
 0.004 0.085 0.91  0.001

MOTIF M300 O300

letter-probability matrix: alength= 4 w= 20 nsites= 425 E= 1.7e-388
 0.001 0.197 0.734 0.068
 0.000 0.971 0.029 0.000
 0.686 0.009 0.006 0.299
 0.000 0.08  0.92  0.000
 0.000 0.702 0.294 0.004
 0.437 0.033 0.000 0.53 
 0.000 0.03  0.963 0.006
 0.006 0.159 0.677 0.157
 0.001 0.378 0.586 0.035
 0.456 0.017 0.285 0.241
 0.127 0.025 0.793 0.054
 0.322 0.065 0.608 0.005
 0.222 0.005 0.719 0.055
 0.237 0.36  0.385 0.018
 0.097 0.492 0.24  0.17 
 0.003 0.684 0.187 0.126
 0.002 0.978 0.02  0.000
 0.677 0.001 0.001 0.321
 0.041 0.001 0.952 0.006
 0.128 0.147 0.723 0.002
