# Supplementary material for: Motif signatures in stretch enhancers are enriched for disease-associated genetic variants
Source: Epigenetics Chromatin. 2015 Jul 16;8:23. doi: 10.1186/s13072-015-0015-7 (PMC4502539; doi:10.1186/s13072-015-0015-7)
Supplement: Additional file 4: — De novo motif disocvery results. Zip archive of de novo motif discovery results. Discovered motifs are condensed in MEME Minimal Motif Format. TOMTOM output HTML files documenting the comparison of the discovered motifs to known motifs and CentriMo output text files detailing the enrichment of the discovered motifs in SE or TE DHS sequences are also included. File names indicate the type of sequences used for the motif discovery, including the method of footprinting. Can be downloaded at http://fusion.nhgri.nih.gov/files/se-motifs/AdditionalFile4.zip. [file 13072_2015_15_MOESM4_ESM.zip › AdditionalFile4/HUVEC.SE.vs.HUVEC_Footprints_ConcatenatedEnhancers_DoubleHitWellington.meme.CentriMo.txt]

# WARNING: this file is not sorted!
# db	id alt	E-value	adj_p-value	log_adj_p-value	bin_location	bin_width	total_width	sites_in_bin	total_sites	p_success	p-value	mult_tests
1	M1 O1	2.6e-2215	6.1e-2218	-5105.32	0.0	148	988	5538	8956	0.14980	2.4e-2223	257839
1	M2 O2	5.9e-1773	1.4e-1775	-4086.76	0.0	135	989	4164	6856	0.13650	5.0e-1781	277134
1	M3 O3	4.2e-144	1.0e-146	-336.17	0.0	184	986	1746	5109	0.18661	2.7e-152	368508
1	M4 O4	4.7e-158	1.1e-160	-368.31	0.0	203	987	2062	5659	0.20567	3.3e-166	334254
1	M5 O5	4.6e-076	1.1e-078	-179.53	0.0	220	986	824	1961	0.22312	2.7e-084	395076
1	M6 O6	6.0e-1134	1.4e-1136	-2615.38	0.0	144	988	2536	3844	0.14575	3.8e-1142	376159
1	M7 O7	1.8e-140	4.2e-143	-327.83	0.0	209	985	3171	9741	0.21218	1.2e-148	361620
1	M8 O8	2.4e-964	5.8e-967	-2224.85	0.0	133	989	2077	3225	0.13448	2.0e-972	291460
1	M9 O9	1.5e-1321	3.5e-1324	-3047.38	0.0	148	988	2883	4219	0.14980	8.5e-1330	409190
1	M10 O10	7.2e-029	1.7e-031	-70.85	0.0	359	989	4206	9899	0.36299	4.9e-037	347282
1	M11 O11	7.3e-1723	1.7e-1725	-3971.42	0.0	137	989	4848	9019	0.13852	6.3e-1731	272688
1	M12 O12	2.1e-117	4.9e-120	-274.73	0.0	185	987	2018	6493	0.18744	1.2e-125	412641
1	M13 O13	2.0e-094	4.8e-097	-221.78	0.0	174	984	1120	3389	0.17683	1.0e-102	484126
1	M14 O14	3.8e-564	9.0e-567	-1303.37	0.0	198	988	4032	9253	0.20040	2.7e-572	329817
1	M15 O15	2.0e-142	4.7e-145	-332.34	0.0	207	985	3202	9916	0.21015	1.2e-150	384744
1	M16 O16	1.8e-050	4.4e-053	-120.56	0.0	186	984	725	2160	0.18902	1.1e-058	415877
1	M17 O17	8.2e-134	1.9e-136	-312.49	0.0	208	986	1999	5565	0.21095	4.6e-142	421644
1	M18 O18	6.6e-741	1.6e-743	-1710.37	0.0	151	989	1772	2730	0.15268	6.0e-749	259350
1	M19 O19	1.6e-047	3.7e-050	-113.82	0.0	162	984	556	1753	0.16463	1.1e-055	343700
1	M20 O20	4.1e-126	9.7e-129	-294.76	0.0	204	988	3153	10146	0.20648	3.0e-134	326859
1	M21 O21	1.1e-133	2.6e-136	-312.20	0.0	184	986	2096	6612	0.18661	6.4e-142	405900
1	M22 O22	7.3e-132	1.7e-134	-307.99	0.0	174	984	1206	3354	0.17683	4.0e-140	433062
1	M23 O23	1.2e-137	2.9e-140	-321.29	0.0	172	984	1130	3043	0.17480	6.6e-146	439936
1	M24 O24	1.1e-1105	2.6e-1108	-2550.31	0.0	144	990	2584	4055	0.14545	1.6e-1113	162526
1	M25 O25	2.8e-118	6.7e-121	-276.71	0.0	172	984	1354	4111	0.17480	1.4e-126	466450
1	M26 O26	4.1e-2034	9.8e-2037	-4688.08	0.0	147	987	5132	8388	0.14894	3.0e-2042	328831
1	M27 O27	4.5e-131	1.1e-133	-306.19	0.0	108	988	632	1976	0.10931	2.7e-139	393907
1	M28 O28	3.1e-008	7.3e-011	-23.34	0.0	218	988	627	2113	0.22065	2.2e-016	325873
1	M29 O29	8.9e-588	2.1e-590	-1357.78	0.0	161	989	4666	13379	0.16279	6.9e-596	305786
1	M30 O30	8.6e-112	2.0e-114	-261.78	0.0	209	987	2153	6368	0.21175	4.6e-120	442714
1	M31 O31	1.2e-132	2.7e-135	-309.85	0.0	167	985	1862	6214	0.16954	6.2e-141	441324
1	M32 O32	1.3e-989	3.2e-992	-2283.01	0.0	133	989	2026	3025	0.13448	1.1e-997	289484
1	M33 O33	3.7e-267	8.8e-270	-619.52	0.0	196	988	3787	11051	0.19838	1.9e-275	460462
1	M34 O34	4.9e-061	1.2e-063	-144.92	0.0	161	983	703	2234	0.16378	2.8e-069	411949
1	M36 O36	2.3e-088	5.4e-091	-207.85	0.0	126	988	382	970	0.12753	1.4e-096	395386
1	M37 O37	2.3e-013	5.4e-016	-35.16	0.0	194	986	267	780	0.19675	1.2e-021	443784
1	M38 O38	3.8e-048	9.0e-051	-115.24	0.0	182	986	510	1402	0.18458	2.7e-056	335052
1	M39 O39	1.2e-045	2.8e-048	-109.50	0.0	105	985	127	262	0.10660	3.0e-053	91512
1	M40 O40	3.4e-004	8.1e-007	-14.02	0.0	211	981	321	1044	0.21509	2.2e-012	371420
1	M41 O41	4.0e-785	9.5e-788	-1812.18	0.0	150	990	1850	2839	0.15152	1.1e-792	90402
1	M42 O42	3.4e-850	8.1e-853	-1962.01	0.0	153	989	2134	3376	0.15470	2.6e-858	310232
1	M43 O43	1.1e-129	2.5e-132	-303.01	0.0	174	984	1442	4297	0.17683	6.0e-138	425697
1	M44 O44	2.4e-176	5.7e-179	-410.42	0.0	166	984	558	953	0.16870	2.1e-184	275942
1	M45 O45	5.5e-933	1.3e-935	-2152.65	0.0	144	988	2085	3157	0.14575	3.1e-941	415599
1	M46 O46	2.7e-1730	6.5e-1733	-3988.51	0.0	131	991	3834	6171	0.13219	6.9e-1738	94050
1	M47 O47	7.6e-948	1.8e-950	-2186.87	0.0	150	990	2216	3381	0.15152	1.3e-955	133874
1	M48 O48	1.2e-1190	2.9e-1193	-2745.92	0.0	134	990	2474	3722	0.13535	1.7e-1198	166478
1	M49 O49	9.1e-546	2.2e-548	-1261.05	0.0	157	989	3146	7993	0.15875	6.8e-554	315172
1	M50 O50	1.2e-039	2.8e-042	-95.66	0.0	181	987	510	1495	0.18338	8.5e-048	335733
1	M51 O51	9.7e-115	2.3e-117	-268.57	0.0	186	982	2200	7209	0.18941	5.1e-123	450310
1	M53 O53	3.8e-412	8.9e-415	-953.39	0.0	193	989	4033	10648	0.19515	2.5e-420	362596
1	M54 O54	1.6e-1407	3.7e-1410	-3245.33	0.0	140	990	2970	4401	0.14141	1.8e-1415	202540
1	M55 O55	1.2e-401	2.8e-404	-929.21	0.0	164	988	4098	12682	0.16599	7.4e-410	380596
1	M57 O57	4.0e-120	9.5e-123	-280.97	0.0	221	987	1732	4520	0.22391	2.2e-128	426938
1	M58 O58	2.1e-121	4.9e-124	-283.94	0.0	169	983	1816	6089	0.17192	1.1e-129	437972
1	M59 O59	2.3e-815	5.5e-818	-1881.81	0.0	129	989	1888	3163	0.13043	2.4e-823	233168
1	M60 O60	2.0e-028	4.8e-031	-69.82	0.0	351	989	1513	3273	0.35490	1.3e-036	371982
1	M61 O61	2.0e-1770	4.7e-1773	-4080.94	0.0	130	990	3813	6028	0.13131	1.9e-1778	251940
1	M62 O62	2.6e-1172	6.2e-1175	-2703.72	0.0	129	989	2730	4603	0.13043	1.8e-1180	345306
1	M63 O63	4.3e-067	1.0e-069	-158.85	0.0	222	988	2434	7714	0.22470	2.4e-075	427431
1	M64 O64	2.3e-126	5.3e-129	-295.36	0.0	167	985	1694	5570	0.16954	1.2e-134	454116
1	M65 O65	5.0e-1279	1.2e-1281	-2949.44	0.0	144	988	2808	4200	0.14575	2.9e-1287	405739
1	M66 O66	1.9e-021	4.5e-024	-53.76	0.0	129	989	574	2763	0.13043	1.3e-029	334438
1	M67 O67	9.3e-686	2.2e-688	-1583.38	0.0	191	989	5229	12719	0.19312	7.3e-694	301834
1	M68 O68	1.5e-027	3.7e-030	-67.78	0.0	291	989	2033	5455	0.29424	9.7e-036	376428
1	M69 O69	3.1e-091	7.3e-094	-214.46	0.0	194	988	2743	9572	0.19636	1.6e-099	464406
1	M70 O70	4.1e-1234	9.7e-1237	-2846.03	0.0	143	989	2758	4203	0.14459	2.9e-1242	333450
1	M71 O71	7.0e-926	1.7e-928	-2136.29	0.0	130	988	2888	5992	0.13158	3.9e-934	423980
1	M72 O72	1.3e-099	3.0e-102	-233.75	0.0	134	986	274	488	0.13590	7.0e-108	436896
1	M73 O73	6.1e-116	1.4e-118	-271.34	0.0	220	986	2042	5634	0.22312	3.3e-124	434436
1	M74 O74	8.1e-097	1.9e-099	-227.31	0.0	178	986	1636	5409	0.18053	4.4e-105	436404
1	M75 O75	4.1e-103	9.6e-106	-241.81	0.0	185	985	1051	2868	0.18782	2.1e-111	448212
1	M76 O76	9.9e-1456	2.3e-1458	-3356.32	0.0	143	991	3362	5260	0.14430	2.3e-1463	102465
1	M77 O77	1.3e-1281	3.2e-1284	-2955.36	0.0	145	989	2822	4217	0.14661	9.8e-1290	323570
1	M78 O78	5.3e-507	1.3e-509	-1171.79	0.0	180	990	3680	9229	0.18182	4.5e-515	276640
1	M79 O79	2.1e-058	4.9e-061	-138.87	0.0	201	989	593	1486	0.20324	1.4e-066	343330
1	M80 O80	8.5e-586	2.0e-588	-1353.22	0.0	191	989	3618	8051	0.19312	6.0e-594	333450
1	M81 O81	1.3e-518	3.1e-521	-1198.53	0.0	170	988	3462	8783	0.17206	6.8e-527	447644
1	M82 O82	1.6e-218	3.7e-221	-507.56	0.0	204	988	1774	4148	0.20648	9.0e-227	413627
1	M84 O84	1.5e-095	3.6e-098	-224.38	0.0	278	986	1650	3668	0.28195	7.8e-104	458544
1	M86 O86	3.2e-308	7.7e-311	-714.06	0.0	154	986	921	1617	0.15619	2.1e-316	363096
1	M87 O87	1.4e-073	3.3e-076	-173.81	0.0	222	986	1574	4483	0.22515	6.7e-082	490032
1	M88 O88	7.5e-105	1.8e-107	-245.80	0.0	180	986	1366	4149	0.18256	3.6e-113	487080
1	M89 O89	8.8e-550	2.1e-552	-1270.29	0.0	177	989	3473	8319	0.17897	6.7e-558	312702
1	M90 O90	2.3e-1706	5.4e-1709	-3933.43	0.0	132	990	3620	5599	0.13333	2.1e-1714	262314
1	M91 O91	7.1e-1592	1.7e-1594	-3669.80	0.0	143	989	3399	5010	0.14459	4.6e-1600	368524
1	M92 O92	5.5e-1262	1.3e-1264	-2910.20	0.0	130	988	4252	9311	0.13158	3.2e-1270	406725
1	M93 O93	5.5e-677	1.3e-679	-1563.19	0.0	159	989	3856	9647	0.16077	3.6e-685	359138
1	M94 O94	2.0e-1631	4.8e-1634	-3760.85	0.0	134	990	3390	5108	0.13535	2.1e-1639	226252
1	M95 O95	7.1e-594	1.7e-596	-1371.82	0.0	191	989	3676	8187	0.19312	5.2e-602	325052
1	M96 O96	7.5e-134	1.8e-136	-312.58	0.0	122	990	630	1754	0.12323	5.8e-142	305786
1	M97 O97	1.4e-053	3.3e-056	-127.75	0.0	224	988	2945	9852	0.22672	7.6e-062	431868
1	M98 O98	1.2e-107	2.9e-110	-252.20	0.0	208	988	2237	6774	0.21053	7.5e-116	392921
1	M100 O100	3.3e-048	7.9e-051	-115.37	0.0	156	988	924	3527	0.15789	2.1e-056	369750
1	M101 O101	5.2e-825	1.2e-827	-1904.03	0.0	150	986	2690	5141	0.15213	2.5e-833	484128
1	M102 O102	4.3e-207	1.0e-209	-481.23	0.0	131	981	496	826	0.13354	4.1e-215	247450
1	M103 O103	2.0e-1242	4.7e-1245	-2865.17	0.0	141	989	2693	4048	0.14257	1.4e-1250	344318
1	M104 O104	3.3e-025	7.9e-028	-62.40	0.0	363	989	3142	7208	0.36704	2.0e-033	390754
1	M106 O106	5.3e-524	1.3e-526	-1210.93	0.0	132	984	2322	5913	0.13415	2.8e-532	448774
1	M107 O107	2.0e-149	4.8e-152	-348.43	0.0	125	983	451	918	0.12716	1.8e-157	263176
1	M108 O108	1.2e-043	2.7e-046	-104.92	0.0	174	984	950	3356	0.17683	4.6e-052	596565
1	M109 O109	9.2e-096	2.2e-098	-224.87	0.0	145	983	326	634	0.14751	1.0e-103	215549
1	M110 O110	2.8e-005	6.6e-008	-16.54	0.0	535	983	6752	11684	0.54425	1.5e-013	449265
1	M111 O111	1.5e-310	3.5e-313	-719.45	0.0	125	981	1351	3539	0.12742	7.4e-319	476280
1	M112 O112	1.3e-011	3.1e-014	-31.09	0.0	536	982	5070	8527	0.54582	6.2e-020	508620
1	M113 O113	5.5e-1459	1.3e-1461	-3363.82	0.0	142	990	3080	4525	0.14343	7.0e-1467	184262
1	M114 O114	3.4e-685	8.0e-688	-1582.10	0.0	151	989	1826	3035	0.15268	3.0e-693	267254
1	M115 O115	2.7e-207	6.3e-210	-481.70	0.0	207	989	2782	7600	0.20930	1.7e-215	383344
1	M116 O116	3.1e-037	7.5e-040	-90.09	0.0	113	989	362	1469	0.11426	2.8e-045	262314
1	M117 O117	8.2e-083	2.0e-085	-195.05	0.0	131	989	286	604	0.13246	5.3e-091	371488
1	M118 O118	3.1e-087	7.3e-090	-205.25	0.0	197	987	3315	11886	0.19959	1.4e-095	501381
1	M119 O119	4.5e-291	1.1e-293	-674.60	0.0	154	986	2961	9654	0.15619	2.3e-299	468876
1	M120 O120	3.3e-017	7.8e-020	-44.00	0.0	198	986	277	762	0.20081	1.9e-025	406884
1	M121 O121	8.0e-024	1.9e-026	-59.23	0.0	180	984	681	2427	0.18293	4.2e-032	450738
1	M122 O122	1.9e-540	4.4e-543	-1248.83	0.0	149	981	2636	6386	0.15189	9.6e-549	456680
1	M123 O123	1.1e-308	2.6e-311	-715.13	0.0	154	982	2309	6650	0.15682	5.8e-317	451780
1	M124 O124	2.7e-431	6.5e-434	-997.46	0.0	155	981	2620	6847	0.15800	1.5e-439	444920
1	M125 O125	5.8e-1057	1.4e-1059	-2438.11	0.0	134	990	2251	3453	0.13535	1.0e-1064	138320
1	M126 O126	2.0e-026	4.8e-029	-65.20	0.0	349	989	2529	5879	0.35288	1.2e-034	398164
1	M127 O127	2.4e-056	5.7e-059	-134.12	0.0	146	990	239	520	0.14747	2.0e-064	288002
1	M128 O128	3.7e-039	8.8e-042	-94.54	0.0	182	988	3110	13274	0.18421	1.9e-047	471801
1	M129 O129	5.7e-143	1.4e-145	-333.57	0.0	206	988	3396	10723	0.20850	2.8e-151	479196
1	M130 O130	5.4e-012	1.3e-014	-31.99	0.0	193	989	283	865	0.19515	3.4e-020	374452
1	M131 O131	1.7e-003	4.1e-006	-12.41	0.0	163	987	38	77	0.16515	1.3e-011	324887
1	M132 O132	2.6e-018	6.1e-021	-46.55	0.0	384	988	4198	9495	0.38866	1.4e-026	428417
1	M133 O133	4.2e-089	1.0e-091	-209.54	0.0	160	986	893	2751	0.16227	2.2e-097	448704
1	M134 O134	6.5e-066	1.5e-068	-156.15	0.0	204	984	2427	8317	0.20732	2.6e-074	597547
1	M135 O135	1.2e-191	2.8e-194	-445.67	0.0	164	982	1108	2675	0.16701	6.9e-200	406700
1	M136 O136	2.6e-1084	6.1e-1087	-2501.11	0.0	151	989	2632	4107	0.15268	2.1e-1092	287014
1	M137 O137	6.5e-1447	1.6e-1449	-3336.01	0.0	139	991	3261	5106	0.14026	1.6e-1454	94050
1	M138 O138	1.3e-025	3.0e-028	-63.38	0.0	291	989	1911	5125	0.29424	8.0e-034	373958
1	M140 O140	1.0e-214	2.5e-217	-498.75	0.0	130	988	568	1032	0.13158	1.3e-222	193749
1	M141 O141	1.5e-473	3.6e-476	-1094.74	0.0	141	989	1281	2255	0.14257	1.8e-481	206986
1	M142 O142	6.7e-618	1.6e-620	-1427.13	0.0	130	990	1627	2989	0.13131	1.3e-625	123006
1	M143 O143	3.7e-185	8.8e-188	-430.71	0.0	188	988	3539	11589	0.19028	2.0e-193	450109
1	M144 O144	2.4e-181	5.6e-184	-421.95	0.0	134	988	667	1484	0.13563	2.5e-189	221850
1	M146 O146	4.0e-203	9.4e-206	-472.09	0.0	157	987	522	812	0.15907	5.8e-211	163676
1	M147 O147	6.3e-1054	1.5e-1056	-2431.13	0.0	158	988	3211	5662	0.15992	3.5e-1062	426445
1	M148 O148	3.1e-971	7.3e-974	-2240.73	0.0	147	987	2677	4644	0.14894	1.6e-979	441235
1	M149 O149	4.7e-050	1.1e-052	-119.62	0.0	164	988	1400	5581	0.16599	2.4e-058	472294
1	M150 O150	5.8e-347	1.4e-349	-803.29	0.0	136	986	1225	2643	0.13793	3.3e-355	409836
1	M151 O151	2.5e-085	5.9e-088	-200.85	0.0	102	986	308	824	0.10345	1.4e-093	429024
1	M152 O152	2.7e-047	6.3e-050	-113.28	0.0	173	987	602	1843	0.17528	1.8e-055	346086
1	M153 O153	9.3e-140	2.2e-142	-326.17	0.0	120	986	810	2562	0.12170	5.2e-148	429024
1	M154 O154	2.4e-268	5.8e-271	-622.25	0.0	149	985	870	1646	0.15127	1.6e-276	358668
1	M156 O156	2.7e-573	6.5e-576	-1324.42	0.0	135	981	1494	2629	0.13761	1.5e-581	439040
1	M158 O158	3.0e-044	7.2e-047	-106.25	0.0	151	991	1744	8065	0.15237	2.7e-052	265320
1	M159 O159	2.2e-700	5.3e-703	-1617.05	0.0	146	990	1776	2923	0.14747	4.8e-708	110162
1	M160 O160	4.5e-033	1.1e-035	-80.52	0.0	290	990	3691	10435	0.29293	3.5e-041	306280
1	M162 O162	5.9e-1180	1.4e-1182	-2721.31	0.0	151	989	2708	4059	0.15268	4.0e-1188	351234
1	M163 O163	5.5e-1706	1.3e-1708	-3932.55	0.0	139	991	3910	6204	0.14026	1.0e-1713	124740
1	M164 O164	1.2e-085	2.9e-088	-201.56	0.0	131	989	374	921	0.13246	8.2e-094	354198
1	M166 O166	6.2e-025	1.5e-027	-61.78	0.0	187	985	491	1547	0.18985	4.1e-033	356700
1	M168 O168	1.6e-092	3.7e-095	-217.43	0.0	139	985	1092	4055	0.14112	8.2e-101	454116
1	M169 O169	2.9e-118	6.8e-121	-276.70	0.0	166	982	3310	13156	0.16904	1.1e-126	605640
1	M170 O170	9.3e-106	2.2e-108	-247.89	0.0	123	981	730	2435	0.12538	5.6e-114	396900
1	M171 O171	2.6e-019	6.1e-022	-48.85	0.0	154	982	1173	5528	0.15682	1.0e-027	594370
1	M172 O172	8.8e-1245	2.1e-1247	-2870.58	0.0	135	991	2846	4593	0.13623	2.9e-1252	73260
1	M173 O173	2.0e-162	4.7e-165	-378.37	0.0	118	990	1428	5602	0.11919	2.0e-170	232674
1	M175 O175	2.4e-020	5.6e-023	-51.23	0.0	240	990	1730	5636	0.24242	2.1e-028	270712
1	M177 O177	1.4e-018	3.3e-021	-47.17	0.0	111	987	861	5336	0.11246	6.0e-027	546244
1	M178 O178	7.2e-035	1.7e-037	-84.66	0.0	167	987	308	838	0.16920	4.6e-043	371229
1	M179 O179	4.8e-898	1.1e-900	-2072.20	0.0	143	987	2354	4020	0.14488	2.5e-906	452081
1	M180 O180	8.4e-017	2.0e-019	-43.06	0.0	316	988	1352	3341	0.31984	3.3e-025	612799
1	M181 O181	2.7e-038	6.3e-041	-92.57	0.0	218	988	1078	3271	0.22065	1.6e-046	394893
1	M182 O182	1.8e-164	4.2e-167	-383.09	0.0	122	986	416	759	0.12373	1.9e-172	226320
1	M183 O183	2.4e-060	5.7e-063	-143.33	0.0	161	987	616	1881	0.16312	1.5e-068	369750
1	M184 O184	1.5e-015	3.6e-018	-40.16	0.0	250	986	1722	5484	0.25355	6.0e-024	605652
1	M185 O185	5.4e-101	1.3e-103	-236.91	0.0	145	985	938	3074	0.14721	2.9e-109	448704
1	M186 O186	1.2e-024	2.9e-027	-61.10	0.0	215	985	813	2536	0.21827	7.2e-033	406392
1	M187 O187	8.9e-011	2.1e-013	-29.19	0.0	216	984	365	1085	0.21951	6.6e-019	320132
1	M188 O188	2.7e-275	6.4e-278	-638.27	0.0	158	986	706	1096	0.16024	2.0e-283	315864
1	M192 O192	6.7e-042	1.6e-044	-100.85	0.0	160	984	1248	5120	0.16260	3.4e-050	471360
1	M193 O193	5.8e-518	1.4e-520	-1197.02	0.0	134	984	1470	2769	0.13618	3.1e-526	447792
1	M194 O194	1.4e-107	3.4e-110	-252.05	0.0	112	984	336	757	0.11382	1.4e-115	247955
1	M195 O195	4.7e-075	1.1e-077	-177.20	0.0	109	983	243	565	0.11089	5.6e-083	195418
1	M196 O196	4.4e-016	1.0e-018	-41.41	0.0	218	984	463	1354	0.22154	2.8e-024	371196
1	M197 O197	2.6e-180	6.1e-183	-419.56	0.0	133	983	1140	3446	0.13530	1.3e-188	455157
1	M198 O198	6.3e-026	1.5e-028	-64.07	0.0	194	982	1998	7868	0.19756	2.7e-034	542920
1	M199 O199	2.1e-045	4.9e-048	-108.94	0.0	99	983	235	787	0.10071	1.9e-053	256302
1	M200 O200	6.4e-133	1.5e-135	-310.43	0.0	112	982	346	680	0.11405	7.0e-141	219030
1	M201 O201	2.3e-175	5.4e-178	-408.18	0.0	164	982	2718	9495	0.16701	1.2e-183	457660
1	M202 O202	5.9e-093	1.4e-095	-218.41	0.0	169	981	1674	5874	0.17227	2.8e-101	507150
1	M204 O204	1.4e-020	3.2e-023	-51.79	0.0	353	983	5901	14621	0.35910	5.8e-029	553848
1	M205 O205	1.3e-061	3.2e-064	-146.21	0.0	191	981	1986	7037	0.19470	5.4e-070	584570
1	M208 O208	6.3e-237	1.5e-239	-549.91	0.0	192	982	3911	12052	0.19552	3.0e-245	502740
1	M209 O209	1.3e-077	3.0e-080	-183.10	0.0	156	982	1553	6023	0.15886	6.2e-086	485590
1	M210 O210	1.5e-053	3.6e-056	-127.66	0.0	179	981	2402	9579	0.18247	6.0e-062	603190
1	M211 O211	1.2e-021	2.9e-024	-54.20	0.0	293	981	979	2402	0.29867	4.9e-030	585550
1	M212 O212	1.8e-1517	4.2e-1520	-3498.49	0.0	146	992	3121	4426	0.14718	2.7e-1524	15345
1	M213 O213	1.2e-018	2.8e-021	-47.31	0.0	186	990	514	1751	0.18788	8.8e-027	323570
1	M214 O214	2.0e-008	4.8e-011	-23.76	0.0	122	990	271	1343	0.12323	2.8e-016	173394
1	M215 O215	8.3e-029	2.0e-031	-70.70	0.0	243	991	2476	8057	0.24521	8.1e-037	245025
1	M217 O217	6.8e-131	1.6e-133	-305.77	0.0	205	991	3881	12917	0.20686	6.9e-139	233640
1	M218 O218	1.1e-180	2.6e-183	-420.42	0.0	207	991	3013	8751	0.20888	1.5e-188	173250
1	M219 O219	4.5e-045	1.1e-047	-108.17	0.0	225	991	2264	7451	0.22704	4.8e-053	220770
1	M221 O221	9.0e-056	2.1e-058	-132.79	0.0	181	989	2936	11987	0.18301	5.0e-064	430274
1	M223 O223	5.8e-616	1.4e-618	-1422.69	0.0	130	988	1686	3180	0.13158	3.4e-624	404753
1	M224 O224	5.0e-043	1.2e-045	-103.45	0.0	188	990	2264	8885	0.18990	3.5e-051	334438
1	M226 O226	3.3e-059	7.9e-062	-140.70	0.0	205	989	2158	7373	0.20728	1.8e-067	433238
1	M227 O227	7.4e-041	1.7e-043	-98.46	0.0	208	990	2214	7914	0.21010	5.1e-049	340366
1	M228 O228	4.4e-016	1.0e-018	-41.41	0.0	212	990	728	2410	0.21414	3.8e-024	268242
1	M229 O229	1.9e-618	4.4e-621	-1428.42	0.0	127	989	2638	6824	0.12841	1.2e-626	377416
1	M230 O230	2.1e-013	5.0e-016	-35.23	0.0	119	987	1256	8023	0.12057	8.2e-022	607376
1	M231 O231	1.4e-051	3.2e-054	-123.17	0.0	186	988	2114	8055	0.18826	6.7e-060	482647
1	M232 O232	3.1e-014	7.5e-017	-37.14	0.0	181	989	1544	6708	0.18301	1.8e-022	404586
1	M233 O233	2.2e-1012	5.3e-1015	-2335.45	0.0	127	989	3682	8642	0.12841	1.5e-1020	350740
1	M234 O234	2.6e-015	6.2e-018	-39.62	0.0	165	987	920	4026	0.16717	1.2e-023	534412
1	M235 O235	1.2e-556	2.9e-559	-1286.07	0.0	153	987	1970	3901	0.15502	6.8e-565	428910
1	M236 O236	7.1e-004	1.7e-006	-13.30	0.0	158	986	893	4485	0.16024	3.2e-012	525948
1	M239 O239	7.3e-027	1.7e-029	-66.23	0.0	206	986	1914	7076	0.20892	3.1e-035	561372
1	M244 O244	1.9e-088	4.6e-091	-208.01	0.0	110	984	322	815	0.11179	1.7e-096	264649
1	M245 O245	5.3e-059	1.3e-061	-140.23	0.0	143	985	756	2782	0.14518	3.1e-067	411312
1	M246 O246	2.0e-039	4.7e-042	-95.16	0.0	173	985	425	1218	0.17563	1.5e-047	318816
1	M248 O248	8.7e-057	2.0e-059	-135.13	0.0	192	984	3242	12596	0.19512	4.2e-065	486090
1	M249 O249	2.2e-009	5.1e-012	-26.00	0.0	171	985	864	3793	0.17360	9.7e-018	527916
1	M250 O250	9.7e-007	2.3e-009	-19.89	0.0	258	984	342	901	0.26220	8.4e-015	272014
1	M251 O251	3.4e-033	8.0e-036	-80.81	0.0	192	982	506	1463	0.19552	2.3e-041	349860
1	M253 O253	6.8e-076	1.6e-078	-179.13	0.0	138	984	583	1829	0.14024	3.5e-084	462522
1	M254 O254	3.0e-018	7.0e-021	-46.40	0.0	162	984	857	3681	0.16463	1.2e-026	608840
1	M255 O255	2.0e-009	4.6e-012	-26.10	0.0	286	984	1045	2867	0.29065	9.3e-018	496892
1	M256 O256	3.6e-024	8.6e-027	-60.02	0.0	176	982	1035	4082	0.17923	1.9e-032	459620
1	M257 O257	1.6e-152	3.7e-155	-355.58	0.0	133	983	785	2127	0.13530	9.5e-161	394764
1	M258 O258	3.0e-092	7.0e-095	-216.79	0.0	145	983	331	665	0.14751	3.0e-100	231261
1	M259 O259	1.2e-011	2.8e-014	-31.20	0.0	184	982	447	1591	0.18737	7.5e-020	374850
1	M261 O261	5.4e-022	1.3e-024	-55.02	0.0	105	983	1122	7498	0.10682	2.4e-030	531753
1	M262 O262	3.2e-362	7.6e-365	-838.41	0.0	154	982	1303	2574	0.15682	1.8e-370	417970
1	M263 O263	5.8e-402	1.4e-404	-929.92	0.0	120	982	2972	10668	0.12220	1.8e-410	744310
1	M264 O264	2.4e-071	5.7e-074	-168.65	0.0	112	982	464	1616	0.11405	1.6e-079	359170
1	M265 O265	1.6e-004	3.9e-007	-14.76	0.0	191	981	870	3583	0.19470	8.7e-013	446390
1	M266 O266	2.4e-066	5.6e-069	-157.16	0.0	104	982	247	655	0.10591	2.6e-074	216090
1	M268 O268	8.9e-023	2.1e-025	-56.81	0.0	246	982	1338	4034	0.25051	4.3e-031	487550
1	M269 O269	3.9e-468	9.2e-471	-1082.30	0.0	163	981	3391	9183	0.16616	1.8e-476	505680
1	M270 O270	4.0e-740	9.4e-743	-1708.58	0.0	128	982	3022	7523	0.13035	2.1e-748	441980
1	M271 O271	2.5e-073	6.0e-076	-173.20	0.0	153	981	1456	5731	0.15596	1.3e-081	448350
1	M272 O272	1.1e-050	2.6e-053	-121.08	0.0	100	982	496	2279	0.10183	6.6e-059	395920
1	M273 O273	1.7e-107	4.1e-110	-251.88	0.0	204	992	2931	9637	0.20565	4.3e-115	95535
1	M275 O275	4.4e-032	1.0e-034	-78.26	0.0	170	992	1969	8689	0.17137	1.1e-039	97515
1	M276 O276	1.1e-039	2.5e-042	-95.78	0.0	214	992	3740	13989	0.21573	1.3e-047	198495
1	M277 O277	3.3e-018	7.9e-021	-46.29	0.0	162	992	196	573	0.16331	1.5e-025	53955
1	M278 O278	4.4e-100	1.0e-102	-234.83	0.0	159	991	1308	4477	0.16044	4.2e-108	249480
1	M281 O281	1.3e-063	3.1e-066	-150.82	0.0	179	991	1823	6790	0.18063	2.3e-071	138600
1	M282 O282	2.9e-581	6.8e-584	-1342.80	0.0	177	991	2894	6203	0.17861	6.8e-589	99495
1	M283 O283	2.6e-019	6.1e-022	-48.85	0.0	133	991	1660	9586	0.13421	2.4e-027	252945
1	M284 O284	1.8e-059	4.2e-062	-141.33	0.0	239	991	4248	13889	0.24117	1.4e-067	289080
1	M285 O285	2.0e-013	4.7e-016	-35.30	0.0	201	991	730	2604	0.20283	2.2e-021	213345
1	M286 O286	1.1e-015	2.6e-018	-40.49	0.0	197	991	1597	6390	0.19879	1.4e-023	187110
1	M288 O288	5.6e-040	1.3e-042	-96.42	0.0	233	991	1789	5581	0.23512	6.9e-048	193050
1	M289 O289	5.9e-401	1.4e-403	-927.60	0.0	199	991	2840	6475	0.20081	1.3e-408	106920
1	M290 O290	7.7e-873	1.8e-875	-2014.16	0.0	128	990	1899	3051	0.12929	1.4e-880	130416
1	M291 O291	1.6e-005	3.9e-008	-17.07	0.0	534	990	2026	3370	0.53939	2.6e-013	149188
1	M292 O292	1.0e-018	2.4e-021	-47.49	0.0	192	990	1255	4890	0.19394	7.4e-027	323570
1	M293 O293	5.6e-066	1.3e-068	-156.30	0.0	204	990	1319	4006	0.20606	5.1e-074	257374
1	M294 O294	2.1e-115	5.1e-118	-270.08	0.0	126	990	763	2467	0.12727	1.9e-123	271206
1	M295 O295	1.2e-040	2.9e-043	-97.96	0.0	72	990	1490	13912	0.07273	8.2e-049	351234
1	M296 O296	6.6e-020	1.6e-022	-50.21	0.0	202	990	2409	9628	0.20404	3.3e-028	468806
1	M297 O297	1.8e-186	4.3e-189	-433.74	0.0	156	990	3314	12706	0.15758	1.3e-194	333944
1	M299 O299	4.3e-147	1.0e-149	-343.06	0.0	134	990	2280	9682	0.13535	3.0e-155	345306
1	M300 O300	9.3e-021	2.2e-023	-52.17	0.0	179	989	1614	6886	0.18099	5.7e-029	386802
1	M301 O301	3.2e-902	7.5e-905	-2081.82	0.0	129	989	1996	3231	0.13043	2.4e-910	308750
1	M302 O302	1.7e-077	3.9e-080	-182.83	0.0	227	989	1435	3885	0.22952	1.2e-085	333450
1	M303 O303	3.8e-089	9.1e-092	-209.63	0.0	159	989	1653	6234	0.16077	2.2e-097	415948
1	M304 O304	2.0e-216	4.8e-219	-502.70	0.0	165	989	3644	13068	0.16684	1.2e-224	392730
1	M305 O305	2.4e-013	5.6e-016	-35.12	0.0	141	989	1999	11459	0.14257	1.3e-021	420394
1	M306 O306	3.1e-023	7.4e-026	-57.86	0.0	365	989	2334	5213	0.36906	1.8e-031	422864
1	M308 O308	1.1e-007	2.7e-010	-22.04	0.0	211	989	568	1955	0.21335	7.7e-016	347282
1	M309 O309	3.2e-169	7.6e-172	-394.02	0.0	163	989	3228	12076	0.16481	1.9e-177	388284
1	M310 O310	4.1e-085	9.6e-088	-200.37	0.0	227	989	976	2315	0.22952	2.2e-093	443118
1	M311 O311	4.7e-011	1.1e-013	-29.82	0.0	229	989	2716	10072	0.23155	2.6e-019	435708
1	M314 O314	3.3e-046	7.8e-049	-110.78	0.0	181	989	2454	10001	0.18301	1.6e-054	478686
1	M315 O315	4.2e-016	1.0e-018	-41.45	0.0	202	988	457	1436	0.20445	2.8e-024	360876
1	M316 O316	1.0e-051	2.5e-054	-123.43	0.0	272	988	3975	11534	0.27530	5.9e-060	419543
1	M317 O317	5.0e-011	1.2e-013	-29.77	0.0	194	988	116	267	0.19636	1.4e-018	85782
1	M318 O318	9.2e-006	2.2e-008	-17.64	0.0	176	988	933	4169	0.17814	4.7e-014	463913
1	M319 O319	1.8e-034	4.3e-037	-83.73	0.0	250	988	1950	5854	0.25304	9.5e-043	456518
1	M320 O320	2.1e-706	5.1e-709	-1630.91	0.0	148	988	1894	3207	0.14980	1.4e-714	371722
1	M321 O321	4.6e-017	1.1e-019	-43.67	0.0	174	988	922	3793	0.17611	2.5e-025	426445
1	M322 O322	2.0e-158	4.7e-161	-369.18	0.0	156	988	2931	11316	0.15789	1.0e-166	445179
1	M323 O323	1.5e-073	3.5e-076	-173.75	0.0	182	988	2311	8615	0.18421	6.8e-082	511734
1	M324 O324	4.6e-020	1.1e-022	-50.57	0.0	180	988	644	2349	0.18219	3.8e-028	290377
1	M325 O325	1.8e-022	4.4e-025	-56.09	0.0	356	988	2025	4571	0.36032	9.9e-031	442221
1	M326 O326	1.4e-005	3.2e-008	-17.25	0.0	274	988	710	2012	0.27733	8.7e-014	368764
1	M327 O327	4.0e-1074	9.5e-1077	-2477.63	0.0	132	988	2598	4434	0.13360	2.3e-1082	411655
1	M328 O328	4.1e-059	9.7e-062	-140.48	0.0	190	988	3516	13941	0.19231	2.0e-067	480675
1	M329 O329	4.8e-750	1.1e-752	-1731.42	0.0	134	988	2999	7134	0.13563	2.6e-758	426445
1	M330 O330	3.5e-040	8.4e-043	-96.89	0.0	172	988	978	3592	0.17409	2.4e-048	352002
1	M331 O331	2.7e-035	6.4e-038	-85.63	0.0	236	988	722	1893	0.23887	2.3e-043	285940
1	M332 O332	4.4e-115	1.0e-117	-269.36	0.0	147	987	363	672	0.14894	6.2e-123	170085
1	M333 O333	4.5e-050	1.1e-052	-119.67	0.0	145	987	409	1245	0.14691	3.4e-058	313055
1	M337 O337	2.8e-285	6.7e-288	-661.24	0.0	151	987	2178	6466	0.15299	1.4e-293	488070
1	M338 O338	2.5e-116	5.8e-119	-272.24	0.0	163	987	2174	8037	0.16515	1.1e-124	553639
1	M339 O339	7.7e-022	1.8e-024	-54.66	0.0	177	987	2172	9648	0.17933	3.4e-030	538849
1	M340 O340	4.0e-764	9.5e-767	-1763.83	0.0	129	987	1822	3119	0.13070	2.0e-772	466378
1	M341 O341	8.7e-105	2.1e-107	-245.65	0.0	107	987	360	904	0.10841	9.5e-113	218399
1	M343 O343	2.7e-007	6.4e-010	-21.17	0.0	167	987	1621	7970	0.16920	1.1e-015	581247
1	M344 O344	2.3e-015	5.5e-018	-39.74	0.0	356	986	2753	6538	0.36105	9.2e-024	598272
1	M346 O346	1.0e-005	2.5e-008	-17.51	0.0	328	986	3250	8772	0.33266	4.8e-014	514140
1	M347 O347	6.4e-007	1.5e-009	-20.30	0.0	188	986	682	2707	0.19067	2.4e-015	626808
1	M348 O348	3.5e-007	8.3e-010	-20.90	0.0	142	986	492	2420	0.14402	1.9e-015	428532
1	M349 O349	1.6e-099	3.7e-102	-233.55	0.0	128	986	894	3240	0.12982	8.6e-108	430500
1	M350 O350	4.5e-033	1.1e-035	-80.53	0.0	143	985	1670	8378	0.14518	2.0e-041	534804
1	M351 O351	7.8e-023	1.8e-025	-56.96	0.0	221	985	414	1091	0.22437	6.1e-031	301104
1	M353 O353	2.9e-039	6.8e-042	-94.79	0.0	165	985	2035	8965	0.16751	1.2e-047	570228
1	M354 O354	5.9e-058	1.4e-060	-137.82	0.0	195	985	3354	12879	0.19797	2.8e-066	507744
1	M355 O355	9.2e-047	2.2e-049	-112.05	0.0	193	985	1792	6486	0.19594	4.1e-055	530376
1	M356 O356	7.2e-026	1.7e-028	-63.94	0.0	173	985	3136	14586	0.17563	2.7e-034	638616
1	M357 O357	2.2e-011	5.3e-014	-30.57	0.0	223	985	449	1345	0.22640	1.6e-019	338004
1	M358 O358	4.2e-091	1.0e-093	-214.14	0.0	125	985	296	624	0.12690	2.3e-099	431484
1	M359 O359	2.0e-068	4.7e-071	-161.94	0.0	127	985	273	645	0.12893	1.9e-076	245508
1	M360 O360	6.7e-048	1.6e-050	-114.67	0.0	167	985	2268	9776	0.16954	3.1e-056	511188
1	M361 O361	7.3e-011	1.7e-013	-29.39	0.0	253	985	827	2449	0.25685	3.7e-019	467400
1	M363 O363	4.4e-199	1.0e-201	-462.78	0.0	133	985	678	1440	0.13503	3.1e-207	332592
1	M364 O364	1.1e-1138	2.7e-1141	-2626.25	0.0	139	985	3902	8172	0.14112	5.7e-1147	474780
1	M368 O368	6.7e-071	1.6e-073	-167.63	0.0	152	984	694	2202	0.15447	4.0e-079	395255
1	M369 O369	3.6e-071	8.6e-074	-168.24	0.0	154	984	270	531	0.15650	4.7e-079	185107
1	M370 O370	7.5e-178	1.8e-180	-413.90	0.0	152	984	1357	3971	0.15447	3.8e-186	467432
1	M372 O372	5.1e-062	1.2e-064	-147.17	0.0	110	984	746	3425	0.11179	2.8e-070	438954
1	M373 O373	1.2e-075	2.8e-078	-178.58	0.0	172	984	3037	12457	0.17480	5.3e-084	524388
1	M374 O374	5.6e-043	1.3e-045	-103.33	0.0	160	984	562	1853	0.16260	3.4e-051	391327
1	M375 O375	4.8e-023	1.1e-025	-57.44	0.0	322	984	3682	9595	0.32724	1.5e-031	769888
1	M376 O376	4.4e-032	1.0e-034	-78.24	0.0	150	984	1133	5079	0.15244	2.2e-040	484617
1	M377 O377	6.0e-047	1.4e-049	-112.47	0.0	234	984	3519	11689	0.23780	2.7e-055	523897
1	M378 O378	5.5e-261	1.3e-263	-605.32	0.0	144	984	1416	3718	0.14634	2.9e-269	444846
1	M379 O379	2.8e-049	6.5e-052	-117.86	0.0	292	984	3396	9050	0.29675	1.0e-057	628480
1	M381 O381	5.0e-022	1.2e-024	-55.09	0.0	160	984	697	2827	0.16260	2.2e-030	539609
1	M382 O382	1.2e-224	2.8e-227	-521.67	0.0	136	984	1184	3209	0.13821	5.7e-233	482653
1	M383 O383	3.6e-189	8.6e-192	-439.94	0.0	144	984	676	1392	0.14634	2.6e-197	329952
1	M384 O384	3.5e-024	8.4e-027	-60.05	0.0	168	984	1188	5021	0.17073	1.3e-032	647138
1	M386 O386	9.3e-017	2.2e-019	-42.96	0.0	282	984	1564	4362	0.28659	4.1e-025	535681
1	M388 O388	8.2e-006	1.9e-008	-17.75	0.0	227	983	287	830	0.23093	4.4e-014	439936
1	M389 O389	3.8e-037	8.9e-040	-89.91	0.0	145	983	337	1052	0.14751	3.0e-045	300492
1	M390 O390	8.6e-010	2.0e-012	-26.92	0.0	351	983	1528	3579	0.35707	4.0e-018	509658
1	M391 O391	1.5e-1072	3.6e-1075	-2474.01	0.0	137	983	3620	7578	0.13937	7.4e-1081	482162
1	M392 O392	1.2e-049	2.9e-052	-118.68	0.0	231	983	1603	4744	0.23499	5.2e-058	554830
1	M393 O393	2.1e-024	4.9e-027	-60.59	0.0	85	983	169	725	0.08647	1.5e-032	330934
1	M395 O395	8.0e-010	1.9e-012	-26.99	0.0	353	983	1007	2249	0.35910	3.5e-018	538627
1	M397 O397	5.7e-214	1.3e-216	-497.06	0.0	141	983	904	2098	0.14344	3.3e-222	406057
1	M398 O398	9.7e-040	2.3e-042	-95.88	0.0	161	983	457	1428	0.16378	7.3e-048	315713
1	M399 O399	7.6e-045	1.8e-047	-107.63	0.0	183	983	660	2002	0.18616	4.7e-053	379543
1	M400 O400	2.8e-254	6.6e-257	-589.88	0.0	119	983	1110	3036	0.12106	1.6e-262	417350
1	M401 O401	1.1e-109	2.6e-112	-256.93	0.0	237	983	3971	11845	0.24110	5.6e-118	470378
1	M402 O402	8.6e-017	2.0e-019	-43.04	0.0	309	983	774	1800	0.31434	4.9e-025	417350
1	M403 O403	6.5e-009	1.5e-011	-24.89	0.0	393	983	1870	4017	0.39980	2.0e-017	783636
1	M404 O404	4.9e-060	1.2e-062	-142.62	0.0	183	983	857	2598	0.18616	2.6e-068	438954
1	M405 O405	5.5e-038	1.3e-040	-91.84	0.0	207	983	2264	8168	0.21058	2.4e-046	536663
1	M406 O406	1.2e-053	2.9e-056	-127.89	0.0	277	983	2875	7799	0.28179	4.8e-062	591655
1	M407 O407	6.1e-015	1.5e-017	-38.77	0.0	295	983	4619	13609	0.30010	2.6e-023	556794
1	M409 O409	4.8e-066	1.1e-068	-156.44	0.0	189	983	2699	10116	0.19227	2.1e-074	544028
1	M410 O410	2.3e-032	5.4e-035	-78.90	0.0	141	983	2501	13513	0.14344	1.0e-040	529789
1	M411 O411	1.7e-064	3.9e-067	-152.90	0.0	178	982	1582	5671	0.18126	7.1e-073	559580
1	M412 O412	1.5e-051	3.6e-054	-123.07	0.0	136	982	1058	4656	0.13849	6.8e-060	523320
1	M413 O413	5.6e-008	1.3e-010	-22.75	0.0	204	982	149	385	0.20774	7.6e-016	173460
1	M416 O416	2.7e-020	6.5e-023	-51.09	0.0	202	982	2324	9167	0.20570	1.5e-028	439040
1	M417 O417	1.0e-022	2.4e-025	-56.70	0.0	184	982	1762	7284	0.18737	4.3e-031	553210
1	M418 O418	1.1e-022	2.6e-025	-56.60	0.0	318	982	3514	9226	0.32383	4.3e-031	610050
1	M424 O424	2.8e-012	6.7e-015	-32.64	0.0	108	982	485	2900	0.10998	1.5e-020	450800
