# Supplementary material for: Motif signatures in stretch enhancers are enriched for disease-associated genetic variants
Source: Epigenetics Chromatin. 2015 Jul 16;8:23. doi: 10.1186/s13072-015-0015-7 (PMC4502539; doi:10.1186/s13072-015-0015-7)
Supplement: Additional file 4: — De novo motif disocvery results. Zip archive of de novo motif discovery results. Discovered motifs are condensed in MEME Minimal Motif Format. TOMTOM output HTML files documenting the comparison of the discovered motifs to known motifs and CentriMo output text files detailing the enrichment of the discovered motifs in SE or TE DHS sequences are also included. File names indicate the type of sequences used for the motif discovery, including the method of footprinting. Can be downloaded at http://fusion.nhgri.nih.gov/files/se-motifs/AdditionalFile4.zip. [file 13072_2015_15_MOESM4_ESM.zip › AdditionalFile4/HUVEC.SE.vs.HUVEC_StretchEnhancersDHS.meme.CentriMo.txt]

# WARNING: this file is not sorted!
# db	id alt	E-value	adj_p-value	log_adj_p-value	bin_location	bin_width	total_width	sites_in_bin	total_sites	p_success	p-value	mult_tests
1	M1 O1	7.9e-1892	3.1e-1894	-4359.97	0.0	147	989	4835	7984	0.14863	9.9e-1900	311714
1	M2 O2	3.5e-689	1.4e-691	-1590.78	0.0	176	988	4052	9440	0.17814	3.9e-697	347565
1	M3 O3	2.2e-034	8.7e-037	-83.03	0.0	174	988	2773	12368	0.17611	2.5e-042	348058
1	M4 O4	3.1e-1943	1.2e-1945	-4478.34	0.0	148	988	4662	7320	0.14980	6.0e-1951	201637
1	M5 O5	3.4e-2173	1.3e-2175	-5007.84	0.0	147	989	5825	9952	0.14863	4.4e-2181	303810
1	M6 O6	7.1e-756	2.8e-758	-1744.34	0.0	172	988	5354	13823	0.17409	1.0e-763	270657
1	M7 O7	1.1e-673	4.3e-676	-1555.09	0.0	162	988	5052	14069	0.16397	1.3e-681	336226
1	M8 O8	1.6e-1870	6.4e-1873	-4310.88	0.0	135	989	4887	8712	0.13650	2.0e-1878	319124
1	M9 O9	4.7e-054	1.8e-056	-128.34	0.0	144	988	2558	12797	0.14575	4.6e-062	393414
1	M10 O10	6.7e-010	2.6e-012	-26.67	0.0	137	987	2038	12261	0.13880	6.5e-018	398837
1	M11 O11	7.0e-1652	2.7e-1654	-3807.47	0.0	129	989	3515	5528	0.13043	7.3e-1660	378404
1	M12 O12	4.5e-054	1.8e-056	-128.38	0.0	198	988	1077	3339	0.20040	5.0e-062	352002
1	M13 O13	2.2e-005	8.6e-008	-16.27	0.0	205	987	101	252	0.20770	1.8e-012	46342
1	M14 O14	8.2e-665	3.2e-667	-1534.66	0.0	175	989	3933	9240	0.17695	9.9e-673	323076
1	M15 O15	1.9e-579	7.4e-582	-1338.10	0.0	168	988	4739	13233	0.17004	1.9e-587	392428
1	M16 O16	2.7e-569	1.0e-571	-1314.73	0.0	167	989	1550	2436	0.16886	5.5e-577	190190
1	M17 O17	3.4e-1120	1.3e-1122	-2583.20	0.0	166	990	2784	4153	0.16768	6.9e-1128	196118
1	M19 O19	2.1e-034	8.1e-037	-83.11	0.0	169	989	1514	6361	0.17088	2.3e-042	350246
1	M20 O20	1.6e-083	6.2e-086	-196.19	0.0	199	989	3297	11811	0.20121	1.5e-091	405574
1	M21 O21	1.1e-051	4.1e-054	-122.92	0.0	241	987	2360	7159	0.24417	8.1e-060	509762
1	M22 O22	7.3e-209	2.8e-211	-484.80	0.0	166	988	3254	11346	0.16802	6.1e-217	467857
1	M23 O23	9.0e-395	3.5e-397	-912.87	0.0	194	990	3321	8268	0.19596	1.2e-402	288990
1	M24 O24	9.0e-603	3.5e-605	-1391.81	0.0	178	990	4963	13234	0.17980	1.2e-610	286520
1	M25 O25	1.3e-014	5.0e-017	-37.53	0.0	357	989	2433	5749	0.36097	1.6e-022	318136
1	M28 O28	5.1e-061	2.0e-063	-144.38	0.0	195	989	2500	9149	0.19717	5.0e-069	395694
1	M29 O29	8.8e-007	3.5e-009	-19.48	0.0	364	988	1743	4084	0.36842	9.8e-015	352495
1	M30 O30	1.6e-540	6.3e-543	-1248.47	0.0	133	989	1765	3706	0.13448	2.2e-548	291954
1	M34 O34	1.2e-035	4.8e-038	-85.92	0.0	179	985	2106	8738	0.18173	8.4e-044	576132
1	M35 O35	6.8e-022	2.7e-024	-54.28	0.0	218	986	1672	5880	0.22110	4.8e-030	551040
1	M36 O36	5.8e-658	2.3e-660	-1518.88	0.0	194	990	3740	7927	0.19596	7.7e-666	295412
1	M37 O37	5.8e-1910	2.3e-1912	-4401.72	0.0	148	990	4598	7248	0.14949	7.6e-1918	298870
1	M39 O39	3.8e-064	1.5e-066	-151.59	0.0	196	988	3722	14299	0.19838	3.8e-072	381089
1	M40 O40	1.2e-093	4.6e-096	-219.53	0.0	198	988	3298	11641	0.20040	1.1e-101	430882
1	M41 O41	1.3e-053	5.0e-056	-127.33	0.0	230	984	2807	9060	0.23374	7.6e-062	664814
1	M42 O42	4.0e-003	1.6e-005	-11.07	0.0	173	983	359	1471	0.17599	2.7e-011	575943
1	M45 O45	1.2e-008	4.8e-011	-23.75	0.0	115	989	1968	14163	0.11628	1.3e-016	379886
1	M47 O47	3.6e-022	1.4e-024	-54.93	0.0	318	990	1761	4371	0.32121	4.6e-030	302328
1	M48 O48	1.8e-011	6.9e-014	-30.31	0.0	145	987	391	1712	0.14691	2.5e-019	272136
1	M49 O49	2.7e-063	1.1e-065	-149.60	0.0	164	986	3165	14092	0.16633	2.6e-071	412296
1	M50 O50	8.1e-186	3.2e-188	-431.73	0.0	213	991	1530	3479	0.21493	1.2e-192	27225
1	M52 O52	1.1e-002	4.4e-005	-10.04	0.0	307	989	154	323	0.31041	4.5e-010	97318
1	M53 O53	9.9e-078	3.9e-080	-182.85	0.0	118	990	494	1643	0.11919	1.3e-085	297882
1	M54 O54	1.6e-097	6.4e-100	-228.40	0.0	188	988	1877	6116	0.19028	1.4e-105	464899
1	M55 O55	1.4e-031	5.6e-034	-76.56	0.0	234	988	1388	4266	0.23684	1.5e-039	383554
1	M56 O56	8.5e-012	3.3e-014	-31.03	0.0	257	987	986	2938	0.26039	7.6e-020	438277
1	M57 O57	7.9e-076	3.1e-078	-178.47	0.0	234	984	3253	10070	0.23780	4.9e-084	630935
1	M58 O58	5.6e-017	2.2e-019	-42.97	0.0	246	982	1914	6202	0.25051	3.6e-025	606620
1	M59 O59	1.1e-663	4.5e-666	-1532.03	0.0	171	991	4028	9784	0.17255	2.4e-671	183645
1	M60 O60	8.1e-077	3.1e-079	-180.76	0.0	131	991	2220	11194	0.13219	1.4e-084	232650
1	M61 O61	1.5e-1376	5.9e-1379	-3173.48	0.0	147	991	2956	4307	0.14834	1.2e-1383	50985
1	M62 O62	1.3e-003	5.2e-006	-12.16	0.0	422	990	788	1560	0.42626	2.6e-010	20254
1	M63 O63	1.6e-030	6.2e-033	-74.16	0.0	192	990	2358	9507	0.19394	1.9e-038	324558
1	M64 O64	3.7e-018	1.4e-020	-45.69	0.0	282	988	2184	6300	0.28543	3.0e-026	471308
1	M65 O65	2.6e-006	1.0e-008	-18.40	0.0	191	987	1200	5071	0.19352	2.0e-014	513213
1	M66 O66	5.1e-008	2.0e-010	-22.34	0.0	166	986	2504	12809	0.16836	4.7e-016	417216
1	M67 O67	3.0e-012	1.2e-014	-32.09	0.0	182	986	790	3152	0.18458	2.7e-020	436896
1	M69 O69	4.8e-015	1.9e-017	-38.53	0.0	365	981	1856	4151	0.37207	2.7e-023	697760
1	M70 O70	8.6e-1539	3.4e-1541	-3547.07	0.0	138	990	3606	5842	0.13939	1.4e-1546	243048
1	M71 O71	3.1e-482	1.2e-484	-1114.25	0.0	201	991	3455	7853	0.20283	4.9e-490	251460
1	M74 O74	1.7e-071	6.8e-074	-168.47	0.0	177	991	3141	12819	0.17861	2.8e-079	247005
1	M75 O75	4.4e-043	1.7e-045	-103.08	0.0	181	991	1423	5364	0.18264	2.3e-050	73260
1	M76 O76	3.7e-169	1.4e-171	-393.37	0.0	189	991	4346	15197	0.19072	5.8e-177	250470
1	M77 O77	5.5e-815	2.1e-817	-1880.45	0.0	157	989	4038	9523	0.15875	6.1e-823	351234
1	M79 O79	1.6e-133	6.1e-136	-311.35	0.0	138	990	1392	5039	0.13939	2.1e-141	282074
1	M80 O80	7.8e-009	3.1e-011	-24.21	0.0	214	988	325	985	0.21660	1.2e-016	247979
1	M81 O81	7.2e-003	2.8e-005	-10.48	0.0	179	989	1132	5246	0.18099	7.8e-011	357656
1	M83 O83	5.1e-066	2.0e-068	-155.89	0.0	164	986	1886	7586	0.16633	3.7e-074	533328
1	M84 O84	1.7e-005	6.6e-008	-16.53	0.0	151	987	750	3803	0.15299	1.5e-013	443207
1	M86 O86	4.0e-049	1.6e-051	-116.98	0.0	213	983	2946	10408	0.21668	3.3e-057	479707
1	M88 O88	5.1e-226	2.0e-228	-524.31	0.0	164	982	2478	7791	0.16701	4.2e-234	474320
1	M89 O89	3.5e-022	1.4e-024	-54.96	0.0	313	981	910	2074	0.31906	2.9e-030	463540
1	M91 O91	5.0e-005	2.0e-007	-15.45	0.0	239	989	944	3177	0.24166	5.0e-013	392730
1	M92 O92	1.2e-026	4.6e-029	-65.24	0.0	321	991	2384	5982	0.32392	4.2e-034	110385
1	M93 O93	2.2e-013	8.6e-016	-34.69	0.0	305	991	2034	5553	0.30777	7.9e-021	108405
1	M95 O95	7.1e-216	2.8e-218	-500.94	0.0	193	991	2369	6494	0.19475	2.4e-223	116820
1	M97 O97	5.2e-472	2.0e-474	-1090.73	0.0	125	991	3295	11218	0.12614	8.1e-480	249975
1	M98 O98	1.3e-850	5.1e-853	-1962.48	0.0	167	991	2259	3508	0.16852	1.1e-857	45540
1	M101 O101	2.7e-147	1.0e-149	-343.05	0.0	238	990	2760	7250	0.24040	2.9e-155	352716
1	M104 O104	1.8e-008	7.0e-011	-23.39	0.0	217	989	1138	4176	0.21941	3.6e-016	194142
1	M105 O105	8.9e-540	3.5e-542	-1246.76	0.0	131	989	1432	2628	0.13246	2.0e-547	169442
1	M106 O106	1.3e-475	5.0e-478	-1099.03	0.0	132	988	1553	3274	0.13360	1.3e-483	368764
1	M109 O109	8.5e-007	3.3e-009	-19.52	0.0	106	988	1465	11240	0.10729	8.8e-015	378624
1	M110 O110	1.7e-005	6.6e-008	-16.54	0.0	281	985	634	1727	0.28528	1.2e-013	549072
1	M113 O113	2.0e-047	7.6e-050	-113.10	0.0	202	986	3101	11691	0.20487	1.6e-055	482160
1	M114 O114	1.5e-074	6.0e-077	-175.52	0.0	165	987	1836	7136	0.16717	1.2e-082	489056
1	M117 O117	1.2e-368	4.7e-371	-852.71	0.0	185	985	2074	4513	0.18782	1.0e-376	471828
1	M121 O121	2.7e-011	1.1e-013	-29.86	0.0	206	984	1408	5412	0.20935	1.9e-019	557776
1	M125 O125	1.7e-030	6.6e-033	-74.10	0.0	163	983	2376	11151	0.16582	1.2e-038	546483
1	M127 O127	2.5e-038	9.8e-041	-92.13	0.0	177	983	2375	10026	0.18006	1.7e-046	588218
1	M129 O129	5.2e-064	2.0e-066	-151.26	0.0	180	982	872	2649	0.18330	4.1e-072	495880
1	M130 O130	6.6e-008	2.6e-010	-22.08	0.0	402	982	1456	3021	0.40937	4.5e-016	570360
1	M131 O131	6.9e-025	2.7e-027	-61.18	0.0	188	982	2420	10102	0.19145	4.6e-033	580650
1	M134 O134	2.1e-087	8.3e-090	-205.11	0.0	166	992	2916	12103	0.16734	7.5e-095	110880
1	M136 O136	2.8e-003	1.1e-005	-11.43	0.0	386	992	2670	6241	0.38911	2.6e-010	41580
1	M137 O137	2.8e-004	1.1e-006	-13.71	0.0	438	992	2543	5221	0.44153	2.1e-011	51975
1	M138 O138	4.8e-083	1.9e-085	-195.09	0.0	194	992	1528	4807	0.19556	1.1e-089	17325
1	M139 O139	9.8e-023	3.8e-025	-56.23	0.0	276	992	2154	6257	0.27823	2.2e-030	171270
1	M140 O140	3.1e-057	1.2e-059	-135.67	0.0	194	992	2740	10365	0.19556	7.2e-065	166320
1	M144 O144	3.3e-034	1.3e-036	-82.64	0.0	203	991	2227	8355	0.20484	7.9e-042	163350
1	M146 O146	5.3e-020	2.1e-022	-49.93	0.0	169	991	1277	5627	0.17053	1.8e-027	116820
1	M150 O150	1.5e-136	6.0e-139	-318.27	0.0	196	990	3181	10495	0.19798	1.8e-144	326040
1	M151 O151	2.9e-007	1.1e-009	-20.61	0.0	164	990	1207	5912	0.16566	4.9e-015	227734
1	M152 O152	6.6e-020	2.6e-022	-49.71	0.0	182	990	1479	6184	0.18384	1.2e-027	215878
1	M153 O153	1.2e-018	4.7e-021	-46.81	0.0	148	990	1004	4868	0.14949	1.9e-026	253422
1	M154 O154	2.9e-106	1.1e-108	-248.57	0.0	134	990	2684	12893	0.13535	3.6e-114	311714
1	M155 O155	9.5e-530	3.7e-532	-1223.67	0.0	180	990	2682	5710	0.18182	1.7e-537	216372
1	M157 O157	1.9e-669	7.5e-672	-1545.33	0.0	196	990	5234	12589	0.19798	2.4e-677	307762
1	M158 O158	2.5e-082	9.6e-085	-193.45	0.0	157	989	1694	6634	0.15875	2.5e-090	387790
1	M160 O160	2.1e-090	8.2e-093	-212.03	0.0	249	989	2754	7643	0.25177	2.5e-098	330980
1	M162 O162	3.0e-317	1.2e-319	-734.38	0.0	193	989	3050	7992	0.19515	3.0e-325	388284
1	M164 O164	2.9e-003	1.1e-005	-11.40	0.0	249	989	247	673	0.25177	2.5e-011	454974
1	M165 O165	1.0e-016	3.9e-019	-42.38	0.0	176	988	1624	7196	0.17814	8.4e-025	469336
1	M168 O168	1.1e-036	4.3e-039	-88.35	0.0	186	988	1870	7342	0.18826	9.5e-045	451588
1	M170 O170	4.2e-1291	1.6e-1293	-2976.76	0.0	160	988	3188	4845	0.16194	3.6e-1299	451095
1	M171 O171	1.6e-012	6.3e-015	-32.70	0.0	204	988	580	1972	0.20648	2.2e-020	279531
1	M172 O172	1.2e-015	4.6e-018	-39.92	0.0	100	988	1719	13418	0.10121	1.2e-023	385526
1	M173 O173	1.1e-525	4.5e-528	-1214.27	0.0	134	988	1469	2748	0.13563	1.2e-533	369257
1	M174 O174	9.7e-049	3.8e-051	-116.10	0.0	198	988	1971	7061	0.20040	9.3e-057	405739
1	M175 O175	6.9e-031	2.7e-033	-74.99	0.0	126	988	2078	12358	0.12753	6.1e-039	442714
1	M178 O178	1.5e-164	5.8e-167	-382.77	0.0	148	988	900	2312	0.14980	1.8e-172	329817
1	M179 O179	1.4e-004	5.4e-007	-14.42	0.0	315	987	1970	5405	0.31915	9.6e-013	567443
1	M182 O182	6.8e-025	2.7e-027	-61.19	0.0	191	987	3303	14110	0.19352	6.5e-033	411655
1	M183 O183	3.6e-089	1.4e-091	-209.19	0.0	187	987	3251	12170	0.18946	2.9e-097	489056
1	M185 O185	1.3e-012	5.1e-015	-32.91	0.0	171	987	1494	6883	0.17325	7.8e-021	654211
1	M188 O188	5.3e-020	2.1e-022	-49.94	0.0	245	987	1325	4083	0.24823	4.1e-028	497437
1	M189 O189	1.9e-019	7.3e-022	-48.67	0.0	185	987	618	2186	0.18744	1.9e-027	384540
1	M190 O190	5.8e-004	2.3e-006	-13.00	0.0	317	987	873	2242	0.32118	5.8e-012	388484
1	M191 O191	6.6e-035	2.6e-037	-84.24	0.0	181	987	1664	6617	0.18338	5.1e-043	505818
1	M195 O195	5.3e-026	2.1e-028	-63.74	0.0	202	986	750	2422	0.20487	4.7e-034	439848
1	M196 O196	1.6e-007	6.1e-010	-21.21	0.0	314	986	3497	9823	0.31846	1.3e-015	471828
1	M197 O197	8.9e-023	3.5e-025	-56.32	0.0	204	986	1634	6078	0.20690	5.6e-031	615984
1	M198 O198	8.2e-033	3.2e-035	-79.42	0.0	182	986	624	2028	0.18458	8.1e-041	398028
1	M201 O201	2.2e-011	8.7e-014	-30.08	0.0	304	986	1292	3394	0.30832	1.6e-019	527424
1	M203 O203	2.2e-003	8.7e-006	-11.65	0.0	208	986	987	3860	0.21095	1.6e-011	552516
1	M210 O210	7.9e-010	3.1e-012	-26.51	0.0	205	985	1730	6893	0.20812	5.8e-018	527424
1	M213 O213	2.1e-1330	8.4e-1333	-3067.22	0.0	153	985	3729	6359	0.15533	1.7e-1338	477732
1	M217 O217	2.6e-090	1.0e-092	-211.82	0.0	102	984	494	1726	0.10366	2.7e-098	380034
1	M218 O218	2.8e-010	1.1e-012	-27.52	0.0	268	984	1963	6081	0.27236	2.0e-018	547956
1	M220 O220	2.5e-045	9.9e-048	-108.23	0.0	186	984	2713	10907	0.18902	1.8e-053	543537
1	M226 O226	5.2e-006	2.0e-008	-17.72	0.0	518	984	1875	3164	0.52642	3.9e-014	523406
1	M228 O228	5.5e-023	2.1e-025	-56.80	0.0	178	984	1704	7255	0.18089	4.2e-031	517023
1	M229 O229	2.0e-055	7.9e-058	-131.49	0.0	232	984	2826	9019	0.23577	1.5e-063	515550
1	M230 O230	5.8e-005	2.3e-007	-15.30	0.0	158	984	1179	6035	0.16057	4.2e-013	536172
1	M231 O231	9.4e-015	3.7e-017	-37.84	0.0	186	984	2700	12011	0.18902	6.7e-023	545992
1	M232 O232	4.0e-019	1.6e-021	-47.91	0.0	142	984	512	2227	0.14431	3.7e-027	420296
1	M238 O238	2.8e-137	1.1e-139	-319.96	0.0	209	983	2634	7778	0.21261	2.3e-145	469396
1	M240 O240	3.3e-002	1.3e-004	-8.96	0.0	321	983	729	1844	0.32655	3.0e-010	436008
1	M241 O241	3.9e-002	1.5e-004	-8.78	0.0	215	983	947	3611	0.21872	3.3e-010	463995
1	M242 O242	1.1e-058	4.3e-061	-138.99	0.0	175	983	3354	14256	0.17803	1.1e-066	378561
1	M243 O243	1.9e-053	7.5e-056	-126.93	0.0	115	983	516	2078	0.11699	2.0e-061	376597
1	M246 O246	9.1e-015	3.6e-017	-37.88	0.0	417	983	1928	3834	0.42421	6.1e-023	579380
1	M247 O247	2.9e-029	1.1e-031	-71.25	0.0	189	983	2049	8209	0.19227	2.1e-037	552866
1	M248 O248	5.3e-031	2.1e-033	-75.25	0.0	217	983	2513	8992	0.22075	3.5e-039	593619
1	M250 O250	1.2e-009	4.7e-012	-26.08	0.0	222	982	937	3220	0.22607	7.3e-018	648760
1	M251 O251	1.1e-011	4.2e-014	-30.80	0.0	192	982	289	895	0.19552	1.4e-019	289100
1	M252 O252	1.1e-015	4.1e-018	-40.02	0.0	250	982	2160	7020	0.25458	7.6e-024	544390
1	M254 O254	3.5e-023	1.4e-025	-57.24	0.0	436	982	4160	8190	0.44399	2.4e-031	565950
1	M257 O257	9.1e-056	3.6e-058	-132.28	0.0	146	982	477	1474	0.14868	1.0e-063	340550
1	M260 O260	7.3e-028	2.8e-030	-68.04	0.0	156	982	2241	10991	0.15886	5.1e-036	554190
1	M261 O261	3.4e-007	1.3e-009	-20.44	0.0	112	982	1692	12340	0.11405	2.2e-015	597800
