# Supplementary material for: Motif signatures in stretch enhancers are enriched for disease-associated genetic variants
Source: Epigenetics Chromatin. 2015 Jul 16;8:23. doi: 10.1186/s13072-015-0015-7 (PMC4502539; doi:10.1186/s13072-015-0015-7)
Supplement: Additional file 4: — De novo motif disocvery results. Zip archive of de novo motif discovery results. Discovered motifs are condensed in MEME Minimal Motif Format. TOMTOM output HTML files documenting the comparison of the discovered motifs to known motifs and CentriMo output text files detailing the enrichment of the discovered motifs in SE or TE DHS sequences are also included. File names indicate the type of sequences used for the motif discovery, including the method of footprinting. Can be downloaded at http://fusion.nhgri.nih.gov/files/se-motifs/AdditionalFile4.zip. [file 13072_2015_15_MOESM4_ESM.zip › AdditionalFile4/HUVEC.TE.vs.HUVEC_Footprints_ConcatenatedEnhancers_DoubleHitWellington.meme.CentriMo.txt]

# WARNING: this file is not sorted!
# db	id alt	E-value	adj_p-value	log_adj_p-value	bin_location	bin_width	total_width	sites_in_bin	total_sites	p_success	p-value	mult_tests
1	M1 O1	3.2e-933	7.5e-936	-2153.21	0.0	122	988	1868	2893	0.12348	2.9e-941	257346
1	M2 O2	4.8e-773	1.1e-775	-1784.38	0.0	121	989	1485	2235	0.12235	4.3e-781	262314
1	M3 O3	6.4e-101	1.5e-103	-236.76	0.0	158	986	487	1094	0.16024	4.5e-109	334068
1	M4 O4	1.0e-091	2.4e-094	-215.55	0.0	161	987	506	1200	0.16312	7.7e-100	317492
1	M5 O5	5.8e-058	1.4e-060	-137.83	0.0	186	986	318	655	0.18864	5.3e-066	258792
1	M6 O6	5.2e-535	1.2e-537	-1236.28	0.0	124	988	950	1313	0.12551	4.2e-543	294814
1	M7 O7	7.0e-081	1.7e-083	-190.61	0.0	133	985	413	1096	0.13503	5.0e-089	334068
1	M8 O8	1.4e-472	3.4e-475	-1092.50	0.0	127	989	838	1141	0.12841	1.5e-480	223288
1	M9 O9	7.0e-615	1.7e-617	-1420.19	0.0	124	988	1068	1452	0.12551	5.3e-623	309604
1	M10 O10	6.9e-004	1.6e-006	-13.32	0.0	207	989	932	3633	0.20930	5.0e-012	330980
1	M11 O11	2.8e-741	6.7e-744	-1711.23	0.0	121	989	1646	2788	0.12235	2.5e-749	269230
1	M12 O12	1.0e-080	2.4e-083	-190.23	0.0	153	987	392	899	0.15502	6.6e-089	365806
1	M13 O13	5.0e-060	1.2e-062	-142.60	0.0	134	984	376	1090	0.13618	3.8e-068	314240
1	M14 O14	1.9e-188	4.6e-191	-438.27	0.0	206	988	1505	3462	0.20850	1.4e-196	318478
1	M15 O15	2.8e-083	6.6e-086	-196.13	0.0	133	985	454	1250	0.13503	1.9e-091	347844
1	M16 O16	3.8e-026	9.0e-029	-64.58	0.0	180	984	268	710	0.18293	3.8e-034	238626
1	M17 O17	2.1e-092	5.0e-095	-217.14	0.0	186	986	494	1022	0.18864	1.4e-100	346860
1	M18 O18	1.6e-363	3.7e-366	-841.45	0.0	133	989	674	923	0.13448	2.0e-371	182780
1	M19 O19	5.5e-038	1.3e-040	-91.84	0.0	120	984	216	638	0.12195	6.2e-046	209166
1	M20 O20	3.0e-093	7.2e-096	-219.07	0.0	156	988	425	934	0.15789	2.3e-101	310097
1	M21 O21	9.4e-079	2.2e-081	-185.71	0.0	152	986	714	2208	0.15416	6.1e-087	364572
1	M22 O22	2.7e-081	6.5e-084	-191.55	0.0	160	984	573	1523	0.16260	1.8e-089	367759
1	M23 O23	1.5e-083	3.5e-086	-196.78	0.0	156	984	630	1763	0.15854	9.4e-092	368741
1	M24 O24	8.4e-447	2.0e-449	-1033.17	0.0	122	990	870	1312	0.12323	1.6e-454	127946
1	M25 O25	2.7e-079	6.3e-082	-186.97	0.0	156	984	580	1599	0.15854	1.8e-087	351556
1	M26 O26	4.2e-880	9.9e-883	-2030.89	0.0	125	987	1779	2732	0.12665	3.3e-888	302702
1	M27 O27	4.2e-052	1.0e-054	-124.33	0.0	122	988	196	453	0.12348	3.1e-060	327845
1	M28 O28	8.7e-016	2.1e-018	-40.73	0.0	118	988	84	217	0.11943	7.6e-024	270657
1	M29 O29	3.7e-205	8.8e-208	-476.77	0.0	141	989	1288	3712	0.14257	2.9e-213	300846
1	M30 O30	4.2e-064	9.9e-067	-151.98	0.0	191	987	552	1360	0.19352	2.7e-072	369257
1	M31 O31	1.0e-079	2.4e-082	-187.92	0.0	161	985	584	1569	0.16345	6.6e-088	370968
1	M32 O32	6.3e-498	1.5e-500	-1150.89	0.0	121	989	833	1113	0.12235	6.3e-506	235638
1	M33 O33	7.7e-089	1.8e-091	-208.94	0.0	164	988	1107	3605	0.16599	4.3e-097	421022
1	M34 O34	2.0e-037	4.7e-040	-90.57	0.0	141	983	270	781	0.14344	1.9e-045	249919
1	M36 O36	2.5e-054	5.9e-057	-129.48	0.0	112	988	220	575	0.11336	1.6e-062	361862
1	M38 O38	1.0e-039	2.4e-042	-95.81	0.0	180	986	230	490	0.18256	1.4e-047	173676
1	M39 O39	1.1e-005	2.6e-008	-17.45	0.0	87	985	28	68	0.08832	8.8e-013	30012
1	M41 O41	3.0e-376	7.2e-379	-870.70	0.0	108	990	644	936	0.10909	7.6e-384	95342
1	M42 O42	7.6e-376	1.8e-378	-869.79	0.0	113	989	722	1128	0.11426	8.0e-384	223782
1	M43 O43	3.1e-080	7.3e-083	-189.13	0.0	158	984	627	1762	0.16057	2.0e-088	357939
1	M44 O44	3.3e-059	7.9e-062	-140.70	0.0	102	984	148	291	0.10366	6.5e-067	120295
1	M45 O45	4.8e-374	1.1e-376	-865.64	0.0	124	988	703	1015	0.12551	4.3e-382	268192
1	M46 O46	2.3e-758	5.5e-761	-1750.57	0.0	119	991	1397	2055	0.12008	6.5e-766	84150
1	M47 O47	1.8e-451	4.2e-454	-1043.94	0.0	122	990	813	1149	0.12323	3.6e-459	115102
1	M48 O48	4.6e-568	1.1e-570	-1312.39	0.0	114	990	952	1320	0.11515	7.6e-576	142272
1	M49 O49	5.9e-175	1.4e-177	-407.22	0.0	201	989	1129	2432	0.20324	4.6e-183	306280
1	M50 O50	5.5e-019	1.3e-021	-48.09	0.0	143	987	159	461	0.14488	6.5e-027	199172
1	M51 O51	8.8e-075	2.1e-077	-176.57	0.0	170	982	794	2349	0.17312	5.6e-083	372890
1	M53 O53	7.2e-157	1.7e-159	-365.58	0.0	183	989	1459	3931	0.18504	4.8e-165	357656
1	M54 O54	7.8e-632	1.8e-634	-1459.23	0.0	126	990	1108	1506	0.12727	1.1e-639	170430
1	M55 O55	4.3e-137	1.0e-139	-320.04	0.0	154	988	1500	4990	0.15587	2.8e-145	361862
1	M57 O57	9.0e-073	2.1e-075	-171.93	0.0	155	987	419	1038	0.15704	6.2e-081	344114
1	M58 O58	7.1e-067	1.7e-069	-158.35	0.0	137	983	600	2015	0.13937	4.6e-075	365304
1	M59 O59	3.8e-398	9.0e-401	-921.14	0.0	113	989	695	999	0.11426	4.8e-406	187226
1	M60 O60	1.4e-012	3.2e-015	-33.37	0.0	217	989	147	324	0.21941	8.9e-021	362102
1	M61 O61	7.5e-790	1.8e-792	-1823.08	0.0	126	990	1445	2037	0.12727	7.8e-798	227734
1	M62 O62	1.9e-500	4.5e-503	-1156.70	0.0	119	989	966	1469	0.12032	1.6e-508	286026
1	M63 O63	4.0e-025	9.6e-028	-62.21	0.0	100	988	437	2395	0.10121	2.7e-033	356439
1	M64 O64	4.4e-072	1.1e-074	-170.34	0.0	157	985	658	1979	0.15939	2.8e-080	376380
1	M65 O65	1.2e-570	2.9e-573	-1318.32	0.0	126	988	1023	1414	0.12753	9.8e-579	293335
1	M66 O66	3.8e-006	9.0e-009	-18.52	0.0	215	989	301	929	0.21739	3.9e-014	230698
1	M67 O67	4.9e-244	1.2e-246	-566.29	0.0	139	989	1398	3906	0.14055	3.9e-252	292448
1	M68 O68	6.2e-016	1.5e-018	-41.05	0.0	217	989	189	431	0.21941	4.3e-024	341848
1	M69 O69	2.7e-043	6.4e-046	-104.07	0.0	176	988	861	2954	0.17814	1.6e-051	403274
1	M70 O70	1.3e-582	3.0e-585	-1345.92	0.0	123	989	1034	1437	0.12437	1.0e-590	284050
1	M71 O71	1.2e-365	2.9e-368	-846.30	0.0	134	988	1032	1937	0.13563	8.1e-374	355453
1	M72 O72	1.6e-063	3.9e-066	-150.61	0.0	152	986	322	753	0.15416	1.0e-071	379332
1	M73 O73	4.9e-076	1.2e-078	-179.45	0.0	158	986	547	1483	0.16024	3.4e-084	339480
1	M74 O74	7.6e-055	1.8e-057	-130.65	0.0	148	986	574	1901	0.15010	5.3e-063	343908
1	M75 O75	1.0e-064	2.4e-067	-153.39	0.0	147	985	333	808	0.14924	8.4e-073	285852
1	M76 O76	1.0e-627	2.4e-630	-1449.75	0.0	125	991	1190	1735	0.12614	2.6e-635	93060
1	M77 O77	9.8e-602	2.3e-604	-1389.92	0.0	121	989	1047	1447	0.12235	9.1e-610	254410
1	M78 O78	2.7e-165	6.4e-168	-384.98	0.0	208	990	1551	3756	0.21010	2.4e-173	270218
1	M79 O79	1.7e-007	4.1e-010	-21.62	0.0	293	989	298	676	0.29626	1.4e-015	300846
1	M80 O80	1.7e-202	3.9e-205	-470.67	0.0	189	989	1540	3746	0.19110	1.2e-210	330980
1	M81 O81	2.7e-178	6.3e-181	-414.93	0.0	138	988	1003	2782	0.13968	1.7e-186	371229
1	M82 O82	2.7e-076	6.5e-079	-180.04	0.0	148	988	458	1207	0.14980	2.2e-084	294321
1	M84 O84	7.2e-063	1.7e-065	-149.14	0.0	142	986	326	815	0.14402	5.1e-071	331116
1	M86 O86	3.0e-149	7.0e-152	-348.04	0.0	108	986	311	526	0.10953	3.7e-157	189912
1	M87 O87	1.2e-046	2.8e-049	-111.78	0.0	156	986	496	1565	0.15822	8.1e-055	353256
1	M88 O88	3.0e-070	7.0e-073	-166.14	0.0	132	986	406	1156	0.13387	2.0e-078	342924
1	M89 O89	5.3e-190	1.3e-192	-441.87	0.0	207	989	1620	3806	0.20930	4.1e-198	306280
1	M90 O90	9.6e-752	2.3e-754	-1735.33	0.0	124	990	1348	1886	0.12525	9.7e-760	235144
1	M91 O91	5.0e-712	1.2e-714	-1643.89	0.0	121	989	1238	1712	0.12235	4.2e-720	280592
1	M92 O92	2.3e-477	5.5e-480	-1103.53	0.0	132	988	1325	2491	0.13360	1.4e-485	385033
1	M93 O93	4.3e-230	1.0e-232	-534.19	0.0	195	989	1434	3128	0.19717	2.9e-238	349752
1	M94 O94	2.3e-729	5.4e-732	-1683.81	0.0	126	990	1286	1759	0.12727	2.7e-737	200070
1	M95 O95	5.7e-206	1.3e-208	-478.64	0.0	189	989	1458	3446	0.19110	4.1e-214	324558
1	M96 O96	2.3e-050	5.5e-053	-120.33	0.0	124	990	216	539	0.12525	1.9e-058	291460
1	M97 O97	3.7e-017	8.8e-020	-43.87	0.0	186	988	748	2783	0.18826	2.3e-025	378624
1	M98 O98	5.3e-071	1.3e-073	-167.87	0.0	184	988	535	1297	0.18623	3.7e-079	336719
1	M100 O100	1.7e-030	4.0e-033	-74.61	0.0	152	988	320	1008	0.15385	1.5e-038	263262
1	M101 O101	1.1e-316	2.7e-319	-733.55	0.0	136	986	868	1571	0.13793	7.4e-325	358176
1	M102 O102	3.6e-084	8.6e-087	-198.17	0.0	141	981	185	267	0.14373	7.9e-092	109270
1	M103 O103	7.5e-565	1.8e-567	-1304.99	0.0	123	989	991	1365	0.12437	6.7e-573	264784
1	M104 O104	1.9e-002	4.5e-005	-10.01	0.0	333	989	1054	2664	0.33670	1.2e-010	371488
1	M106 O106	1.2e-209	2.8e-212	-487.11	0.0	112	984	676	1586	0.11382	8.5e-218	331425
1	M107 O107	1.0e-066	2.4e-069	-158.00	0.0	113	983	160	284	0.11495	2.1e-074	112930
1	M108 O108	2.0e-006	4.7e-009	-19.17	0.0	152	984	288	1207	0.15447	1.4e-014	349101
1	M109 O109	5.1e-039	1.2e-041	-94.22	0.0	103	983	109	225	0.10478	1.3e-046	95745
1	M111 O111	1.2e-114	2.8e-117	-268.37	0.0	119	981	449	1126	0.12130	9.8e-123	286160
1	M113 O113	9.2e-657	2.2e-659	-1516.62	0.0	114	990	1108	1548	0.11515	1.7e-664	130910
1	M114 O114	8.3e-314	2.0e-316	-726.94	0.0	103	989	636	1108	0.10415	9.1e-322	214890
1	M115 O115	9.0e-074	2.1e-076	-174.24	0.0	197	989	953	2651	0.19919	5.6e-082	380874
1	M116 O116	1.3e-016	3.0e-019	-42.64	0.0	125	989	207	794	0.12639	1.6e-024	190190
1	M117 O117	1.2e-047	2.7e-050	-114.12	0.0	111	989	206	562	0.11223	8.9e-056	309244
1	M118 O118	5.4e-028	1.3e-030	-68.83	0.0	201	987	1118	3877	0.20365	2.9e-036	438770
1	M119 O119	1.8e-114	4.2e-117	-267.97	0.0	102	986	762	2978	0.10345	1.1e-122	379332
1	M120 O120	2.8e-002	6.7e-005	-9.60	0.0	112	986	92	418	0.11359	2.8e-010	241080
1	M121 O121	1.9e-010	4.5e-013	-28.42	0.0	198	984	257	764	0.20122	1.8e-018	258266
1	M122 O122	1.2e-199	2.9e-202	-464.07	0.0	125	981	749	1778	0.12742	8.1e-208	352800
1	M123 O123	2.0e-088	4.7e-091	-207.99	0.0	114	982	573	1976	0.11609	1.4e-096	346430
1	M124 O124	3.8e-118	9.1e-121	-276.40	0.0	115	981	678	2193	0.11723	2.8e-126	327810
1	M125 O125	2.3e-519	5.4e-522	-1200.26	0.0	122	990	885	1196	0.12323	4.4e-527	122512
1	M126 O126	3.4e-011	8.1e-014	-30.14	0.0	211	989	731	2529	0.21335	2.2e-019	367042
1	M127 O127	2.1e-028	4.9e-031	-69.79	0.0	154	990	233	651	0.15556	2.2e-036	224276
1	M128 O128	7.2e-017	1.7e-019	-43.21	0.0	170	988	399	1408	0.17206	4.0e-025	425952
1	M129 O129	6.7e-070	1.6e-072	-165.33	0.0	198	988	1220	3673	0.20040	3.6e-078	443207
1	M131 O131	8.9e-006	2.1e-008	-17.68	0.0	149	987	28	44	0.15096	1.1e-013	194735
1	M132 O132	1.4e-003	3.3e-006	-12.61	0.0	232	988	1134	4041	0.23482	8.4e-012	397358
1	M133 O133	5.4e-022	1.3e-024	-55.02	0.0	126	986	210	733	0.12779	5.0e-030	256332
1	M134 O134	2.5e-049	5.9e-052	-117.95	0.0	122	984	496	1919	0.12398	1.3e-057	470378
1	M135 O135	1.2e-093	2.8e-096	-220.03	0.0	106	982	336	869	0.10794	1.2e-101	240590
1	M136 O136	1.5e-474	3.6e-477	-1097.05	0.0	113	989	904	1405	0.11426	1.5e-482	240578
1	M137 O137	4.0e-657	9.6e-660	-1517.45	0.0	121	991	1191	1708	0.12210	9.7e-665	99000
1	M138 O138	8.5e-018	2.0e-020	-45.35	0.0	207	989	177	399	0.20930	5.7e-026	355680
1	M140 O140	3.7e-104	8.8e-107	-244.20	0.0	120	988	211	321	0.12146	8.7e-112	100572
1	M141 O141	4.4e-200	1.0e-202	-465.08	0.0	123	989	457	770	0.12437	7.1e-208	147212
1	M142 O142	1.5e-269	3.5e-272	-625.05	0.0	126	990	604	994	0.12727	3.1e-277	113126
1	M143 O143	7.2e-058	1.7e-060	-137.62	0.0	170	988	1099	3878	0.17206	4.1e-066	416585
1	M144 O144	2.5e-072	5.8e-075	-170.93	0.0	92	988	199	468	0.09312	4.5e-080	129166
1	M146 O146	7.2e-070	1.7e-072	-165.26	0.0	133	987	162	253	0.13475	1.8e-077	91698
1	M147 O147	7.3e-402	1.7e-404	-929.70	0.0	134	988	1012	1749	0.13563	5.0e-410	348551
1	M148 O148	3.4e-399	8.1e-402	-923.54	0.0	113	987	854	1460	0.11449	2.4e-407	338691
1	M149 O149	6.1e-032	1.4e-034	-77.92	0.0	214	988	688	1989	0.21660	3.9e-040	370736
1	M150 O150	9.6e-145	2.3e-147	-337.66	0.0	120	986	378	713	0.12170	9.3e-153	245016
1	M151 O151	4.3e-062	1.0e-064	-147.35	0.0	122	986	166	302	0.12373	3.4e-070	300612
1	M152 O152	6.6e-051	1.6e-053	-121.59	0.0	151	987	267	634	0.15299	7.6e-059	205088
1	M153 O153	1.2e-051	2.9e-054	-123.27	0.0	130	986	302	863	0.13185	1.1e-059	255348
1	M154 O154	1.9e-116	4.6e-119	-272.48	0.0	115	985	279	503	0.11675	2.5e-124	183516
1	M156 O156	1.0e-223	2.4e-226	-519.50	0.0	137	981	512	800	0.13965	9.6e-232	252840
1	M158 O158	1.1e-031	2.6e-034	-77.32	0.0	147	991	520	1984	0.14834	1.1e-039	232155
1	M159 O159	7.1e-296	1.7e-298	-685.65	0.0	108	990	594	994	0.10909	1.7e-303	97812
1	M160 O160	1.4e-017	3.2e-020	-44.88	0.0	154	990	99	215	0.15556	1.0e-025	311220
1	M162 O162	2.8e-538	6.6e-541	-1243.81	0.0	115	989	954	1379	0.11628	2.4e-546	274664
1	M163 O163	3.4e-748	8.0e-751	-1727.17	0.0	121	991	1397	2054	0.12210	6.0e-756	131670
1	M164 O164	1.0e-046	2.4e-049	-111.95	0.0	111	989	222	645	0.11223	8.3e-055	288002
1	M166 O166	6.2e-007	1.5e-009	-20.33	0.0	143	985	46	96	0.14518	7.9e-015	185976
1	M168 O168	5.3e-021	1.3e-023	-52.73	0.0	145	985	332	1229	0.14721	4.2e-029	303564
1	M169 O169	6.2e-045	1.5e-047	-107.84	0.0	196	982	1320	4457	0.19959	2.8e-053	531160
1	M170 O170	4.2e-041	1.0e-043	-99.01	0.0	79	981	209	840	0.08053	4.3e-049	229320
1	M171 O171	4.9e-010	1.2e-012	-27.47	0.0	130	982	307	1420	0.13238	2.9e-018	400330
1	M172 O172	1.7e-581	4.0e-584	-1343.33	0.0	123	991	1078	1558	0.12412	5.7e-589	70290
1	M173 O173	3.4e-059	8.0e-062	-140.68	0.0	92	990	423	1848	0.09293	3.7e-067	215384
1	M175 O175	1.8e-004	4.4e-007	-14.64	0.0	570	990	1356	2085	0.57576	1.7e-012	255892
1	M177 O177	1.0e-008	2.5e-011	-24.43	0.0	181	987	502	1929	0.18338	6.3e-017	392921
1	M178 O178	2.2e-011	5.2e-014	-30.58	0.0	105	987	203	998	0.10638	2.0e-019	259811
1	M179 O179	1.3e-379	3.0e-382	-878.49	0.0	135	987	860	1362	0.13678	9.4e-388	320450
1	M180 O180	2.3e-003	5.5e-006	-12.12	0.0	264	988	850	2604	0.26721	1.1e-011	487084
1	M181 O181	1.7e-006	4.1e-009	-19.31	0.0	222	988	314	942	0.22470	1.6e-014	257346
1	M182 O182	1.8e-069	4.4e-072	-164.31	0.0	110	986	154	262	0.11156	4.1e-077	106272
1	M183 O183	8.7e-053	2.1e-055	-125.92	0.0	137	987	258	642	0.13880	9.8e-061	210511
1	M184 O184	2.1e-005	5.0e-008	-16.80	0.0	226	986	724	2471	0.22921	1.1e-013	445752
1	M185 O185	4.9e-039	1.2e-041	-94.25	0.0	119	985	285	968	0.12081	4.1e-047	280440
1	M186 O186	1.3e-011	3.0e-014	-31.14	0.0	181	985	147	387	0.18376	1.2e-019	239604
1	M188 O188	1.3e-087	3.0e-090	-206.13	0.0	112	986	180	287	0.11359	2.5e-095	120540
1	M192 O192	3.8e-005	9.0e-008	-16.23	0.0	96	984	91	417	0.09756	2.4e-013	368250
1	M193 O193	4.3e-242	1.0e-244	-561.82	0.0	112	984	516	877	0.11382	3.7e-250	274960
1	M194 O194	3.7e-055	8.7e-058	-131.39	0.0	104	984	127	228	0.10569	8.1e-063	106547
1	M195 O195	1.9e-033	4.5e-036	-81.39	0.0	137	983	104	187	0.13937	5.5e-041	81015
1	M197 O197	2.6e-058	6.2e-061	-138.63	0.0	101	983	344	1239	0.10275	2.1e-066	297546
1	M198 O198	4.9e-015	1.2e-017	-38.99	0.0	308	982	1026	2520	0.31365	2.8e-023	422380
1	M199 O199	5.0e-010	1.2e-012	-27.47	0.0	101	983	65	200	0.10275	1.2e-017	99182
1	M200 O200	4.3e-054	1.0e-056	-128.92	0.0	114	982	129	223	0.11609	1.1e-061	96040
1	M201 O201	3.8e-058	8.9e-061	-138.27	0.0	124	982	826	3580	0.12627	2.3e-066	380730
1	M202 O202	1.8e-027	4.4e-030	-67.60	0.0	203	981	548	1607	0.20693	1.2e-035	373870
1	M204 O204	5.1e-002	1.2e-004	-9.03	0.0	407	983	1349	2859	0.41404	2.5e-010	489527
1	M205 O205	1.3e-013	3.0e-016	-35.74	0.0	185	981	578	2106	0.18858	6.9e-022	434630
1	M208 O208	6.1e-081	1.4e-083	-190.75	0.0	220	982	1480	4084	0.22403	3.5e-089	417970
1	M209 O209	2.1e-027	5.0e-030	-67.47	0.0	102	982	570	3236	0.10387	1.2e-035	413070
1	M210 O210	4.5e-014	1.1e-016	-36.79	0.0	211	981	948	3307	0.21509	2.3e-022	450310
1	M212 O212	2.6e-690	6.1e-693	-1593.88	0.0	122	992	1152	1538	0.12298	4.0e-697	15345
1	M213 O213	1.3e-007	3.1e-010	-21.90	0.0	168	990	60	125	0.16970	1.2e-015	260832
1	M215 O215	1.0e-007	2.4e-010	-22.17	0.0	111	991	470	2921	0.11201	1.0e-015	225720
1	M217 O217	3.0e-049	7.2e-052	-117.76	0.0	201	991	1007	3099	0.20283	2.9e-057	247995
1	M218 O218	1.8e-047	4.2e-050	-113.69	0.0	117	991	630	2827	0.11806	2.5e-055	168795
1	M219 O219	6.5e-028	1.5e-030	-68.65	0.0	237	991	662	1783	0.23915	7.7e-036	198990
1	M221 O221	6.3e-011	1.5e-013	-29.53	0.0	299	989	872	2232	0.30233	3.8e-019	399646
1	M223 O223	3.0e-281	7.1e-284	-651.97	0.0	104	988	610	1116	0.10526	2.6e-289	276080
1	M224 O224	6.1e-033	1.5e-035	-80.22	0.0	224	990	1055	3199	0.22626	4.9e-041	295906
1	M226 O226	1.3e-003	3.2e-006	-12.66	0.0	183	989	450	1804	0.18504	9.0e-012	356174
1	M227 O227	6.4e-013	1.5e-015	-34.12	0.0	194	990	664	2418	0.19596	5.4e-021	282568
1	M229 O229	2.0e-271	4.7e-274	-629.36	0.0	109	989	978	2560	0.11021	1.3e-279	350740
1	M230 O230	4.1e-006	9.6e-009	-18.46	0.0	125	987	422	2324	0.12665	2.1e-014	457011
1	M231 O231	5.1e-017	1.2e-019	-43.56	0.0	144	988	632	2907	0.14575	2.9e-025	408697
1	M233 O233	3.2e-422	7.5e-425	-976.58	0.0	103	989	1240	2951	0.10415	2.2e-430	337402
1	M234 O234	8.3e-002	2.0e-004	-8.53	0.0	139	987	259	1270	0.14083	5.3e-010	370243
1	M235 O235	1.8e-189	4.3e-192	-440.64	0.0	117	987	555	1174	0.11854	1.5e-197	292349
1	M239 O239	1.8e-012	4.2e-015	-33.12	0.0	268	986	983	2792	0.27181	9.8e-021	425088
1	M244 O244	2.2e-036	5.3e-039	-88.14	0.0	150	984	142	278	0.15244	4.5e-044	118331
1	M245 O245	3.1e-016	7.3e-019	-41.76	0.0	139	985	234	853	0.14112	3.0e-024	240096
1	M246 O246	6.2e-017	1.5e-019	-43.36	0.0	131	985	130	385	0.13299	1.0e-024	146124
1	M248 O248	2.3e-018	5.4e-021	-46.67	0.0	190	984	1202	4680	0.19309	1.2e-026	432571
1	M250 O250	1.0e-004	2.4e-007	-15.24	0.0	192	984	94	240	0.19512	1.2e-012	197873
1	M251 O251	8.1e-028	1.9e-030	-68.42	0.0	146	982	199	544	0.14868	1.0e-035	188160
1	M253 O253	4.0e-029	9.4e-032	-71.45	0.0	80	984	214	1027	0.08130	3.3e-037	285762
1	M254 O254	1.3e-002	3.1e-005	-10.38	0.0	116	984	241	1354	0.11789	7.1e-011	440918
1	M256 O256	8.4e-007	2.0e-009	-20.03	0.0	188	982	352	1248	0.19145	6.4e-015	312130
1	M257 O257	4.9e-072	1.2e-074	-170.25	0.0	119	983	301	774	0.12106	4.7e-080	244027
1	M258 O258	2.4e-027	5.7e-030	-67.34	0.0	135	983	90	165	0.13733	6.6e-035	86907
1	M259 O259	2.7e-003	6.4e-006	-11.97	0.0	124	982	104	428	0.12627	3.3e-011	193060
1	M262 O262	4.6e-119	1.1e-121	-278.53	0.0	116	982	367	798	0.11813	4.5e-127	240100
1	M263 O263	1.5e-147	3.5e-150	-344.13	0.0	106	982	756	2485	0.10794	6.0e-156	582120
1	M264 O264	7.7e-030	1.8e-032	-73.09	0.0	106	982	169	543	0.10794	9.7e-038	186690
1	M266 O266	3.2e-026	7.5e-029	-64.75	0.0	116	982	90	190	0.11813	9.2e-034	81830
1	M268 O268	5.1e-006	1.2e-008	-18.23	0.0	226	982	391	1203	0.23014	3.7e-014	325850
1	M269 O269	1.5e-140	3.5e-143	-328.02	0.0	127	981	829	2504	0.12946	9.2e-149	380240
1	M270 O270	2.2e-265	5.3e-268	-615.43	0.0	132	982	1073	2567	0.13442	1.5e-273	355740
1	M271 O271	1.8e-021	4.4e-024	-53.79	0.0	137	981	445	1877	0.13965	1.3e-029	335160
1	M272 O272	5.9e-016	1.4e-018	-41.10	0.0	100	982	148	605	0.10183	6.2e-024	226380
1	M273 O273	3.2e-028	7.5e-031	-69.36	0.0	176	992	882	3336	0.17742	7.7e-036	98010
1	M275 O275	4.1e-017	9.7e-020	-43.78	0.0	228	992	869	2762	0.22984	9.0e-025	108405
1	M276 O276	3.1e-018	7.3e-021	-46.36	0.0	218	992	1467	5202	0.21976	4.0e-026	184635
1	M278 O278	3.9e-020	9.2e-023	-50.74	0.0	107	991	286	1357	0.10797	3.6e-028	257400
1	M281 O281	2.0e-018	4.8e-021	-46.78	0.0	241	991	833	2469	0.24319	3.9e-026	122265
1	M282 O282	4.4e-201	1.1e-203	-467.37	0.0	205	991	1042	2009	0.20686	1.1e-208	96525
1	M283 O283	2.4e-002	5.8e-005	-9.76	0.0	125	991	449	2677	0.12614	2.7e-010	213840
1	M284 O284	1.3e-032	3.1e-035	-79.47	0.0	177	991	1212	4725	0.17861	1.1e-040	272745
1	M285 O285	1.3e-010	3.0e-013	-28.84	0.0	257	991	359	917	0.25933	1.5e-018	194040
1	M286 O286	2.2e-002	5.2e-005	-9.86	0.0	219	991	619	2235	0.22099	3.4e-010	153450
1	M288 O288	5.5e-008	1.3e-010	-22.76	0.0	155	991	282	1134	0.15641	7.3e-016	179685
1	M289 O289	4.7e-138	1.1e-140	-322.25	0.0	209	991	957	2053	0.21090	1.1e-145	104940
1	M290 O290	2.1e-458	5.0e-461	-1059.88	0.0	110	990	763	1073	0.11111	4.5e-466	111150
1	M292 O292	3.6e-010	8.5e-013	-27.80	0.0	200	990	596	2124	0.20202	2.8e-018	304798
1	M293 O293	3.9e-035	9.3e-038	-85.27	0.0	192	990	496	1417	0.19394	4.7e-043	196612
1	M294 O294	8.3e-042	2.0e-044	-100.64	0.0	124	990	260	793	0.12525	9.2e-050	214890
1	M295 O295	1.2e-014	2.9e-017	-38.07	0.0	234	990	1479	4984	0.23636	8.8e-023	334438
1	M296 O296	3.1e-005	7.2e-008	-16.44	0.0	254	990	1038	3315	0.25657	1.7e-013	432744
1	M297 O297	5.9e-071	1.4e-073	-167.76	0.0	224	990	1778	5220	0.22626	4.2e-079	327522
1	M299 O299	5.8e-066	1.4e-068	-156.26	0.0	172	990	896	2859	0.17374	4.0e-074	345306
1	M301 O301	5.9e-409	1.4e-411	-946.02	0.0	125	989	757	1076	0.12639	6.0e-417	235144
1	M302 O302	2.0e-042	4.8e-045	-102.05	0.0	165	989	450	1346	0.16684	1.9e-050	257868
1	M303 O303	2.1e-024	5.0e-027	-60.57	0.0	143	989	514	2124	0.14459	1.4e-032	348270
1	M304 O304	6.8e-076	1.6e-078	-179.13	0.0	147	989	923	3285	0.14863	4.4e-084	364572
1	M305 O305	3.6e-007	8.5e-010	-20.89	0.0	185	989	641	2566	0.18706	2.3e-015	371982
1	M306 O306	3.2e-002	7.5e-005	-9.49	0.0	305	989	779	2090	0.30839	1.9e-010	389766
1	M309 O309	1.0e-048	2.4e-051	-116.55	0.0	143	989	840	3382	0.14459	6.8e-057	355680
1	M310 O310	2.3e-057	5.3e-060	-136.48	0.0	143	989	416	1225	0.14459	1.6e-065	341848
1	M314 O314	3.2e-014	7.7e-017	-37.10	0.0	247	989	1162	3612	0.24975	1.8e-022	417924
1	M316 O316	7.7e-016	1.8e-018	-40.85	0.0	182	988	942	3763	0.18421	4.8e-024	375173
1	M317 O317	1.1e-003	2.7e-006	-12.82	0.0	166	988	87	259	0.16802	3.9e-011	69020
1	M319 O319	4.3e-006	1.0e-008	-18.39	0.0	122	988	388	2153	0.12348	2.6e-014	390456
1	M320 O320	6.0e-337	1.4e-339	-780.22	0.0	106	988	657	1082	0.10729	5.2e-345	274601
1	M321 O321	1.3e-009	3.1e-012	-26.51	0.0	180	988	326	1142	0.18219	1.1e-017	287419
1	M322 O322	1.8e-050	4.2e-053	-120.59	0.0	202	988	1050	3221	0.20445	1.1e-058	397358
1	M323 O323	4.8e-019	1.1e-021	-48.22	0.0	142	988	606	2746	0.14372	2.7e-027	425952
1	M324 O324	3.3e-004	7.9e-007	-14.05	0.0	270	988	306	793	0.27328	4.0e-012	195721
1	M325 O325	3.7e-002	8.7e-005	-9.35	0.0	174	988	417	1772	0.17611	2.1e-010	416092
1	M327 O327	4.4e-465	1.0e-467	-1075.28	0.0	108	988	914	1504	0.10931	3.3e-473	316999
1	M328 O328	3.7e-021	8.9e-024	-53.08	0.0	216	988	1310	4518	0.21862	2.0e-029	435319
1	M329 O329	1.5e-367	3.5e-370	-850.71	0.0	126	988	1132	2371	0.12753	9.9e-376	350523
1	M330 O330	6.3e-016	1.5e-018	-41.05	0.0	152	988	322	1204	0.15385	5.7e-024	260304
1	M331 O331	4.0e-023	9.5e-026	-57.62	0.0	186	988	250	654	0.18826	5.3e-031	177973
1	M332 O332	1.2e-059	2.9e-062	-141.69	0.0	101	987	126	216	0.10233	3.4e-067	85782
1	M333 O333	1.0e-015	2.5e-018	-40.54	0.0	77	987	103	445	0.07801	1.5e-023	163183
1	M337 O337	6.9e-078	1.6e-080	-183.72	0.0	109	987	525	1923	0.11044	4.5e-086	360876
1	M338 O338	5.1e-042	1.2e-044	-101.13	0.0	161	987	894	3385	0.16312	2.7e-050	451588
1	M340 O340	1.4e-371	3.3e-374	-859.97	0.0	107	987	706	1129	0.10841	9.1e-380	361862
1	M341 O341	1.3e-036	3.0e-039	-88.71	0.0	95	987	119	295	0.09625	2.7e-044	108953
1	M349 O349	6.7e-044	1.6e-046	-105.45	0.0	150	986	369	1094	0.15213	5.5e-052	287328
1	M350 O350	4.7e-004	1.1e-006	-13.70	0.0	121	985	166	787	0.12284	2.7e-012	420660
1	M351 O351	2.3e-008	5.3e-011	-23.65	0.0	195	985	126	318	0.19797	3.7e-016	144156
1	M353 O353	9.2e-014	2.2e-016	-36.06	0.0	217	985	940	3208	0.22030	4.7e-022	463464
1	M354 O354	3.2e-009	7.5e-012	-25.61	0.0	203	985	1122	4323	0.20609	1.7e-017	430992
1	M355 O355	1.3e-015	3.1e-018	-40.31	0.0	181	985	615	2285	0.18376	7.8e-024	400488
1	M356 O356	5.5e-007	1.3e-009	-20.46	0.0	183	985	1207	5271	0.18579	2.4e-015	548088
1	M358 O358	1.5e-042	3.5e-045	-102.37	0.0	115	985	146	325	0.11675	1.0e-050	349320
1	M359 O359	8.0e-027	1.9e-029	-66.14	0.0	127	985	104	224	0.12893	1.9e-034	100368
1	M360 O360	4.1e-024	9.7e-027	-59.89	0.0	157	985	497	1860	0.15939	2.3e-032	415740
1	M361 O361	1.3e-002	3.1e-005	-10.37	0.0	331	985	257	549	0.33604	1.1e-010	295200
1	M363 O363	2.6e-068	6.2e-071	-161.65	0.0	107	985	208	467	0.10863	3.6e-076	175152
1	M364 O364	3.8e-466	9.1e-469	-1077.70	0.0	127	985	1244	2333	0.12893	2.3e-474	400488
1	M368 O368	1.2e-014	2.8e-017	-38.13	0.0	200	984	251	689	0.20325	1.2e-022	220950
1	M369 O369	3.2e-016	7.6e-019	-41.72	0.0	138	984	66	128	0.14024	1.1e-023	68249
1	M370 O370	1.6e-070	3.7e-073	-166.79	0.0	128	984	428	1280	0.13008	1.2e-078	303929
1	M372 O372	1.8e-030	4.3e-033	-74.53	0.0	172	984	588	2009	0.17480	1.3e-038	341736
1	M373 O373	3.9e-026	9.4e-029	-64.54	0.0	218	984	1310	4348	0.22154	2.1e-034	448774
1	M374 O374	2.7e-014	6.5e-017	-37.27	0.0	102	984	157	673	0.10366	2.9e-022	224387
1	M375 O375	4.2e-003	1.0e-005	-11.51	0.0	206	984	594	2208	0.20935	1.6e-011	619151
1	M376 O376	8.1e-005	1.9e-007	-15.47	0.0	110	984	244	1380	0.11179	5.6e-013	339772
1	M377 O377	1.3e-009	3.2e-012	-26.48	0.0	334	984	1583	3908	0.33943	7.2e-018	441409
1	M378 O378	8.3e-098	2.0e-100	-229.58	0.0	112	984	431	1222	0.11382	6.7e-106	294109
1	M379 O379	4.4e-011	1.0e-013	-29.89	0.0	214	984	910	3193	0.21748	2.1e-019	499347
1	M381 O381	6.4e-016	1.5e-018	-41.03	0.0	154	984	270	939	0.15650	4.2e-024	365304
1	M382 O382	2.5e-088	5.9e-091	-207.75	0.0	120	984	388	1032	0.12195	2.1e-096	286253
1	M383 O383	3.5e-080	8.3e-083	-189.00	0.0	106	984	228	493	0.10772	4.7e-088	175778
1	M386 O386	3.0e-004	7.0e-007	-14.17	0.0	658	984	1099	1461	0.66870	2.0e-012	357448
1	M389 O389	7.2e-006	1.7e-008	-17.88	0.0	147	983	102	328	0.14954	1.3e-013	131588
1	M391 O391	5.4e-445	1.3e-447	-1029.01	0.0	115	983	1234	2562	0.11699	3.2e-453	395255
1	M392 O392	2.9e-016	6.8e-019	-41.83	0.0	209	983	546	1716	0.21261	1.7e-024	390836
1	M393 O393	2.6e-016	6.2e-019	-41.92	0.0	103	983	126	460	0.10478	3.7e-024	167431
1	M397 O397	1.5e-075	3.5e-078	-178.36	0.0	111	983	297	780	0.11292	1.5e-083	224878
1	M398 O398	1.8e-018	4.2e-021	-46.93	0.0	125	983	146	461	0.12716	2.5e-026	167431
1	M399 O399	2.8e-033	6.7e-036	-80.99	0.0	135	983	221	633	0.13733	3.4e-041	198364
1	M400 O400	1.9e-106	4.4e-109	-249.49	0.0	123	983	420	1029	0.12513	1.6e-114	271523
1	M401 O401	3.6e-038	8.6e-041	-92.25	0.0	201	983	1308	4432	0.20448	2.1e-046	405075
1	M402 O402	4.0e-005	9.6e-008	-16.16	0.0	127	983	160	697	0.12920	3.3e-013	293127
1	M404 O404	4.8e-031	1.1e-033	-75.86	0.0	147	983	185	462	0.14954	4.2e-039	267595
1	M405 O405	6.1e-011	1.5e-013	-29.56	0.0	307	983	1078	2747	0.31231	3.5e-019	416859
1	M406 O406	7.1e-014	1.7e-016	-36.32	0.0	171	983	748	3081	0.17396	3.5e-022	489527
1	M407 O407	2.8e-003	6.7e-006	-11.91	0.0	331	983	1578	4082	0.33672	1.5e-011	463013
1	M409 O409	2.3e-027	5.4e-030	-67.40	0.0	191	983	1008	3595	0.19430	1.2e-035	436008
1	M410 O410	1.4e-003	3.4e-006	-12.58	0.0	165	983	110	347	0.16785	7.2e-012	473324
1	M411 O411	9.1e-025	2.2e-027	-61.40	0.0	108	982	390	1911	0.10998	5.5e-033	390530
1	M412 O412	1.1e-009	2.5e-012	-26.70	0.0	118	982	304	1546	0.12016	6.0e-018	419440
1	M413 O413	1.1e-006	2.6e-009	-19.76	0.0	238	982	80	151	0.24236	3.1e-014	84280
1	M416 O416	1.5e-017	3.7e-020	-44.75	0.0	190	982	878	3265	0.19348	9.6e-026	384160
1	M417 O417	1.3e-006	3.2e-009	-19.57	0.0	196	982	676	2576	0.19959	7.6e-015	417970
1	M420 O420	1.8e-003	4.2e-006	-12.37	0.0	116	982	209	1114	0.11813	1.3e-011	320950
1	M424 O424	6.1e-007	1.4e-009	-20.36	0.0	212	982	320	994	0.21589	4.8e-015	298410
