# Supplementary material for: Motif signatures in stretch enhancers are enriched for disease-associated genetic variants
Source: Epigenetics Chromatin. 2015 Jul 16;8:23. doi: 10.1186/s13072-015-0015-7 (PMC4502539; doi:10.1186/s13072-015-0015-7)
Supplement: Additional file 4: — De novo motif disocvery results. Zip archive of de novo motif discovery results. Discovered motifs are condensed in MEME Minimal Motif Format. TOMTOM output HTML files documenting the comparison of the discovered motifs to known motifs and CentriMo output text files detailing the enrichment of the discovered motifs in SE or TE DHS sequences are also included. File names indicate the type of sequences used for the motif discovery, including the method of footprinting. Can be downloaded at http://fusion.nhgri.nih.gov/files/se-motifs/AdditionalFile4.zip. [file 13072_2015_15_MOESM4_ESM.zip › AdditionalFile4/HUVEC.TE.vs.HUVEC_StretchEnhancersDHS.meme.CentriMo.txt]

# WARNING: this file is not sorted!
# db	id alt	E-value	adj_p-value	log_adj_p-value	bin_location	bin_width	total_width	sites_in_bin	total_sites	p_success	p-value	mult_tests
1	M1 O1	3.5e-801	1.4e-803	-1848.66	0.0	123	989	1586	2420	0.12437	4.4e-809	310726
1	M2 O2	8.4e-247	3.3e-249	-572.15	0.0	206	988	1680	3639	0.20850	9.8e-255	334254
1	M3 O3	8.0e-012	3.1e-014	-31.10	0.0	180	988	1223	5279	0.18219	9.5e-020	326366
1	M4 O4	2.8e-827	1.1e-829	-1908.76	0.0	122	988	1597	2401	0.12348	6.6e-835	164169
1	M5 O5	1.3e-891	5.0e-894	-2056.89	0.0	123	989	1704	2528	0.12437	1.7e-899	298870
1	M6 O6	3.8e-296	1.5e-298	-685.79	0.0	144	988	1702	4631	0.14575	5.7e-304	257839
1	M7 O7	1.3e-261	5.2e-264	-606.23	0.0	192	988	1630	3605	0.19433	1.6e-269	326859
1	M8 O8	2.3e-800	9.2e-803	-1846.76	0.0	123	989	1606	2478	0.12437	2.9e-808	316160
1	M9 O9	4.0e-005	1.6e-007	-15.67	0.0	92	988	336	2433	0.09312	4.3e-013	369750
1	M10 O10	4.1e-003	1.6e-005	-11.05	0.0	145	987	35	75	0.14691	4.4e-011	358411
1	M11 O11	1.5e-732	6.0e-735	-1690.61	0.0	123	989	1315	1850	0.12437	1.9e-740	318136
1	M12 O12	2.1e-025	8.0e-028	-62.39	0.0	204	988	421	1175	0.20648	3.4e-033	237133
1	M14 O14	1.3e-243	5.2e-246	-564.80	0.0	207	989	1660	3583	0.20930	1.6e-251	318136
1	M15 O15	2.3e-220	8.9e-223	-511.29	0.0	184	988	1748	4428	0.18623	2.4e-228	378624
1	M16 O16	1.4e-266	5.5e-269	-617.69	0.0	113	989	506	778	0.11426	3.4e-274	162526
1	M17 O17	1.1e-538	4.3e-541	-1244.25	0.0	116	990	957	1382	0.11717	2.7e-546	157586
1	M19 O19	3.4e-006	1.3e-008	-18.13	0.0	141	989	470	2359	0.14257	4.4e-014	303316
1	M20 O20	3.2e-044	1.2e-046	-105.70	0.0	229	989	1388	4138	0.23155	3.2e-052	383344
1	M21 O21	4.7e-009	1.9e-011	-24.71	0.0	325	987	1021	2495	0.32928	4.6e-017	406725
1	M22 O22	1.2e-077	4.5e-080	-182.70	0.0	232	988	1402	3697	0.23482	1.1e-085	410669
1	M23 O23	1.3e-144	5.0e-147	-336.88	0.0	178	990	1019	2521	0.17980	1.7e-152	293930
1	M24 O24	1.7e-257	6.8e-260	-596.76	0.0	194	990	1851	4319	0.19596	2.5e-265	276146
1	M28 O28	1.3e-019	5.2e-022	-49.01	0.0	169	989	806	3283	0.17088	1.5e-027	358644
1	M30 O30	2.9e-176	1.1e-178	-409.72	0.0	123	989	536	1124	0.12437	5.4e-184	213408
1	M34 O34	3.0e-005	1.2e-007	-15.95	0.0	227	985	1076	3831	0.23046	2.4e-013	484128
1	M36 O36	1.6e-236	6.4e-239	-548.46	0.0	206	990	1330	2654	0.20808	2.3e-244	284544
1	M37 O37	1.6e-828	6.4e-831	-1911.59	0.0	122	990	1603	2415	0.12323	2.4e-836	266266
1	M39 O39	1.2e-019	4.7e-022	-49.12	0.0	186	988	1281	5134	0.18826	1.3e-027	352002
1	M40 O40	9.8e-041	3.8e-043	-97.67	0.0	232	988	1417	4242	0.23482	9.5e-049	402288
1	M41 O41	1.6e-028	6.3e-031	-69.54	0.0	244	984	1052	2992	0.24797	1.2e-036	521933
1	M49 O49	5.5e-027	2.1e-029	-66.01	0.0	294	986	1046	2531	0.29817	5.7e-035	378348
1	M50 O50	4.8e-086	1.9e-088	-201.99	0.0	147	991	444	1107	0.14834	6.3e-093	30195
1	M52 O52	5.3e-003	2.1e-005	-10.79	0.0	119	989	71	270	0.12032	2.2e-010	94848
1	M53 O53	6.5e-026	2.5e-028	-63.54	0.0	102	990	158	546	0.10303	1.2e-033	204022
1	M54 O54	1.7e-035	6.5e-038	-85.62	0.0	178	988	626	2047	0.18016	1.8e-043	369257
1	M55 O55	6.0e-007	2.3e-009	-19.88	0.0	210	988	449	1509	0.21255	7.3e-015	318478
1	M57 O57	8.7e-029	3.4e-031	-70.16	0.0	240	984	1212	3585	0.24390	6.4e-037	526352
1	M58 O58	1.7e-006	6.8e-009	-18.81	0.0	160	982	1032	5064	0.16293	1.3e-014	536550
1	M59 O59	1.5e-232	5.7e-235	-539.37	0.0	161	991	1304	3185	0.16246	3.4e-240	170280
1	M60 O60	6.8e-023	2.7e-025	-56.58	0.0	205	991	534	1624	0.20686	1.2e-030	228690
1	M61 O61	1.9e-643	7.3e-646	-1485.49	0.0	123	991	1097	1480	0.12412	1.7e-650	42075
1	M63 O63	8.8e-013	3.4e-015	-33.30	0.0	120	990	600	3412	0.12121	1.2e-020	291954
1	M64 O64	7.7e-002	3.0e-004	-8.10	0.0	176	988	520	2277	0.17814	7.7e-010	392921
1	M70 O70	2.9e-677	1.1e-679	-1563.34	0.0	122	990	1286	1906	0.12323	5.9e-685	192166
1	M71 O71	7.8e-156	3.0e-158	-362.70	0.0	217	991	1257	2780	0.21897	1.2e-163	247500
1	M74 O74	1.1e-017	4.2e-020	-44.62	0.0	311	991	1693	4363	0.31382	1.8e-025	233640
1	M75 O75	6.5e-013	2.5e-015	-33.60	0.0	155	991	364	1459	0.15641	3.3e-020	77715
1	M76 O76	9.2e-070	3.6e-072	-164.50	0.0	173	991	1514	5480	0.17457	1.6e-077	229185
1	M77 O77	5.7e-283	2.2e-285	-655.43	0.0	127	989	913	1959	0.12841	6.6e-291	342342
1	M79 O79	1.0e-045	3.9e-048	-109.16	0.0	136	990	371	1192	0.13737	1.4e-053	284050
1	M83 O83	8.8e-023	3.4e-025	-56.33	0.0	196	986	764	2605	0.19878	8.4e-031	406392
1	M86 O86	6.0e-024	2.3e-026	-59.02	0.0	315	983	1431	3443	0.32045	6.0e-032	390836
1	M88 O88	2.3e-072	9.2e-075	-170.48	0.0	112	982	456	1563	0.11405	2.4e-080	381710
1	M89 O89	5.2e-005	2.0e-007	-15.41	0.0	121	981	174	821	0.12334	7.5e-013	268520
1	M92 O92	1.0e-010	4.1e-013	-28.53	0.0	215	991	550	1807	0.21695	3.4e-018	121770
1	M95 O95	4.5e-079	1.7e-081	-185.95	0.0	165	991	746	2199	0.16650	1.7e-086	102960
1	M97 O97	4.8e-152	1.9e-154	-353.96	0.0	105	991	992	3787	0.10595	7.9e-160	238095
1	M98 O98	7.2e-414	2.8e-416	-956.84	0.0	123	991	775	1126	0.12412	5.9e-421	47520
1	M101 O101	3.7e-056	1.4e-058	-133.18	0.0	168	990	1104	3982	0.16970	4.4e-064	330980
1	M105 O105	2.5e-195	9.7e-198	-453.64	0.0	117	989	426	715	0.11830	6.9e-203	141778
1	M106 O106	1.1e-156	4.2e-159	-364.67	0.0	118	988	443	904	0.11943	1.8e-164	240584
1	M113 O113	2.3e-012	9.0e-015	-32.34	0.0	198	986	1120	4332	0.20081	2.1e-020	421644
1	M114 O114	1.7e-028	6.8e-031	-69.46	0.0	185	987	713	2434	0.18744	1.7e-036	391442
1	M117 O117	1.5e-101	5.9e-104	-237.69	0.0	135	985	476	1197	0.13706	1.5e-109	397536
1	M127 O127	7.5e-012	2.9e-014	-31.16	0.0	317	983	1485	3781	0.32248	5.6e-020	525370
1	M129 O129	2.3e-013	9.0e-016	-34.64	0.0	124	982	66	150	0.12627	2.2e-021	402780
1	M134 O134	2.2e-025	8.6e-028	-62.32	0.0	148	992	613	2567	0.14919	7.5e-033	113850
1	M136 O136	1.4e-002	5.7e-005	-9.78	0.0	302	992	658	1775	0.30444	1.6e-009	36135
1	M138 O138	6.8e-044	2.7e-046	-104.94	0.0	200	992	586	1620	0.20161	1.4e-050	19305
1	M139 O139	2.4e-007	9.5e-010	-20.77	0.0	220	992	702	2431	0.22177	6.5e-015	147015
1	M140 O140	1.0e-018	4.0e-021	-46.97	0.0	178	992	1070	4403	0.17944	2.5e-026	156420
1	M144 O144	1.0e-008	3.9e-011	-23.97	0.0	139	991	578	2970	0.14026	2.4e-016	161865
1	M146 O146	9.8e-004	3.8e-006	-12.48	0.0	219	991	580	2051	0.22099	3.4e-011	113850
1	M150 O150	2.5e-066	9.7e-069	-156.61	0.0	170	990	1131	3903	0.17172	3.2e-074	298376
1	M151 O151	5.4e-003	2.1e-005	-10.77	0.0	202	990	561	2146	0.20404	1.0e-010	202046
1	M152 O152	2.3e-007	8.9e-010	-20.84	0.0	282	990	682	1852	0.28485	4.8e-015	185744
1	M154 O154	6.1e-032	2.4e-034	-77.42	0.0	138	990	966	4580	0.13939	7.6e-040	312208
1	M155 O155	4.9e-181	1.9e-183	-420.71	0.0	124	990	683	1650	0.12525	1.0e-188	185250
1	M157 O157	9.9e-236	3.9e-238	-546.66	0.0	144	990	1455	4098	0.14545	1.3e-243	296894
1	M158 O158	1.4e-034	5.5e-037	-83.50	0.0	197	989	729	2274	0.19919	1.6e-042	333450
1	M160 O160	1.3e-027	5.1e-030	-67.45	0.0	177	989	754	2741	0.17897	1.9e-035	268736
1	M162 O162	1.3e-094	5.3e-097	-221.69	0.0	135	989	672	2100	0.13650	1.6e-102	335920
1	M165 O165	1.2e-007	4.8e-010	-21.45	0.0	280	988	1037	2957	0.28340	1.2e-015	404753
1	M168 O168	3.6e-005	1.4e-007	-15.77	0.0	256	988	986	3113	0.25911	3.6e-013	399330
1	M170 O170	1.2e-535	4.8e-538	-1237.22	0.0	116	988	1033	1596	0.11741	1.4e-543	351509
1	M173 O173	4.6e-219	1.8e-221	-508.29	0.0	108	988	487	882	0.10931	7.4e-227	240091
1	M174 O174	7.8e-017	3.1e-019	-42.63	0.0	182	988	626	2310	0.18421	8.2e-025	373201
1	M175 O175	1.5e-004	6.0e-007	-14.33	0.0	278	988	1488	4524	0.28138	1.5e-012	396865
1	M178 O178	7.6e-053	3.0e-055	-125.56	0.0	110	988	212	561	0.11134	1.5e-060	197200
1	M182 O182	1.7e-003	6.7e-006	-11.91	0.0	231	987	1414	5164	0.23404	1.8e-011	376652
1	M183 O183	4.2e-024	1.7e-026	-59.37	0.0	209	987	1164	4005	0.21175	4.0e-032	417078
1	M188 O188	4.0e-007	1.6e-009	-20.27	0.0	325	987	631	1480	0.32928	4.5e-015	347072
1	M189 O189	2.0e-008	7.9e-011	-23.26	0.0	223	987	244	671	0.22594	3.6e-016	218892
1	M191 O191	7.6e-008	3.0e-010	-21.94	0.0	207	987	683	2460	0.20973	7.4e-016	402288
1	M195 O195	1.3e-005	5.1e-008	-16.80	0.0	230	986	256	724	0.23327	1.9e-013	261252
1	M197 O197	2.7e-003	1.0e-005	-11.48	0.0	184	986	513	2094	0.18661	2.4e-011	431976
1	M198 O198	5.5e-005	2.2e-007	-15.35	0.0	244	986	228	604	0.24746	1.0e-012	206640
1	M213 O213	3.9e-559	1.5e-561	-1291.33	0.0	129	985	1282	2121	0.13096	3.8e-567	399504
1	M217 O217	2.7e-025	1.0e-027	-62.12	0.0	152	984	210	593	0.15447	5.1e-033	207202
1	M218 O218	4.3e-004	1.7e-006	-13.29	0.0	164	984	535	2424	0.16667	4.1e-012	411458
1	M220 O220	6.9e-008	2.7e-010	-22.03	0.0	184	984	960	4039	0.18699	5.7e-016	475779
1	M228 O228	6.6e-007	2.6e-009	-19.78	0.0	242	984	859	2761	0.24593	5.9e-015	433553
1	M229 O229	6.7e-015	2.6e-017	-38.18	0.0	174	984	967	4065	0.17683	5.9e-023	447301
1	M231 O231	4.5e-003	1.8e-005	-10.94	0.0	280	984	1065	3153	0.28455	3.8e-011	469396
1	M232 O232	9.5e-003	3.7e-005	-10.21	0.0	78	984	116	791	0.07927	1.5e-010	242554
1	M238 O238	2.9e-030	1.1e-032	-73.55	0.0	113	983	265	1008	0.11495	2.9e-038	389363
1	M242 O242	1.1e-017	4.4e-020	-44.57	0.0	207	983	1357	4976	0.21058	1.3e-025	342227
1	M243 O243	1.2e-018	4.5e-021	-46.84	0.0	85	983	133	565	0.08647	2.0e-026	229297
1	M247 O247	2.6e-004	1.0e-006	-13.79	0.0	159	983	711	3440	0.16175	2.3e-012	445828
1	M248 O248	1.5e-006	5.9e-009	-18.95	0.0	301	983	1152	3109	0.30621	1.2e-014	491982
