# Supplementary material for: Motif signatures in stretch enhancers are enriched for disease-associated genetic variants
Source: Epigenetics Chromatin. 2015 Jul 16;8:23. doi: 10.1186/s13072-015-0015-7 (PMC4502539; doi:10.1186/s13072-015-0015-7)
Supplement: Additional file 4: — De novo motif disocvery results. Zip archive of de novo motif discovery results. Discovered motifs are condensed in MEME Minimal Motif Format. TOMTOM output HTML files documenting the comparison of the discovered motifs to known motifs and CentriMo output text files detailing the enrichment of the discovered motifs in SE or TE DHS sequences are also included. File names indicate the type of sequences used for the motif discovery, including the method of footprinting. Can be downloaded at http://fusion.nhgri.nih.gov/files/se-motifs/AdditionalFile4.zip. [file 13072_2015_15_MOESM4_ESM.zip › AdditionalFile4/HepG2.SE.vs..HepG2_StretchEnhancersDHS.meme.CentriMo.txt]

# WARNING: this file is not sorted!
# db	id alt	E-value	adj_p-value	log_adj_p-value	bin_location	bin_width	total_width	sites_in_bin	total_sites	p_success	p-value	mult_tests
1	M1 O1	1.7e-042	5.1e-045	-101.98	0.0	150	988	308	856	0.15182	1.4e-050	360876
1	M2 O2	5.4e-026	1.7e-028	-63.96	0.0	191	987	164	335	0.19352	4.2e-034	394400
1	M3 O3	1.3e-088	4.1e-091	-208.13	0.0	174	986	2246	8367	0.17647	8.3e-097	488064
1	M4 O4	8.8e-012	2.7e-014	-31.25	0.0	157	989	204	684	0.15875	5.0e-020	534014
1	M5 O5	2.2e-033	6.8e-036	-80.97	0.0	199	989	700	2157	0.20121	1.7e-041	402610
1	M6 O6	8.7e-089	2.7e-091	-208.56	0.0	188	988	998	2778	0.19028	8.2e-097	322422
1	M7 O7	1.8e-056	5.4e-059	-134.16	0.0	173	989	1270	4603	0.17492	1.6e-064	333450
1	M8 O8	6.9e-010	2.1e-012	-26.89	0.0	168	990	111	291	0.16970	6.7e-018	316160
1	M9 O9	1.9e-037	5.7e-040	-90.37	0.0	188	990	578	1735	0.18990	1.8e-045	311714
1	M10 O10	1.7e-030	5.1e-033	-74.35	0.0	183	987	201	440	0.18541	1.2e-038	441728
1	M12 O12	1.6e-004	4.9e-007	-14.52	0.0	292	988	57	85	0.29555	1.0e-012	470322
1	M13 O13	1.3e-087	4.0e-090	-205.86	0.0	199	989	1314	3799	0.20121	1.0e-095	395694
1	M14 O14	4.3e-278	1.3e-280	-644.44	0.0	226	988	2604	5886	0.22874	2.9e-286	454546
1	M15 O15	3.9e-043	1.2e-045	-103.43	0.0	172	988	1078	3993	0.17409	2.9e-051	420036
1	M16 O16	7.1e-038	2.2e-040	-91.33	0.0	200	988	1054	3461	0.20243	4.8e-046	450109
1	M17 O17	6.1e-024	1.9e-026	-59.25	0.0	189	989	528	1703	0.19110	5.0e-032	372970
1	M19 O19	8.0e-031	2.4e-033	-75.09	0.0	188	990	670	2192	0.18990	7.6e-039	321594
1	M20 O20	4.1e-123	1.2e-125	-287.61	0.0	196	986	2092	6360	0.19878	2.1e-131	591876
1	M22 O22	2.6e-036	7.9e-039	-87.74	0.0	215	989	865	2566	0.21739	2.5e-044	310726
1	M23 O23	1.8e-027	5.5e-030	-67.38	0.0	190	990	990	3568	0.19192	1.9e-035	288990
1	M24 O24	5.2e-032	1.6e-034	-77.83	0.0	183	989	216	481	0.18504	3.9e-040	404092
1	M25 O25	2.4e-013	7.4e-016	-34.84	0.0	185	989	118	268	0.18706	1.9e-021	385814
1	M26 O26	6.7e-016	2.1e-018	-40.73	0.0	212	990	206	495	0.21414	6.7e-024	304798
1	M27 O27	5.1e-147	1.6e-149	-342.64	0.0	161	991	806	1935	0.16246	6.1e-155	254430
1	M28 O28	9.4e-047	2.9e-049	-111.77	0.0	205	989	2097	7392	0.20728	7.0e-055	411996
1	M29 O29	2.8e-055	8.5e-058	-131.41	0.0	184	986	300	618	0.18661	2.0e-063	420168
1	M30 O30	2.0e-008	6.1e-011	-23.51	0.0	150	990	174	624	0.15152	2.1e-016	288002
1	M33 O33	1.4e-128	4.2e-131	-300.20	0.0	196	990	2251	6930	0.19798	1.2e-136	362596
1	M34 O34	4.5e-078	1.4e-080	-183.88	0.0	190	990	1820	6139	0.19192	3.6e-086	380874
1	M35 O35	5.7e-068	1.7e-070	-160.63	0.0	210	986	1744	5434	0.21298	2.4e-076	718812
1	M37 O37	3.5e-035	1.1e-037	-85.12	0.0	218	988	1146	3575	0.22065	2.4e-043	444193
1	M38 O38	7.8e-036	2.4e-038	-86.63	0.0	181	989	183	361	0.18301	6.2e-044	381368
1	M41 O41	2.6e-061	8.0e-064	-145.28	0.0	170	988	2268	9283	0.17206	2.2e-069	368271
1	M42 O42	4.5e-094	1.4e-096	-220.73	0.0	171	987	2300	8653	0.17325	3.0e-102	458490
1	M43 O43	3.4e-042	1.1e-044	-101.26	0.0	203	987	1664	5766	0.20567	1.6e-050	671466
1	M45 O45	4.1e-029	1.3e-031	-71.15	0.0	166	986	1931	8729	0.16836	2.5e-037	510204
1	M47 O47	1.5e-019	4.7e-022	-49.12	0.0	167	991	1198	5301	0.16852	4.3e-027	108405
1	M49 O49	1.2e-013	3.7e-016	-35.52	0.0	302	990	749	1824	0.30505	9.1e-022	411008
1	M50 O50	2.3e-047	7.1e-050	-113.17	0.0	178	990	1945	7742	0.17980	2.4e-055	298870
1	M51 O51	3.9e-167	1.2e-169	-388.96	0.0	174	990	1934	5895	0.17576	3.7e-175	319618
1	M52 O52	2.1e-048	6.6e-051	-115.55	0.0	199	991	1171	3785	0.20081	3.3e-056	200970
1	M54 O54	9.1e-026	2.8e-028	-63.45	0.0	222	990	1212	3945	0.22424	1.1e-033	243542
1	M55 O55	8.7e-069	2.7e-071	-162.50	0.0	209	989	2103	6849	0.21132	6.5e-077	412490
1	M56 O56	1.6e-049	4.9e-052	-118.15	0.0	195	989	2017	7346	0.19717	1.2e-057	409526
1	M57 O57	2.4e-007	7.2e-010	-21.05	0.0	191	989	56	102	0.19312	1.6e-015	451516
1	M59 O59	2.0e-061	6.1e-064	-145.56	0.0	187	989	787	2277	0.18908	1.9e-069	318630
1	M61 O61	6.6e-013	2.0e-015	-33.83	0.0	178	988	73	135	0.18016	4.8e-021	419543
1	M62 O62	1.1e-011	3.5e-014	-30.98	0.0	178	988	667	2662	0.18016	9.0e-020	391935
1	M63 O63	1.1e-061	3.3e-064	-146.17	0.0	222	988	2499	8061	0.22470	5.9e-070	562513
1	M67 O67	5.6e-052	1.7e-054	-123.80	0.0	268	986	2927	8270	0.27181	4.0e-060	434436
1	M72 O72	3.4e-051	1.0e-053	-122.00	0.0	184	986	1339	4715	0.18661	1.8e-059	572196
1	M78 O78	3.2e-012	9.7e-015	-32.27	0.0	190	982	317	1006	0.19348	3.3e-020	295960
1	M80 O80	7.6e-040	2.3e-042	-95.87	0.0	327	989	2822	6800	0.33064	4.4e-048	526110
1	M81 O81	7.8e-028	2.4e-030	-68.21	0.0	181	991	180	395	0.18264	1.7e-035	140580
1	M82 O82	4.9e-052	1.5e-054	-123.94	0.0	196	992	2391	8886	0.19758	8.6e-060	173250
1	M83 O83	6.3e-083	1.9e-085	-195.07	0.0	242	992	2326	6540	0.24395	1.5e-090	130185
1	M84 O84	5.6e-072	1.7e-074	-169.85	0.0	201	991	1779	5773	0.20283	1.1e-079	155430
1	M85 O85	4.8e-038	1.5e-040	-91.72	0.0	196	990	1691	6195	0.19798	4.3e-046	342836
1	M86 O86	2.3e-008	7.0e-011	-23.38	0.0	236	992	518	1582	0.23790	3.8e-016	185130
1	M88 O88	4.2e-056	1.3e-058	-133.30	0.0	169	989	1805	7229	0.17088	3.1e-064	416442
1	M90 O90	2.0e-043	6.2e-046	-104.10	0.0	186	990	2094	8197	0.18788	1.8e-051	343824
1	M93 O93	7.7e-034	2.3e-036	-82.04	0.0	259	991	2970	9144	0.26135	8.9e-042	263835
1	M94 O94	2.8e-017	8.6e-020	-43.90	0.0	220	990	2446	9122	0.22222	3.2e-025	272688
1	M96 O96	1.8e-059	5.4e-062	-141.07	0.0	202	990	2247	7849	0.20404	1.7e-067	329004
1	M97 O97	1.5e-084	4.7e-087	-198.78	0.0	175	989	1256	4073	0.17695	1.3e-092	366548
1	M100 O100	6.6e-028	2.0e-030	-68.37	0.0	257	989	2204	6710	0.25986	4.6e-036	441142
1	M104 O104	1.0e-027	3.1e-030	-67.95	0.0	175	987	1004	3897	0.17730	7.0e-036	440742
1	M106 O106	5.4e-022	1.6e-024	-54.76	0.0	216	986	380	1008	0.21907	3.5e-030	468876
1	M111 O111	1.8e-036	5.4e-039	-88.11	0.0	187	987	1789	6936	0.18946	1.2e-044	462434
1	M113 O113	3.9e-025	1.2e-027	-62.00	0.0	257	987	1639	4848	0.26039	2.5e-033	478703
1	M114 O114	1.0e-004	3.2e-007	-14.97	0.0	236	986	232	635	0.23935	8.7e-013	364572
1	M115 O115	4.4e-056	1.3e-058	-133.26	0.0	171	985	1680	6532	0.17360	2.3e-064	592860
1	M117 O117	5.0e-015	1.5e-017	-38.71	0.0	162	986	1391	6594	0.16430	2.6e-023	585480
1	M118 O118	2.0e-044	6.0e-047	-106.42	0.0	175	985	1114	4055	0.17766	9.9e-053	610572
1	M121 O121	3.0e-059	9.1e-062	-140.56	0.0	166	986	1857	7511	0.16836	1.7e-067	521028
1	M122 O122	5.4e-008	1.6e-010	-22.53	0.0	225	985	75	137	0.22843	7.1e-016	232224
1	M123 O123	1.5e-060	4.6e-063	-143.54	0.0	131	985	1494	7190	0.13299	9.6e-069	476256
1	M126 O126	1.4e-018	4.4e-021	-46.88	0.0	253	985	804	2237	0.25685	7.5e-027	579576
1	M128 O128	6.1e-127	1.9e-129	-296.41	0.0	217	985	2944	8777	0.22030	4.4e-135	421644
1	M131 O131	6.0e-073	1.8e-075	-172.08	0.0	191	983	1926	6590	0.19430	3.5e-081	521442
1	M132 O132	2.8e-046	8.5e-049	-110.68	0.0	187	985	253	511	0.18985	2.1e-054	401964
1	M134 O134	2.5e-014	7.5e-017	-37.13	0.0	224	984	1258	4317	0.22764	1.4e-022	528316
1	M136 O136	1.1e-032	3.3e-035	-79.38	0.0	143	983	831	3629	0.14547	6.4e-041	524879
1	M144 O144	1.7e-089	5.2e-092	-210.18	0.0	179	983	1970	6902	0.18210	1.2e-097	421769
1	M145 O145	2.1e-004	6.4e-007	-14.26	0.0	261	983	856	2616	0.26551	1.3e-012	478725
1	M151 O151	2.4e-051	7.2e-054	-122.36	0.0	198	992	2407	8881	0.19960	3.6e-059	203445
1	M152 O152	7.0e-046	2.1e-048	-109.76	0.0	190	992	2245	8660	0.19153	1.2e-053	183150
1	M154 O154	6.4e-065	2.0e-067	-153.60	0.0	218	992	2068	6543	0.21976	1.2e-072	165330
1	M155 O155	2.7e-063	8.2e-066	-149.86	0.0	202	992	1680	5512	0.20363	2.2e-070	37620
1	M156 O156	7.7e-086	2.3e-088	-201.78	0.0	258	992	2586	6952	0.26008	2.3e-093	103455
1	M157 O157	1.1e-020	3.4e-023	-51.74	0.0	198	992	885	3142	0.19960	2.0e-028	171765
1	M158 O158	6.8e-109	2.1e-111	-254.85	0.0	184	992	2450	8508	0.18548	1.2e-116	172260
1	M159 O159	3.1e-011	9.5e-014	-29.98	0.0	342	992	826	1860	0.34476	4.4e-019	217305
1	M161 O161	1.2e-032	3.8e-035	-79.27	0.0	172	992	968	3719	0.17339	3.4e-040	108900
1	M162 O162	5.1e-007	1.6e-009	-20.28	0.0	290	992	2933	8891	0.29234	7.4e-015	209880
1	M164 O164	2.8e-181	8.5e-184	-421.54	0.0	170	992	868	1870	0.17137	2.4e-188	35640
1	M165 O165	2.4e-006	7.4e-009	-18.72	0.0	228	992	242	681	0.22984	6.7e-014	111870
1	M167 O167	6.7e-060	2.0e-062	-142.05	0.0	186	992	2372	9059	0.18750	1.1e-067	183150
1	M168 O168	9.6e-083	2.9e-085	-194.64	0.0	206	992	1786	5519	0.20766	6.5e-090	45540
1	M170 O170	1.7e-054	5.3e-057	-129.58	0.0	171	991	1183	4308	0.17255	2.6e-062	205920
1	M171 O171	3.3e-052	1.0e-054	-124.33	0.0	217	991	2342	7858	0.21897	4.4e-060	228195
1	M173 O173	3.9e-048	1.2e-050	-114.95	0.0	181	991	1403	5165	0.18264	8.0e-056	149985
1	M178 O178	5.9e-278	1.8e-280	-644.13	0.0	195	991	2150	5152	0.19677	7.3e-286	246510
1	M179 O179	2.4e-136	7.4e-139	-318.06	0.0	193	991	2436	7658	0.19475	2.9e-144	256410
1	M180 O180	1.6e-013	4.9e-016	-35.25	0.0	183	991	104	229	0.18466	5.1e-021	95040
1	M181 O181	1.1e-026	3.2e-029	-65.60	0.0	257	991	860	2291	0.25933	2.2e-034	147015
1	M182 O182	9.4e-011	2.9e-013	-28.88	0.0	195	991	117	271	0.19677	1.2e-018	243045
1	M183 O183	3.5e-250	1.1e-252	-580.18	0.0	175	991	1848	4768	0.17659	5.9e-258	183150
1	M184 O184	1.9e-069	5.7e-072	-164.04	0.0	189	991	502	1173	0.19072	2.1e-077	268785
1	M185 O185	1.0e-072	3.1e-075	-171.56	0.0	211	991	2349	7688	0.21292	1.5e-080	211365
1	M186 O186	1.7e-017	5.2e-020	-44.40	0.0	159	991	1884	9377	0.16044	2.3e-025	228195
1	M187 O187	1.7e-045	5.2e-048	-108.88	0.0	217	991	1515	4826	0.21897	6.1e-053	84645
1	M188 O188	4.9e-188	1.5e-190	-437.09	0.0	184	990	1352	3292	0.18586	6.8e-196	217854
1	M189 O189	3.0e-029	9.2e-032	-71.47	0.0	200	990	1523	5579	0.20202	3.2e-037	290472
1	M190 O190	1.8e-231	5.4e-234	-537.12	0.0	196	990	2858	8015	0.19798	1.6e-239	337402
1	M194 O194	1.0e-071	3.1e-074	-169.25	0.0	196	990	1964	6654	0.19798	9.7e-080	322088
1	M195 O195	1.5e-067	4.5e-070	-159.69	0.0	170	990	2210	8873	0.17172	1.5e-075	294424
1	M196 O196	7.8e-096	2.4e-098	-224.79	0.0	200	990	1878	5819	0.20202	8.6e-104	276146
1	M199 O199	5.0e-045	1.5e-047	-107.79	0.0	252	990	1821	5201	0.25455	5.2e-053	293436
1	M200 O200	2.3e-022	7.2e-025	-55.60	0.0	352	990	3362	8058	0.35556	1.6e-030	452010
1	M201 O201	1.8e-032	5.6e-035	-78.86	0.0	208	990	1334	4541	0.21010	1.6e-040	359138
1	M202 O202	1.0e-027	3.1e-030	-67.95	0.0	182	990	858	3124	0.18384	1.2e-035	250458
1	M203 O203	1.8e-033	5.6e-036	-81.18	0.0	174	990	1461	5958	0.17576	1.7e-041	329992
1	M204 O204	6.3e-004	1.9e-006	-13.17	0.0	136	990	175	774	0.13737	1.7e-011	111150
1	M205 O205	4.5e-055	1.4e-057	-130.93	0.0	182	990	1558	5673	0.18384	3.8e-063	360126
1	M206 O206	4.2e-073	1.3e-075	-172.44	0.0	202	990	2277	7701	0.20404	4.1e-081	310726
1	M207 O207	1.9e-027	5.9e-030	-67.31	0.0	130	990	1383	7614	0.13131	1.9e-035	314184
1	M208 O208	2.4e-069	7.2e-072	-163.81	0.0	258	990	2477	6823	0.26061	2.1e-077	340860
1	M209 O209	9.3e-014	2.9e-016	-35.79	0.0	123	989	1068	6466	0.12437	7.3e-022	391248
1	M210 O210	1.6e-008	5.0e-011	-23.71	0.0	249	989	205	484	0.25177	1.3e-016	381368
1	M211 O211	1.2e-005	3.6e-008	-17.14	0.0	173	989	189	644	0.17492	1.1e-013	342836
1	M213 O213	5.4e-099	1.6e-101	-232.06	0.0	187	989	2127	7161	0.18908	3.8e-107	436696
1	M215 O215	1.5e-103	4.7e-106	-242.53	0.0	199	989	2138	6735	0.20121	1.2e-111	400140
1	M216 O216	1.0e-005	3.1e-008	-17.29	0.0	219	989	80	166	0.22144	1.4e-013	223782
1	M217 O217	1.2e-049	3.5e-052	-118.47	0.0	209	989	1536	4983	0.21132	9.1e-058	391248
1	M219 O219	4.2e-072	1.3e-074	-170.13	0.0	190	988	1747	5924	0.19231	2.4e-080	538356
1	M220 O220	2.8e-009	8.6e-012	-25.48	0.0	336	988	451	955	0.34008	2.5e-017	350030
1	M221 O221	8.1e-008	2.5e-010	-22.12	0.0	166	988	1690	8377	0.16802	4.6e-016	542793
1	M224 O224	3.6e-014	1.1e-016	-36.76	0.0	122	988	1372	8626	0.12348	2.4e-022	445672
1	M226 O226	1.9e-032	5.8e-035	-78.84	0.0	208	988	1622	5684	0.21053	1.2e-040	489549
1	M227 O227	5.1e-011	1.6e-013	-29.49	0.0	162	988	970	4512	0.16397	2.7e-019	567443
1	M228 O228	1.4e-016	4.2e-019	-42.31	0.0	226	988	1266	4268	0.22874	9.2e-025	457997
1	M229 O229	5.3e-052	1.6e-054	-123.86	0.0	200	988	1294	4181	0.20243	3.5e-060	465885
1	M230 O230	2.6e-047	7.9e-050	-113.06	0.0	179	987	1966	7769	0.18136	1.3e-055	600967
1	M232 O232	2.7e-056	8.3e-059	-133.74	0.0	213	987	1863	6013	0.21581	1.4e-064	606883
1	M233 O233	2.2e-002	6.8e-005	-9.60	0.0	665	987	3566	4987	0.67376	1.7e-010	394893
1	M234 O234	4.2e-058	1.3e-060	-137.89	0.0	217	987	2228	7263	0.21986	2.5e-066	521594
1	M235 O235	7.0e-015	2.1e-017	-38.38	0.0	111	987	1029	6768	0.11246	3.9e-023	550681
1	M236 O236	2.7e-009	8.2e-012	-25.52	0.0	171	987	153	452	0.17325	1.9e-017	437291
1	M237 O237	9.4e-002	2.9e-004	-8.16	0.0	217	987	168	501	0.21986	1.9e-009	146914
1	M239 O239	6.2e-039	1.9e-041	-93.77	0.0	211	987	919	2767	0.21378	4.4e-047	433347
1	M240 O240	2.5e-005	7.7e-008	-16.38	0.0	257	987	270	697	0.26039	1.6e-013	494479
1	M241 O241	1.5e-028	4.6e-031	-69.84	0.0	185	987	235	561	0.18744	1.2e-036	376159
1	M242 O242	1.2e-004	3.7e-007	-14.80	0.0	201	987	2038	8682	0.20365	7.8e-013	478703
1	M243 O243	2.7e-005	8.4e-008	-16.30	0.0	515	987	4825	8600	0.52178	1.5e-013	540821
1	M244 O244	9.7e-002	3.0e-004	-8.12	0.0	287	987	668	1879	0.29078	7.8e-010	381582
1	M246 O246	1.4e-159	4.2e-162	-371.57	0.0	179	987	2340	7451	0.18136	9.4e-168	451588
1	M248 O248	1.2e-018	3.5e-021	-47.09	0.0	212	986	2039	7650	0.21501	7.2e-027	488064
1	M251 O251	3.8e-037	1.2e-039	-89.64	0.0	218	986	1592	5212	0.22110	2.1e-045	550548
1	M252 O252	5.0e-108	1.5e-110	-252.86	0.0	168	986	2226	8189	0.17039	3.4e-116	451656
1	M255 O255	5.1e-027	1.6e-029	-66.33	0.0	146	986	507	1995	0.14807	4.0e-035	390156
1	M256 O256	1.2e-103	3.5e-106	-242.81	0.0	180	986	2077	7109	0.18256	6.9e-112	510204
1	M257 O257	9.0e-018	2.8e-020	-45.04	0.0	160	986	1187	5476	0.16227	5.1e-026	538248
1	M259 O259	1.9e-076	6.0e-079	-180.12	0.0	176	986	2385	9154	0.17850	8.7e-085	682896
1	M260 O260	2.6e-005	8.0e-008	-16.34	0.0	362	986	3781	9372	0.36714	2.2e-013	366540
1	M261 O261	1.4e-034	4.3e-037	-83.74	0.0	198	986	1346	4737	0.20081	8.0e-043	535788
1	M263 O263	4.1e-101	1.3e-103	-236.94	0.0	178	986	2392	8603	0.18053	2.7e-109	463464
1	M264 O264	9.8e-035	3.0e-037	-84.09	0.0	150	986	704	2789	0.15213	6.1e-043	490032
1	M266 O266	4.8e-011	1.5e-013	-29.55	0.0	159	985	283	1047	0.16142	3.5e-019	420168
1	M267 O267	6.7e-027	2.0e-029	-66.06	0.0	145	985	1572	7925	0.14721	4.2e-035	484128
1	M268 O268	2.2e-076	6.7e-079	-180.00	0.0	169	985	1968	7534	0.17157	1.2e-084	540216
1	M269 O269	5.5e-025	1.7e-027	-61.65	0.0	177	985	388	1203	0.17970	4.3e-033	387696
1	M270 O270	6.3e-037	1.9e-039	-89.15	0.0	163	985	1590	6867	0.16548	3.7e-045	511680
1	M271 O271	1.3e-038	4.1e-041	-93.00	0.0	191	985	940	3121	0.19391	8.4e-047	482652
1	M272 O272	2.2e-034	6.6e-037	-83.30	0.0	179	985	262	629	0.18173	1.6e-042	425088
1	M274 O274	3.7e-025	1.1e-027	-62.06	0.0	157	985	1800	8640	0.15939	2.3e-033	482160
1	M275 O275	8.7e-004	2.7e-006	-12.83	0.0	169	985	204	751	0.17157	5.4e-012	492492
1	M277 O277	1.1e-078	3.3e-081	-185.33	0.0	153	985	1690	6817	0.15533	5.7e-087	571704
1	M279 O279	5.0e-017	1.5e-019	-43.33	0.0	223	985	1016	3344	0.22640	3.0e-025	503808
1	M282 O282	1.3e-053	4.1e-056	-127.53	0.0	193	985	1694	5930	0.19594	7.6e-062	539724
1	M284 O284	4.7e-040	1.4e-042	-96.34	0.0	178	984	1005	3587	0.18089	2.9e-048	496892
1	M287 O287	5.2e-058	1.6e-060	-137.69	0.0	166	984	1152	4188	0.16870	2.9e-066	551884
1	M288 O288	3.6e-047	1.1e-049	-112.72	0.0	194	984	1675	5946	0.19715	2.0e-055	564159
1	M292 O292	3.5e-057	1.1e-059	-135.79	0.0	192	984	1998	7167	0.19512	2.1e-065	516532
1	M293 O293	2.4e-033	7.5e-036	-80.88	0.0	152	984	1256	5639	0.15447	1.4e-041	524388
1	M299 O299	8.1e-007	2.5e-009	-19.82	0.0	491	983	1509	2625	0.49949	5.4e-015	462031
1	M300 O300	1.8e-013	5.5e-016	-35.14	0.0	163	983	292	1027	0.16582	1.9e-021	296564
1	M301 O301	2.9e-089	8.9e-092	-209.66	0.0	205	983	2332	7475	0.20855	1.9e-097	476270
1	M302 O302	4.4e-021	1.3e-023	-52.67	0.0	367	983	3985	9269	0.37335	3.5e-029	381507
1	M304 O304	1.2e-004	3.7e-007	-14.82	0.0	285	983	2091	6316	0.28993	6.6e-013	554339
1	M305 O305	2.5e-046	7.8e-049	-110.77	0.0	179	983	2222	8963	0.18210	1.8e-054	440427
1	M306 O306	1.8e-086	5.5e-089	-203.22	0.0	269	983	2994	7859	0.27365	1.2e-094	479216
1	M308 O308	4.1e-031	1.2e-033	-75.77	0.0	172	982	1470	6080	0.17515	2.4e-039	528710
1	M309 O309	3.7e-049	1.1e-051	-117.30	0.0	188	982	1427	5013	0.19145	2.1e-057	542920
1	M310 O310	5.5e-090	1.7e-092	-211.33	0.0	184	982	2328	8235	0.18737	3.4e-098	490490
1	M312 O312	7.8e-020	2.4e-022	-49.79	0.0	192	982	2192	9042	0.19552	4.8e-028	502250
1	M313 O313	3.2e-027	9.8e-030	-66.80	0.0	228	982	1100	3374	0.23218	1.8e-035	527730
1	M318 O318	1.6e-064	4.9e-067	-152.69	0.0	230	982	2468	7591	0.23422	9.3e-073	525770
1	M320 O320	3.8e-049	1.2e-051	-117.28	0.0	148	982	768	2887	0.15071	2.4e-057	476280
1	M322 O322	3.0e-008	9.3e-011	-23.10	0.0	132	982	452	2311	0.13442	2.3e-016	409150
1	M327 O327	5.0e-006	1.5e-008	-17.99	0.0	418	982	1141	2264	0.42566	3.9e-014	392490
1	M328 O328	1.6e-026	4.9e-029	-65.18	0.0	176	982	386	1179	0.17923	1.6e-034	303310
