# Supplementary material for: Motif signatures in stretch enhancers are enriched for disease-associated genetic variants
Source: Epigenetics Chromatin. 2015 Jul 16;8:23. doi: 10.1186/s13072-015-0015-7 (PMC4502539; doi:10.1186/s13072-015-0015-7)
Supplement: Additional file 4: — De novo motif disocvery results. Zip archive of de novo motif discovery results. Discovered motifs are condensed in MEME Minimal Motif Format. TOMTOM output HTML files documenting the comparison of the discovered motifs to known motifs and CentriMo output text files detailing the enrichment of the discovered motifs in SE or TE DHS sequences are also included. File names indicate the type of sequences used for the motif discovery, including the method of footprinting. Can be downloaded at http://fusion.nhgri.nih.gov/files/se-motifs/AdditionalFile4.zip. [file 13072_2015_15_MOESM4_ESM.zip › AdditionalFile4/HepG2.SE.vs.HepG2_Footprints_ConcatenatedEnhancers_Neph.meme.CentriMo.txt]

# WARNING: this file is not sorted!
# db	id alt	E-value	adj_p-value	log_adj_p-value	bin_location	bin_width	total_width	sites_in_bin	total_sites	p_success	p-value	mult_tests
1	M1 O1	1.6e-157	3.9e-160	-367.06	0.0	171	989	858	1949	0.17290	1.1e-165	361114
1	M2 O2	8.9e-156	2.2e-158	-363.04	0.0	164	988	2558	9121	0.16599	3.5e-164	622166
1	M3 O3	1.6e-424	3.9e-427	-981.84	0.0	171	987	2397	5593	0.17325	1.0e-432	388484
1	M4 O4	2.4e-010	5.8e-013	-28.17	0.0	171	989	124	328	0.17290	9.2e-019	633802
1	M5 O5	6.3e-308	1.5e-310	-713.37	0.0	162	988	1827	4563	0.16397	4.3e-316	355946
1	M6 O6	7.8e-073	1.9e-075	-172.05	0.0	184	988	343	666	0.18623	4.7e-081	402781
1	M7 O7	9.2e-063	2.2e-065	-148.86	0.0	184	986	314	624	0.18661	5.2e-071	425580
1	M8 O8	7.2e-053	1.7e-055	-126.09	0.0	189	989	1348	4623	0.19110	5.3e-061	329498
1	M9 O9	2.7e-476	6.6e-479	-1101.06	0.0	217	989	2683	5162	0.21941	1.8e-484	358150
1	M10 O10	9.9e-128	2.4e-130	-298.45	0.0	182	988	1527	4492	0.18421	5.1e-136	473280
1	M11 O11	6.6e-021	1.6e-023	-52.49	0.0	151	989	550	2268	0.15268	4.1e-029	388284
1	M12 O12	2.0e-012	4.9e-015	-32.94	0.0	169	989	262	882	0.17088	1.4e-020	365560
1	M13 O13	7.2e-015	1.8e-017	-38.58	0.0	191	989	739	2729	0.19312	4.6e-023	376922
1	M14 O14	2.2e-040	5.4e-043	-97.32	0.0	184	986	219	442	0.18661	1.2e-048	456576
1	M15 O15	2.5e-127	6.0e-130	-297.55	0.0	163	989	2026	7198	0.16481	1.6e-135	380380
1	M16 O16	1.1e-015	2.7e-018	-40.47	0.0	250	988	288	667	0.25304	8.5e-024	315027
1	M18 O18	3.1e-014	7.6e-017	-37.12	0.0	157	989	176	537	0.15875	2.1e-022	369018
1	M20 O20	1.6e-131	3.9e-134	-307.19	0.0	189	989	1475	4112	0.19110	9.5e-140	408044
1	M21 O21	9.7e-009	2.4e-011	-24.47	0.0	152	990	147	484	0.15354	7.2e-017	325052
1	M22 O22	3.4e-032	8.4e-035	-78.47	0.0	189	989	842	2863	0.19110	2.2e-040	375934
1	M23 O23	8.3e-023	2.0e-025	-56.86	0.0	177	989	178	423	0.17897	6.0e-031	333450
1	M25 O25	3.5e-058	8.4e-061	-138.33	0.0	183	987	336	717	0.18541	1.9e-066	438770
1	M27 O27	6.2e-055	1.5e-057	-130.84	0.0	244	990	1360	3665	0.24646	4.2e-063	352716
1	M28 O28	7.4e-067	1.8e-069	-158.29	0.0	227	989	1134	2996	0.22952	5.3e-075	339872
1	M29 O29	1.5e-091	3.7e-094	-215.15	0.0	194	990	1374	4076	0.19596	1.1e-099	326534
1	M30 O30	4.7e-066	1.1e-068	-156.45	0.0	190	990	1560	5261	0.19192	3.7e-074	303810
1	M31 O31	1.2e-389	3.0e-392	-901.53	0.0	190	990	2716	6387	0.19192	8.8e-398	337402
1	M32 O32	2.9e-150	7.0e-153	-350.35	0.0	167	989	900	2181	0.16886	1.9e-158	369018
1	M33 O33	1.3e-013	3.2e-016	-35.69	0.0	195	989	195	513	0.19717	8.0e-022	393224
1	M34 O34	6.9e-010	1.7e-012	-27.12	0.0	190	990	1008	4089	0.19192	4.9e-018	340366
1	M35 O35	5.9e-243	1.4e-245	-563.78	0.0	187	991	3108	9204	0.18870	5.8e-251	246510
1	M36 O36	6.7e-094	1.6e-096	-220.57	0.0	215	989	1502	4125	0.21739	4.2e-102	389272
1	M38 O38	1.8e-006	4.3e-009	-19.27	0.0	163	987	114	340	0.16515	9.4e-015	453067
1	M39 O39	4.1e-007	9.9e-010	-20.74	0.0	219	983	99	211	0.22279	2.7e-015	364813
1	M41 O41	1.4e-051	3.5e-054	-123.10	0.0	178	990	242	473	0.17980	1.3e-059	267748
1	M42 O42	7.4e-068	1.8e-070	-160.60	0.0	153	991	858	2984	0.15439	8.6e-076	208395
1	M43 O43	6.9e-339	1.7e-341	-784.67	0.0	189	991	2304	5386	0.19072	7.0e-347	238590
1	M44 O44	1.4e-066	3.4e-069	-157.67	0.0	175	991	2219	8700	0.17659	1.2e-074	279675
1	M45 O45	2.6e-012	6.2e-015	-32.71	0.0	353	989	716	1513	0.35693	1.5e-020	413972
1	M47 O47	2.2e-126	5.2e-129	-295.38	0.0	178	986	2020	6600	0.18053	8.9e-135	590400
1	M48 O48	2.8e-070	6.9e-073	-166.16	0.0	214	986	1346	3860	0.21704	1.4e-078	479208
1	M49 O49	7.4e-031	1.8e-033	-75.40	0.0	213	985	699	2043	0.21624	3.3e-039	540216
1	M51 O51	2.1e-017	5.0e-020	-44.45	0.0	168	990	210	613	0.16970	2.2e-025	231686
1	M52 O52	1.1e-015	2.6e-018	-40.49	0.0	172	990	1212	5327	0.17374	8.1e-024	321100
1	M53 O53	4.9e-032	1.2e-034	-78.11	0.0	195	991	1482	5479	0.19677	5.9e-040	203445
1	M54 O54	1.2e-063	3.0e-066	-150.88	0.0	160	990	2085	8861	0.16162	8.5e-072	348764
1	M55 O55	1.3e-026	3.3e-029	-65.59	0.0	237	991	1496	4708	0.23915	1.2e-034	283140
1	M56 O56	7.9e-059	1.9e-061	-139.81	0.0	162	990	1910	7995	0.16364	4.9e-067	390260
1	M57 O57	7.6e-103	1.8e-105	-241.16	0.0	180	990	2414	8612	0.18182	5.5e-111	334932
1	M58 O58	2.1e-047	5.0e-050	-113.51	0.0	208	990	2534	9063	0.21010	1.3e-055	377910
1	M59 O59	7.3e-056	1.8e-058	-132.97	0.0	190	990	1424	4868	0.19192	5.5e-064	321100
1	M61 O61	1.4e-008	3.4e-011	-24.09	0.0	292	990	760	1991	0.29495	7.0e-017	494000
1	M62 O62	4.9e-137	1.2e-139	-319.89	0.0	189	989	2171	6723	0.19110	2.3e-145	522652
1	M63 O63	2.7e-102	6.7e-105	-239.87	0.0	180	988	2029	6941	0.18219	1.5e-110	432854
1	M64 O64	2.8e-214	6.8e-217	-497.75	0.0	204	990	2739	7482	0.20606	2.0e-222	335426
1	M65 O65	2.2e-186	5.3e-189	-433.51	0.0	194	990	2803	8390	0.19596	1.5e-194	359138
1	M66 O66	1.0e-348	2.5e-351	-807.27	0.0	171	991	2647	7066	0.17255	1.6e-356	154935
1	M68 O68	2.9e-028	7.0e-031	-69.44	0.0	117	987	1473	9011	0.11854	1.4e-036	481661
1	M69 O69	4.0e-012	9.7e-015	-32.27	0.0	149	989	224	812	0.15066	3.0e-020	323570
1	M70 O70	1.3e-409	3.1e-412	-947.54	0.0	223	989	3066	6482	0.22548	8.0e-418	384826
1	M71 O71	1.7e-025	4.1e-028	-63.05	0.0	188	988	867	3098	0.19028	8.7e-034	475745
1	M72 O72	2.5e-050	6.0e-053	-120.25	0.0	207	987	1009	2993	0.20973	1.2e-058	492507
1	M76 O76	1.2e-070	2.9e-073	-167.04	0.0	136	984	1401	6169	0.13821	4.4e-079	653030
1	M77 O77	1.2e-008	2.9e-011	-24.26	0.0	293	985	2785	8192	0.29746	5.0e-017	588924
1	M79 O79	1.0e-025	2.5e-028	-63.57	0.0	178	984	1915	8170	0.18089	3.8e-034	651066
1	M81 O81	1.3e-033	3.3e-036	-81.71	0.0	175	985	282	718	0.17766	8.3e-042	394584
1	M85 O85	7.7e-064	1.9e-066	-151.34	0.0	184	990	1618	5708	0.18586	4.7e-072	396188
1	M86 O86	1.1e-148	2.8e-151	-346.67	0.0	172	992	1804	5649	0.17339	1.7e-156	160380
1	M87 O87	1.7e-004	4.0e-007	-14.72	0.0	396	992	4068	9360	0.39919	1.8e-012	228195
1	M88 O88	1.3e-017	3.2e-020	-44.88	0.0	323	989	3133	8211	0.32659	5.7e-026	569582
1	M89 O89	1.4e-020	3.3e-023	-51.77	0.0	234	990	1949	6587	0.23636	9.0e-029	363584
1	M90 O90	3.0e-002	7.2e-005	-9.54	0.0	153	991	861	4574	0.15439	3.5e-010	207405
1	M91 O91	3.8e-130	9.3e-133	-304.02	0.0	198	990	2514	7858	0.20000	2.6e-138	361114
1	M92 O92	5.3e-114	1.3e-116	-266.84	0.0	153	991	2070	8092	0.15439	4.6e-122	281160
1	M93 O93	1.3e-079	3.2e-082	-187.65	0.0	172	992	2326	9070	0.17339	1.6e-087	194040
1	M94 O94	1.4e-109	3.3e-112	-256.70	0.0	215	989	2397	7129	0.21739	7.3e-118	447070
1	M96 O96	8.9e-098	2.2e-100	-229.49	0.0	189	991	1074	2967	0.19072	8.6e-106	252945
1	M97 O97	6.6e-231	1.6e-233	-536.04	0.0	168	990	1492	3753	0.16970	4.6e-239	349752
1	M100 O100	1.1e-087	2.7e-090	-206.24	0.0	195	991	2083	6907	0.19677	9.4e-096	286110
1	M101 O101	6.0e-243	1.5e-245	-563.76	0.0	182	990	1344	2942	0.18384	7.5e-251	194142
1	M102 O102	2.7e-064	6.6e-067	-152.39	0.0	196	988	2226	7866	0.19838	1.4e-072	483633
1	M103 O103	2.7e-059	6.5e-062	-140.89	0.0	238	988	2049	6021	0.24089	1.3e-067	487084
1	M104 O104	2.5e-059	6.0e-062	-140.97	0.0	166	990	2070	8584	0.16768	1.8e-067	335920
1	M105 O105	8.3e-211	2.0e-213	-489.75	0.0	156	990	2647	9175	0.15758	7.0e-219	286520
1	M106 O106	4.5e-088	1.1e-090	-207.15	0.0	196	988	1356	4002	0.19838	2.3e-096	479689
1	M111 O111	1.5e-051	3.5e-054	-123.07	0.0	142	986	1436	6554	0.14402	5.4e-060	656328
1	M112 O112	1.8e-076	4.3e-079	-180.45	0.0	193	987	2479	8790	0.19554	8.8e-085	486591
1	M113 O113	2.5e-018	6.2e-021	-46.54	0.0	255	987	2400	7677	0.25836	1.1e-026	561034
1	M114 O114	5.3e-220	1.3e-222	-510.93	0.0	159	989	2748	9335	0.16077	2.4e-228	536484
1	M115 O115	1.4e-016	3.5e-019	-42.49	0.0	344	988	932	2034	0.34818	8.2e-025	427431
1	M116 O116	4.0e-075	9.8e-078	-177.32	0.0	184	988	1891	6666	0.18623	2.2e-083	435812
1	M117 O117	6.5e-003	1.6e-005	-11.06	0.0	319	987	750	1899	0.32320	2.8e-011	556104
1	M118 O118	1.9e-010	4.6e-013	-28.41	0.0	139	987	1315	7407	0.14083	8.3e-019	555611
1	M120 O120	8.9e-043	2.2e-045	-102.85	0.0	231	985	2764	9115	0.23452	2.9e-051	734064
1	M121 O121	1.4e-084	3.3e-087	-199.13	0.0	195	987	1592	4972	0.19757	7.3e-093	452574
1	M122 O122	8.1e-010	2.0e-012	-26.95	0.0	197	987	126	302	0.19959	5.7e-018	344607
1	M124 O124	8.8e-026	2.1e-028	-63.71	0.0	149	985	1447	7045	0.15127	3.3e-034	638616
1	M126 O126	1.7e-109	4.1e-112	-256.47	0.0	195	987	1899	5828	0.19757	6.5e-118	634491
1	M127 O127	4.6e-076	1.1e-078	-179.50	0.0	241	987	3074	9189	0.24417	1.7e-084	654211
1	M128 O128	1.6e-138	3.8e-141	-323.34	0.0	181	987	2641	8921	0.18338	8.9e-147	423980
1	M129 O129	4.8e-020	1.2e-022	-50.51	0.0	170	986	131	289	0.17241	1.8e-028	650424
1	M130 O130	4.4e-093	1.1e-095	-218.67	0.0	202	986	2103	6640	0.20487	1.6e-101	675516
1	M131 O131	4.5e-168	1.1e-170	-391.35	0.0	152	986	1887	6413	0.15416	2.2e-176	499380
1	M133 O133	1.1e-126	2.6e-129	-296.07	0.0	183	983	2161	6985	0.18616	3.6e-135	726680
1	M137 O137	3.6e-043	8.7e-046	-103.76	0.0	208	984	1347	4358	0.21138	1.4e-051	604421
1	M138 O138	4.9e-072	1.2e-074	-170.22	0.0	166	984	2174	8735	0.16870	1.9e-080	633390
1	M140 O140	1.5e-066	3.6e-069	-157.61	0.0	214	982	1270	3617	0.21792	6.7e-075	535570
1	M141 O141	6.6e-085	1.6e-087	-199.86	0.0	182	984	2224	7971	0.18496	2.3e-093	686418
1	M142 O142	2.2e-076	5.3e-079	-180.24	0.0	220	982	1994	5962	0.22403	7.8e-085	680120
1	M143 O143	1.4e-179	3.3e-182	-417.86	0.0	188	984	1585	4079	0.19106	6.9e-188	480689
1	M144 O144	1.4e-076	3.3e-079	-180.70	0.0	220	984	2470	7712	0.22358	4.4e-085	755649
1	M146 O146	5.4e-040	1.3e-042	-96.44	0.0	197	983	648	1881	0.20041	2.2e-048	584781
1	M148 O148	1.1e-041	2.7e-044	-100.32	0.0	170	984	1884	7887	0.17276	4.1e-050	652048
1	M149 O149	8.9e-016	2.2e-018	-40.68	0.0	173	983	340	1143	0.17599	6.8e-024	317677
1	M152 O152	1.3e-120	3.1e-123	-282.10	0.0	194	984	2594	8420	0.19715	6.4e-129	477252
1	M153 O153	3.1e-003	7.5e-006	-11.80	0.0	111	983	55	187	0.11292	1.6e-011	484617
1	M156 O156	5.8e-056	1.4e-058	-133.22	0.0	228	982	2462	7791	0.23218	2.2e-064	624260
1	M158 O158	1.2e-015	3.0e-018	-40.36	0.0	194	984	784	2848	0.19715	7.6e-024	388872
1	M160 O160	3.5e-072	8.5e-075	-170.55	0.0	186	984	1466	4845	0.18902	1.3e-080	635354
1	M161 O161	9.8e-126	2.4e-128	-293.87	0.0	194	982	2100	6390	0.19756	3.5e-134	684040
1	M162 O162	3.3e-003	7.9e-006	-11.75	0.0	197	983	104	277	0.20041	1.4e-011	585272
1	M163 O163	5.5e-108	1.3e-110	-252.99	0.0	172	982	2317	8381	0.17515	1.9e-116	721280
1	M164 O164	2.3e-066	5.7e-069	-157.14	0.0	168	982	2084	8321	0.17108	1.2e-074	485590
1	M165 O165	2.1e-009	5.2e-012	-25.99	0.0	173	983	1683	7888	0.17599	1.2e-017	444355
1	M166 O166	6.2e-084	1.5e-086	-197.62	0.0	186	992	2373	8546	0.18750	1.2e-091	123750
1	M170 O170	3.6e-317	8.7e-320	-734.66	0.0	190	992	2481	6122	0.19153	1.0e-324	83655
1	M171 O171	3.2e-054	7.7e-057	-129.20	0.0	168	992	2118	8877	0.16935	4.8e-062	161865
1	M172 O172	9.5e-080	2.3e-082	-187.98	0.0	182	992	2185	7972	0.18347	1.5e-087	157905
1	M174 O174	8.5e-013	2.1e-015	-33.81	0.0	176	992	122	299	0.17742	1.8e-020	116820
1	M175 O175	3.7e-058	8.9e-061	-138.27	0.0	316	992	3530	8697	0.31855	4.9e-066	182655
1	M176 O176	4.5e-061	1.1e-063	-144.97	0.0	184	992	2334	8951	0.18548	7.6e-069	144540
1	M178 O178	1.0e-087	2.5e-090	-206.30	0.0	194	992	1780	5728	0.19556	2.7e-095	94545
1	M179 O179	2.5e-037	6.0e-040	-90.30	0.0	210	992	2223	7990	0.21169	3.9e-045	156915
1	M180 O180	5.1e-154	1.2e-156	-359.00	0.0	174	992	806	1774	0.17540	1.3e-161	91080
1	M181 O181	6.7e-105	1.6e-107	-245.89	0.0	145	991	564	1449	0.14632	6.3e-113	259875
1	M182 O182	2.6e-136	6.2e-139	-318.23	0.0	189	991	1060	2594	0.19072	6.5e-144	95535
1	M183 O183	2.0e-029	4.8e-032	-72.12	0.0	283	991	2770	7871	0.28557	1.7e-037	286605
1	M184 O184	2.5e-014	6.0e-017	-37.36	0.0	93	991	414	2727	0.09384	4.2e-022	142065
1	M185 O185	1.6e-091	3.9e-094	-215.09	0.0	233	991	2350	6721	0.23512	1.9e-099	201960
1	M186 O186	8.3e-073	2.0e-075	-172.00	0.0	181	991	2402	9118	0.18264	6.4e-081	313335
1	M188 O188	4.0e-072	9.8e-075	-170.42	0.0	173	991	1140	3798	0.17457	4.3e-080	224235
1	M189 O189	9.5e-218	2.3e-220	-505.74	0.0	193	991	1810	4493	0.19475	1.3e-225	173250
1	M190 O190	3.4e-112	8.4e-115	-262.67	0.0	209	991	2696	8429	0.21090	3.3e-120	254925
1	M192 O192	1.2e-083	3.0e-086	-196.94	0.0	169	991	1818	6750	0.17053	1.2e-091	244035
1	M193 O193	1.6e-083	3.9e-086	-196.65	0.0	181	991	2036	7275	0.18264	1.7e-091	225720
1	M194 O194	6.3e-073	1.5e-075	-172.26	0.0	189	991	2094	7423	0.19072	5.5e-081	280665
1	M195 O195	7.5e-150	1.8e-152	-349.39	0.0	179	991	2046	6403	0.18063	6.3e-158	288585
1	M196 O196	1.0e-079	2.5e-082	-187.91	0.0	151	991	2102	9066	0.15237	8.7e-088	285120
1	M197 O197	4.8e-127	1.2e-129	-296.88	0.0	187	991	2477	8191	0.18870	4.4e-135	263340
1	M198 O198	4.7e-027	1.1e-029	-66.64	0.0	259	991	1308	3705	0.26135	4.4e-035	260370
1	M199 O199	1.2e-040	3.0e-043	-97.92	0.0	317	991	1743	4060	0.31988	2.0e-048	151965
1	M202 O202	1.7e-011	4.0e-014	-30.84	0.0	392	990	1733	3696	0.39596	1.3e-019	300352
1	M203 O203	3.5e-132	8.5e-135	-308.71	0.0	156	990	830	2175	0.15758	2.7e-140	320606
1	M204 O204	2.2e-003	5.2e-006	-12.16	0.0	164	990	88	262	0.16566	2.3e-011	227734
1	M205 O205	4.4e-098	1.1e-100	-230.19	0.0	190	990	1278	3709	0.19192	4.9e-106	220818
1	M206 O206	7.2e-015	1.7e-017	-38.59	0.0	308	990	2892	7970	0.31111	3.6e-023	478686
1	M208 O208	9.0e-118	2.2e-120	-275.53	0.0	216	990	3011	9239	0.21818	4.7e-126	462878
1	M210 O210	3.9e-046	9.5e-049	-110.57	0.0	186	990	2034	7851	0.18788	2.6e-054	367536
1	M214 O214	3.1e-065	7.5e-068	-154.56	0.0	152	990	1940	8491	0.15354	2.1e-073	353704
1	M215 O215	7.9e-020	1.9e-022	-50.01	0.0	168	990	284	885	0.16970	5.9e-028	322582
1	M216 O216	1.9e-037	4.5e-040	-90.59	0.0	282	990	2422	6631	0.28485	1.1e-045	401128
1	M218 O218	4.1e-134	9.9e-137	-313.16	0.0	196	990	2282	6977	0.19798	3.0e-142	330486
1	M219 O219	1.1e-112	2.7e-115	-263.79	0.0	184	990	2636	9216	0.18586	7.9e-121	347776
1	M223 O223	2.4e-075	5.9e-078	-177.83	0.0	248	990	2684	7673	0.25051	1.5e-083	389272
1	M224 O224	2.0e-148	4.8e-151	-346.12	0.0	133	989	2056	8487	0.13448	1.3e-156	372476
1	M225 O225	2.2e-006	5.3e-009	-19.05	0.0	169	989	244	889	0.17088	1.3e-014	406562
1	M226 O226	1.2e-055	2.8e-058	-132.50	0.0	169	989	2191	9114	0.17088	7.2e-064	396682
1	M227 O227	1.7e-021	4.2e-024	-53.84	0.0	155	989	1104	5089	0.15672	8.7e-030	478192
1	M228 O228	1.7e-121	4.1e-124	-284.11	0.0	191	989	1184	3113	0.19312	1.1e-129	361608
1	M230 O230	6.1e-043	1.5e-045	-103.22	0.0	151	989	1944	9184	0.15268	3.8e-051	394706
1	M231 O231	6.4e-015	1.6e-017	-38.70	0.0	315	989	1714	4406	0.31850	2.6e-023	590330
1	M232 O232	1.4e-092	3.5e-095	-217.50	0.0	193	989	2131	7070	0.19515	6.2e-101	561678
1	M236 O236	4.3e-100	1.0e-102	-234.83	0.0	187	989	2366	8144	0.18908	2.5e-108	416442
1	M237 O237	5.6e-009	1.4e-011	-25.02	0.0	263	989	480	1287	0.26593	3.1e-017	443118
1	M238 O238	8.1e-040	2.0e-042	-96.03	0.0	177	989	1944	7964	0.17897	3.9e-048	509314
1	M240 O240	1.1e-019	2.6e-022	-49.69	0.0	139	989	359	1439	0.14055	7.6e-028	347282
1	M241 O241	1.5e-065	3.6e-068	-155.29	0.0	171	989	2147	8557	0.17290	8.2e-074	440648
1	M242 O242	4.2e-127	1.0e-129	-297.01	0.0	200	988	2824	9022	0.20243	2.6e-135	390456
1	M243 O243	5.8e-049	1.4e-051	-117.08	0.0	188	988	2222	8519	0.19028	3.2e-057	441728
1	M244 O244	5.2e-112	1.3e-114	-262.26	0.0	206	988	1984	5830	0.20850	2.7e-120	463420
1	M245 O245	2.8e-014	6.8e-017	-37.22	0.0	236	988	1087	3494	0.23887	1.7e-022	394893
1	M246 O246	1.4e-109	3.4e-112	-256.67	0.0	186	988	2215	7386	0.18826	4.9e-118	691679
1	M247 O247	6.8e-100	1.7e-102	-234.36	0.0	210	988	2206	6707	0.21255	3.4e-108	483633
1	M248 O248	8.4e-006	2.0e-008	-17.71	0.0	338	988	1905	4839	0.34211	4.1e-014	493493
1	M249 O249	6.2e-063	1.5e-065	-149.27	0.0	208	988	1708	5437	0.21053	3.1e-071	479196
1	M250 O250	1.7e-125	4.2e-128	-293.29	0.0	230	988	2732	7634	0.23279	7.0e-134	603925
1	M251 O251	2.2e-076	5.4e-079	-180.22	0.0	184	988	2437	9025	0.18623	1.1e-084	488070
1	M254 O254	8.1e-004	2.0e-006	-13.13	0.0	504	988	3124	5622	0.51012	4.5e-012	437784
1	M255 O255	1.6e-067	3.9e-070	-159.81	0.0	162	988	2108	8757	0.16397	8.2e-076	477717
1	M258 O258	4.2e-026	1.0e-028	-64.45	0.0	202	988	915	3081	0.20445	3.2e-034	319957
1	M260 O260	5.7e-117	1.4e-119	-273.69	0.0	188	988	2451	8170	0.19028	2.8e-125	495958
1	M261 O261	2.6e-021	6.4e-024	-53.40	0.0	131	987	1216	6698	0.13273	1.4e-029	473773
1	M262 O262	2.6e-139	6.2e-142	-325.14	0.0	217	987	2378	6612	0.21986	9.7e-148	639914
1	M265 O265	1.1e-019	2.8e-022	-49.63	0.0	219	987	1130	3787	0.22188	4.7e-028	588642
1	M266 O266	1.1e-039	2.7e-042	-95.73	0.0	219	987	1990	6664	0.22188	4.2e-048	630547
1	M268 O268	1.1e-089	2.7e-092	-210.83	0.0	195	987	2467	8408	0.19757	6.7e-098	408204
1	M270 O270	3.7e-006	9.0e-009	-18.53	0.0	387	987	1775	3929	0.39210	1.6e-014	551667
1	M271 O271	2.1e-022	5.2e-025	-55.92	0.0	181	987	1098	4325	0.18338	8.6e-031	598502
1	M273 O273	2.4e-062	5.8e-065	-147.92	0.0	187	987	2146	7901	0.18946	7.4e-071	782391
1	M276 O276	3.3e-141	8.1e-144	-329.48	0.0	203	987	2550	7641	0.20567	1.2e-149	666536
1	M277 O277	4.6e-034	1.1e-036	-82.78	0.0	231	987	2121	6946	0.23404	1.9e-042	594065
1	M278 O278	5.2e-125	1.3e-127	-292.20	0.0	185	987	2661	9040	0.18744	2.8e-133	442221
1	M280 O280	2.3e-008	5.6e-011	-23.60	0.0	497	987	2623	4654	0.50355	1.3e-016	436305
1	M285 O285	4.0e-105	9.6e-108	-246.41	0.0	133	987	1636	6949	0.13475	2.0e-113	490042
1	M287 O287	3.5e-019	8.4e-022	-48.52	0.0	161	987	284	928	0.16312	2.0e-027	430389
1	M288 O288	2.8e-072	6.9e-075	-170.76	0.0	200	986	2123	7127	0.20284	1.1e-080	649440
1	M289 O289	1.4e-013	3.4e-016	-35.63	0.0	192	986	240	683	0.19473	7.2e-022	470352
1	M291 O291	5.8e-014	1.4e-016	-36.50	0.0	248	986	1424	4511	0.25152	2.4e-022	594828
1	M292 O292	7.3e-007	1.8e-009	-20.16	0.0	340	986	1064	2535	0.34483	3.1e-015	566784
1	M293 O293	3.5e-007	8.4e-010	-20.90	0.0	98	986	684	5107	0.09939	1.9e-015	451164
1	M294 O294	1.1e-004	2.6e-007	-15.16	0.0	154	986	118	393	0.15619	5.6e-013	466908
1	M298 O298	9.1e-062	2.2e-064	-146.57	0.0	164	986	1683	6692	0.16633	4.0e-070	551040
1	M299 O299	1.7e-025	4.2e-028	-63.04	0.0	268	986	2880	8714	0.27181	8.5e-034	492000
1	M300 O300	6.2e-183	1.5e-185	-425.57	0.0	190	986	2764	8410	0.19270	3.3e-191	449196
1	M301 O301	1.0e-085	2.5e-088	-201.69	0.0	208	986	1944	5974	0.21095	4.1e-094	625332
1	M302 O302	3.3e-127	7.9e-130	-297.27	0.0	218	986	2721	7940	0.22110	1.6e-135	490524
1	M303 O303	8.0e-060	1.9e-062	-142.09	0.0	214	986	2105	6842	0.21704	3.3e-068	589908
1	M306 O306	4.5e-070	1.1e-072	-165.71	0.0	178	986	2180	8259	0.18053	1.7e-078	637632
1	M307 O307	2.7e-102	6.5e-105	-239.91	0.0	214	986	2205	6538	0.21704	9.1e-111	711924
1	M308 O308	5.9e-107	1.4e-109	-250.63	0.0	128	986	1645	7215	0.12982	2.7e-115	521520
1	M309 O309	6.0e-045	1.5e-047	-107.85	0.0	236	986	1696	5064	0.23935	2.7e-053	537756
1	M310 O310	1.2e-089	2.8e-092	-210.79	0.0	158	986	2112	8473	0.16024	4.2e-098	672072
1	M311 O311	7.3e-125	1.8e-127	-291.85	0.0	202	986	2541	7862	0.20487	3.7e-133	483144
1	M312 O312	4.4e-056	1.1e-058	-133.47	0.0	200	986	2444	8780	0.20284	2.4e-064	448212
1	M318 O318	7.4e-103	1.8e-105	-241.18	0.0	174	986	1895	6551	0.17647	2.5e-111	708972
1	M320 O320	1.7e-084	4.2e-087	-198.90	0.0	218	986	2531	7889	0.22110	9.2e-093	454116
1	M321 O321	1.7e-009	4.2e-012	-26.20	0.0	274	986	254	570	0.27789	9.7e-018	428532
1	M322 O322	2.8e-057	6.7e-060	-136.25	0.0	186	986	313	642	0.18864	1.6e-065	424104
1	M324 O324	2.0e-019	5.0e-022	-49.06	0.0	209	985	1933	7270	0.21218	7.1e-028	700116
1	M327 O327	6.5e-008	1.6e-010	-22.58	0.0	243	985	2246	7825	0.24670	2.5e-016	631728
1	M328 O328	1.3e-009	3.1e-012	-26.49	0.0	183	985	1939	8726	0.18579	6.2e-018	499872
1	M333 O333	3.5e-044	8.5e-047	-106.08	0.0	153	985	1915	8833	0.15533	1.7e-052	490032
1	M334 O334	2.2e-056	5.4e-059	-134.17	0.0	195	985	2038	7251	0.19797	8.4e-065	640584
1	M336 O336	1.1e-008	2.6e-011	-24.37	0.0	407	985	4145	9079	0.41320	3.7e-017	707496
1	M337 O337	1.4e-051	3.4e-054	-123.13	0.0	161	985	2122	9265	0.16345	7.4e-060	453132
1	M341 O341	4.6e-083	1.1e-085	-195.61	0.0	220	984	2892	9170	0.22358	2.5e-091	440427
1	M345 O345	1.1e-150	2.8e-153	-351.28	0.0	190	984	2560	8009	0.19309	3.9e-159	696729
1	M346 O346	1.6e-113	3.8e-116	-265.76	0.0	160	984	2160	8135	0.16260	5.5e-122	694765
1	M348 O348	2.0e-022	4.9e-025	-55.98	0.0	216	984	2206	8054	0.21951	8.0e-031	607858
1	M351 O351	7.5e-042	1.8e-044	-100.71	0.0	198	984	1860	6714	0.20122	2.8e-050	661377
1	M352 O352	1.5e-157	3.7e-160	-367.10	0.0	176	984	2428	7943	0.17886	7.9e-166	474797
1	M354 O354	5.5e-029	1.3e-031	-71.08	0.0	164	984	1916	8731	0.16667	2.1e-037	643210
1	M357 O357	2.2e-079	5.4e-082	-187.12	0.0	154	984	1975	8185	0.15650	6.7e-088	807695
1	M359 O359	2.9e-076	7.0e-079	-179.96	0.0	200	984	2390	8118	0.20325	1.4e-084	513586
1	M360 O360	6.8e-081	1.7e-083	-190.61	0.0	228	984	2894	8912	0.23171	3.4e-089	492964
1	M361 O361	7.4e-104	1.8e-106	-243.49	0.0	176	984	2193	7746	0.17886	3.5e-112	521442
1	M364 O364	3.5e-040	8.4e-043	-96.88	0.0	147	983	1684	7987	0.14954	1.2e-048	720297
1	M367 O367	6.1e-101	1.5e-103	-236.77	0.0	201	983	1964	6006	0.20448	2.6e-109	565632
1	M368 O368	4.8e-110	1.2e-112	-257.74	0.0	177	983	2435	8651	0.18006	2.2e-118	515059
1	M369 O369	2.5e-011	6.1e-014	-30.43	0.0	245	983	2565	8794	0.24924	8.6e-020	713423
1	M370 O370	2.9e-120	7.0e-123	-281.28	0.0	225	983	2973	8666	0.22889	9.5e-129	735027
1	M371 O371	7.2e-025	1.8e-027	-61.61	0.0	165	983	1631	7343	0.16785	2.4e-033	731099
1	M372 O372	2.4e-032	5.8e-035	-78.83	0.0	193	983	1818	6931	0.19634	8.6e-041	677089
1	M373 O373	3.2e-073	7.7e-076	-172.96	0.0	189	983	1792	6090	0.19227	1.1e-081	684454
1	M376 O376	5.4e-122	1.3e-124	-285.25	0.0	141	983	1886	7552	0.14344	2.0e-130	659904
1	M378 O378	5.8e-044	1.4e-046	-105.58	0.0	239	983	2871	9166	0.24313	2.3e-052	599511
1	M383 O383	3.1e-054	7.5e-057	-129.23	0.0	219	983	2766	9307	0.22279	1.4e-062	528807
1	M384 O384	5.2e-016	1.3e-018	-41.21	0.0	185	983	283	843	0.18820	2.3e-024	545501
1	M386 O386	1.6e-016	3.8e-019	-42.41	0.0	180	982	271	813	0.18330	1.3e-024	287630
1	M387 O387	3.9e-063	9.5e-066	-149.72	0.0	220	982	1739	5240	0.22403	1.5e-071	632590
1	M389 O389	6.0e-129	1.5e-131	-301.26	0.0	206	982	1991	5618	0.20978	2.0e-137	716870
1	M391 O391	1.2e-084	3.0e-087	-199.22	0.0	186	982	2168	7563	0.18941	4.7e-093	650720
1	M393 O393	4.6e-066	1.1e-068	-156.46	0.0	132	982	1530	7180	0.13442	1.6e-074	697270
1	M394 O394	1.4e-088	3.5e-091	-208.29	0.0	182	982	2252	8010	0.18534	6.6e-097	526260
1	M395 O395	2.3e-095	5.5e-098	-223.94	0.0	232	982	3002	8892	0.23625	1.1e-103	509110
1	M396 O396	4.0e-084	9.6e-087	-198.06	0.0	210	982	2744	8962	0.21385	1.4e-092	666890
1	M397 O397	1.3e-014	3.1e-017	-38.01	0.0	140	982	1303	7039	0.14257	4.9e-023	636020
1	M400 O400	2.2e-013	5.3e-016	-35.17	0.0	212	982	2264	8754	0.21589	9.6e-022	554680
1	M402 O402	1.5e-105	3.7e-108	-247.37	0.0	182	982	2337	8079	0.18534	7.8e-114	473830
1	M406 O406	6.0e-081	1.5e-083	-190.73	0.0	180	982	2178	7916	0.18330	2.8e-089	523810
1	M407 O407	8.7e-156	2.1e-158	-363.06	0.0	154	982	2265	8226	0.15682	4.2e-164	504700
1	M409 O409	3.2e-034	7.7e-037	-83.16	0.0	208	982	1038	3311	0.21181	1.4e-042	534100
1	M410 O410	2.9e-121	7.0e-124	-283.57	0.0	186	982	2378	7839	0.18941	1.4e-129	509110
1	M411 O411	7.3e-008	1.8e-010	-22.46	0.0	262	982	296	731	0.26680	4.0e-016	436100
1	M413 O413	2.6e-009	6.3e-012	-25.79	0.0	290	982	1386	3864	0.29532	1.1e-017	561050
