# Supplementary material for: Motif signatures in stretch enhancers are enriched for disease-associated genetic variants
Source: Epigenetics Chromatin. 2015 Jul 16;8:23. doi: 10.1186/s13072-015-0015-7 (PMC4502539; doi:10.1186/s13072-015-0015-7)
Supplement: Additional file 4: — De novo motif disocvery results. Zip archive of de novo motif discovery results. Discovered motifs are condensed in MEME Minimal Motif Format. TOMTOM output HTML files documenting the comparison of the discovered motifs to known motifs and CentriMo output text files detailing the enrichment of the discovered motifs in SE or TE DHS sequences are also included. File names indicate the type of sequences used for the motif discovery, including the method of footprinting. Can be downloaded at http://fusion.nhgri.nih.gov/files/se-motifs/AdditionalFile4.zip. [file 13072_2015_15_MOESM4_ESM.zip › AdditionalFile4/HepG2.TE.vs.HepG2_Footprints_ConcatenatedEnhancers_Neph.meme.CentriMo.txt]

# WARNING: this file is not sorted!
# db	id alt	E-value	adj_p-value	log_adj_p-value	bin_location	bin_width	total_width	sites_in_bin	total_sites	p_success	p-value	mult_tests
1	M1 O1	6.5e-097	1.6e-099	-227.50	0.0	155	989	393	813	0.15672	4.8e-105	329992
1	M2 O2	3.8e-067	9.2e-070	-158.96	0.0	208	988	1363	4070	0.21053	1.6e-075	557583
1	M3 O3	1.1e-216	2.6e-219	-503.30	0.0	141	987	980	2373	0.14286	7.1e-225	366299
1	M5 O5	1.1e-176	2.7e-179	-411.17	0.0	166	988	911	2065	0.16802	7.7e-185	351509
1	M6 O6	1.8e-014	4.3e-017	-37.69	0.0	218	988	77	121	0.22065	1.3e-022	341649
1	M7 O7	5.0e-014	1.2e-016	-36.66	0.0	234	986	76	114	0.23732	3.5e-022	348336
1	M9 O9	3.0e-250	7.2e-253	-580.58	0.0	137	989	1111	2739	0.13852	2.1e-258	345800
1	M10 O10	3.7e-043	9.0e-046	-103.73	0.0	176	988	618	1931	0.17814	2.4e-051	367778
1	M14 O14	8.4e-005	2.0e-007	-15.41	0.0	194	986	42	72	0.19675	6.1e-013	333576
1	M15 O15	2.9e-042	7.1e-045	-101.66	0.0	207	989	1096	3444	0.20930	2.0e-050	355186
1	M20 O20	1.0e-027	2.5e-030	-68.18	0.0	167	989	420	1373	0.16886	6.7e-036	368030
1	M25 O25	4.6e-010	1.1e-012	-27.53	0.0	153	987	76	177	0.15502	3.1e-018	355946
1	M27 O27	3.8e-022	9.3e-025	-55.33	0.0	176	990	594	2140	0.17778	2.8e-030	328016
1	M28 O28	3.1e-019	7.6e-022	-48.62	0.0	161	989	213	627	0.16279	2.3e-027	329992
1	M29 O29	2.5e-022	6.2e-025	-55.75	0.0	148	990	233	733	0.14949	1.9e-030	328510
1	M30 O30	6.1e-003	1.5e-005	-11.13	0.0	216	990	242	755	0.21818	5.1e-011	288002
1	M31 O31	1.2e-213	2.9e-216	-496.30	0.0	122	990	913	2421	0.12323	9.2e-222	315172
1	M32 O32	1.5e-071	3.5e-074	-169.13	0.0	127	989	342	908	0.12841	1.3e-079	263302
1	M35 O35	4.3e-109	1.1e-111	-255.53	0.0	177	991	1379	4239	0.17861	4.6e-117	228195
1	M36 O36	1.9e-043	4.6e-046	-104.40	0.0	147	989	563	2011	0.14863	1.3e-051	363090
1	M41 O41	2.1e-008	5.2e-011	-23.68	0.0	210	990	71	132	0.21212	2.5e-016	207974
1	M42 O42	5.4e-007	1.3e-009	-20.44	0.0	209	991	308	970	0.21090	6.4e-015	205425
1	M43 O43	2.2e-190	5.3e-193	-442.74	0.0	145	991	933	2314	0.14632	2.4e-198	222750
1	M44 O44	1.2e-023	3.0e-026	-58.78	0.0	99	991	603	3728	0.09990	1.1e-031	271260
1	M47 O47	9.3e-053	2.3e-055	-125.83	0.0	152	986	656	2252	0.15416	4.5e-061	496920
1	M48 O48	3.5e-038	8.5e-041	-92.27	0.0	202	986	552	1516	0.20487	2.1e-046	407868
1	M54 O54	2.8e-029	6.7e-032	-71.78	0.0	168	990	1004	4032	0.16970	2.0e-037	334932
1	M55 O55	8.9e-010	2.2e-012	-26.86	0.0	225	991	682	2233	0.22704	7.8e-018	278685
1	M56 O56	2.2e-024	5.3e-027	-60.51	0.0	294	990	1436	3698	0.29697	1.5e-032	359138
1	M57 O57	3.4e-053	8.3e-056	-126.82	0.0	202	990	1253	3972	0.20404	2.6e-061	321594
1	M58 O58	4.9e-022	1.2e-024	-55.08	0.0	298	990	871	2080	0.30101	3.4e-030	351728
1	M59 O59	2.4e-004	5.9e-007	-14.34	0.0	216	990	190	544	0.21818	1.8e-012	325546
1	M62 O62	3.8e-067	9.1e-070	-158.97	0.0	187	989	1012	3080	0.18908	2.0e-075	464854
1	M63 O63	9.7e-031	2.4e-033	-75.13	0.0	212	988	1020	3263	0.21457	5.7e-039	413627
1	M64 O64	2.5e-121	6.1e-124	-283.71	0.0	136	990	1012	3395	0.13737	1.9e-129	324558
1	M65 O65	1.2e-078	2.9e-081	-185.46	0.0	168	990	815	2435	0.16970	8.4e-087	340860
1	M66 O66	7.3e-174	1.8e-176	-404.68	0.0	141	991	1010	2802	0.14228	8.0e-182	220275
1	M68 O68	2.8e-008	6.9e-011	-23.40	0.0	141	987	784	4147	0.14286	1.5e-016	450602
1	M70 O70	1.2e-208	2.9e-211	-484.79	0.0	173	989	966	2007	0.17492	8.0e-217	357162
1	M71 O71	2.9e-006	6.9e-009	-18.79	0.0	174	988	505	2084	0.17611	1.7e-014	400316
1	M72 O72	5.6e-017	1.4e-019	-43.45	0.0	129	987	408	1879	0.13070	3.2e-025	417571
1	M76 O76	8.4e-038	2.0e-040	-91.39	0.0	188	984	822	2690	0.19106	4.0e-046	508676
1	M77 O77	4.3e-004	1.0e-006	-13.78	0.0	405	985	1770	3791	0.41117	2.0e-012	506760
1	M79 O79	6.2e-008	1.5e-010	-22.62	0.0	150	984	751	3713	0.15244	2.7e-016	547465
1	M85 O85	1.2e-031	3.0e-034	-77.19	0.0	186	990	748	2522	0.18788	8.7e-040	343824
1	M86 O86	2.1e-077	5.0e-080	-182.59	0.0	138	992	586	1846	0.13911	3.5e-085	145530
1	M87 O87	5.4e-002	1.3e-004	-8.95	0.0	408	992	1687	3662	0.41129	8.4e-010	155430
1	M89 O89	2.5e-004	6.0e-007	-14.33	0.0	368	990	422	865	0.37172	1.9e-012	319618
1	M91 O91	1.3e-050	3.0e-053	-120.92	0.0	186	990	1163	3952	0.18788	8.7e-059	347776
1	M92 O92	7.2e-051	1.8e-053	-121.48	0.0	133	991	886	3846	0.13421	6.4e-059	272745
1	M93 O93	1.6e-038	3.9e-041	-93.06	0.0	152	992	974	4078	0.15323	2.2e-046	174735
1	M94 O94	5.3e-050	1.3e-052	-119.48	0.0	221	989	1254	3696	0.22346	3.1e-058	412984
1	M96 O96	1.6e-019	3.9e-022	-49.31	0.0	147	991	220	711	0.14834	1.5e-027	253935
1	M97 O97	9.2e-125	2.2e-127	-291.63	0.0	130	990	615	1662	0.13131	6.8e-133	328016
1	M100 O100	1.1e-030	2.7e-033	-74.99	0.0	271	991	1130	2945	0.27346	1.0e-038	269775
1	M101 O101	1.4e-129	3.4e-132	-302.73	0.0	170	990	630	1354	0.17172	2.1e-137	159068
1	M102 O102	2.2e-041	5.3e-044	-99.64	0.0	248	988	1314	3631	0.25101	1.2e-049	439263
1	M103 O103	7.6e-023	1.8e-025	-56.95	0.0	146	988	695	3068	0.14777	4.3e-031	429896
1	M104 O104	5.9e-026	1.4e-028	-64.12	0.0	160	990	932	3938	0.16162	4.7e-034	304304
1	M105 O105	3.4e-112	8.3e-115	-262.69	0.0	170	990	959	2658	0.17172	3.1e-120	266760
1	M106 O106	2.4e-026	5.7e-029	-65.03	0.0	138	988	476	1952	0.13968	1.5e-034	388484
1	M111 O111	1.4e-024	3.3e-027	-60.98	0.0	140	986	692	3127	0.14199	5.9e-033	552516
1	M112 O112	1.7e-028	4.2e-031	-69.95	0.0	197	987	1121	3954	0.19959	9.6e-037	435812
1	M113 O113	5.5e-002	1.3e-004	-8.92	0.0	207	987	318	1099	0.20973	2.8e-010	475745
1	M114 O114	1.7e-103	4.1e-106	-242.66	0.0	171	989	1312	4148	0.17290	8.6e-112	477698
1	M116 O116	2.5e-040	6.1e-043	-97.20	0.0	160	988	983	3868	0.16194	1.5e-048	409683
1	M120 O120	1.1e-019	2.6e-022	-49.71	0.0	217	985	1204	4102	0.22030	4.1e-028	627792
1	M121 O121	1.9e-047	4.5e-050	-113.62	0.0	153	987	654	2302	0.15502	1.1e-055	400316
1	M124 O124	1.0e-008	2.5e-011	-24.42	0.0	133	985	622	3334	0.13503	4.7e-017	525948
1	M126 O126	6.5e-034	1.6e-036	-82.44	0.0	193	987	831	2726	0.19554	3.0e-042	522580
1	M127 O127	5.2e-028	1.3e-030	-68.85	0.0	267	987	1504	4186	0.27052	2.2e-036	562513
1	M128 O128	4.2e-064	1.0e-066	-151.94	0.0	177	987	1218	4145	0.17933	2.6e-072	390456
1	M130 O130	9.8e-037	2.4e-039	-88.93	0.0	144	986	721	2947	0.14604	4.2e-045	561372
1	M131 O131	4.8e-074	1.2e-076	-174.84	0.0	126	986	762	2931	0.12779	2.7e-082	434436
1	M133 O133	5.1e-059	1.2e-061	-140.24	0.0	187	983	1032	3246	0.19023	2.0e-067	607367
1	M137 O137	4.2e-030	1.0e-032	-73.67	0.0	192	984	531	1597	0.19512	2.2e-038	463995
1	M138 O138	4.8e-037	1.2e-039	-89.64	0.0	134	984	886	4077	0.13618	2.2e-045	546483
1	M140 O140	7.5e-017	1.8e-019	-43.15	0.0	222	982	631	1917	0.22607	4.3e-025	421890
1	M141 O141	2.4e-034	5.9e-037	-83.42	0.0	190	984	1057	3688	0.19309	9.9e-043	591655
1	M142 O142	2.4e-035	5.9e-038	-85.72	0.0	124	982	634	2896	0.12627	1.1e-043	554190
1	M143 O143	1.2e-084	2.8e-087	-199.28	0.0	208	984	654	1446	0.21138	6.8e-093	416859
1	M144 O144	2.5e-030	6.1e-033	-74.18	0.0	134	984	768	3552	0.13618	9.6e-039	635354
1	M146 O146	4.3e-007	1.0e-009	-20.68	0.0	261	983	694	2012	0.26551	2.1e-015	501311
1	M148 O148	3.5e-009	8.6e-012	-25.48	0.0	380	984	1662	3652	0.38618	1.5e-017	554830
1	M152 O152	1.2e-043	2.8e-046	-104.89	0.0	188	984	832	2647	0.19106	6.5e-052	428152
1	M156 O156	6.8e-030	1.7e-032	-73.18	0.0	178	982	922	3398	0.18126	3.1e-038	540470
1	M160 O160	1.2e-040	2.9e-043	-97.93	0.0	194	984	752	2300	0.19715	5.8e-049	507694
1	M161 O161	5.6e-042	1.4e-044	-101.00	0.0	176	982	854	2922	0.17923	2.4e-050	560560
1	M163 O163	3.4e-055	8.3e-058	-131.44	0.0	178	982	1138	3902	0.18126	1.4e-063	606130
1	M164 O164	2.4e-017	5.8e-020	-44.29	0.0	120	982	707	3932	0.12220	1.4e-025	425810
1	M166 O166	6.8e-044	1.6e-046	-105.42	0.0	260	992	1146	2942	0.26210	1.3e-051	126225
1	M170 O170	2.7e-163	6.6e-166	-380.33	0.0	164	992	1073	2773	0.16532	8.1e-171	81675
1	M171 O171	7.5e-015	1.8e-017	-38.54	0.0	158	992	888	4082	0.15927	1.1e-022	163350
1	M172 O172	5.6e-040	1.4e-042	-96.41	0.0	212	992	1191	3779	0.21371	9.6e-048	141570
1	M175 O175	2.4e-026	5.9e-029	-65.00	0.0	242	992	1290	3904	0.24395	3.4e-034	174240
1	M176 O176	5.7e-037	1.4e-039	-89.48	0.0	160	992	1030	4191	0.16129	9.1e-045	152460
1	M178 O178	2.5e-046	6.2e-049	-111.01	0.0	220	992	928	2619	0.22177	7.7e-054	80190
1	M179 O179	7.9e-013	1.9e-015	-33.88	0.0	148	992	821	4036	0.14919	1.3e-020	151470
1	M180 O180	7.6e-086	1.8e-088	-202.02	0.0	134	992	326	730	0.13508	1.8e-093	101475
1	M181 O181	2.5e-045	6.1e-048	-108.71	0.0	155	991	256	616	0.15641	2.4e-053	251955
1	M182 O182	1.1e-080	2.7e-083	-190.12	0.0	115	991	390	1147	0.11604	3.2e-088	85140
1	M183 O183	5.4e-014	1.3e-016	-36.57	0.0	177	991	846	3472	0.17861	4.7e-022	280170
1	M184 O184	1.4e-002	3.3e-005	-10.32	0.0	159	991	478	2274	0.16044	2.9e-010	115335
1	M185 O185	9.6e-048	2.3e-050	-114.28	0.0	231	991	1069	2957	0.23310	1.1e-055	211365
1	M186 O186	6.7e-035	1.6e-037	-84.70	0.0	217	991	1226	3909	0.21897	5.1e-043	321750
1	M188 O188	2.0e-024	4.8e-027	-60.60	0.0	191	991	573	1865	0.19273	2.7e-032	181665
1	M189 O189	3.9e-122	9.4e-125	-285.59	0.0	169	991	788	1953	0.17053	5.7e-130	163350
1	M190 O190	7.1e-046	1.7e-048	-109.99	0.0	217	991	1278	3923	0.21897	7.1e-054	241560
1	M192 O192	1.9e-037	4.6e-040	-90.57	0.0	155	991	816	3226	0.15641	2.3e-045	204930
1	M193 O193	1.8e-036	4.3e-039	-88.35	0.0	179	991	855	3004	0.18063	2.1e-044	205920
1	M194 O194	1.3e-023	3.1e-026	-58.72	0.0	259	991	1198	3405	0.26135	1.3e-031	245520
1	M195 O195	3.5e-078	8.4e-081	-184.38	0.0	255	991	1231	2890	0.25732	3.2e-086	264330
1	M196 O196	6.3e-036	1.5e-038	-87.08	0.0	149	991	966	4160	0.15035	5.7e-044	265815
1	M197 O197	6.8e-055	1.7e-057	-130.74	0.0	171	991	1025	3588	0.17255	6.2e-063	267795
1	M198 O198	7.9e-010	1.9e-012	-26.98	0.0	291	991	737	1915	0.29364	7.9e-018	244035
1	M199 O199	8.3e-030	2.0e-032	-72.99	0.0	243	991	744	1988	0.24521	1.4e-037	143055
1	M203 O203	3.2e-072	7.8e-075	-170.64	0.0	142	990	353	865	0.14343	2.8e-080	282074
1	M205 O205	2.7e-031	6.6e-034	-76.40	0.0	232	990	665	1785	0.23434	3.5e-039	187226
1	M206 O206	1.9e-003	4.6e-006	-12.30	0.0	316	990	1330	3573	0.31919	1.1e-011	417924
1	M208 O208	3.9e-055	9.5e-058	-131.29	0.0	180	990	1206	4184	0.18182	2.3e-063	421876
1	M210 O210	2.9e-017	7.0e-020	-44.11	0.0	180	990	886	3514	0.18182	2.1e-025	335426
1	M214 O214	1.9e-032	4.6e-035	-79.07	0.0	200	990	1116	3814	0.20202	1.3e-040	340860
1	M216 O216	7.3e-008	1.8e-010	-22.45	0.0	210	990	1056	3975	0.21212	4.7e-016	378404
1	M218 O218	1.2e-057	2.8e-060	-137.12	0.0	182	990	1014	3300	0.18384	9.3e-066	301340
1	M219 O219	1.2e-054	3.0e-057	-130.16	0.0	180	990	1206	4193	0.18182	9.5e-063	313196
1	M223 O223	4.2e-025	1.0e-027	-62.16	0.0	198	990	964	3365	0.20000	2.8e-033	361608
1	M224 O224	1.4e-059	3.3e-062	-141.57	0.0	149	989	1017	3950	0.15066	9.4e-068	348764
1	M226 O226	1.2e-023	2.9e-026	-58.79	0.0	217	989	1242	4182	0.21941	7.9e-032	369512
1	M227 O227	3.6e-003	8.8e-006	-11.64	0.0	325	989	456	1073	0.32861	2.3e-011	390754
1	M228 O228	3.3e-029	8.0e-032	-71.61	0.0	151	989	256	751	0.15268	2.3e-037	340366
1	M230 O230	2.9e-025	7.1e-028	-62.52	0.0	177	989	1065	4204	0.17897	1.9e-033	367536
1	M232 O232	9.6e-042	2.3e-044	-100.47	0.0	165	989	893	3311	0.16684	4.6e-050	501904
1	M236 O236	1.4e-045	3.4e-048	-109.29	0.0	191	989	1112	3722	0.19312	8.7e-054	392730
1	M238 O238	5.7e-009	1.4e-011	-25.00	0.0	137	989	688	3646	0.13852	2.9e-017	479674
1	M240 O240	2.2e-011	5.4e-014	-30.55	0.0	129	989	187	738	0.13043	2.1e-019	253916
1	M241 O241	2.3e-034	5.5e-037	-83.50	0.0	207	989	1130	3708	0.20930	1.3e-042	418912
1	M242 O242	1.5e-054	3.7e-057	-129.95	0.0	210	988	1344	4146	0.21255	9.9e-063	369257
1	M243 O243	2.6e-010	6.2e-013	-28.10	0.0	532	988	2444	4029	0.53846	1.6e-018	389963
1	M244 O244	3.2e-051	7.7e-054	-122.30	0.0	226	988	994	2704	0.22874	1.9e-059	403274
1	M245 O245	9.0e-002	2.2e-004	-8.43	0.0	156	988	269	1192	0.15789	6.2e-010	353481
1	M246 O246	4.5e-054	1.1e-056	-128.85	0.0	188	988	1017	3252	0.19028	1.9e-062	587163
1	M247 O247	1.7e-041	4.1e-044	-99.90	0.0	242	988	1128	3094	0.24494	9.6e-050	426938
1	M249 O249	3.9e-011	9.5e-014	-29.98	0.0	126	988	487	2562	0.12753	2.3e-019	404753
1	M250 O250	2.6e-055	6.4e-058	-131.70	0.0	252	988	1323	3426	0.25506	1.2e-063	532933
1	M251 O251	1.5e-044	3.5e-047	-106.96	0.0	144	988	974	4133	0.14575	7.9e-053	446165
1	M255 O255	3.6e-036	8.7e-039	-87.64	0.0	128	988	830	3964	0.12955	2.0e-044	434826
1	M258 O258	2.0e-002	4.9e-005	-9.92	0.0	62	988	229	2374	0.06275	1.7e-010	293335
1	M260 O260	7.2e-062	1.8e-064	-146.80	0.0	162	988	1044	3739	0.16397	3.7e-070	469829
1	M261 O261	3.3e-009	7.9e-012	-25.56	0.0	131	987	590	3171	0.13273	2.0e-017	405246
1	M262 O262	8.1e-066	2.0e-068	-155.90	0.0	215	987	1102	3036	0.21783	3.5e-074	552653
1	M265 O265	3.8e-005	9.2e-008	-16.20	0.0	169	987	425	1776	0.17123	2.0e-013	454053
1	M266 O266	4.8e-010	1.2e-012	-27.49	0.0	207	987	843	3055	0.20973	2.1e-018	540821
1	M268 O268	6.7e-048	1.6e-050	-114.64	0.0	187	987	1166	3978	0.18946	4.3e-056	384540
1	M271 O271	1.3e-014	3.3e-017	-37.96	0.0	241	987	650	1885	0.24417	6.4e-023	511241
1	M273 O273	2.0e-027	4.8e-030	-67.50	0.0	159	987	888	3683	0.16109	7.2e-036	672452
1	M276 O276	6.5e-071	1.6e-073	-167.64	0.0	147	987	962	3536	0.14894	2.6e-079	598502
1	M277 O277	4.2e-015	1.0e-017	-39.12	0.0	141	987	675	3260	0.14286	2.0e-023	513213
1	M278 O278	1.1e-045	2.7e-048	-109.54	0.0	165	987	1089	4154	0.16717	6.8e-054	392921
1	M285 O285	4.1e-051	9.8e-054	-122.05	0.0	173	987	950	3267	0.17528	2.2e-059	450109
1	M288 O288	4.8e-040	1.2e-042	-96.56	0.0	174	986	855	3003	0.17647	2.1e-048	544644
1	M293 O293	2.1e-002	5.1e-005	-9.88	0.0	158	986	313	1387	0.16024	1.4e-010	357684
1	M298 O298	8.1e-026	2.0e-028	-63.80	0.0	218	986	992	3151	0.22110	4.2e-034	470844
1	M299 O299	4.3e-013	1.0e-015	-34.50	0.0	182	986	975	3983	0.18458	2.3e-021	446736
1	M300 O300	2.5e-082	6.1e-085	-193.92	0.0	196	986	1314	3904	0.19878	1.5e-090	401964
1	M301 O301	1.2e-036	2.9e-039	-88.72	0.0	186	986	833	2783	0.18864	5.5e-045	532836
1	M302 O302	9.9e-074	2.4e-076	-174.11	0.0	172	986	1139	3770	0.17444	5.4e-082	446736
1	M303 O303	1.3e-021	3.0e-024	-54.15	0.0	214	986	1144	3878	0.21704	5.8e-030	522012
1	M306 O306	1.2e-028	2.9e-031	-70.33	0.0	104	986	677	3922	0.10548	5.2e-037	551040
1	M307 O307	8.2e-044	2.0e-046	-105.24	0.0	148	986	942	3865	0.15010	3.2e-052	621888
1	M308 O308	2.9e-031	7.1e-034	-76.33	0.0	148	986	812	3450	0.15010	1.5e-039	463956
1	M309 O309	2.9e-013	7.1e-016	-34.89	0.0	272	986	514	1291	0.27586	1.7e-021	411804
1	M310 O310	1.1e-032	2.7e-035	-79.62	0.0	146	986	904	3958	0.14807	4.4e-041	597288
1	M311 O311	3.5e-055	8.6e-058	-131.40	0.0	190	986	1144	3711	0.19270	1.9e-063	440340
1	M312 O312	6.8e-018	1.6e-020	-45.55	0.0	126	986	753	4045	0.12779	4.1e-026	401964
1	M318 O318	6.6e-027	1.6e-029	-66.30	0.0	142	986	702	3088	0.14402	2.6e-035	611064
1	M320 O320	2.1e-040	5.1e-043	-97.39	0.0	282	986	1466	3680	0.28600	1.2e-048	413280
1	M322 O322	4.9e-011	1.2e-013	-29.76	0.0	218	986	89	164	0.22110	3.5e-019	337020
1	M324 O324	1.0e-018	2.4e-021	-47.46	0.0	137	985	685	3302	0.13909	4.4e-027	557436
1	M327 O327	5.7e-003	1.4e-005	-11.19	0.0	305	985	1250	3450	0.30964	2.6e-011	525456
1	M328 O328	9.2e-003	2.2e-005	-10.71	0.0	97	985	526	4044	0.09848	5.0e-011	442800
1	M333 O333	4.2e-017	1.0e-019	-43.73	0.0	125	985	736	3989	0.12690	2.3e-025	448704
1	M334 O334	2.1e-032	5.1e-035	-78.95	0.0	161	985	848	3333	0.16345	9.5e-041	540708
1	M336 O336	6.4e-005	1.5e-007	-15.68	0.0	273	985	1357	4131	0.27716	2.5e-013	614016
1	M337 O337	3.6e-011	8.7e-014	-30.07	0.0	151	985	598	2746	0.15330	2.2e-019	402948
1	M341 O341	3.2e-057	7.7e-060	-136.12	0.0	210	984	1370	4187	0.21341	2.0e-065	391327
1	M345 O345	2.2e-048	5.5e-051	-115.73	0.0	120	984	812	3801	0.12195	9.0e-057	607367
1	M346 O346	8.0e-050	1.9e-052	-119.07	0.0	212	984	1231	3741	0.21545	3.3e-058	593128
1	M348 O348	1.4e-007	3.4e-010	-21.81	0.0	256	984	1169	3658	0.26016	6.5e-016	521442
1	M351 O351	2.8e-030	6.8e-033	-74.06	0.0	146	984	730	3074	0.14837	1.3e-038	544519
1	M352 O352	1.5e-054	3.7e-057	-129.94	0.0	154	984	974	3687	0.15650	8.7e-063	426679
1	M354 O354	4.2e-014	1.0e-016	-36.83	0.0	160	984	906	4104	0.16260	1.8e-022	565141
1	M357 O357	2.1e-028	5.0e-031	-69.76	0.0	130	984	780	3773	0.13211	7.6e-037	666287
1	M359 O359	4.5e-020	1.1e-022	-50.58	0.0	106	984	635	3805	0.10772	2.3e-028	463995
1	M360 O360	1.7e-039	4.2e-042	-95.27	0.0	260	984	1290	3417	0.26423	9.6e-048	442391
1	M361 O361	1.5e-038	3.5e-041	-93.14	0.0	130	984	796	3632	0.13211	7.6e-047	467923
1	M364 O364	1.2e-020	2.9e-023	-51.89	0.0	105	983	620	3706	0.10682	4.8e-029	604912
1	M367 O367	1.6e-052	3.9e-055	-125.29	0.0	135	983	742	2954	0.13733	8.2e-061	475779
1	M368 O368	2.3e-068	5.6e-071	-161.76	0.0	159	983	981	3399	0.16175	1.2e-076	456139
1	M370 O370	8.1e-060	2.0e-062	-142.09	0.0	147	983	1031	4042	0.14954	3.1e-068	640755
1	M372 O372	1.2e-010	2.8e-013	-28.90	0.0	123	983	584	3258	0.12513	5.2e-019	543537
1	M373 O373	5.0e-028	1.2e-030	-68.89	0.0	193	983	727	2389	0.19634	2.2e-036	554339
1	M376 O376	1.7e-057	4.2e-060	-136.73	0.0	143	983	928	3655	0.14547	7.3e-066	569560
1	M378 O378	7.5e-017	1.8e-019	-43.15	0.0	279	983	1472	4112	0.28383	3.5e-025	519969
1	M383 O383	4.1e-027	1.0e-029	-66.78	0.0	127	983	836	4240	0.12920	2.1e-035	468414
1	M387 O387	3.4e-033	8.3e-036	-80.78	0.0	178	982	690	2332	0.18126	1.7e-041	496370
1	M389 O389	2.7e-034	6.5e-037	-83.33	0.0	148	982	663	2614	0.15071	1.1e-042	564480
1	M391 O391	1.2e-040	2.8e-043	-97.97	0.0	180	982	1000	3506	0.18330	5.1e-049	552720
1	M393 O393	9.3e-035	2.2e-037	-84.39	0.0	198	982	1001	3309	0.20163	3.9e-043	568890
1	M394 O394	1.1e-026	2.6e-029	-65.81	0.0	144	982	812	3639	0.14664	5.6e-035	470890
1	M395 O395	1.7e-038	4.1e-041	-93.00	0.0	182	982	1124	4048	0.18534	9.0e-047	457170
1	M396 O396	1.6e-055	3.9e-058	-132.18	0.0	170	982	1151	4124	0.17312	6.8e-064	575750
1	M402 O402	1.2e-047	2.9e-050	-114.07	0.0	122	982	816	3780	0.12424	6.9e-056	417480
1	M406 O406	3.9e-028	9.4e-031	-69.14	0.0	166	982	940	3761	0.16904	2.1e-036	458640
1	M407 O407	5.2e-065	1.3e-067	-154.05	0.0	154	982	1036	3806	0.15682	2.9e-073	437570
1	M409 O409	2.5e-008	6.1e-011	-23.52	0.0	142	982	337	1505	0.14460	1.6e-016	379260
1	M410 O410	2.3e-053	5.7e-056	-127.21	0.0	220	982	1178	3373	0.22403	1.3e-061	444920
1	M413 O413	1.1e-003	2.7e-006	-12.83	0.0	288	982	487	1274	0.29328	6.1e-012	437570
