# Supplementary material for: Motif signatures in stretch enhancers are enriched for disease-associated genetic variants
Source: Epigenetics Chromatin. 2015 Jul 16;8:23. doi: 10.1186/s13072-015-0015-7 (PMC4502539; doi:10.1186/s13072-015-0015-7)
Supplement: Additional file 4: — De novo motif disocvery results. Zip archive of de novo motif discovery results. Discovered motifs are condensed in MEME Minimal Motif Format. TOMTOM output HTML files documenting the comparison of the discovered motifs to known motifs and CentriMo output text files detailing the enrichment of the discovered motifs in SE or TE DHS sequences are also included. File names indicate the type of sequences used for the motif discovery, including the method of footprinting. Can be downloaded at http://fusion.nhgri.nih.gov/files/se-motifs/AdditionalFile4.zip. [file 13072_2015_15_MOESM4_ESM.zip › AdditionalFile4/HepG2.TE.vs.HepG2_StretchEnhancersDHS.meme.CentriMo.txt]

# WARNING: this file is not sorted!
# db	id alt	E-value	adj_p-value	log_adj_p-value	bin_location	bin_width	total_width	sites_in_bin	total_sites	p_success	p-value	mult_tests
1	M1 O1	7.4e-008	2.3e-010	-22.21	0.0	100	988	34	71	0.10121	6.9e-016	328338
1	M2 O2	2.5e-005	7.5e-008	-16.40	0.0	113	987	36	83	0.11449	2.1e-013	357918
1	M3 O3	7.6e-052	2.3e-054	-123.50	0.0	158	986	1022	3883	0.16024	5.2e-060	444276
1	M6 O6	3.2e-014	9.8e-017	-36.86	0.0	158	988	266	928	0.15992	3.1e-022	312562
1	M7 O7	1.0e-017	3.2e-020	-44.90	0.0	145	989	512	2228	0.14661	1.1e-025	279604
1	M10 O10	3.0e-007	9.2e-010	-20.81	0.0	217	987	36	47	0.21986	2.6e-015	357918
1	M13 O13	4.5e-023	1.4e-025	-57.24	0.0	153	989	342	1191	0.15470	4.3e-031	317148
1	M14 O14	2.6e-147	8.1e-150	-343.30	0.0	138	988	896	2577	0.13968	2.0e-155	398344
1	M15 O15	7.4e-022	2.3e-024	-54.45	0.0	162	988	504	1885	0.16397	6.4e-030	352002
1	M16 O16	4.0e-012	1.2e-014	-32.04	0.0	190	988	463	1614	0.19231	3.6e-020	340663
1	M20 O20	1.1e-051	3.3e-054	-123.14	0.0	198	986	962	2919	0.20081	6.8e-060	489048
1	M22 O22	1.9e-006	5.8e-009	-18.97	0.0	147	989	285	1238	0.14863	2.2e-014	263796
1	M23 O23	4.0e-009	1.2e-011	-25.12	0.0	264	990	556	1526	0.26667	5.2e-017	239096
1	M24 O24	1.7e-005	5.1e-008	-16.79	0.0	109	989	28	54	0.11021	1.5e-013	331474
1	M27 O27	1.2e-085	3.6e-088	-201.35	0.0	155	991	382	834	0.15641	1.4e-093	253935
1	M28 O28	4.4e-018	1.3e-020	-45.76	0.0	195	989	932	3429	0.19717	3.5e-026	386308
1	M29 O29	2.4e-013	7.3e-016	-34.85	0.0	218	986	97	176	0.22110	2.1e-021	345384
1	M33 O33	1.4e-044	4.4e-047	-106.74	0.0	180	990	760	2461	0.18182	1.4e-052	313196
1	M34 O34	1.2e-030	3.7e-033	-74.67	0.0	180	990	810	2886	0.18182	1.0e-038	369018
1	M35 O35	1.8e-017	5.6e-020	-44.32	0.0	152	986	581	2477	0.15416	1.0e-025	561372
1	M37 O37	4.8e-009	1.5e-011	-24.95	0.0	414	988	616	1136	0.41903	4.4e-017	327845
1	M38 O38	1.0e-004	3.1e-007	-14.99	0.0	93	989	31	78	0.09403	9.0e-013	342836
1	M41 O41	2.7e-031	8.3e-034	-76.17	0.0	216	988	1289	4222	0.21862	2.4e-039	342635
1	M42 O42	5.0e-052	1.5e-054	-123.91	0.0	245	987	1443	3950	0.24823	3.7e-060	418064
1	M43 O43	1.4e-018	4.2e-021	-46.93	0.0	153	987	609	2583	0.15502	7.3e-027	568429
1	M45 O45	3.6e-010	1.1e-012	-27.53	0.0	108	986	600	3861	0.10953	2.4e-018	457068
1	M47 O47	1.6e-005	5.0e-008	-16.82	0.0	165	991	564	2547	0.16650	4.7e-013	104940
1	M50 O50	1.4e-026	4.3e-029	-65.31	0.0	154	990	825	3516	0.15556	1.4e-034	311220
1	M51 O51	5.5e-092	1.7e-094	-215.93	0.0	146	990	849	2768	0.14747	5.6e-100	296894
1	M54 O54	2.0e-014	6.1e-017	-37.33	0.0	198	990	642	2250	0.20000	2.8e-022	222794
1	M55 O55	6.9e-028	2.1e-030	-68.33	0.0	167	989	819	3192	0.16886	5.4e-036	392730
1	M56 O56	5.5e-026	1.7e-028	-63.95	0.0	159	989	827	3425	0.16077	4.4e-034	382850
1	M59 O59	1.5e-035	4.5e-038	-85.99	0.0	157	989	376	1167	0.15875	1.7e-043	258856
1	M62 O62	1.1e-006	3.4e-009	-19.50	0.0	158	988	299	1219	0.15992	1.2e-014	287912
1	M63 O63	1.8e-028	5.4e-031	-69.70	0.0	156	988	850	3543	0.15789	1.0e-036	514199
1	M67 O67	1.2e-029	3.7e-032	-72.39	0.0	258	986	1358	3815	0.26166	9.2e-038	397536
1	M72 O72	9.5e-012	2.9e-014	-31.17	0.0	116	986	380	2024	0.11765	6.5e-020	449196
1	M80 O80	9.2e-018	2.8e-020	-45.02	0.0	173	989	730	2887	0.17492	6.1e-026	460902
1	M81 O81	5.6e-002	1.7e-004	-8.67	0.0	139	991	47	136	0.14026	1.4e-009	121275
1	M82 O82	5.0e-027	1.5e-029	-66.34	0.0	148	992	905	4086	0.14919	9.3e-035	165330
1	M83 O83	6.1e-030	1.9e-032	-73.06	0.0	238	992	1118	3303	0.23992	1.5e-037	127710
1	M84 O84	1.5e-040	4.6e-043	-97.48	0.0	211	991	893	2665	0.21292	3.0e-048	152955
1	M85 O85	3.8e-014	1.2e-016	-36.68	0.0	210	990	824	2857	0.21212	3.9e-022	300352
1	M88 O88	1.3e-024	4.0e-027	-60.78	0.0	195	989	755	2554	0.19717	1.1e-032	373464
1	M90 O90	5.4e-013	1.7e-015	-34.04	0.0	156	990	861	4032	0.15758	4.8e-021	340860
1	M93 O93	3.2e-016	9.9e-019	-41.46	0.0	289	991	1166	3101	0.29162	4.0e-024	247500
1	M96 O96	7.1e-025	2.2e-027	-61.39	0.0	174	990	1032	4134	0.17576	6.9e-033	315666
1	M97 O97	1.1e-010	3.4e-013	-28.71	0.0	159	989	192	639	0.16077	9.7e-019	348270
1	M100 O100	3.0e-016	9.1e-019	-41.54	0.0	281	989	1095	2955	0.28413	2.3e-024	401128
1	M111 O111	1.3e-014	4.0e-017	-37.75	0.0	165	987	755	3221	0.16717	9.8e-023	411162
1	M113 O113	3.8e-008	1.1e-010	-22.89	0.0	153	987	496	2255	0.15502	3.0e-016	384047
1	M115 O115	5.7e-024	1.7e-026	-59.32	0.0	135	985	662	3079	0.13706	3.5e-032	501348
1	M117 O117	1.0e-006	3.1e-009	-19.58	0.0	116	986	485	2922	0.11765	6.5e-015	481176
1	M118 O118	2.5e-002	7.5e-005	-9.50	0.0	245	985	518	1629	0.24873	1.5e-010	490032
1	M121 O121	6.9e-027	2.1e-029	-66.03	0.0	152	986	837	3597	0.15416	4.5e-035	467400
1	M123 O123	6.4e-028	2.0e-030	-68.40	0.0	223	985	1074	3351	0.22640	4.6e-036	422628
1	M126 O126	3.7e-005	1.1e-007	-15.99	0.0	147	985	208	851	0.14924	2.5e-013	449196
1	M128 O128	1.4e-057	4.4e-060	-136.68	0.0	231	985	1418	3999	0.23452	1.1e-065	382776
1	M131 O131	3.1e-033	9.6e-036	-80.63	0.0	199	983	930	3041	0.20244	2.2e-041	443864
1	M132 O132	6.2e-013	1.9e-015	-33.90	0.0	103	985	50	109	0.10457	5.5e-021	345384
1	M134 O134	1.4e-010	4.3e-013	-28.47	0.0	278	984	736	1966	0.28252	1.0e-018	410476
1	M136 O136	1.5e-014	4.6e-017	-37.63	0.0	183	983	738	2832	0.18616	1.0e-022	442391
1	M144 O144	5.8e-040	1.8e-042	-96.13	0.0	265	983	1406	3708	0.26958	4.9e-048	364813
1	M151 O151	6.7e-032	2.1e-034	-77.57	0.0	296	992	1435	3571	0.29839	1.1e-039	186615
1	M152 O152	1.1e-015	3.3e-018	-40.26	0.0	326	992	1643	4081	0.32863	2.3e-023	143550
1	M154 O154	2.0e-038	6.2e-041	-92.57	0.0	168	992	823	3013	0.16935	4.7e-046	133155
1	M155 O155	2.8e-027	8.7e-030	-66.92	0.0	174	992	666	2415	0.17540	2.3e-034	37620
1	M156 O156	1.8e-043	5.5e-046	-104.22	0.0	236	992	1101	3069	0.23790	5.9e-051	93060
1	M157 O157	5.0e-003	1.5e-005	-11.09	0.0	352	992	330	699	0.35484	1.0e-010	150975
1	M158 O158	1.5e-045	4.7e-048	-108.98	0.0	218	992	1150	3449	0.21976	3.2e-053	144540
1	M161 O161	4.8e-015	1.5e-017	-38.76	0.0	172	992	458	1710	0.17339	1.5e-022	96525
1	M164 O164	1.8e-103	5.6e-106	-242.35	0.0	154	992	392	789	0.15524	1.6e-110	35145
1	M167 O167	2.2e-029	6.8e-032	-71.76	0.0	182	992	1085	4112	0.18347	4.0e-037	171270
1	M168 O168	4.2e-037	1.3e-039	-89.54	0.0	180	992	757	2574	0.18145	3.1e-044	41580
1	M170 O170	2.8e-022	8.6e-025	-55.41	0.0	139	991	482	2062	0.14026	4.7e-030	183645
1	M171 O171	5.8e-024	1.8e-026	-59.29	0.0	197	991	1007	3596	0.19879	8.0e-032	222255
1	M173 O173	1.5e-024	4.5e-027	-60.67	0.0	209	991	860	2810	0.21090	2.9e-032	153450
1	M178 O178	3.8e-151	1.2e-153	-352.15	0.0	133	991	817	2291	0.13421	4.9e-159	234630
1	M179 O179	4.4e-037	1.3e-039	-89.50	0.0	185	991	948	3296	0.18668	5.2e-045	258390
1	M181 O181	9.8e-007	3.0e-009	-19.63	0.0	147	991	219	892	0.14834	2.0e-014	148005
1	M183 O183	1.2e-124	3.7e-127	-291.11	0.0	181	991	864	2089	0.18264	2.4e-132	154935
1	M184 O184	1.7e-014	5.3e-017	-37.48	0.0	141	991	135	404	0.14228	2.1e-022	252945
1	M185 O185	1.0e-034	3.1e-037	-84.06	0.0	189	991	1018	3570	0.19072	1.5e-042	203445
1	M186 O186	6.4e-005	2.0e-007	-15.44	0.0	149	991	813	4276	0.15035	9.9e-013	198000
1	M187 O187	2.1e-024	6.6e-027	-60.29	0.0	163	991	588	2243	0.16448	8.9e-032	73755
1	M188 O188	1.3e-100	3.8e-103	-235.82	0.0	134	990	502	1323	0.13535	2.1e-108	185744
1	M189 O189	4.1e-011	1.2e-013	-29.71	0.0	162	990	454	1861	0.16364	4.9e-019	254904
1	M190 O190	7.8e-126	2.4e-128	-293.86	0.0	134	990	941	3056	0.13535	7.6e-134	314678
1	M194 O194	1.1e-044	3.4e-047	-107.01	0.0	176	990	903	3123	0.17778	1.1e-052	314678
1	M195 O195	9.8e-036	3.0e-038	-86.40	0.0	174	990	1055	4001	0.17576	1.1e-043	278122
1	M196 O196	3.1e-055	9.5e-058	-131.29	0.0	174	990	818	2640	0.17576	3.8e-063	251940
1	M199 O199	1.2e-026	3.8e-029	-65.45	0.0	230	990	887	2629	0.23232	1.5e-034	253422
1	M200 O200	8.9e-009	2.7e-011	-24.33	0.0	244	990	1101	3577	0.24646	6.5e-017	420394
1	M201 O201	2.1e-014	6.4e-017	-37.29	0.0	178	990	781	3134	0.17980	2.1e-022	310232
1	M202 O202	1.7e-011	5.3e-014	-30.57	0.0	194	990	390	1297	0.19596	2.1e-019	255892
1	M203 O203	4.1e-017	1.3e-019	-43.52	0.0	174	990	552	2067	0.17576	4.2e-025	297882
1	M205 O205	8.6e-022	2.6e-024	-54.29	0.0	116	990	504	2597	0.11717	8.1e-030	328016
1	M206 O206	4.5e-037	1.4e-039	-89.49	0.0	232	990	1195	3523	0.23434	4.4e-045	309244
1	M207 O207	6.0e-013	1.8e-015	-33.93	0.0	146	990	654	3118	0.14747	6.0e-021	305292
1	M208 O208	2.2e-041	6.6e-044	-99.43	0.0	248	990	1131	3045	0.25051	2.1e-049	311714
1	M209 O209	4.5e-005	1.4e-007	-15.79	0.0	161	989	593	2756	0.16279	4.2e-013	334932
1	M213 O213	2.0e-047	6.2e-050	-113.31	0.0	231	989	1172	3303	0.23357	1.6e-055	395200
1	M215 O215	1.7e-052	5.1e-055	-125.02	0.0	181	989	1014	3387	0.18301	1.3e-060	383344
1	M217 O217	6.1e-027	1.9e-029	-66.15	0.0	231	989	820	2375	0.23357	5.0e-035	371488
1	M219 O219	1.3e-027	4.0e-030	-67.68	0.0	234	988	941	2750	0.23684	8.4e-036	483140
1	M224 O224	2.7e-016	8.1e-019	-41.65	0.0	142	988	813	4008	0.14372	2.1e-024	385033
1	M226 O226	1.4e-017	4.3e-020	-44.60	0.0	216	988	819	2683	0.21862	9.9e-026	430882
1	M227 O227	2.4e-008	7.2e-011	-23.35	0.0	240	988	634	1948	0.24291	1.5e-016	479196
1	M228 O228	3.9e-003	1.2e-005	-11.34	0.0	154	988	429	2031	0.15587	2.9e-011	414120
1	M229 O229	7.2e-028	2.2e-030	-68.29	0.0	174	988	569	1953	0.17611	6.0e-036	362355
1	M230 O230	2.9e-018	8.9e-021	-46.17	0.0	211	987	1031	3562	0.21378	1.7e-026	532933
1	M232 O232	8.9e-043	2.7e-045	-102.62	0.0	235	987	1044	2877	0.23810	5.3e-051	511241
1	M234 O234	9.2e-045	2.8e-047	-107.18	0.0	265	987	1330	3422	0.26849	6.2e-053	457504
1	M237 O237	3.8e-002	1.1e-004	-9.07	0.0	129	987	58	196	0.13070	1.5e-009	75922
1	M239 O239	1.6e-009	4.9e-012	-26.04	0.0	215	987	414	1297	0.21783	1.5e-017	325873
1	M240 O240	2.4e-004	7.5e-007	-14.11	0.0	453	987	776	1407	0.45897	1.8e-012	416585
1	M244 O244	1.2e-010	3.7e-013	-28.63	0.0	261	987	333	821	0.26444	1.5e-018	252416
1	M246 O246	5.7e-084	1.8e-086	-197.46	0.0	199	987	1221	3489	0.20162	4.3e-092	408204
1	M248 O248	5.2e-011	1.6e-013	-29.48	0.0	164	986	791	3524	0.16633	3.8e-019	420168
1	M251 O251	2.5e-020	7.7e-023	-50.92	0.0	200	986	726	2445	0.20284	1.7e-028	445260
1	M252 O252	3.3e-048	1.0e-050	-115.13	0.0	220	986	1253	3728	0.22312	2.4e-056	415740
1	M255 O255	5.0e-005	1.5e-007	-15.70	0.0	202	986	270	881	0.20487	5.9e-013	258792
1	M256 O256	1.3e-051	3.9e-054	-122.97	0.0	192	986	1039	3310	0.19473	9.0e-060	437880
1	M257 O257	4.5e-009	1.4e-011	-25.02	0.0	142	986	507	2454	0.14402	3.1e-017	443292
1	M259 O259	5.2e-028	1.6e-030	-68.61	0.0	178	986	1086	4197	0.18053	2.8e-036	574656
1	M260 O260	8.5e-002	2.6e-004	-8.26	0.0	630	986	1986	2868	0.63895	7.8e-010	333576
1	M261 O261	2.1e-014	6.4e-017	-37.28	0.0	230	986	706	2171	0.23327	1.5e-022	424104
1	M263 O263	3.7e-052	1.1e-054	-124.21	0.0	180	986	1120	3852	0.18256	2.7e-060	421644
1	M264 O264	5.5e-020	1.7e-022	-50.13	0.0	162	986	405	1452	0.16430	4.6e-028	364080
1	M267 O267	4.8e-024	1.5e-026	-59.49	0.0	173	985	929	3667	0.17563	3.4e-032	428040
1	M268 O268	1.6e-040	5.0e-043	-97.39	0.0	161	985	925	3553	0.16345	1.1e-048	466416
1	M270 O270	4.7e-020	1.4e-022	-50.30	0.0	195	985	888	3186	0.19797	3.3e-028	433944
1	M271 O271	1.7e-006	5.1e-009	-19.09	0.0	155	985	329	1393	0.15736	1.4e-014	355224
1	M274 O274	3.4e-014	1.0e-016	-36.82	0.0	151	985	839	3976	0.15330	2.4e-022	419184
1	M277 O277	1.8e-041	5.4e-044	-99.63	0.0	201	985	999	3160	0.20406	1.1e-049	490524
1	M279 O279	1.6e-003	4.8e-006	-12.24	0.0	187	985	392	1505	0.18985	1.2e-011	399012
1	M282 O282	2.9e-033	8.9e-036	-80.71	0.0	235	985	978	2774	0.23858	2.0e-041	439356
1	M284 O284	9.1e-005	2.8e-007	-15.09	0.0	164	984	203	752	0.16667	7.6e-013	366286
1	M287 O287	1.5e-039	4.4e-042	-95.22	0.0	180	984	638	2010	0.18293	1.0e-047	426188
1	M288 O288	2.5e-019	7.5e-022	-48.64	0.0	288	984	1066	2738	0.29268	1.6e-027	461049
1	M292 O292	1.5e-022	4.6e-025	-56.03	0.0	136	984	637	2950	0.13821	1.0e-030	443373
1	M293 O293	2.1e-009	6.4e-012	-25.78	0.0	180	984	646	2581	0.18293	1.5e-017	433553
1	M297 O297	4.2e-002	1.3e-004	-8.95	0.0	203	983	202	655	0.20651	5.7e-010	228315
1	M300 O300	5.1e-005	1.6e-007	-15.67	0.0	151	983	91	281	0.15361	9.1e-013	170868
1	M301 O301	6.1e-054	1.9e-056	-128.32	0.0	171	983	1054	3704	0.17396	4.5e-062	415877
1	M302 O302	1.3e-005	3.9e-008	-17.06	0.0	345	983	662	1492	0.35097	1.1e-013	341736
1	M304 O304	6.3e-003	1.9e-005	-10.86	0.0	375	983	987	2195	0.38149	4.2e-011	452702
1	M305 O305	2.7e-014	8.1e-017	-37.05	0.0	129	983	765	4143	0.13123	2.1e-022	392800
1	M306 O306	2.0e-049	6.1e-052	-117.92	0.0	167	983	1020	3705	0.16989	1.4e-057	428643
1	M308 O308	2.0e-010	6.1e-013	-28.13	0.0	98	982	462	3081	0.09980	1.4e-018	446880
1	M309 O309	3.8e-029	1.2e-031	-71.23	0.0	188	982	781	2654	0.19145	2.6e-037	444430
1	M310 O310	1.2e-057	3.7e-060	-136.84	0.0	200	982	1235	3842	0.20367	8.4e-066	441000
1	M312 O312	6.7e-018	2.1e-020	-45.33	0.0	254	982	1368	4116	0.25866	4.5e-026	453250
1	M313 O313	8.1e-006	2.5e-008	-17.52	0.0	170	982	403	1638	0.17312	6.2e-014	397390
1	M318 O318	3.6e-035	1.1e-037	-85.10	0.0	220	982	1216	3782	0.22403	2.4e-043	460600
1	M320 O320	5.7e-011	1.8e-013	-29.37	0.0	304	982	568	1336	0.30957	5.0e-019	350350
1	M328 O328	7.6e-021	2.3e-023	-52.12	0.0	174	982	215	578	0.17719	1.2e-028	196980
