# Supplementary material for: Motif signatures in stretch enhancers are enriched for disease-associated genetic variants
Source: Epigenetics Chromatin. 2015 Jul 16;8:23. doi: 10.1186/s13072-015-0015-7 (PMC4502539; doi:10.1186/s13072-015-0015-7)
Supplement: Additional file 4: — De novo motif disocvery results. Zip archive of de novo motif discovery results. Discovered motifs are condensed in MEME Minimal Motif Format. TOMTOM output HTML files documenting the comparison of the discovered motifs to known motifs and CentriMo output text files detailing the enrichment of the discovered motifs in SE or TE DHS sequences are also included. File names indicate the type of sequences used for the motif discovery, including the method of footprinting. Can be downloaded at http://fusion.nhgri.nih.gov/files/se-motifs/AdditionalFile4.zip. [file 13072_2015_15_MOESM4_ESM.zip › AdditionalFile4/Islets.SE.vs.Islets_Footprints_ConcatenatedEnhancers_SingleHitWellington.meme.CentriMo.txt]

# WARNING: this file is not sorted!
# db	id alt	E-value	adj_p-value	log_adj_p-value	bin_location	bin_width	total_width	sites_in_bin	total_sites	p_success	p-value	mult_tests
1	M1 O1	1.9e-2470	5.5e-2473	-5692.58	0.0	131	989	6119	10721	0.13246	1.9e-2478	292942
1	M2 O2	9.1e-2580	2.6e-2582	-5944.32	0.0	130	988	6348	11119	0.13158	1.0e-2587	260304
1	M3 O3	6.5e-056	1.9e-058	-132.92	0.0	220	984	4545	16218	0.22358	4.8e-064	386417
1	M4 O4	1.4e-2420	4.0e-2423	-5577.77	0.0	147	987	6466	11005	0.14894	1.2e-2428	337212
1	M5 O5	1.5e-535	4.2e-538	-1237.35	0.0	91	989	1234	2656	0.09201	1.3e-543	315172
1	M6 O6	1.3e-083	3.8e-086	-196.69	0.0	146	988	1910	8211	0.14777	9.9e-092	383554
1	M7 O7	2.9e-2397	8.2e-2400	-5524.10	0.0	147	989	6105	10060	0.14863	2.6e-2405	313690
1	M8 O8	7.9e-465	2.3e-467	-1074.48	0.0	102	988	1466	3712	0.10324	6.1e-473	375666
1	M10 O10	2.3e-579	6.7e-582	-1338.21	0.0	94	988	1222	2373	0.09514	1.7e-587	388484
1	M11 O11	4.8e-195	1.4e-197	-453.29	0.0	87	989	955	3695	0.08797	3.7e-203	370006
1	M12 O12	2.1e-637	6.0e-640	-1471.86	0.0	99	987	1185	1973	0.10030	1.4e-645	424966
1	M13 O13	1.3e-012	3.8e-015	-33.20	0.0	78	986	63	210	0.07911	8.2e-021	469860
1	M14 O14	1.8e-638	5.1e-641	-1474.33	0.0	99	989	1233	2131	0.10010	1.4e-646	358644
1	M15 O15	3.8e-635	1.1e-637	-1466.66	0.0	99	987	1183	1973	0.10030	2.6e-643	424473
1	M16 O16	2.1e-659	6.1e-662	-1522.50	0.0	100	986	1617	3412	0.10142	1.3e-667	455100
1	M17 O17	1.6e-570	4.6e-573	-1317.86	0.0	101	989	1538	3488	0.10212	1.3e-578	340366
1	M18 O18	7.2e-501	2.1e-503	-1157.48	0.0	102	988	1484	3585	0.10324	5.5e-509	376652
1	M19 O19	2.9e-1402	8.2e-1405	-3233.02	0.0	137	987	3972	7408	0.13880	1.6e-1410	520115
1	M20 O20	6.5e-349	1.9e-351	-807.58	0.0	93	989	1129	3141	0.09403	5.1e-357	364572
1	M21 O21	1.8e-1961	5.1e-1964	-4520.64	0.0	138	990	4132	6174	0.13939	2.1e-1969	243048
1	M22 O22	4.3e-2446	1.2e-2448	-5636.53	0.0	147	989	6297	10457	0.14863	3.4e-2454	362596
1	M23 O23	6.7e-1837	1.9e-1839	-4233.80	0.0	133	989	3874	5931	0.13448	4.8e-1845	400140
1	M24 O24	4.5e-704	1.3e-706	-1625.37	0.0	124	990	1852	3526	0.12525	1.1e-711	119054
1	M25 O25	3.9e-007	1.1e-009	-20.60	0.0	170	990	72	169	0.17172	9.3e-015	121524
1	M26 O26	1.9e-027	5.4e-030	-67.40	0.0	179	987	1045	4009	0.18136	1.1e-035	498423
1	M27 O27	4.0e-2182	1.1e-2184	-5028.71	0.0	147	989	5112	7932	0.14863	2.9e-2190	400140
1	M28 O28	3.6e-643	1.0e-645	-1485.12	0.0	95	987	1101	1744	0.09625	2.3e-651	454053
1	M29 O29	1.8e-702	5.1e-705	-1621.70	0.0	105	985	1364	2269	0.10660	1.0e-710	500856
1	M30 O30	5.8e-454	1.7e-456	-1049.46	0.0	101	989	1303	3098	0.10212	5.0e-462	332462
1	M31 O31	2.4e-067	6.9e-070	-159.25	0.0	162	988	2845	12504	0.16397	1.7e-075	393907
1	M32 O32	1.3e-1174	3.7e-1177	-2708.85	0.0	123	991	2622	4430	0.12412	7.7e-1182	47520
1	M33 O33	7.2e-1849	2.1e-1851	-4261.35	0.0	139	989	4272	6810	0.14055	5.3e-1857	394706
1	M34 O34	1.2e-531	3.5e-534	-1228.32	0.0	94	986	836	1226	0.09533	1.3e-539	277980
1	M35 O35	1.4e-123	4.0e-126	-288.73	0.0	126	986	674	1968	0.12779	8.3e-132	485604
1	M36 O36	3.7e-246	1.1e-248	-570.98	0.0	82	984	380	590	0.08333	5.0e-254	210148
1	M37 O37	1.5e-147	4.2e-150	-343.95	0.0	93	983	254	398	0.09461	2.7e-155	153192
1	M38 O38	1.4e-134	4.1e-137	-314.04	0.0	168	990	1180	3348	0.16970	1.2e-142	344812
1	M39 O39	5.8e-007	1.7e-009	-20.21	0.0	212	988	4238	17742	0.21457	3.7e-015	450602
1	M40 O40	1.0e-153	2.9e-156	-358.13	0.0	80	988	519	1672	0.08097	1.2e-161	249458
1	M41 O41	6.5e-072	1.9e-074	-169.77	0.0	198	986	1659	5343	0.20081	4.2e-080	445752
1	M42 O42	1.3e-047	3.6e-050	-113.85	0.0	281	985	3958	11191	0.28528	9.3e-056	388680
1	M43 O43	4.7e-1789	1.4e-1791	-4123.62	0.0	134	990	3806	5840	0.13535	5.5e-1797	247000
1	M44 O44	6.0e-187	1.7e-189	-434.64	0.0	74	990	740	2881	0.07475	5.6e-195	307762
1	M45 O45	8.2e-089	2.4e-091	-208.68	0.0	149	989	742	2277	0.15066	5.9e-097	397670
1	M46 O46	2.1e-527	6.2e-530	-1218.55	0.0	92	990	1422	3478	0.09293	3.8e-535	163020
1	M47 O47	3.0e-372	8.6e-375	-861.32	0.0	93	989	674	1140	0.09403	2.0e-379	41990
1	M48 O48	5.7e-598	1.7e-600	-1381.05	0.0	110	986	1204	2002	0.11156	4.3e-606	387204
1	M49 O49	4.5e-642	1.3e-644	-1482.60	0.0	95	987	1098	1736	0.09625	2.9e-650	439756
1	M50 O50	1.1e-626	3.3e-629	-1447.14	0.0	99	985	1241	2186	0.10051	7.1e-635	458544
1	M51 O51	7.8e-108	2.2e-110	-252.48	0.0	112	990	583	1887	0.11313	1.4e-115	158574
1	M53 O53	7.0e-511	2.0e-513	-1180.52	0.0	90	990	1303	3093	0.09091	7.1e-519	285038
1	M54 O54	4.5e-026	1.3e-028	-64.22	0.0	190	990	2231	9168	0.19192	4.5e-034	287508
1	M55 O55	6.1e-057	1.8e-059	-135.28	0.0	131	989	585	2162	0.13246	6.4e-065	276640
1	M56 O56	5.2e-445	1.5e-447	-1028.86	0.0	98	988	947	1790	0.09919	3.7e-453	403767
1	M57 O57	1.2e-640	3.4e-643	-1479.34	0.0	96	988	1229	2154	0.09717	8.7e-649	390949
1	M58 O58	2.0e-077	5.7e-080	-182.47	0.0	126	986	348	898	0.12779	2.1e-085	268632
1	M59 O59	1.2e-081	3.4e-084	-192.21	0.0	146	990	1259	4882	0.14747	1.0e-089	321594
1	M62 O62	4.4e-015	1.3e-017	-38.91	0.0	177	989	2768	12997	0.17897	2.7e-023	469794
1	M63 O63	2.1e-155	5.9e-158	-362.03	0.0	63	989	972	5815	0.06370	1.6e-163	378404
1	M66 O66	3.8e-617	1.1e-619	-1425.22	0.0	97	989	1353	2659	0.09808	3.5e-625	306774
1	M67 O67	1.4e-013	4.1e-016	-35.42	0.0	200	988	184	464	0.20243	9.3e-022	442714
1	M68 O68	1.9e-325	5.3e-328	-753.58	0.0	93	989	1001	2677	0.09403	1.4e-333	367042
1	M69 O69	8.5e-460	2.4e-462	-1062.90	0.0	75	987	868	1787	0.07599	7.7e-468	318971
1	M73 O73	2.3e-1580	6.5e-1583	-3643.12	0.0	132	990	3379	5256	0.13333	3.1e-1588	209456
1	M74 O74	5.5e-1356	1.6e-1358	-3126.46	0.0	143	991	3011	4575	0.14430	2.7e-1363	58410
1	M75 O75	1.3e-042	3.8e-045	-102.27	0.0	182	990	4770	21244	0.18384	1.3e-050	295906
1	M78 O78	2.7e-088	7.9e-091	-207.47	0.0	136	990	950	3504	0.13737	4.1e-096	192660
1	M79 O79	1.0e-578	2.9e-581	-1336.74	0.0	138	990	1736	3349	0.13939	3.3e-586	86944
1	M81 O81	1.0e-494	2.9e-497	-1143.30	0.0	95	989	1255	2840	0.09606	1.2e-502	242060
1	M84 O84	4.5e-369	1.3e-371	-854.00	0.0	127	985	1244	2749	0.12893	3.1e-377	421644
1	M85 O85	1.8e-539	5.0e-542	-1246.38	0.0	99	985	1356	2935	0.10051	7.2e-548	700608
1	M86 O86	3.4e-119	9.7e-122	-278.64	0.0	134	984	502	1199	0.13618	3.2e-127	304420
1	M91 O91	6.0e-006	1.7e-008	-17.88	0.0	131	991	54	141	0.13219	7.9e-014	217800
1	M93 O93	2.2e-1635	6.4e-1638	-3769.77	0.0	139	991	4382	7799	0.14026	5.2e-1643	123255
1	M95 O95	5.6e-023	1.6e-025	-57.09	0.0	183	989	4351	20012	0.18504	3.7e-031	432744
1	M99 O99	4.5e-050	1.3e-052	-119.47	0.0	292	992	7950	23178	0.29435	6.3e-058	205920
1	M100 O100	1.4e-004	4.0e-007	-14.74	0.0	151	989	575	2842	0.15268	8.5e-013	465842
1	M102 O102	2.4e-004	7.0e-007	-14.17	0.0	373	991	2887	6953	0.37639	1.7e-011	40590
1	M104 O104	3.9e-028	1.1e-030	-68.97	0.0	368	988	9155	22137	0.37247	2.1e-036	540328
1	M106 O106	2.5e-070	7.3e-073	-166.10	0.0	152	988	4004	19620	0.15385	1.5e-078	502367
1	M108 O108	9.8e-314	2.8e-316	-726.59	0.0	133	987	1142	2556	0.13475	6.8e-322	413134
1	M109 O109	2.9e-011	8.3e-014	-30.12	0.0	237	989	4164	15373	0.23964	2.1e-019	390260
1	M110 O110	9.4e-087	2.7e-089	-203.93	0.0	150	986	863	2809	0.15213	5.6e-095	482160
1	M112 O112	4.9e-198	1.4e-200	-460.17	0.0	93	987	295	407	0.09422	1.7e-205	84303
1	M114 O114	1.3e-425	3.7e-428	-984.21	0.0	138	988	1612	3608	0.13968	9.3e-434	392921
1	M116 O116	1.7e-024	4.8e-027	-60.61	0.0	172	986	3311	15658	0.17444	7.1e-033	668628
1	M118 O118	1.9e-167	5.5e-170	-389.73	0.0	128	986	661	1591	0.12982	1.5e-175	369984
1	M123 O123	2.7e-010	7.7e-013	-27.89	0.0	163	985	1474	7191	0.16548	1.2e-018	625824
1	M125 O125	1.1e-015	3.2e-018	-40.29	0.0	405	985	10595	23912	0.41117	8.1e-024	389664
1	M127 O127	1.5e-100	4.3e-103	-235.71	0.0	97	985	244	500	0.09848	2.4e-108	180564
1	M128 O128	1.7e-100	4.8e-103	-235.60	0.0	80	984	873	4817	0.08130	6.1e-109	790019
1	M133 O133	6.5e-044	1.9e-046	-105.29	0.0	176	982	4820	21955	0.17923	3.3e-052	560070
1	M134 O134	1.9e-009	5.6e-012	-25.91	0.0	162	982	3309	17477	0.16497	9.4e-018	593880
1	M136 O136	1.6e-026	4.6e-029	-65.24	0.0	244	992	4884	17031	0.24597	3.0e-034	152955
1	M138 O138	6.5e-008	1.9e-010	-22.40	0.0	556	992	6589	11034	0.56048	3.7e-015	50985
1	M139 O139	8.4e-068	2.4e-070	-160.30	0.0	200	992	5228	20539	0.20161	1.6e-075	152460
1	M141 O141	1.1e-088	3.1e-091	-208.39	0.0	220	992	5711	20060	0.22177	1.7e-096	189585
1	M142 O142	3.2e-067	9.3e-070	-158.95	0.0	220	992	4872	17331	0.22177	8.8e-075	105930
1	M147 O147	2.7e-039	7.7e-042	-94.67	0.0	150	992	630	2374	0.15121	1.1e-046	71775
1	M148 O148	6.3e-007	1.8e-009	-20.13	0.0	370	992	6737	16789	0.37298	2.3e-014	77220
1	M150 O150	3.8e-016	1.1e-018	-41.35	0.0	186	992	3194	14511	0.18750	3.5e-023	31680
1	M152 O152	2.3e-026	6.7e-029	-64.88	0.0	200	992	1262	4567	0.20161	7.0e-034	96030
1	M153 O153	3.1e-1740	8.8e-1743	-4011.23	0.0	138	992	3871	6040	0.13911	3.3e-1747	26235
1	M154 O154	4.9e-037	1.4e-039	-89.47	0.0	174	992	1598	6557	0.17540	2.8e-044	49500
1	M155 O155	9.6e-060	2.8e-062	-141.74	0.0	142	992	3480	18341	0.14315	2.4e-067	113355
1	M156 O156	2.0e-020	5.8e-023	-51.19	0.0	150	992	2190	11604	0.15121	4.6e-028	126720
1	M157 O157	1.2e-147	3.5e-150	-344.12	0.0	155	991	1830	6344	0.15641	2.6e-155	138105
1	M158 O158	1.4e-037	4.0e-040	-90.71	0.0	207	991	5132	20543	0.20888	1.5e-045	274725
1	M159 O159	6.8e-054	1.9e-056	-128.28	0.0	253	991	4917	15642	0.25530	7.9e-062	247005
1	M160 O160	2.9e-036	8.4e-039	-87.67	0.0	221	991	2329	8048	0.22301	5.8e-044	145530
1	M163 O163	1.8e-009	5.2e-012	-25.99	0.0	351	991	6439	16708	0.35419	2.7e-017	193050
1	M164 O164	1.3e-054	3.7e-057	-129.95	0.0	75	991	215	789	0.07568	4.8e-062	76725
1	M165 O165	1.2e-044	3.5e-047	-106.97	0.0	127	991	2728	16055	0.12815	2.6e-052	135135
1	M166 O166	3.3e-029	9.5e-032	-71.43	0.0	181	991	4036	18368	0.18264	3.4e-037	278685
1	M167 O167	2.6e-047	7.5e-050	-113.12	0.0	309	991	8167	22654	0.31181	3.2e-055	236610
1	M168 O168	2.6e-011	7.4e-014	-30.24	0.0	261	991	6180	21276	0.26337	3.5e-019	211365
1	M169 O169	1.0e-033	3.0e-036	-81.79	0.0	263	991	6370	20723	0.26539	1.2e-041	256410
1	M170 O170	2.2e-023	6.4e-026	-58.01	0.0	241	991	5657	20307	0.24319	3.0e-031	215820
1	M171 O171	2.2e-021	6.3e-024	-53.42	0.0	291	991	5798	17429	0.29364	2.8e-029	221760
1	M173 O173	2.5e-153	7.1e-156	-357.24	0.0	172	990	2494	8510	0.17374	3.1e-161	231686
1	M174 O174	7.0e-034	2.0e-036	-82.19	0.0	400	990	9140	20271	0.40404	6.0e-042	338390
1	M176 O176	6.7e-019	1.9e-021	-47.70	0.0	320	990	7666	21428	0.32323	5.0e-027	387790
1	M177 O177	8.4e-005	2.4e-007	-15.24	0.0	446	990	5248	10832	0.45051	7.2e-013	335426
1	M179 O179	2.2e-004	6.4e-007	-14.26	0.0	244	990	2336	8349	0.24646	1.6e-012	388778
1	M180 O180	8.5e-053	2.5e-055	-125.75	0.0	128	990	277	759	0.12929	6.9e-061	354692
1	M181 O181	8.1e-035	2.3e-037	-84.35	0.0	198	990	2538	9880	0.20000	7.4e-043	312702
1	M182 O182	1.2e-042	3.5e-045	-102.37	0.0	158	990	3218	15719	0.15960	1.2e-050	289484
1	M183 O183	2.2e-075	6.2e-078	-177.78	0.0	76	990	496	2507	0.07677	2.3e-083	266760
1	M184 O184	8.0e-560	2.3e-562	-1293.22	0.0	142	990	1830	3658	0.14343	1.3e-567	171418
1	M189 O189	7.2e-003	2.1e-005	-10.78	0.0	211	989	2952	12428	0.21335	4.3e-011	485108
1	M190 O190	4.6e-011	1.3e-013	-29.66	0.0	491	989	7098	13265	0.49646	2.9e-019	458926
1	M191 O191	1.4e-022	4.0e-025	-56.18	0.0	127	989	159	478	0.12841	1.0e-030	396682
1	M192 O192	5.0e-076	1.4e-078	-179.25	0.0	157	989	556	1530	0.15875	3.8e-084	379392
1	M193 O193	7.1e-062	2.0e-064	-146.65	0.0	187	989	5507	23372	0.18908	5.4e-070	375440
1	M195 O195	7.0e-012	2.0e-014	-31.53	0.0	349	989	7344	19096	0.35288	4.7e-020	428298
1	M196 O196	2.3e-036	6.7e-039	-87.90	0.0	335	989	7933	20593	0.33873	1.5e-044	433238
1	M197 O197	4.1e-050	1.2e-052	-119.57	0.0	161	989	4388	21453	0.16279	2.9e-058	402116
1	M198 O198	2.7e-013	7.7e-016	-34.81	0.0	347	989	8556	22444	0.35086	1.5e-021	521170
1	M199 O199	1.5e-017	4.2e-020	-44.62	0.0	87	989	171	827	0.08797	1.1e-025	395200
1	M200 O200	8.9e-1854	2.6e-1856	-4272.66	0.0	149	989	4445	6947	0.15066	6.5e-1862	395200
1	M202 O202	1.5e-056	4.2e-059	-134.42	0.0	189	989	3126	12339	0.19110	9.1e-065	461396
1	M203 O203	1.8e-006	5.2e-009	-19.07	0.0	495	989	4100	7537	0.50051	2.2e-014	235638
1	M204 O204	2.4e-100	6.8e-103	-235.25	0.0	117	989	1626	7897	0.11830	1.5e-108	463372
1	M206 O206	8.3e-020	2.4e-022	-49.79	0.0	123	989	1102	6426	0.12437	6.2e-028	388284
1	M209 O209	2.2e-044	6.3e-047	-106.38	0.0	92	988	363	1662	0.09312	1.5e-052	412148
1	M210 O210	1.3e-033	3.8e-036	-81.55	0.0	282	988	3696	10696	0.28543	7.9e-042	488070
1	M212 O212	1.9e-011	5.5e-014	-30.53	0.0	228	988	1266	4371	0.23077	1.2e-019	474266
1	M213 O213	1.1e-079	3.1e-082	-187.69	0.0	126	988	2192	11312	0.12753	6.9e-088	442714
1	M216 O216	1.8e-005	5.0e-008	-16.80	0.0	242	988	2816	10169	0.24494	8.2e-014	615264
1	M219 O219	4.2e-519	1.2e-521	-1199.46	0.0	142	988	2083	4725	0.14372	2.6e-527	461941
1	M222 O222	7.0e-526	2.0e-528	-1215.06	0.0	126	988	2546	7124	0.12753	3.7e-534	537863
1	M225 O225	4.7e-038	1.3e-040	-91.81	0.0	154	988	4384	22965	0.15587	3.4e-046	394893
1	M229 O229	7.8e-055	2.2e-057	-130.44	0.0	194	988	4594	18633	0.19636	3.3e-063	685763
1	M231 O231	2.7e-066	7.7e-069	-156.84	0.0	240	988	6679	22553	0.24291	1.6e-074	470322
1	M232 O232	4.9e-061	1.4e-063	-144.73	0.0	218	988	6206	22998	0.22065	2.9e-069	473280
1	M233 O233	3.7e-014	1.0e-016	-36.79	0.0	368	988	5656	13704	0.37247	2.1e-022	509762
1	M235 O235	1.2e-450	3.6e-453	-1041.80	0.0	121	987	2685	8678	0.12259	6.9e-459	512720
1	M238 O238	4.2e-046	1.2e-048	-110.33	0.0	145	987	3485	18464	0.14691	1.9e-054	642379
1	M240 O240	3.6e-020	1.0e-022	-50.63	0.0	157	987	833	3632	0.15907	2.4e-028	426445
1	M242 O242	4.8e-185	1.4e-187	-430.26	0.0	129	987	912	2493	0.13070	3.3e-193	422008
1	M244 O244	2.2e-475	6.4e-478	-1098.77	0.0	123	987	3505	12358	0.12462	1.2e-483	517157
1	M247 O247	1.6e-088	4.7e-091	-207.99	0.0	151	987	4564	22210	0.15299	9.9e-097	472294
1	M248 O248	3.9e-004	1.1e-006	-13.71	0.0	457	987	9373	19205	0.46302	2.0e-012	555118
1	M249 O249	6.5e-014	1.9e-016	-36.22	0.0	305	987	6402	18728	0.30902	3.0e-022	609348
1	M253 O253	6.7e-032	1.9e-034	-77.63	0.0	167	987	4359	21369	0.16920	3.7e-040	518636
1	M254 O254	2.7e-013	7.9e-016	-34.78	0.0	339	987	4713	12259	0.34347	1.4e-021	542793
1	M256 O256	4.0e-589	1.2e-591	-1360.68	0.0	95	987	1247	2408	0.09625	2.6e-597	445672
1	M259 O259	1.8e-094	5.1e-097	-221.73	0.0	126	986	3465	18962	0.12779	9.9e-103	510696
1	M260 O260	1.3e-010	3.7e-013	-28.63	0.0	330	986	3307	8711	0.33469	6.9e-019	533820
1	M261 O261	2.5e-025	7.3e-028	-62.49	0.0	250	986	3083	10046	0.25355	1.2e-033	596796
1	M264 O264	2.2e-020	6.4e-023	-51.10	0.0	142	986	3453	20065	0.14402	1.3e-028	501348
1	M265 O265	2.0e-012	5.8e-015	-32.79	0.0	148	986	402	1703	0.15010	1.1e-020	522504
1	M266 O266	2.8e-546	8.0e-549	-1262.04	0.0	94	986	891	1354	0.09533	2.9e-554	279456
1	M267 O267	8.5e-019	2.4e-021	-47.46	0.0	166	986	4388	22432	0.16836	5.5e-027	442800
1	M268 O268	1.5e-504	4.3e-507	-1165.96	0.0	124	986	2032	5157	0.12576	8.4e-513	509712
1	M270 O270	6.6e-004	1.9e-006	-13.18	0.0	276	986	1448	4431	0.27992	4.7e-012	399504
1	M273 O273	2.1e-004	6.0e-007	-14.33	0.0	488	986	2538	4645	0.49493	1.1e-012	534804
1	M274 O274	4.0e-008	1.1e-010	-22.89	0.0	148	986	3133	18205	0.15010	1.9e-016	618444
1	M275 O275	2.4e-026	7.0e-029	-64.83	0.0	235	985	5664	20559	0.23858	1.3e-034	535788
1	M276 O276	1.2e-222	3.3e-225	-516.88	0.0	81	985	518	1210	0.08223	7.6e-231	439356
1	M277 O277	3.0e-022	8.6e-025	-55.41	0.0	341	985	5203	13204	0.34619	1.3e-030	648948
1	M278 O278	1.5e-049	4.2e-052	-118.29	0.0	189	985	5222	22198	0.19188	9.8e-058	431484
1	M280 O280	1.0e-004	3.0e-007	-15.03	0.0	377	985	2839	6671	0.38274	4.7e-013	630744
1	M281 O281	4.8e-923	1.4e-925	-2129.57	0.0	125	985	4323	11952	0.12690	2.6e-931	529884
1	M284 O284	8.7e-315	2.5e-317	-729.00	0.0	137	985	1026	2085	0.13909	6.2e-323	402456
1	M288 O288	1.6e-026	4.5e-029	-65.27	0.0	191	985	4995	21980	0.19391	9.2e-035	492000
1	M292 O292	3.9e-182	1.1e-184	-423.55	0.0	116	984	1028	3310	0.11789	2.3e-190	485599
1	M295 O295	5.7e-021	1.6e-023	-52.47	0.0	278	984	3225	9635	0.28252	2.6e-029	635845
1	M299 O299	1.5e-250	4.2e-253	-581.11	0.0	130	984	3126	12742	0.13211	6.7e-259	634863
1	M301 O301	6.7e-011	1.9e-013	-29.29	0.0	234	984	1240	4162	0.23780	3.7e-019	521933
1	M306 O306	3.6e-090	1.0e-092	-211.82	0.0	88	984	205	426	0.08943	6.4e-098	159575
1	M307 O307	2.1e-052	6.0e-055	-124.84	0.0	154	984	4179	20997	0.15650	1.1e-060	539609
1	M309 O309	1.1e-141	3.0e-144	-330.46	0.0	122	984	2652	12897	0.12398	6.3e-150	478234
1	M315 O315	2.7e-004	7.8e-007	-14.06	0.0	127	983	780	4738	0.12920	1.5e-012	540100
1	M317 O317	6.6e-043	1.9e-045	-102.98	0.0	153	983	4217	21778	0.15565	3.6e-051	527825
1	M321 O321	6.6e-003	1.9e-005	-10.88	0.0	137	983	527	2874	0.13937	2.8e-011	666778
1	M323 O323	3.9e-004	1.1e-006	-13.71	0.0	349	983	2669	6742	0.35504	2.0e-012	552866
1	M325 O325	1.0e-007	3.0e-010	-21.93	0.0	299	983	3569	10480	0.30417	5.6e-016	530771
1	M327 O327	1.7e-016	4.7e-019	-42.19	0.0	117	983	3194	22548	0.11902	7.7e-025	617678
1	M329 O329	9.6e-045	2.8e-047	-107.20	0.0	149	983	4080	21442	0.15158	3.6e-053	765469
1	M332 O332	1.4e-012	4.1e-015	-33.13	0.0	207	983	1767	6860	0.21058	6.9e-021	587727
1	M333 O333	2.4e-220	7.0e-223	-511.53	0.0	97	983	492	963	0.09868	1.4e-228	491982
1	M335 O335	2.9e-222	8.2e-225	-515.97	0.0	130	982	1470	4638	0.13238	1.7e-230	485590
1	M336 O336	2.0e-631	5.8e-634	-1458.09	0.0	92	982	1260	2351	0.09369	1.1e-639	521850
1	M337 O337	3.9e-023	1.1e-025	-57.46	0.0	220	982	2789	10213	0.22403	1.9e-031	601230
1	M338 O338	1.9e-075	5.4e-078	-177.92	0.0	132	982	2730	14147	0.13442	9.5e-084	565950
1	M339 O339	1.7e-014	5.0e-017	-37.54	0.0	280	982	6915	21942	0.28513	1.0e-022	472360
1	M340 O340	3.0e-084	8.7e-087	-198.16	0.0	126	982	1257	5497	0.12831	1.6e-092	553700
1	M341 O341	2.5e-023	7.2e-026	-57.89	0.0	356	982	6619	16275	0.36253	1.5e-031	491470
1	M346 O346	8.4e-013	2.4e-015	-33.66	0.0	272	982	5468	17709	0.27699	4.5e-021	535080
1	M347 O347	1.8e-060	5.2e-063	-143.42	0.0	78	982	389	1862	0.07943	1.3e-068	386120
1	M348 O348	1.0e-031	2.9e-034	-77.21	0.0	98	982	1480	10540	0.09980	4.4e-040	668360
