# Supplementary material for: Motif signatures in stretch enhancers are enriched for disease-associated genetic variants
Source: Epigenetics Chromatin. 2015 Jul 16;8:23. doi: 10.1186/s13072-015-0015-7 (PMC4502539; doi:10.1186/s13072-015-0015-7)
Supplement: Additional file 4: — De novo motif disocvery results. Zip archive of de novo motif discovery results. Discovered motifs are condensed in MEME Minimal Motif Format. TOMTOM output HTML files documenting the comparison of the discovered motifs to known motifs and CentriMo output text files detailing the enrichment of the discovered motifs in SE or TE DHS sequences are also included. File names indicate the type of sequences used for the motif discovery, including the method of footprinting. Can be downloaded at http://fusion.nhgri.nih.gov/files/se-motifs/AdditionalFile4.zip. [file 13072_2015_15_MOESM4_ESM.zip › AdditionalFile4/Islets.SE.vs.Islets_StretchEnhancersDHS.meme.CentriMo.txt]

# WARNING: this file is not sorted!
# db	id alt	E-value	adj_p-value	log_adj_p-value	bin_location	bin_width	total_width	sites_in_bin	total_sites	p_success	p-value	mult_tests
1	M1 O1	2.5e-1927	1.2e-1929	-4441.50	0.0	131	989	4453	7396	0.13246	4.1e-1935	290966
1	M2 O2	1.5e-1709	7.4e-1712	-3940.03	0.0	131	989	4491	8217	0.13246	2.5e-1717	298376
1	M3 O3	4.7e-2101	2.3e-2103	-4841.52	0.0	128	988	4632	7532	0.12955	5.4e-2109	422994
1	M4 O4	3.5e-023	1.7e-025	-57.05	0.0	145	987	3194	17915	0.14691	4.2e-031	393414
1	M6 O6	2.2e-013	1.1e-015	-34.48	0.0	193	987	4065	18166	0.19554	2.3e-021	464899
1	M8 O8	8.3e-005	4.0e-007	-14.74	0.0	146	988	112	387	0.14777	7.9e-013	502367
1	M12 O12	3.6e-002	1.7e-004	-8.66	0.0	187	989	1424	6496	0.18908	6.2e-010	279604
1	M19 O19	3.6e-003	1.7e-005	-10.98	0.0	189	989	1282	5706	0.19110	1.3e-010	129922
1	M20 O20	2.3e-017	1.1e-019	-43.64	0.0	231	987	2990	10793	0.23404	2.7e-025	419050
1	M21 O21	2.7e-005	1.3e-007	-15.87	0.0	267	987	4494	15140	0.27052	2.8e-013	460462
1	M24 O24	2.1e-002	9.8e-005	-9.23	0.0	366	986	3761	9335	0.37120	1.5e-010	643044
1	M27 O27	1.1e-026	5.1e-029	-65.15	0.0	221	989	5904	22920	0.22346	1.6e-034	315666
1	M28 O28	5.3e-053	2.5e-055	-125.72	0.0	159	991	3786	18343	0.16044	1.5e-060	168300
1	M30 O30	3.9e-019	1.8e-021	-47.74	0.0	363	983	6068	14715	0.36928	3.0e-027	605894
1	M31 O31	1.6e-040	7.7e-043	-96.97	0.0	123	989	320	1111	0.12437	6.6e-048	116090
1	M32 O32	2.1e-1511	1.0e-1513	-3483.81	0.0	131	991	3429	5620	0.13219	1.4e-1518	72270
1	M33 O33	3.3e-021	1.6e-023	-52.50	0.0	257	991	4229	14055	0.25933	1.1e-028	148500
1	M34 O34	1.2e-044	5.7e-047	-106.48	0.0	223	989	4773	17364	0.22548	1.5e-052	375440
1	M35 O35	2.3e-019	1.1e-021	-48.28	0.0	148	988	2141	11458	0.14980	2.5e-027	432854
1	M36 O36	5.7e-015	2.7e-017	-38.14	0.0	153	987	4043	22583	0.15502	7.3e-023	373694
1	M37 O37	3.5e-046	1.7e-048	-110.01	0.0	255	991	5755	18717	0.25732	9.2e-054	181665
1	M42 O42	6.5e-030	3.1e-032	-72.54	0.0	223	991	2326	8137	0.22503	1.5e-037	203445
1	M46 O46	9.3e-006	4.5e-008	-16.92	0.0	187	987	872	3664	0.18946	2.1e-013	208539
1	M50 O50	7.8e-004	3.7e-006	-12.50	0.0	208	986	5302	23131	0.21095	8.1e-012	455592
1	M54 O54	3.2e-005	1.5e-007	-15.69	0.0	152	990	172	659	0.15354	6.2e-013	248976
1	M55 O55	1.5e-1679	7.1e-1682	-3870.99	0.0	131	991	3333	4919	0.13219	1.7e-1686	41085
1	M58 O58	4.2e-013	2.0e-015	-33.85	0.0	411	989	5371	11722	0.41557	5.5e-021	360126
1	M60 O60	4.0e-044	1.9e-046	-105.26	0.0	312	990	6466	17526	0.31515	7.1e-052	272688
1	M61 O61	4.1e-003	2.0e-005	-10.83	0.0	451	989	1527	2985	0.45602	6.9e-010	28652
1	M67 O67	9.9e-004	4.7e-006	-12.26	0.0	285	985	1212	3550	0.28934	8.6e-012	549072
1	M75 O75	8.4e-049	4.0e-051	-116.04	0.0	145	991	3977	21404	0.14632	1.6e-056	253935
1	M76 O76	2.9e-019	1.4e-021	-48.03	0.0	259	991	3199	10393	0.26135	1.9e-026	74745
1	M77 O77	3.7e-1748	1.8e-1750	-4028.95	0.0	131	991	4544	8264	0.13219	1.3e-1755	140580
1	M78 O78	1.9e-014	9.0e-017	-36.95	0.0	223	991	809	2664	0.22503	4.7e-021	19305
1	M86 O86	1.2e-012	5.7e-015	-32.80	0.0	198	990	5214	23230	0.20000	2.2e-020	254410
1	M87 O87	1.8e-507	8.4e-510	-1172.19	0.0	137	989	1493	2852	0.13852	4.0e-515	210938
1	M88 O88	4.0e-028	1.9e-030	-68.43	0.0	264	988	3090	9504	0.26721	4.1e-036	461448
1	M89 O89	3.7e-111	1.8e-113	-259.61	0.0	142	988	478	1104	0.14372	4.2e-119	424473
1	M90 O90	1.8e-009	8.5e-012	-25.49	0.0	372	988	3048	7171	0.37652	2.2e-017	392428
1	M91 O91	1.6e-2359	7.8e-2362	-5436.66	0.0	134	988	6262	11353	0.13563	2.1e-2367	376159
1	M93 O93	7.3e-059	3.5e-061	-139.21	0.0	227	987	4143	14148	0.22999	5.4e-067	641886
1	M94 O94	6.4e-012	3.1e-014	-31.12	0.0	433	987	1724	3337	0.43870	8.6e-020	356932
1	M97 O97	3.3e-002	1.6e-004	-8.77	0.0	150	984	46	118	0.15244	3.4e-010	457612
1	M99 O99	1.4e-016	6.5e-019	-41.88	0.0	321	985	2634	6850	0.32589	1.1e-024	586464
1	M100 O100	2.3e-003	1.1e-005	-11.41	0.0	473	985	3421	6568	0.48020	2.3e-011	473796
1	M103 O103	3.9e-008	1.9e-010	-22.39	0.0	126	984	1214	7585	0.12805	3.3e-016	572015
1	M114 O114	1.8e-010	8.7e-013	-27.77	0.0	380	992	6777	16314	0.38306	1.5e-017	58905
1	M118 O118	1.5e-043	7.2e-046	-103.95	0.0	198	992	3181	12497	0.19960	1.8e-050	40095
1	M122 O122	3.5e-244	1.7e-246	-565.93	0.0	128	992	1221	3430	0.12903	9.1e-251	18315
1	M123 O123	1.5e-008	7.0e-011	-23.38	0.0	180	992	349	1282	0.18145	8.5e-016	82665
1	M124 O124	1.1e-015	5.1e-018	-39.81	0.0	122	992	1951	12839	0.12298	1.6e-022	31185
1	M125 O125	9.2e-013	4.4e-015	-33.05	0.0	174	992	4592	23106	0.17540	2.5e-020	179190
1	M126 O126	3.8e-016	1.8e-018	-40.84	0.0	373	991	5187	12348	0.37639	1.4e-023	127215
1	M127 O127	3.2e-007	1.5e-009	-20.30	0.0	79	991	211	1562	0.07972	7.4e-014	20790
1	M128 O128	6.8e-011	3.3e-013	-28.75	0.0	335	991	4498	11979	0.33804	4.4e-018	74250
1	M130 O130	2.3e-010	1.1e-012	-27.55	0.0	451	991	7866	16094	0.45510	6.2e-018	174735
1	M131 O131	1.4e-045	6.6e-048	-108.64	0.0	261	991	4356	13504	0.26337	5.5e-053	119790
1	M132 O132	3.8e-023	1.8e-025	-56.97	0.0	173	991	4472	21844	0.17457	7.9e-031	228690
1	M135 O135	3.3e-049	1.6e-051	-116.98	0.0	222	990	3751	13237	0.22424	6.5e-057	242060
1	M138 O138	1.6e-030	7.8e-033	-73.93	0.0	176	990	2841	12761	0.17778	3.9e-038	198588
1	M139 O139	1.5e-262	7.3e-265	-608.20	0.0	110	990	848	2049	0.11111	1.8e-269	41496
1	M141 O141	1.2e-013	5.8e-016	-35.08	0.0	136	990	1016	5567	0.13737	3.6e-021	161538
1	M142 O142	3.1e-013	1.5e-015	-34.13	0.0	330	990	3110	8140	0.33333	1.7e-020	90896
1	M144 O144	8.9e-027	4.2e-029	-65.33	0.0	226	990	2551	8992	0.22828	1.7e-034	244036
1	M145 O145	1.4e-002	6.6e-005	-9.63	0.0	96	990	398	3061	0.09697	1.8e-009	36062
1	M146 O146	1.3e-075	6.5e-078	-177.74	0.0	153	989	304	631	0.15470	1.3e-082	50882
1	M148 O148	3.6e-006	1.7e-008	-17.89	0.0	221	989	1692	6449	0.22346	9.1e-014	186238
1	M153 O153	5.5e-020	2.6e-022	-49.69	0.0	112	988	655	3775	0.11336	5.5e-028	476238
1	M155 O155	1.8e-038	8.7e-041	-92.25	0.0	200	988	5193	21412	0.20243	1.9e-046	445672
1	M158 O158	4.7e-002	2.3e-004	-8.40	0.0	366	988	4690	11789	0.37045	4.9e-010	455532
1	M160 O160	5.3e-036	2.5e-038	-86.57	0.0	138	988	159	361	0.13968	1.4e-043	175508
1	M165 O165	1.2e-029	5.9e-032	-71.91	0.0	159	987	3425	17312	0.16109	1.2e-037	493493
1	M166 O166	1.1e-305	5.5e-308	-707.49	0.0	155	987	1370	3068	0.15704	1.2e-313	454053
1	M174 O174	3.3e-015	1.6e-017	-38.68	0.0	433	987	4245	8635	0.43870	3.2e-023	494972
1	M177 O177	2.1e-023	1.0e-025	-57.55	0.0	279	987	3855	11614	0.28267	2.0e-031	493986
1	M185 O185	1.6e-006	7.8e-009	-18.67	0.0	488	986	5787	10891	0.49493	1.4e-014	544152
1	M186 O186	1.9e-046	9.0e-049	-110.63	0.0	147	985	2976	15198	0.14924	1.6e-054	565308
1	M189 O189	3.7e-007	1.8e-009	-20.16	0.0	287	985	2324	6950	0.29137	3.4e-015	511680
1	M193 O193	1.0e-004	5.0e-007	-14.51	0.0	45	985	20	73	0.04569	4.0e-011	12300
1	M194 O194	7.2e-005	3.4e-007	-14.88	0.0	281	985	1186	3481	0.28528	7.1e-013	485604
1	M196 O196	1.5e-018	7.0e-021	-46.41	0.0	269	985	3665	11529	0.27310	1.3e-026	543660
1	M201 O201	6.0e-035	2.9e-037	-84.14	0.0	246	984	6682	23071	0.25000	7.5e-043	385926
1	M219 O219	1.5e-002	7.0e-005	-9.57	0.0	413	983	6749	15138	0.42014	9.2e-011	757122
1	M221 O221	1.3e-026	6.2e-029	-64.96	0.0	63	983	1835	21460	0.06409	1.3e-034	483144
1	M230 O230	1.5e-009	7.1e-012	-25.68	0.0	356	982	5791	14606	0.36253	1.2e-017	571340
1	M233 O233	9.5e-003	4.5e-005	-10.00	0.0	364	982	2882	7068	0.37067	7.2e-011	625730
