# Supplementary material for: Motif signatures in stretch enhancers are enriched for disease-associated genetic variants
Source: Epigenetics Chromatin. 2015 Jul 16;8:23. doi: 10.1186/s13072-015-0015-7 (PMC4502539; doi:10.1186/s13072-015-0015-7)
Supplement: Additional file 4: — De novo motif disocvery results. Zip archive of de novo motif discovery results. Discovered motifs are condensed in MEME Minimal Motif Format. TOMTOM output HTML files documenting the comparison of the discovered motifs to known motifs and CentriMo output text files detailing the enrichment of the discovered motifs in SE or TE DHS sequences are also included. File names indicate the type of sequences used for the motif discovery, including the method of footprinting. Can be downloaded at http://fusion.nhgri.nih.gov/files/se-motifs/AdditionalFile4.zip. [file 13072_2015_15_MOESM4_ESM.zip › AdditionalFile4/Islets.TE.vs.Islets_Footprints_ConcatenatedEnhancers_SingleHitWellington.meme.CentriMo.txt]

# WARNING: this file is not sorted!
# db	id alt	E-value	adj_p-value	log_adj_p-value	bin_location	bin_width	total_width	sites_in_bin	total_sites	p_success	p-value	mult_tests
1	M1 O1	6.9e-301	2.0e-303	-696.99	0.0	147	989	920	1700	0.14863	7.2e-309	275652
1	M2 O2	1.1e-310	3.1e-313	-719.58	0.0	142	988	958	1830	0.14372	1.2e-318	247979
1	M3 O3	4.6e-014	1.3e-016	-36.56	0.0	158	984	775	3470	0.16057	3.9e-022	342227
1	M4 O4	3.4e-289	9.8e-292	-670.08	0.0	137	987	900	1773	0.13880	3.1e-297	312069
1	M5 O5	7.7e-314	2.2e-316	-726.83	0.0	101	989	648	1163	0.10212	1.0e-321	209950
1	M6 O6	5.4e-014	1.6e-016	-36.40	0.0	248	988	606	1701	0.25101	4.7e-022	331296
1	M7 O7	8.0e-290	2.3e-292	-671.52	0.0	141	989	901	1738	0.14257	7.9e-298	293930
1	M8 O8	3.2e-297	9.1e-300	-688.57	0.0	106	988	703	1367	0.10729	2.5e-305	359890
1	M10 O10	7.0e-342	2.0e-344	-791.39	0.0	98	988	602	953	0.09919	5.8e-350	348058
1	M11 O11	6.3e-158	1.8e-160	-367.83	0.0	97	989	537	1474	0.09808	5.5e-166	325052
1	M12 O12	1.5e-373	4.2e-376	-864.34	0.0	103	987	687	1096	0.10436	1.1e-381	397851
1	M14 O14	1.9e-358	5.4e-361	-829.56	0.0	113	989	672	1027	0.11426	1.6e-366	338390
1	M15 O15	1.7e-369	4.9e-372	-854.98	0.0	103	987	667	1046	0.10436	1.2e-377	401795
1	M16 O16	3.7e-391	1.1e-393	-904.87	0.0	114	986	686	983	0.11562	2.6e-399	409344
1	M17 O17	3.6e-328	1.0e-330	-759.82	0.0	103	989	601	955	0.10415	4.0e-336	256880
1	M18 O18	2.8e-310	7.9e-313	-718.64	0.0	92	988	641	1230	0.09312	2.2e-318	364820
1	M19 O19	3.1e-165	8.9e-168	-384.64	0.0	153	987	629	1283	0.15502	2.9e-173	310097
1	M20 O20	1.1e-224	3.1e-227	-521.56	0.0	95	989	525	1093	0.09606	1.0e-232	301834
1	M21 O21	1.9e-239	5.5e-242	-555.52	0.0	138	990	580	949	0.13939	3.0e-247	181792
1	M22 O22	2.4e-299	6.9e-302	-693.45	0.0	141	989	894	1680	0.14257	2.3e-307	306280
1	M23 O23	1.5e-237	4.5e-240	-551.13	0.0	139	989	570	919	0.14055	1.9e-245	238602
1	M24 O24	6.1e-090	1.7e-092	-211.28	0.0	138	990	304	615	0.13939	1.9e-097	92378
1	M26 O26	1.2e-015	3.4e-018	-40.22	0.0	131	987	360	1607	0.13273	9.1e-024	374187
1	M27 O27	9.0e-271	2.6e-273	-627.66	0.0	139	989	714	1237	0.14055	9.2e-279	281086
1	M28 O28	8.9e-382	2.5e-384	-883.26	0.0	77	987	634	1117	0.07801	6.5e-390	389470
1	M29 O29	1.8e-406	5.2e-409	-940.11	0.0	103	985	647	904	0.10457	1.2e-414	428532
1	M30 O30	1.7e-292	4.8e-295	-677.69	0.0	103	989	594	1034	0.10415	1.5e-300	327028
1	M31 O31	9.8e-015	2.8e-017	-38.11	0.0	280	988	1317	3681	0.28340	8.3e-023	342142
1	M32 O32	5.6e-141	1.6e-143	-328.80	0.0	147	991	399	693	0.14834	3.3e-148	48510
1	M33 O33	1.5e-211	4.3e-214	-491.28	0.0	141	989	604	1093	0.14257	1.6e-219	270712
1	M34 O34	1.8e-264	5.1e-267	-613.17	0.0	94	986	357	448	0.09533	3.3e-272	155472
1	M35 O35	3.4e-021	9.9e-024	-52.97	0.0	148	986	110	243	0.15010	3.2e-029	313404
1	M36 O36	5.9e-127	1.7e-129	-296.50	0.0	108	984	186	229	0.10976	1.7e-134	102128
1	M37 O37	4.5e-072	1.3e-074	-170.14	0.0	81	983	89	105	0.08240	2.6e-079	48609
1	M38 O38	3.9e-026	1.1e-028	-64.35	0.0	142	990	208	613	0.14343	3.9e-034	289978
1	M40 O40	7.4e-113	2.1e-115	-264.04	0.0	96	988	240	446	0.09717	1.5e-120	142477
1	M41 O41	4.2e-020	1.2e-022	-50.48	0.0	166	986	442	1584	0.16836	3.2e-028	368508
1	M42 O42	3.0e-010	8.7e-013	-27.77	0.0	361	985	1238	2770	0.36650	2.4e-018	354732
1	M43 O43	3.8e-236	1.1e-238	-547.94	0.0	138	990	564	913	0.13939	6.6e-244	163020
1	M44 O44	2.0e-129	5.8e-132	-302.19	0.0	100	990	386	931	0.10101	2.1e-137	281086
1	M45 O45	2.5e-013	7.3e-016	-34.85	0.0	101	989	146	624	0.10212	2.5e-021	294424
1	M46 O46	5.3e-302	1.5e-304	-699.57	0.0	112	990	574	890	0.11313	6.0e-310	254410
1	M47 O47	3.3e-214	9.6e-217	-497.40	0.0	93	989	343	510	0.09403	2.2e-221	44460
1	M48 O48	1.1e-334	3.1e-337	-774.83	0.0	100	986	496	659	0.10142	1.4e-342	226320
1	M49 O49	1.1e-379	3.2e-382	-878.44	0.0	101	987	690	1105	0.10233	8.1e-388	388977
1	M50 O50	3.1e-344	9.0e-347	-796.80	0.0	89	985	509	722	0.09036	3.6e-352	252396
1	M51 O51	3.1e-111	9.0e-114	-260.30	0.0	96	990	338	855	0.09697	7.8e-119	114608
1	M53 O53	6.2e-302	1.8e-304	-699.41	0.0	90	990	529	882	0.09091	6.2e-310	288496
1	M55 O55	3.7e-008	1.1e-010	-22.98	0.0	257	989	173	384	0.25986	6.3e-016	165490
1	M56 O56	8.2e-265	2.4e-267	-613.93	0.0	96	988	606	1232	0.09717	7.1e-273	333761
1	M57 O57	3.9e-366	1.1e-368	-847.23	0.0	112	988	633	906	0.11336	3.1e-374	364820
1	M58 O58	3.3e-011	9.5e-014	-29.99	0.0	106	986	45	98	0.10751	1.3e-018	70848
1	M59 O59	1.5e-011	4.2e-014	-30.81	0.0	258	990	134	254	0.26061	1.5e-019	287508
1	M62 O62	3.3e-002	9.3e-005	-9.28	0.0	425	989	1350	2760	0.42973	2.2e-010	423852
1	M63 O63	7.3e-126	2.1e-128	-293.99	0.0	81	989	551	2097	0.08190	5.9e-134	354692
1	M66 O66	7.0e-333	2.0e-335	-770.67	0.0	89	989	572	944	0.08999	8.3e-341	242554
1	M68 O68	5.8e-203	1.7e-205	-471.52	0.0	95	989	496	1071	0.09606	5.0e-211	333944
1	M69 O69	4.0e-263	1.1e-265	-610.05	0.0	85	987	366	500	0.08612	7.0e-271	164169
1	M73 O73	4.0e-187	1.1e-189	-435.05	0.0	144	990	498	845	0.14545	7.4e-195	155610
1	M74 O74	8.4e-164	2.4e-166	-381.35	0.0	151	991	436	714	0.15237	4.0e-171	59895
1	M75 O75	8.6e-028	2.5e-030	-68.18	0.0	176	990	1091	4297	0.17778	8.2e-036	300352
1	M78 O78	2.5e-012	7.3e-015	-32.55	0.0	176	990	175	502	0.17778	4.9e-020	149188
1	M79 O79	1.9e-073	5.6e-076	-173.28	0.0	140	990	256	519	0.14141	8.9e-081	62738
1	M81 O81	7.0e-305	2.0e-307	-706.19	0.0	101	989	515	769	0.10212	1.6e-312	128934
1	M84 O84	8.8e-035	2.5e-037	-84.27	0.0	125	985	178	476	0.12690	1.6e-042	158916
1	M85 O85	1.8e-325	5.1e-328	-753.61	0.0	89	985	670	1311	0.09036	1.1e-333	488064
1	M86 O86	4.1e-016	1.2e-018	-41.27	0.0	140	984	82	182	0.14228	1.5e-023	81997
1	M93 O93	1.9e-188	5.4e-191	-438.11	0.0	139	991	526	947	0.14026	4.8e-196	112860
1	M95 O95	2.5e-011	7.1e-014	-30.28	0.0	215	989	1080	3876	0.21739	1.7e-019	411502
1	M99 O99	5.0e-009	1.4e-011	-24.97	0.0	168	992	1014	4690	0.16935	7.0e-017	206415
1	M106 O106	6.7e-010	1.9e-012	-26.98	0.0	218	988	977	3449	0.22065	4.8e-018	401795
1	M108 O108	2.0e-038	5.8e-041	-92.65	0.0	141	987	184	432	0.14286	3.8e-046	154309
1	M109 O109	5.0e-004	1.4e-006	-13.46	0.0	397	989	1340	2884	0.40142	3.8e-012	376922
1	M110 O110	2.6e-019	7.5e-022	-48.64	0.0	182	986	126	264	0.18458	3.0e-027	250920
1	M112 O112	1.0e-082	2.9e-085	-194.65	0.0	91	987	122	163	0.09220	5.9e-090	49300
1	M114 O114	4.2e-056	1.2e-058	-133.37	0.0	142	988	265	629	0.14372	6.1e-064	195228
1	M116 O116	7.3e-009	2.1e-011	-24.59	0.0	102	986	449	2928	0.10345	4.4e-017	480192
1	M118 O118	3.1e-017	8.8e-020	-43.88	0.0	136	986	101	252	0.13793	7.8e-025	113160
1	M125 O125	3.5e-010	1.0e-012	-27.63	0.0	441	985	2181	4243	0.44772	3.1e-018	328164
1	M127 O127	4.5e-058	1.3e-060	-137.89	0.0	85	985	100	158	0.08629	1.9e-065	68880
1	M128 O128	4.6e-097	1.3e-099	-227.68	0.0	76	984	643	3266	0.07724	2.1e-105	638300
1	M133 O133	2.4e-024	6.8e-027	-60.25	0.0	216	982	1388	4723	0.21996	1.4e-032	472360
1	M134 O134	8.6e-003	2.5e-005	-10.61	0.0	76	982	252	2141	0.07739	5.2e-011	475790
1	M136 O136	3.5e-004	1.0e-006	-13.82	0.0	344	992	882	2111	0.34677	6.6e-012	150480
1	M138 O138	6.0e-003	1.7e-005	-10.97	0.0	254	992	823	2660	0.25605	3.9e-010	44550
1	M139 O139	8.3e-031	2.4e-033	-75.12	0.0	252	992	1371	3956	0.25403	1.7e-038	140580
1	M141 O141	3.0e-009	8.7e-012	-25.47	0.0	146	992	784	4007	0.14718	5.4e-017	160875
1	M142 O142	2.4e-024	6.9e-027	-60.24	0.0	264	992	1224	3424	0.26613	7.0e-032	98010
1	M147 O147	8.6e-007	2.5e-009	-19.82	0.0	76	992	231	1808	0.07661	3.4e-014	72765
1	M148 O148	7.1e-004	2.0e-006	-13.11	0.0	566	992	2082	3322	0.57056	2.6e-011	77715
1	M153 O153	2.9e-222	8.3e-225	-515.96	0.0	148	992	581	960	0.14919	3.3e-229	25245
1	M154 O154	3.9e-006	1.1e-008	-18.31	0.0	166	992	280	1103	0.16734	2.3e-013	49005
1	M155 O155	5.4e-025	1.6e-027	-61.72	0.0	108	992	658	3799	0.10887	1.5e-032	107415
1	M156 O156	6.0e-009	1.7e-011	-24.78	0.0	254	992	727	2168	0.25605	1.5e-016	115830
1	M157 O157	3.0e-011	8.5e-014	-30.10	0.0	115	991	241	1169	0.11604	7.7e-019	109890
1	M158 O158	1.3e-003	3.9e-006	-12.47	0.0	125	991	274	1459	0.12614	1.4e-011	277695
1	M159 O159	5.3e-009	1.5e-011	-24.91	0.0	489	991	1652	2897	0.49344	6.2e-017	244530
1	M160 O160	9.5e-002	2.7e-004	-8.21	0.0	299	991	422	1094	0.30172	1.9e-009	142560
1	M164 O164	2.2e-055	6.2e-058	-131.72	0.0	107	991	352	1266	0.10797	8.4e-063	73755
1	M165 O165	7.0e-023	2.0e-025	-56.87	0.0	113	991	563	3042	0.11403	1.6e-030	125235
1	M166 O166	4.1e-004	1.2e-006	-13.64	0.0	385	991	848	1814	0.38850	4.5e-012	266310
1	M167 O167	1.3e-011	3.6e-014	-30.95	0.0	251	991	1438	4606	0.25328	1.5e-019	247500
1	M168 O168	5.0e-007	1.4e-009	-20.35	0.0	213	991	1124	4244	0.21493	6.2e-015	235620
1	M169 O169	4.9e-020	1.4e-022	-50.31	0.0	287	991	1523	4133	0.28961	5.7e-028	250470
1	M170 O170	3.0e-005	8.6e-008	-16.27	0.0	333	991	732	1748	0.33602	4.0e-013	212850
1	M171 O171	4.4e-012	1.3e-014	-32.01	0.0	161	991	512	2142	0.16246	6.1e-020	205920
1	M173 O173	1.5e-028	4.3e-031	-69.92	0.0	166	990	468	1587	0.16768	2.1e-036	204516
1	M174 O174	7.4e-017	2.1e-019	-43.00	0.0	270	990	1361	3916	0.27273	6.6e-025	318136
1	M176 O176	2.6e-005	7.5e-008	-16.40	0.0	758	990	3452	4252	0.76566	2.1e-013	361608
1	M177 O177	4.4e-003	1.3e-005	-11.27	0.0	344	990	1064	2602	0.34747	4.0e-011	315172
1	M181 O181	1.0e-007	3.0e-010	-21.93	0.0	372	990	958	2076	0.37576	1.2e-015	255892
1	M182 O182	6.7e-011	1.9e-013	-29.28	0.0	248	990	429	1168	0.25051	6.6e-019	291954
1	M183 O183	1.5e-060	4.4e-063	-143.59	0.0	108	990	205	493	0.10909	2.0e-068	218842
1	M184 O184	3.9e-065	1.1e-067	-154.15	0.0	138	990	269	610	0.13939	9.1e-073	123994
1	M190 O190	9.6e-006	2.8e-008	-17.41	0.0	475	989	1345	2421	0.48028	7.2e-014	381862
1	M192 O192	1.0e-013	2.9e-016	-35.77	0.0	177	989	294	959	0.17897	8.9e-022	326040
1	M193 O193	1.9e-026	5.5e-029	-65.07	0.0	171	989	946	3747	0.17290	1.5e-034	355680
1	M195 O195	1.9e-007	5.4e-010	-21.34	0.0	167	989	841	3850	0.16886	1.3e-015	409032
1	M196 O196	9.5e-015	2.7e-017	-38.14	0.0	273	989	1318	3778	0.27604	6.9e-023	394212
1	M197 O197	3.7e-017	1.1e-019	-43.69	0.0	175	989	1049	4391	0.17695	2.9e-025	361114
1	M198 O198	1.0e-009	2.9e-012	-26.57	0.0	217	989	1057	3795	0.21941	6.1e-018	473252
1	M200 O200	1.5e-229	4.4e-232	-532.72	0.0	143	989	646	1147	0.14459	1.6e-237	278616
1	M202 O202	5.4e-020	1.5e-022	-50.22	0.0	203	989	687	2269	0.20526	4.3e-028	356174
1	M204 O204	1.8e-012	5.2e-015	-32.90	0.0	137	989	320	1387	0.13852	1.4e-020	364078
1	M206 O206	2.3e-021	6.6e-024	-53.38	0.0	163	989	328	1081	0.16481	1.8e-029	359632
1	M209 O209	3.0e-025	8.5e-028	-62.33	0.0	82	988	218	1097	0.08300	3.2e-033	262769
1	M210 O210	6.3e-013	1.8e-015	-33.95	0.0	358	988	931	2004	0.36235	4.2e-021	433347
1	M213 O213	2.8e-074	8.1e-077	-175.21	0.0	122	988	578	2046	0.12348	2.3e-082	347072
1	M219 O219	6.1e-063	1.8e-065	-149.10	0.0	134	988	318	828	0.13563	7.6e-071	231217
1	M222 O222	4.3e-059	1.2e-061	-140.24	0.0	108	988	330	1092	0.10931	3.9e-067	316999
1	M225 O225	6.0e-013	1.7e-015	-34.00	0.0	130	988	840	4662	0.13158	4.6e-021	373201
1	M229 O229	6.7e-019	1.9e-021	-47.69	0.0	172	988	907	3717	0.17409	3.4e-027	563499
1	M231 O231	2.4e-021	6.8e-024	-53.35	0.0	256	988	1490	4448	0.25911	1.6e-029	414613
1	M232 O232	9.8e-030	2.8e-032	-72.65	0.0	342	988	2062	4723	0.34615	6.7e-038	421022
1	M233 O233	4.9e-010	1.4e-012	-27.29	0.0	280	988	899	2473	0.28340	3.4e-018	409683
1	M235 O235	7.5e-038	2.2e-040	-91.34	0.0	109	987	305	1176	0.11044	6.7e-046	321436
1	M238 O238	1.8e-020	5.2e-023	-51.30	0.0	291	987	1403	3693	0.29483	1.0e-028	504832
1	M242 O242	8.8e-015	2.5e-017	-38.22	0.0	81	987	97	397	0.08207	1.5e-022	163183
1	M244 O244	7.6e-049	2.2e-051	-116.65	0.0	111	987	346	1249	0.11246	6.0e-057	367285
1	M247 O247	6.8e-012	1.9e-014	-31.57	0.0	249	987	1406	4497	0.25228	4.8e-020	403767
1	M249 O249	7.9e-009	2.3e-011	-24.50	0.0	265	987	1217	3681	0.26849	4.8e-017	474759
1	M253 O253	8.0e-009	2.3e-011	-24.49	0.0	173	987	355	1328	0.17528	5.0e-017	458490
1	M254 O254	4.0e-007	1.2e-009	-20.58	0.0	251	987	804	2478	0.25431	2.8e-015	407218
1	M256 O256	9.9e-369	2.8e-371	-853.21	0.0	99	987	675	1101	0.10030	7.2e-377	394400
1	M259 O259	9.4e-063	2.7e-065	-148.67	0.0	62	986	577	4114	0.06288	6.7e-071	402948
1	M260 O260	1.4e-002	4.1e-005	-10.09	0.0	330	986	623	1508	0.33469	1.1e-010	361128
1	M261 O261	7.3e-007	2.1e-009	-19.98	0.0	250	986	605	1805	0.25355	5.7e-015	368508
1	M264 O264	3.3e-025	9.4e-028	-62.23	0.0	246	986	909	2550	0.24949	2.2e-033	423612
1	M266 O266	6.2e-271	1.8e-273	-628.03	0.0	94	986	377	487	0.09533	1.1e-278	164820
1	M267 O267	6.8e-012	2.0e-014	-31.56	0.0	252	986	1470	4666	0.25558	5.0e-020	391632
1	M268 O268	1.8e-060	5.3e-063	-143.39	0.0	144	986	331	844	0.14604	2.2e-068	246984
1	M270 O270	7.8e-003	2.2e-005	-10.71	0.0	238	986	715	2390	0.24138	6.7e-011	333084
1	M274 O274	1.3e-002	3.6e-005	-10.22	0.0	170	986	757	3530	0.17241	7.6e-011	477732
1	M275 O275	1.2e-004	3.4e-007	-14.90	0.0	283	985	1282	3767	0.28731	7.5e-013	447720
1	M276 O276	2.1e-142	6.1e-145	-332.06	0.0	85	985	295	589	0.08629	2.9e-150	213528
1	M277 O277	6.8e-007	1.9e-009	-20.06	0.0	279	985	871	2449	0.28325	4.4e-015	442800
1	M278 O278	3.8e-024	1.1e-026	-59.77	0.0	165	985	1060	4482	0.16751	2.8e-032	389172
1	M281 O281	1.2e-093	3.6e-096	-219.78	0.0	131	985	633	1978	0.13299	9.9e-102	359160
1	M284 O284	5.4e-037	1.6e-039	-89.36	0.0	137	985	160	360	0.13909	1.1e-044	140220
1	M288 O288	2.9e-009	8.4e-012	-25.50	0.0	101	985	627	4377	0.10254	2.0e-017	430500
1	M292 O292	2.4e-028	6.8e-031	-69.47	0.0	148	984	196	523	0.15041	3.5e-036	195418
1	M295 O295	1.7e-006	4.9e-009	-19.13	0.0	242	984	464	1373	0.24593	1.2e-014	416859
1	M299 O299	7.0e-032	2.0e-034	-77.59	0.0	142	984	400	1432	0.14431	4.7e-040	425697
1	M306 O306	6.7e-058	1.9e-060	-137.50	0.0	96	984	97	138	0.09756	3.1e-065	62848
1	M307 O307	2.7e-013	7.9e-016	-34.78	0.0	346	984	1378	3183	0.35163	1.8e-021	446810
1	M309 O309	8.6e-006	2.5e-008	-17.51	0.0	90	984	139	787	0.09146	6.5e-014	381016
1	M317 O317	3.3e-007	9.5e-010	-20.78	0.0	91	983	566	4392	0.09257	2.3e-015	419314
1	M325 O325	8.6e-003	2.5e-005	-10.60	0.0	199	983	1007	4130	0.20244	5.6e-011	445828
1	M333 O333	3.5e-156	1.0e-158	-363.79	0.0	77	983	439	1253	0.07833	3.1e-164	326515
1	M335 O335	8.0e-024	2.3e-026	-59.03	0.0	102	982	144	485	0.10387	9.5e-032	241080
1	M336 O336	2.9e-365	8.4e-368	-845.22	0.0	96	982	712	1253	0.09776	2.1e-373	397390
1	M337 O337	1.5e-009	4.3e-012	-26.18	0.0	196	982	524	1858	0.19959	1.1e-017	390040
1	M339 O339	3.3e-006	9.5e-009	-18.48	0.0	196	982	505	1852	0.19959	2.4e-014	402290
1	M340 O340	1.6e-003	4.7e-006	-12.28	0.0	168	982	246	958	0.17108	1.7e-011	282240
1	M341 O341	1.6e-018	4.5e-021	-46.85	0.0	334	982	1557	3664	0.34012	1.0e-026	435120
1	M346 O346	7.8e-010	2.2e-012	-26.83	0.0	206	982	853	3106	0.20978	5.1e-018	440020
1	M347 O347	1.2e-058	3.6e-061	-139.19	0.0	110	982	176	378	0.11202	2.2e-066	165620
