# Supplementary material for: Motif signatures in stretch enhancers are enriched for disease-associated genetic variants
Source: Epigenetics Chromatin. 2015 Jul 16;8:23. doi: 10.1186/s13072-015-0015-7 (PMC4502539; doi:10.1186/s13072-015-0015-7)
Supplement: Additional file 4: — De novo motif disocvery results. Zip archive of de novo motif discovery results. Discovered motifs are condensed in MEME Minimal Motif Format. TOMTOM output HTML files documenting the comparison of the discovered motifs to known motifs and CentriMo output text files detailing the enrichment of the discovered motifs in SE or TE DHS sequences are also included. File names indicate the type of sequences used for the motif discovery, including the method of footprinting. Can be downloaded at http://fusion.nhgri.nih.gov/files/se-motifs/AdditionalFile4.zip. [file 13072_2015_15_MOESM4_ESM.zip › AdditionalFile4/Islets.TE.vs.Islets_StretchEnhancersDHS.meme.CentriMo.txt]

# WARNING: this file is not sorted!
# db	id alt	E-value	adj_p-value	log_adj_p-value	bin_location	bin_width	total_width	sites_in_bin	total_sites	p_success	p-value	mult_tests
1	M1 O1	5.0e-233	2.4e-235	-540.23	0.0	147	989	646	1115	0.14863	8.5e-241	282568
1	M2 O2	4.1e-198	2.0e-200	-459.83	0.0	149	989	610	1117	0.15066	6.9e-206	288002
1	M3 O3	1.2e-250	5.5e-253	-580.85	0.0	136	988	684	1234	0.13765	1.9e-258	292349
1	M4 O4	1.2e-004	5.6e-007	-14.40	0.0	177	987	798	3533	0.17933	1.5e-012	369750
1	M6 O6	3.1e-002	1.5e-004	-8.82	0.0	347	987	1276	3153	0.35157	3.5e-010	421515
1	M19 O19	2.9e-003	1.4e-005	-11.17	0.0	109	989	198	1138	0.11021	1.2e-010	114608
1	M21 O21	1.2e-003	5.7e-006	-12.08	0.0	109	987	451	2997	0.11044	1.4e-011	397851
1	M27 O27	3.0e-003	1.5e-005	-11.14	0.0	237	989	1225	4336	0.23964	4.7e-011	311220
1	M28 O28	4.9e-013	2.3e-015	-33.69	0.0	115	991	598	3551	0.11604	1.6e-020	147015
1	M30 O30	3.7e-006	1.8e-008	-17.85	0.0	223	983	740	2545	0.22686	4.0e-014	441900
1	M31 O31	6.0e-002	2.9e-004	-8.16	0.0	203	989	25	39	0.20526	4.5e-009	63726
1	M32 O32	1.2e-181	5.9e-184	-421.90	0.0	135	991	494	894	0.13623	7.9e-189	74745
1	M33 O33	5.2e-013	2.5e-015	-33.63	0.0	323	991	1049	2538	0.32593	1.9e-020	132660
1	M34 O34	5.8e-022	2.8e-024	-54.24	0.0	259	989	1302	3771	0.26188	7.6e-030	364078
1	M35 O35	2.8e-005	1.3e-007	-15.83	0.0	286	988	761	2101	0.28947	3.7e-013	364820
1	M36 O36	2.4e-002	1.2e-004	-9.06	0.0	147	987	837	4589	0.14894	3.4e-010	346086
1	M37 O37	2.4e-017	1.2e-019	-43.60	0.0	301	991	1365	3550	0.30373	6.4e-025	180675
1	M46 O46	6.3e-004	3.0e-006	-12.72	0.0	225	987	190	538	0.22796	2.4e-011	127687
1	M55 O55	1.3e-209	6.1e-212	-486.34	0.0	135	991	488	789	0.13623	1.5e-216	40590
1	M57 O57	1.4e-008	6.6e-011	-23.45	0.0	55	989	110	848	0.05561	2.6e-016	250458
1	M58 O58	1.1e-006	5.1e-009	-19.10	0.0	191	989	519	1969	0.19312	1.6e-014	309244
1	M60 O60	1.3e-019	6.2e-022	-48.84	0.0	244	990	1097	3325	0.24646	2.3e-027	266266
1	M67 O67	4.4e-004	2.1e-006	-13.07	0.0	295	985	268	628	0.29949	1.0e-011	210576
1	M75 O75	3.0e-008	1.4e-010	-22.66	0.0	121	991	712	4350	0.12210	6.1e-016	237105
1	M76 O76	2.8e-003	1.3e-005	-11.24	0.0	239	991	569	1866	0.24117	2.1e-010	62865
1	M77 O77	1.8e-189	8.7e-192	-439.93	0.0	135	991	649	1377	0.13623	6.1e-197	143055
1	M86 O86	1.9e-008	9.0e-011	-23.13	0.0	120	990	766	4756	0.12121	3.5e-016	254410
1	M87 O87	1.5e-051	7.3e-054	-122.36	0.0	157	989	206	407	0.15875	6.5e-059	111644
1	M88 O88	4.6e-012	2.2e-014	-31.44	0.0	316	988	868	2094	0.31984	6.0e-020	368271
1	M89 O89	1.4e-016	6.6e-019	-41.86	0.0	66	988	74	284	0.06680	2.0e-024	324887
1	M91 O91	6.6e-273	3.2e-275	-632.06	0.0	136	988	952	2037	0.13765	9.6e-281	329817
1	M93 O93	1.9e-021	9.1e-024	-53.05	0.0	301	987	1128	2782	0.30496	1.9e-029	493000
1	M94 O94	2.6e-008	1.2e-010	-22.81	0.0	311	987	278	586	0.31510	6.8e-016	180931
1	M99 O99	4.8e-007	2.3e-009	-19.88	0.0	353	985	584	1258	0.35838	6.9e-015	336528
1	M100 O100	3.1e-003	1.5e-005	-11.11	0.0	201	985	407	1479	0.20406	3.7e-011	400980
1	M103 O103	5.2e-003	2.5e-005	-10.60	0.0	234	984	299	898	0.23780	7.2e-011	347137
1	M118 O118	7.4e-014	3.5e-016	-35.58	0.0	224	992	704	2265	0.22581	9.2e-021	38610
1	M122 O122	1.3e-022	6.2e-025	-55.74	0.0	112	992	282	1261	0.11290	3.1e-029	20295
1	M126 O126	3.0e-009	1.4e-011	-24.97	0.0	327	991	973	2368	0.32997	1.2e-016	118305
1	M128 O128	3.0e-004	1.4e-006	-13.46	0.0	257	991	691	2133	0.25933	1.9e-011	74745
1	M130 O130	3.4e-004	1.6e-006	-13.32	0.0	591	991	1963	2991	0.59637	9.7e-012	168300
1	M131 O131	5.3e-016	2.5e-018	-40.51	0.0	251	991	863	2524	0.25328	2.2e-023	118305
1	M132 O132	5.2e-009	2.5e-011	-24.41	0.0	115	991	688	4363	0.11604	1.1e-016	219780
1	M135 O135	1.4e-021	6.9e-024	-53.33	0.0	250	990	881	2493	0.25253	2.7e-029	254410
1	M138 O138	2.5e-005	1.2e-007	-15.94	0.0	284	990	820	2307	0.28687	5.8e-013	206492
1	M139 O139	1.4e-034	6.8e-037	-83.29	0.0	160	990	153	312	0.16162	2.4e-041	28652
1	M142 O142	3.6e-003	1.7e-005	-10.96	0.0	296	990	554	1475	0.29899	1.9e-010	91884
1	M144 O144	1.3e-004	6.3e-007	-14.28	0.0	370	990	561	1190	0.37374	3.4e-012	184756
1	M146 O146	4.3e-004	2.1e-006	-13.09	0.0	83	989	33	111	0.08392	7.5e-011	27664
1	M165 O165	2.3e-016	1.1e-018	-41.34	0.0	223	987	760	2409	0.22594	2.7e-024	415106
1	M166 O166	1.1e-023	5.2e-026	-58.22	0.0	181	987	192	460	0.18338	2.9e-031	179945
1	M174 O174	4.6e-002	2.2e-004	-8.43	0.0	615	987	1018	1456	0.62310	6.2e-010	352495
1	M177 O177	4.1e-002	2.0e-004	-8.53	0.0	249	987	626	1997	0.25228	5.1e-010	388484
1	M185 O185	3.0e-003	1.5e-005	-11.14	0.0	304	986	844	2263	0.30832	3.4e-011	430008
1	M186 O186	1.6e-011	7.8e-014	-30.19	0.0	143	985	596	2875	0.14518	1.9e-019	403440
1	M196 O196	5.5e-007	2.6e-009	-19.75	0.0	137	985	358	1724	0.13909	6.6e-015	404424
1	M201 O201	1.6e-012	7.8e-015	-32.48	0.0	246	984	1250	3969	0.25000	2.2e-020	351065
1	M230 O230	1.2e-004	5.9e-007	-14.34	0.0	244	982	862	2809	0.24847	1.4e-012	424830
