# Supplementary material for: Motif signatures in stretch enhancers are enriched for disease-associated genetic variants
Source: Epigenetics Chromatin. 2015 Jul 16;8:23. doi: 10.1186/s13072-015-0015-7 (PMC4502539; doi:10.1186/s13072-015-0015-7)
Supplement: Additional file 4: — De novo motif disocvery results. Zip archive of de novo motif discovery results. Discovered motifs are condensed in MEME Minimal Motif Format. TOMTOM output HTML files documenting the comparison of the discovered motifs to known motifs and CentriMo output text files detailing the enrichment of the discovered motifs in SE or TE DHS sequences are also included. File names indicate the type of sequences used for the motif discovery, including the method of footprinting. Can be downloaded at http://fusion.nhgri.nih.gov/files/se-motifs/AdditionalFile4.zip. [file 13072_2015_15_MOESM4_ESM.zip › AdditionalFile4/Islets_Footprints_ConcatenatedEnhancers_SingleHitWellington.meme]

MEME version 4.9.0

ALPHABET= ACGT

strands: + -

Background letter frequencies (from uniform background):
A 0.25000 C 0.25000 G 0.25000 T 0.25000

MOTIF M1 O1

letter-probability matrix: alength= 4 w= 13 nsites= 4383 E= 4.0e-1025
 0.232 0.271 0.244 0.253
 0.237 0.188 0.313 0.262
 0.388 0.327 0.245 0.04 
 0.013 0.000 0.000 0.987
 0.000 0.001 0.966 0.033
 0.976 0.000 0.000 0.023
 0.000 0.001 0.853 0.146
 0.002 0.018 0.004 0.976
 0.012 0.983 0.004 0.000
 0.998 0.001 0.000 0.000
 0.004 0.306 0.274 0.416
 0.243 0.317 0.165 0.275
 0.263 0.24  0.254 0.243

MOTIF M2 O2

letter-probability matrix: alength= 4 w= 14 nsites= 4950 E= 1.3e-2245
 0.233 0.268 0.257 0.242
 0.255 0.162 0.322 0.261
 0.388 0.291 0.284 0.037
 0.003 0.000 0.000 0.996
 0.000 0.004 0.959 0.037
 0.985 0.000 0.003 0.012
 0.088 0.42  0.408 0.084
 0.011 0.003 0.000 0.985
 0.036 0.959 0.005 0.000
 0.997 0.000 0.000 0.003
 0.029 0.302 0.282 0.387
 0.263 0.287 0.179 0.271
 0.248 0.244 0.262 0.246
 0.245 0.249 0.234 0.272

MOTIF M3 O3

letter-probability matrix: alength= 4 w= 18 nsites= 4244 E= 1.8e-2871
 0.037 0.545 0.303 0.115
 0.061 0.631 0.07  0.239
 0.152 0.001 0.184 0.663
 0.000 0.000 0.999 0.001
 0.006 0.093 0.89  0.011
 0.125 0.712 0.16  0.004
 0.343 0.303 0.07  0.284
 0.117 0.363 0.354 0.166
 0.182 0.32  0.328 0.17 
 0.163 0.354 0.365 0.118
 0.298 0.072 0.29  0.341
 0.004 0.159 0.719 0.118
 0.012 0.914 0.069 0.005
 0.001 0.999 0.000 0.000
 0.708 0.152 0.001 0.139
 0.226 0.055 0.667 0.051
 0.11  0.269 0.577 0.044
 0.218 0.337 0.281 0.165

MOTIF M4 O4

letter-probability matrix: alength= 4 w= 15 nsites= 4194 E= 7.9e-1061
 0.34  0.209 0.224 0.227
 0.256 0.101 0.347 0.296
 0.247 0.221 0.442 0.091
 0.612 0.265 0.121 0.002
 0.000 0.000 0.000 0.999
 0.000 0.001 0.921 0.078
 0.984 0.001 0.002 0.013
 0.15  0.367 0.457 0.026
 0.002 0.002 0.000 0.996
 0.000 0.995 0.005 0.000
 0.997 0.000 0.000 0.003
 0.048 0.446 0.291 0.215
 0.423 0.178 0.076 0.323
 0.198 0.216 0.362 0.224
 0.279 0.265 0.241 0.215

MOTIF M5 O5

letter-probability matrix: alength= 4 w= 13 nsites= 1865 E= 1.2e-2398
 0.000 1.000 0.000 0.000
 0.932 0.000 0.028 0.04 
 0.000 0.618 0.382 0.000
 0.088 0.676 0.002 0.234
 0.999 0.000 0.000 0.001
 0.000 0.000 1.000 0.000
 0.449 0.000 0.551 0.000
 0.000 0.000 0.577 0.423
 0.000 0.000 1.000 0.000
 0.000 0.000 0.973 0.027
 0.007 0.992 0.000 0.001
 0.565 0.001 0.43  0.004
 0.043 0.502 0.419 0.036

MOTIF M6 O6

letter-probability matrix: alength= 4 w= 14 nsites= 1942 E= 1.0e+294
 0.048 0.236 0.017 0.7 
 0.078 0.112 0.343 0.467
 0.000 0.72  0.079 0.201
 0.000 0.909 0.000 0.09 
 0.525 0.321 0.001 0.153
 0.104 0.003 0.082 0.812
 0.11  0.000 0.89  0.000
 0.102 0.001 0.896 0.000
 0.358 0.49  0.073 0.079
 0.846 0.066 0.08  0.007
 0.745 0.022 0.232 0.001
 0.005 0.984 0.005 0.006
 0.411 0.343 0.048 0.198
 0.235 0.175 0.418 0.172

MOTIF M7 O7

letter-probability matrix: alength= 4 w= 13 nsites= 4287 E= 2.6e-941
 0.288 0.353 0.161 0.198
 0.345 0.032 0.259 0.365
 0.24  0.281 0.437 0.043
 0.014 0.000 0.000 0.986
 0.000 0.003 0.996 0.001
 0.979 0.000 0.000 0.021
 0.002 0.339 0.517 0.142
 0.000 0.007 0.002 0.99 
 0.058 0.942 0.001 0.000
 1.000 0.000 0.000 0.000
 0.000 0.12  0.311 0.569
 0.15  0.386 0.287 0.176
 0.324 0.321 0.163 0.192

MOTIF M8 O8

letter-probability matrix: alength= 4 w= 14 nsites= 3665 E= 2.8e-3564
 0.06  0.021 0.833 0.086
 0.06  0.895 0.034 0.011
 0.000 1.000 0.000 0.000
 0.528 0.434 0.009 0.029
 0.000 0.616 0.073 0.311
 0.009 0.982 0.000 0.009
 0.243 0.013 0.001 0.743
 0.182 0.044 0.708 0.066
 0.033 0.321 0.645 0.001
 0.076 0.05  0.08  0.794
 0.000 0.000 1.000 0.000
 0.031 0.023 0.897 0.048
 0.126 0.574 0.116 0.184
 0.265 0.375 0.217 0.142

MOTIF M9 O9

letter-probability matrix: alength= 4 w= 14 nsites= 695 E= 1.0e-1480
 0.615 0.056 0.133 0.196
 0.665 0.027 0.124 0.184
 0.792 0.015 0.086 0.107
 0.911 0.008 0.053 0.028
 0.982 0.001 0.016 0.001
 0.984 0.003 0.012 0.001
 0.976 0.007 0.014 0.003
 0.963 0.017 0.011 0.009
 0.962 0.016 0.012 0.009
 0.988 0.004 0.003 0.005
 0.957 0.011 0.017 0.015
 0.869 0.024 0.053 0.054
 0.743 0.07  0.091 0.096
 0.628 0.126 0.094 0.152

MOTIF M10 O10

letter-probability matrix: alength= 4 w= 14 nsites= 2291 E= 8.7e-2971
 0.000 1.000 0.000 0.000
 0.909 0.000 0.041 0.05 
 0.000 0.627 0.373 0.000
 0.099 0.632 0.022 0.246
 0.988 0.000 0.000 0.012
 0.000 0.000 1.000 0.000
 0.459 0.000 0.541 0.000
 0.006 0.000 0.525 0.469
 0.000 0.000 1.000 0.000
 0.000 0.000 0.958 0.042
 0.041 0.945 0.000 0.014
 0.593 0.001 0.396 0.01 
 0.043 0.486 0.433 0.038
 0.091 0.464 0.078 0.367

MOTIF M11 O11

letter-probability matrix: alength= 4 w= 13 nsites= 1641 E= 3.5e-905
 0.024 0.365 0.28  0.332
 0.494 0.008 0.435 0.063
 0.000 0.171 0.829 0.000
 0.013 0.673 0.02  0.294
 0.042 0.001 0.819 0.138
 0.007 0.972 0.021 0.001
 0.000 1.000 0.000 0.000
 0.378 0.617 0.000 0.005
 0.000 0.532 0.000 0.468
 0.000 1.000 0.000 0.000
 0.004 0.000 0.000 0.996
 0.185 0.003 0.81  0.003
 0.000 0.383 0.617 0.000

MOTIF M12 O12

letter-probability matrix: alength= 4 w= 15 nsites= 3343 E= 2.6e-3771
 0.259 0.127 0.464 0.151
 0.076 0.859 0.031 0.034
 0.000 1.000 0.000 0.000
 0.818 0.021 0.066 0.095
 0.003 0.606 0.385 0.006
 0.085 0.635 0.049 0.231
 0.898 0.004 0.019 0.079
 0.000 0.000 0.999 0.000
 0.411 0.008 0.581 0.001
 0.024 0.006 0.517 0.454
 0.001 0.000 0.999 0.000
 0.011 0.031 0.892 0.066
 0.078 0.85  0.014 0.058
 0.522 0.024 0.419 0.034
 0.064 0.485 0.422 0.029

MOTIF M13 O13

letter-probability matrix: alength= 4 w= 16 nsites= 503 E= 7.5e-279
 0.436 0.13  0.089 0.345
 0.456 0.047 0.311 0.187
 0.336 0.008 0.53  0.126
 0.055 0.013 0.032 0.9 
 0.195 0.034 0.077 0.694
 0.968 0.002 0.016 0.014
 0.929 0.019 0.003 0.049
 0.155 0.01  0.000 0.835
 0.297 0.26  0.209 0.234
 0.819 0.000 0.001 0.18 
 0.043 0.002 0.013 0.942
 0.023 0.012 0.001 0.965
 0.69  0.09  0.028 0.192
 0.919 0.042 0.027 0.012
 0.188 0.481 0.006 0.325
 0.264 0.232 0.045 0.458

MOTIF M14 O14

letter-probability matrix: alength= 4 w= 13 nsites= 3200 E= 8.6e-3287
 0.055 0.89  0.02  0.034
 0.000 1.000 0.000 0.000
 0.845 0.014 0.058 0.083
 0.01  0.631 0.356 0.003
 0.099 0.638 0.035 0.227
 0.902 0.000 0.016 0.082
 0.000 0.000 1.000 0.000
 0.403 0.005 0.591 0.001
 0.019 0.003 0.539 0.439
 0.001 0.000 0.999 0.000
 0.005 0.016 0.919 0.059
 0.088 0.865 0.007 0.04 
 0.517 0.046 0.398 0.038

MOTIF M15 O15

letter-probability matrix: alength= 4 w= 15 nsites= 3391 E= 5.3e-3770
 0.256 0.128 0.466 0.149
 0.075 0.859 0.032 0.034
 0.000 1.000 0.000 0.000
 0.815 0.024 0.065 0.095
 0.003 0.606 0.384 0.007
 0.084 0.637 0.05  0.228
 0.89  0.004 0.018 0.088
 0.001 0.000 0.999 0.000
 0.407 0.011 0.582 0.001
 0.025 0.006 0.513 0.457
 0.000 0.000 0.999 0.000
 0.012 0.032 0.891 0.065
 0.079 0.847 0.016 0.059
 0.518 0.028 0.417 0.037
 0.066 0.482 0.422 0.029

MOTIF M16 O16

letter-probability matrix: alength= 4 w= 16 nsites= 3298 E= 2.2e-3889
 0.165 0.179 0.449 0.206
 0.231 0.118 0.502 0.148
 0.065 0.87  0.033 0.033
 0.000 1.000 0.000 0.000
 0.833 0.014 0.075 0.078
 0.006 0.628 0.362 0.004
 0.102 0.591 0.053 0.254
 0.897 0.003 0.023 0.077
 0.000 0.000 1.000 0.000
 0.414 0.004 0.581 0.001
 0.025 0.007 0.558 0.411
 0.001 0.000 0.999 0.000
 0.019 0.021 0.897 0.063
 0.082 0.866 0.012 0.04 
 0.475 0.032 0.47  0.022
 0.069 0.516 0.363 0.052

MOTIF M17 O17

letter-probability matrix: alength= 4 w= 13 nsites= 2136 E= 1.2e-2899
 0.006 0.001 0.959 0.034
 0.045 0.954 0.001 0.000
 0.000 1.000 0.000 0.000
 0.446 0.553 0.000 0.000
 0.000 0.546 0.000 0.454
 0.000 1.000 0.000 0.000
 0.000 0.002 0.000 0.998
 0.209 0.01  0.656 0.125
 0.000 0.377 0.623 0.000
 0.027 0.044 0.000 0.929
 0.000 0.000 1.000 0.000
 0.006 0.001 0.961 0.031
 0.179 0.441 0.134 0.246

MOTIF M18 O18

letter-probability matrix: alength= 4 w= 14 nsites= 3490 E= 2.0e-3475
 0.151 0.202 0.405 0.242
 0.203 0.121 0.545 0.131
 0.049 0.899 0.02  0.032
 0.000 1.000 0.000 0.000
 0.822 0.046 0.057 0.076
 0.001 0.648 0.338 0.013
 0.072 0.673 0.048 0.207
 0.806 0.001 0.016 0.178
 0.001 0.000 0.998 0.001
 0.35  0.035 0.615 0.000
 0.023 0.004 0.481 0.492
 0.001 0.000 0.999 0.000
 0.009 0.03  0.897 0.064
 0.083 0.855 0.013 0.049

MOTIF M19 O19

letter-probability matrix: alength= 4 w= 15 nsites= 286 E= 1.7e-198
 0.212 0.061 0.523 0.204
 0.153 0.112 0.585 0.15 
 0.412 0.315 0.242 0.031
 0.76  0.001 0.027 0.213
 0.085 0.003 0.799 0.113
 0.48  0.000 0.517 0.002
 0.772 0.016 0.213 0.000
 0.000 0.000 0.000 1.000
 0.000 0.01  0.99  0.000
 1.000 0.000 0.000 0.000
 0.001 0.87  0.121 0.008
 0.001 0.001 0.000 0.998
 0.001 0.998 0.000 0.000
 0.998 0.000 0.000 0.002
 0.001 0.466 0.305 0.228

MOTIF M20 O20

letter-probability matrix: alength= 4 w= 13 nsites= 1963 E= 1.9e-1346
 0.849 0.002 0.102 0.048
 0.000 0.631 0.369 0.000
 0.062 0.703 0.002 0.233
 1.000 0.000 0.000 0.000
 0.000 0.000 1.000 0.000
 0.424 0.000 0.576 0.000
 0.002 0.000 0.546 0.452
 0.000 0.000 1.000 0.000
 0.000 0.001 0.977 0.022
 0.041 0.945 0.000 0.014
 0.554 0.005 0.425 0.016
 0.012 0.553 0.419 0.016
 0.115 0.501 0.038 0.346

MOTIF M21 O21

letter-probability matrix: alength= 4 w= 12 nsites= 1051 E= 3.8e-1034
 0.509 0.171 0.187 0.134
 0.61  0.06  0.304 0.026
 0.582 0.016 0.397 0.005
 0.954 0.001 0.045 0.000
 0.000 0.000 0.000 1.000
 0.000 0.000 1.000 0.000
 1.000 0.000 0.000 0.000
 0.001 0.538 0.461 0.001
 0.000 0.000 0.000 1.000
 0.000 1.000 0.000 0.000
 1.000 0.000 0.000 0.000
 0.000 0.156 0.236 0.608

MOTIF M22 O22

letter-probability matrix: alength= 4 w= 13 nsites= 2803 E= 6.4e-1634
 0.374 0.103 0.281 0.241
 0.391 0.078 0.425 0.107
 0.565 0.069 0.366 0.000
 0.000 0.000 0.000 1.000
 0.000 0.000 1.000 0.000
 1.000 0.000 0.000 0.000
 0.000 0.884 0.000 0.116
 0.000 0.000 0.000 1.000
 0.043 0.957 0.000 0.000
 1.000 0.000 0.000 0.000
 0.007 0.139 0.306 0.548
 0.186 0.296 0.194 0.324
 0.233 0.285 0.198 0.284

MOTIF M23 O23

letter-probability matrix: alength= 4 w= 13 nsites= 767 E= 4.4e-675
 0.605 0.004 0.317 0.074
 0.584 0.008 0.408 0.000
 0.000 0.000 0.000 1.000
 0.000 0.000 1.000 0.000
 1.000 0.000 0.000 0.000
 0.000 0.753 0.247 0.000
 0.000 0.000 0.000 1.000
 0.001 0.999 0.000 0.000
 1.000 0.000 0.000 0.000
 0.000 0.001 0.143 0.856
 0.033 0.245 0.307 0.415
 0.029 0.536 0.18  0.256
 0.318 0.294 0.003 0.385

MOTIF M24 O24

letter-probability matrix: alength= 4 w= 12 nsites= 165 E= 6.9e-114
 0.248 0.114 0.388 0.251
 0.911 0.001 0.025 0.063
 0.54  0.001 0.459 0.000
 0.946 0.001 0.053 0.000
 0.992 0.000 0.008 0.000
 0.000 0.000 0.000 1.000
 0.000 0.000 1.000 0.000
 1.000 0.000 0.000 0.000
 0.001 0.992 0.007 0.000
 0.000 0.000 0.000 1.000
 0.000 1.000 0.000 0.000
 1.000 0.000 0.000 0.000

MOTIF M25 O25

letter-probability matrix: alength= 4 w= 12 nsites= 98 E= 3.0e-032
 0.000 0.001 0.637 0.362
 0.003 0.707 0.002 0.289
 0.000 0.000 0.000 1.000
 0.999 0.000 0.000 0.000
 0.956 0.000 0.000 0.044
 0.999 0.000 0.000 0.001
 1.000 0.000 0.000 0.000
 1.000 0.000 0.000 0.000
 0.000 0.000 0.000 1.000
 1.000 0.000 0.000 0.000
 0.15  0.009 0.833 0.008
 0.117 0.667 0.004 0.212

MOTIF M26 O26

letter-probability matrix: alength= 4 w= 15 nsites= 277 E= 2.4e-180
 0.398 0.065 0.133 0.404
 0.243 0.003 0.699 0.056
 0.000 0.000 0.998 0.001
 0.000 1.000 0.000 0.000
 0.000 0.981 0.000 0.018
 0.096 0.904 0.000 0.000
 0.108 0.876 0.000 0.017
 0.037 0.000 0.961 0.002
 0.000 1.000 0.000 0.000
 0.000 1.000 0.000 0.000
 0.000 0.976 0.000 0.024
 0.242 0.686 0.000 0.072
 0.001 0.759 0.053 0.187
 0.286 0.147 0.053 0.515
 0.127 0.603 0.236 0.034

MOTIF M27 O27

letter-probability matrix: alength= 4 w= 13 nsites= 1175 E= 2.1e-1254
 0.464 0.116 0.184 0.236
 0.513 0.139 0.311 0.036
 0.627 0.066 0.242 0.065
 0.77  0.001 0.229 0.000
 0.000 0.000 0.000 1.000
 0.000 0.000 0.999 0.001
 1.000 0.000 0.000 0.000
 0.036 0.555 0.376 0.033
 0.000 0.000 0.000 1.000
 0.002 0.998 0.000 0.000
 1.000 0.000 0.000 0.000
 0.000 0.028 0.111 0.861
 0.084 0.365 0.108 0.444

MOTIF M28 O28

letter-probability matrix: alength= 4 w= 15 nsites= 2787 E= 7.5e-4308
 0.062 0.904 0.012 0.022
 0.000 1.000 0.000 0.000
 0.891 0.001 0.048 0.059
 0.002 0.649 0.348 0.001
 0.082 0.628 0.055 0.235
 0.95  0.000 0.018 0.032
 0.000 0.000 1.000 0.000
 0.439 0.000 0.561 0.000
 0.011 0.002 0.546 0.441
 0.000 0.000 1.000 0.000
 0.000 0.006 0.937 0.057
 0.08  0.879 0.004 0.037
 0.535 0.014 0.436 0.015
 0.045 0.501 0.412 0.043
 0.117 0.424 0.101 0.358

MOTIF M29 O29

letter-probability matrix: alength= 4 w= 17 nsites= 2773 E= 1.5e-4345
 0.171 0.155 0.478 0.196
 0.284 0.106 0.486 0.124
 0.082 0.87  0.027 0.021
 0.000 1.000 0.000 0.000
 0.848 0.003 0.063 0.086
 0.003 0.623 0.374 0.001
 0.087 0.619 0.048 0.246
 0.951 0.001 0.018 0.029
 0.000 0.000 1.000 0.000
 0.405 0.000 0.595 0.000
 0.016 0.001 0.588 0.395
 0.000 0.000 1.000 0.000
 0.009 0.006 0.937 0.048
 0.056 0.895 0.002 0.047
 0.507 0.008 0.473 0.011
 0.064 0.528 0.37  0.038
 0.101 0.458 0.093 0.348

MOTIF M30 O30

letter-probability matrix: alength= 4 w= 13 nsites= 4683 E= 2.1e-1762
 0.246 0.194 0.409 0.151
 0.06  0.824 0.06  0.056
 0.000 0.999 0.000 0.000
 0.76  0.015 0.051 0.174
 0.004 0.541 0.454 0.001
 0.095 0.604 0.081 0.219
 0.844 0.003 0.027 0.126
 0.000 0.009 0.99  0.001
 0.398 0.03  0.567 0.005
 0.039 0.000 0.531 0.43 
 0.027 0.001 0.969 0.003
 0.022 0.127 0.784 0.067
 0.097 0.824 0.024 0.055

MOTIF M31 O31

letter-probability matrix: alength= 4 w= 14 nsites= 1080 E= 7.7e+211
 0.04  0.074 0.593 0.293
 0.008 0.277 0.036 0.679
 0.014 0.005 0.028 0.953
 0.014 0.281 0.47  0.235
 0.000 0.995 0.004 0.001
 0.136 0.537 0.000 0.327
 0.395 0.055 0.072 0.478
 0.298 0.000 0.66  0.041
 0.001 0.013 0.986 0.000
 0.256 0.564 0.153 0.027
 0.953 0.029 0.005 0.013
 0.68  0.011 0.304 0.005
 0.201 0.731 0.057 0.01 
 0.344 0.436 0.057 0.162

MOTIF M32 O32

letter-probability matrix: alength= 4 w= 11 nsites= 169 E= 1.5e-109
 0.000 0.000 0.000 1.000
 0.000 0.000 1.000 0.000
 1.000 0.000 0.000 0.000
 0.000 0.011 0.989 0.000
 0.000 0.000 0.000 1.000
 0.000 1.000 0.000 0.000
 1.000 0.000 0.000 0.000
 0.000 0.048 0.019 0.933
 0.009 0.988 0.001 0.002
 0.92  0.002 0.000 0.077
 0.049 0.458 0.475 0.017

MOTIF M33 O33

letter-probability matrix: alength= 4 w= 13 nsites= 639 E= 4.6e-691
 0.809 0.098 0.092 0.001
 0.000 0.000 0.000 1.000
 0.000 0.000 1.000 0.000
 1.000 0.000 0.000 0.000
 0.002 0.582 0.413 0.003
 0.000 0.000 0.000 1.000
 0.003 0.997 0.000 0.000
 1.000 0.000 0.000 0.000
 0.000 0.022 0.043 0.935
 0.047 0.362 0.022 0.57 
 0.012 0.268 0.01  0.71 
 0.013 0.202 0.157 0.629
 0.187 0.217 0.039 0.558

MOTIF M34 O34

letter-probability matrix: alength= 4 w= 16 nsites= 438 E= 1.1e-1192
 0.003 0.996 0.000 0.000
 0.000 1.000 0.000 0.000
 0.995 0.000 0.002 0.003
 0.000 0.604 0.396 0.000
 0.001 0.638 0.000 0.361
 1.000 0.000 0.000 0.000
 0.000 0.000 1.000 0.000
 0.805 0.000 0.195 0.000
 0.001 0.000 0.592 0.407
 0.000 0.000 1.000 0.000
 0.000 0.000 0.999 0.001
 0.000 1.000 0.000 0.000
 0.731 0.000 0.269 0.000
 0.000 0.909 0.09  0.000
 0.011 0.117 0.000 0.872
 0.512 0.004 0.484 0.000

MOTIF M35 O35

letter-probability matrix: alength= 4 w= 16 nsites= 708 E= 3.6e-1291
 0.134 0.442 0.184 0.24 
 0.15  0.164 0.367 0.318
 0.064 0.001 0.932 0.003
 0.000 0.057 0.009 0.934
 0.014 0.163 0.01  0.813
 0.119 0.051 0.495 0.335
 0.000 0.92  0.000 0.079
 0.000 0.842 0.000 0.158
 0.841 0.086 0.019 0.053
 0.088 0.019 0.068 0.826
 0.117 0.000 0.882 0.000
 0.062 0.000 0.937 0.000
 0.326 0.479 0.064 0.13 
 0.727 0.008 0.231 0.033
 0.932 0.001 0.068 0.000
 0.006 0.874 0.004 0.115

MOTIF M36 O36

letter-probability matrix: alength= 4 w= 18 nsites= 270 E= 2.2e-831
 0.000 0.000 0.999 0.000
 0.000 0.996 0.000 0.004
 0.000 0.000 0.997 0.003
 0.000 1.000 0.000 0.000
 0.000 1.000 0.000 0.000
 0.392 0.607 0.000 0.000
 0.000 0.622 0.000 0.378
 0.000 1.000 0.000 0.000
 0.000 0.000 0.000 1.000
 0.001 0.000 0.995 0.004
 0.000 0.456 0.544 0.000
 0.091 0.175 0.000 0.734
 0.000 0.000 1.000 0.000
 0.000 0.000 1.000 0.000
 0.006 0.819 0.002 0.173
 0.000 0.973 0.001 0.026
 0.616 0.144 0.01  0.231
 0.197 0.184 0.345 0.274

MOTIF M37 O37

letter-probability matrix: alength= 4 w= 19 nsites= 109 E= 1.1e-427
 0.001 0.283 0.005 0.711
 0.031 0.065 0.904 0.000
 0.000 0.000 0.999 0.001
 0.000 1.000 0.000 0.000
 0.000 1.000 0.000 0.000
 0.963 0.037 0.000 0.000
 0.000 0.657 0.342 0.000
 0.01  0.514 0.453 0.023
 0.702 0.000 0.000 0.298
 0.000 0.000 0.999 0.000
 0.039 0.000 0.961 0.000
 0.001 0.000 0.872 0.127
 0.000 0.000 1.000 0.000
 0.000 0.000 1.000 0.000
 0.019 0.981 0.000 0.000
 0.998 0.000 0.002 0.000
 0.000 0.001 0.998 0.002
 0.004 0.996 0.000 0.000
 0.997 0.003 0.000 0.000

MOTIF M38 O38

letter-probability matrix: alength= 4 w= 12 nsites= 752 E= 5.0e+032
 0.251 0.052 0.551 0.146
 0.353 0.241 0.405 0.000
 0.000 0.000 0.001 0.999
 0.000 0.001 0.999 0.001
 0.988 0.001 0.004 0.008
 0.001 0.888 0.111 0.000
 0.445 0.387 0.009 0.158
 0.003 0.001 0.002 0.994
 0.000 1.000 0.000 0.000
 0.973 0.000 0.000 0.026
 0.000 0.295 0.328 0.376
 0.179 0.442 0.144 0.235

MOTIF M39 O39

letter-probability matrix: alength= 4 w= 14 nsites= 453 E= 1.6e-147
 0.532 0.149 0.224 0.095
 0.087 0.67  0.172 0.071
 0.79  0.053 0.066 0.091
 0.084 0.813 0.087 0.017
 0.99  0.001 0.005 0.004
 0.032 0.895 0.065 0.008
 0.975 0.002 0.014 0.009
 0.004 0.923 0.061 0.011
 0.971 0.014 0.01  0.005
 0.000 0.897 0.093 0.009
 0.915 0.001 0.014 0.07 
 0.03  0.8  0.155 0.015
 0.77  0.062 0.055 0.113
 0.07  0.567 0.212 0.151

MOTIF M40 O40

letter-probability matrix: alength= 4 w= 14 nsites= 225 E= 6.9e-334
 0.000 0.635 0.132 0.233
 0.761 0.000 0.224 0.015
 0.000 0.001 0.999 0.000
 0.000 0.998 0.000 0.002
 0.153 0.000 0.844 0.002
 0.004 0.996 0.000 0.000
 0.000 1.000 0.000 0.000
 0.894 0.104 0.002 0.000
 0.000 0.993 0.000 0.007
 0.000 1.000 0.000 0.000
 0.000 0.000 0.000 1.000
 0.234 0.006 0.76  0.000
 0.000 0.404 0.596 0.000
 0.000 0.038 0.000 0.962

MOTIF M41 O41

letter-probability matrix: alength= 4 w= 16 nsites= 1711 E= 5.0e-2263
 0.003 0.701 0.062 0.235
 0.018 0.000 0.098 0.884
 0.000 0.000 1.000 0.000
 0.000 0.000 1.000 0.000
 0.058 0.916 0.026 0.000
 0.32  0.287 0.012 0.381
 0.083 0.326 0.418 0.172
 0.167 0.336 0.299 0.198
 0.164 0.401 0.359 0.076
 0.405 0.05  0.172 0.373
 0.000 0.039 0.819 0.142
 0.000 0.999 0.000 0.000
 0.000 1.000 0.000 0.000
 0.575 0.423 0.000 0.002
 0.537 0.001 0.408 0.054
 0.025 0.171 0.793 0.011

MOTIF M42 O42

letter-probability matrix: alength= 4 w= 17 nsites= 3978 E= 1.2e-1710
 0.002 0.539 0.368 0.091
 0.000 0.95  0.001 0.049
 0.226 0.000 0.000 0.774
 0.000 0.000 1.000 0.000
 0.008 0.005 0.987 0.001
 0.176 0.52  0.3  0.004
 0.314 0.327 0.154 0.204
 0.165 0.348 0.338 0.149
 0.171 0.318 0.341 0.17 
 0.167 0.384 0.334 0.114
 0.368 0.016 0.31  0.305
 0.004 0.05  0.864 0.082
 0.019 0.775 0.199 0.007
 0.022 0.976 0.001 0.002
 0.536 0.363 0.008 0.093
 0.359 0.104 0.386 0.15 
 0.128 0.203 0.6  0.069

MOTIF M43 O43

letter-probability matrix: alength= 4 w= 12 nsites= 792 E= 1.8e-651
 0.463 0.224 0.305 0.008
 0.811 0.114 0.073 0.001
 0.656 0.026 0.253 0.065
 0.754 0.001 0.244 0.000
 0.000 0.000 0.000 1.000
 0.000 0.000 1.000 0.000
 1.000 0.000 0.000 0.000
 0.000 0.616 0.383 0.000
 0.000 0.000 0.000 1.000
 0.000 1.000 0.000 0.000
 1.000 0.000 0.000 0.000
 0.001 0.03  0.248 0.72 

MOTIF M44 O44

letter-probability matrix: alength= 4 w= 12 nsites= 2030 E= 2.1e-846
 0.001 0.609 0.39  0.000
 0.017 0.845 0.001 0.137
 0.97  0.000 0.000 0.03 
 0.000 0.000 1.000 0.000
 0.39  0.018 0.592 0.000
 0.044 0.000 0.547 0.408
 0.000 0.000 1.000 0.000
 0.001 0.052 0.941 0.006
 0.000 1.000 0.000 0.000
 0.637 0.001 0.327 0.036
 0.000 0.479 0.52  0.001
 0.075 0.483 0.093 0.349

MOTIF M45 O45

letter-probability matrix: alength= 4 w= 13 nsites= 534 E= 1.6e-458
 0.003 0.185 0.001 0.812
 0.118 0.057 0.481 0.344
 0.000 0.861 0.000 0.139
 0.000 0.863 0.000 0.137
 0.899 0.083 0.000 0.017
 0.005 0.000 0.015 0.98 
 0.121 0.000 0.879 0.000
 0.025 0.000 0.975 0.000
 0.445 0.477 0.012 0.065
 0.943 0.002 0.055 0.000
 0.995 0.000 0.005 0.000
 0.000 0.999 0.000 0.001
 0.356 0.411 0.137 0.096

MOTIF M46 O46

letter-probability matrix: alength= 4 w= 12 nsites= 2475 E= 2.5e-2205
 0.000 1.000 0.000 0.000
 0.885 0.003 0.053 0.059
 0.000 0.615 0.385 0.000
 0.065 0.655 0.026 0.255
 0.966 0.000 0.000 0.034
 0.000 0.000 1.000 0.000
 0.429 0.000 0.57  0.000
 0.003 0.000 0.532 0.465
 0.000 0.000 1.000 0.000
 0.000 0.005 0.961 0.034
 0.051 0.942 0.000 0.007
 0.591 0.027 0.364 0.018

MOTIF M47 O47

letter-probability matrix: alength= 4 w= 13 nsites= 360 E= 4.1e-580
 0.000 1.000 0.000 0.000
 1.000 0.000 0.000 0.000
 0.000 0.328 0.672 0.000
 0.000 0.999 0.000 0.001
 1.000 0.000 0.000 0.000
 0.000 0.000 1.000 0.000
 0.48  0.000 0.52  0.000
 0.000 0.000 0.672 0.328
 0.000 0.000 1.000 0.000
 0.000 0.000 1.000 0.000
 0.001 0.999 0.000 0.000
 0.261 0.000 0.737 0.001
 0.000 0.998 0.001 0.001

MOTIF M48 O48

letter-probability matrix: alength= 4 w= 16 nsites= 1149 E= 2.4e-2932
 0.023 0.392 0.161 0.424
 0.505 0.009 0.469 0.017
 0.000 0.536 0.46  0.003
 0.000 0.36  0.000 0.64 
 0.021 0.000 0.978 0.001
 0.006 0.994 0.000 0.000
 0.000 1.000 0.000 0.000
 0.44  0.559 0.000 0.000
 0.000 0.537 0.000 0.463
 0.000 1.000 0.000 0.000
 0.000 0.000 0.000 1.000
 0.052 0.001 0.926 0.021
 0.000 0.508 0.492 0.000
 0.011 0.001 0.000 0.988
 0.000 0.000 1.000 0.000
 0.000 0.000 0.99  0.01 

MOTIF M49 O49

letter-probability matrix: alength= 4 w= 15 nsites= 2790 E= 6.8e-4317
 0.062 0.903 0.012 0.023
 0.000 1.000 0.000 0.000
 0.891 0.002 0.048 0.059
 0.001 0.649 0.35  0.001
 0.083 0.627 0.056 0.235
 0.949 0.000 0.018 0.033
 0.000 0.000 1.000 0.000
 0.438 0.000 0.561 0.000
 0.011 0.002 0.547 0.439
 0.000 0.000 1.000 0.000
 0.000 0.005 0.937 0.057
 0.08  0.883 0.002 0.035
 0.538 0.013 0.433 0.015
 0.044 0.498 0.415 0.043
 0.117 0.423 0.102 0.358

MOTIF M50 O50

letter-probability matrix: alength= 4 w= 17 nsites= 1233 E= 6.7e-2926
 0.004 0.373 0.028 0.595
 0.131 0.184 0.461 0.224
 0.142 0.084 0.501 0.273
 0.006 0.994 0.000 0.000
 0.000 1.000 0.000 0.000
 0.998 0.000 0.002 0.000
 0.000 0.682 0.317 0.001
 0.002 0.653 0.031 0.314
 0.999 0.000 0.000 0.000
 0.000 0.000 1.000 0.000
 0.505 0.000 0.495 0.000
 0.000 0.000 0.513 0.487
 0.000 0.000 1.000 0.000
 0.000 0.000 0.954 0.046
 0.01  0.99  0.000 0.000
 0.611 0.000 0.387 0.002
 0.054 0.5  0.445 0.001

MOTIF M51 O51

letter-probability matrix: alength= 4 w= 12 nsites= 480 E= 2.5e-299
 0.002 0.924 0.001 0.074
 1.000 0.000 0.000 0.000
 0.000 0.000 1.000 0.000
 0.436 0.000 0.564 0.000
 0.000 0.000 0.729 0.271
 0.000 0.000 1.000 0.000
 0.000 0.000 1.000 0.000
 0.173 0.814 0.000 0.013
 0.006 0.000 0.992 0.001
 0.000 1.000 0.000 0.000
 0.001 0.327 0.000 0.671
 0.141 0.466 0.393 0.000

MOTIF M52 O52

letter-probability matrix: alength= 4 w= 13 nsites= 13 E= 2.4e+015
 0.699 0.005 0.282 0.014
 0.995 0.002 0.001 0.001
 0.87  0.001 0.122 0.007
 0.003 0.000 0.000 0.996
 0.997 0.000 0.003 0.000
 0.989 0.001 0.006 0.005
 0.993 0.000 0.006 0.001
 0.003 0.000 0.131 0.865
 0.997 0.000 0.001 0.001
 0.978 0.02  0.001 0.000
 0.992 0.001 0.006 0.001
 0.198 0.15  0.008 0.644
 0.986 0.003 0.006 0.004

MOTIF M53 O53

letter-probability matrix: alength= 4 w= 12 nsites= 3271 E= 2.7e-3045
 0.061 0.89  0.021 0.028
 0.000 1.000 0.000 0.000
 0.872 0.011 0.041 0.076
 0.002 0.608 0.388 0.001
 0.098 0.603 0.043 0.256
 0.895 0.000 0.004 0.101
 0.001 0.001 0.998 0.000
 0.398 0.012 0.589 0.000
 0.017 0.001 0.523 0.459
 0.002 0.000 0.998 0.000
 0.003 0.03  0.91  0.057
 0.082 0.877 0.01  0.032

MOTIF M54 O54

letter-probability matrix: alength= 4 w= 12 nsites= 183 E= 1.1e-067
 0.001 0.994 0.005 0.000
 0.983 0.008 0.000 0.009
 0.000 0.243 0.755 0.002
 0.004 0.741 0.254 0.001
 0.039 0.001 0.009 0.952
 0.000 0.002 0.997 0.001
 0.003 0.505 0.49  0.002
 0.000 1.000 0.000 0.000
 0.066 0.000 0.000 0.934
 0.000 0.002 0.998 0.000
 0.008 0.06  0.894 0.038
 0.079 0.102 0.816 0.004

MOTIF M55 O55

letter-probability matrix: alength= 4 w= 13 nsites= 66 E= 4.0e-050
 0.058 0.001 0.933 0.008
 0.000 0.837 0.015 0.148
 0.000 0.997 0.000 0.002
 0.912 0.086 0.000 0.003
 0.000 0.000 0.001 0.998
 0.000 0.000 0.994 0.006
 0.000 0.000 0.999 0.000
 0.309 0.659 0.011 0.022
 0.998 0.002 0.000 0.000
 0.998 0.000 0.002 0.000
 0.000 0.999 0.000 0.001
 0.093 0.903 0.004 0.001
 0.869 0.015 0.008 0.107

MOTIF M56 O56

letter-probability matrix: alength= 4 w= 14 nsites= 1885 E= 1.3e-2386
 0.037 0.962 0.000 0.000
 0.000 1.000 0.000 0.000
 0.402 0.595 0.000 0.003
 0.000 0.592 0.000 0.407
 0.000 1.000 0.000 0.000
 0.04  0.001 0.000 0.96 
 0.227 0.001 0.682 0.089
 0.000 0.302 0.698 0.000
 0.007 0.027 0.000 0.966
 0.000 0.000 1.000 0.000
 0.000 0.000 0.998 0.001
 0.161 0.521 0.1  0.218
 0.247 0.409 0.213 0.13 
 0.541 0.079 0.335 0.045

MOTIF M57 O57

letter-probability matrix: alength= 4 w= 14 nsites= 3242 E= 1.1e-3708
 0.07  0.861 0.04  0.028
 0.000 1.000 0.000 0.000
 0.849 0.014 0.063 0.074
 0.013 0.617 0.366 0.004
 0.106 0.598 0.051 0.246
 0.915 0.001 0.019 0.065
 0.000 0.000 1.000 0.000
 0.415 0.004 0.58  0.001
 0.022 0.005 0.549 0.424
 0.001 0.000 0.999 0.000
 0.014 0.027 0.903 0.055
 0.055 0.895 0.011 0.039
 0.517 0.022 0.44  0.022
 0.058 0.525 0.382 0.035

MOTIF M58 O58

letter-probability matrix: alength= 4 w= 16 nsites= 173 E= 4.0e-602
 0.13  0.557 0.192 0.121
 0.364 0.025 0.18  0.432
 0.000 0.000 1.000 0.000
 0.000 0.000 0.000 1.000
 0.000 0.000 0.000 1.000
 0.048 0.031 0.514 0.407
 0.000 0.834 0.000 0.166
 0.000 0.806 0.000 0.193
 0.982 0.014 0.003 0.000
 0.000 0.001 0.000 0.998
 0.3  0.000 0.7  0.000
 0.004 0.000 0.996 0.000
 0.181 0.816 0.001 0.002
 0.988 0.000 0.011 0.000
 0.998 0.000 0.001 0.000
 0.000 1.000 0.000 0.000

MOTIF M59 O59

letter-probability matrix: alength= 4 w= 12 nsites= 875 E= 7.7e-163
 0.136 0.124 0.367 0.373
 0.000 0.958 0.000 0.042
 0.000 0.905 0.000 0.094
 0.728 0.205 0.000 0.067
 0.003 0.000 0.024 0.973
 0.09  0.000 0.91  0.000
 0.062 0.000 0.938 0.000
 0.316 0.564 0.045 0.075
 0.956 0.013 0.031 0.000
 0.925 0.000 0.075 0.000
 0.000 0.999 0.000 0.000
 0.386 0.399 0.086 0.129

MOTIF M60 O60

letter-probability matrix: alength= 4 w= 11 nsites= 1700 E= 3.0e+1191
 0.26  0.179 0.061 0.5 
 0.799 0.011 0.003 0.188
 0.846 0.006 0.002 0.146
 0.628 0.000 0.000 0.371
 0.087 0.122 0.003 0.788
 0.931 0.000 0.059 0.01 
 0.165 0.000 0.000 0.835
 0.025 0.000 0.003 0.972
 0.222 0.003 0.006 0.769
 0.468 0.082 0.19  0.26 
 0.254 0.252 0.012 0.482

MOTIF M61 O61

letter-probability matrix: alength= 4 w= 12 nsites= 297 E= 2.3e+051
 0.645 0.001 0.000 0.354
 0.912 0.002 0.024 0.063
 0.997 0.000 0.000 0.003
 0.853 0.000 0.144 0.003
 0.014 0.166 0.002 0.818
 0.999 0.001 0.000 0.001
 0.999 0.000 0.000 0.000
 0.874 0.000 0.000 0.125
 0.015 0.379 0.000 0.606
 0.938 0.001 0.000 0.061
 0.418 0.16  0.045 0.377
 0.232 0.006 0.02  0.741

MOTIF M62 O62

letter-probability matrix: alength= 4 w= 13 nsites= 20 E= 1.1e+031
 0.572 0.122 0.25  0.056
 0.815 0.003 0.007 0.175
 0.007 0.27  0.716 0.006
 0.996 0.000 0.003 0.001
 0.001 0.000 0.998 0.001
 0.02  0.002 0.975 0.003
 0.991 0.004 0.005 0.000
 0.996 0.001 0.003 0.000
 0.961 0.003 0.035 0.000
 0.005 0.000 0.008 0.987
 0.002 0.004 0.974 0.021
 0.411 0.039 0.541 0.009
 0.423 0.443 0.121 0.014

MOTIF M63 O63

letter-probability matrix: alength= 4 w= 13 nsites= 1363 E= 1.4e-666
 0.009 0.612 0.379 0.000
 0.043 0.741 0.012 0.204
 0.953 0.000 0.007 0.04 
 0.000 0.000 1.000 0.000
 0.409 0.011 0.579 0.001
 0.022 0.000 0.588 0.39 
 0.000 0.000 0.999 0.000
 0.004 0.058 0.892 0.046
 0.001 0.999 0.000 0.000
 0.742 0.000 0.237 0.021
 0.001 0.366 0.632 0.001
 0.037 0.745 0.085 0.132
 0.712 0.191 0.035 0.061

MOTIF M64 O64

letter-probability matrix: alength= 4 w= 13 nsites= 26 E= 4.1e+001
 0.843 0.134 0.015 0.008
 0.808 0.005 0.002 0.185
 0.009 0.000 0.001 0.991
 0.956 0.002 0.039 0.003
 0.997 0.000 0.000 0.002
 0.942 0.002 0.035 0.021
 0.198 0.005 0.012 0.785
 0.996 0.001 0.002 0.002
 1.000 0.000 0.000 0.000
 0.997 0.000 0.000 0.002
 0.004 0.000 0.000 0.995
 0.995 0.000 0.004 0.000
 0.956 0.002 0.001 0.042

MOTIF M65 O65

letter-probability matrix: alength= 4 w= 12 nsites= 65 E= 4.5e+058
 0.773 0.007 0.02  0.201
 0.989 0.003 0.000 0.008
 0.987 0.001 0.012 0.000
 0.896 0.000 0.011 0.092
 0.393 0.000 0.605 0.002
 0.007 0.464 0.004 0.525
 0.999 0.001 0.000 0.000
 1.000 0.000 0.000 0.000
 0.999 0.000 0.000 0.001
 0.005 0.861 0.000 0.134
 0.998 0.000 0.000 0.002
 0.332 0.053 0.083 0.532

MOTIF M66 O66

letter-probability matrix: alength= 4 w= 13 nsites= 2021 E= 9.4e-3216
 0.047 0.951 0.000 0.002
 0.000 1.000 0.000 0.000
 0.955 0.000 0.015 0.031
 0.000 0.703 0.297 0.000
 0.09  0.612 0.01  0.289
 0.978 0.000 0.008 0.014
 0.000 0.000 1.000 0.000
 0.508 0.000 0.492 0.000
 0.000 0.000 0.585 0.415
 0.000 0.000 1.000 0.000
 0.000 0.000 0.928 0.072
 0.027 0.972 0.000 0.001
 0.617 0.009 0.373 0.001

MOTIF M67 O67

letter-probability matrix: alength= 4 w= 14 nsites= 16 E= 1.1e+002
 0.049 0.001 0.932 0.017
 0.000 0.000 0.000 0.999
 0.792 0.022 0.011 0.175
 0.998 0.000 0.001 0.001
 0.998 0.000 0.000 0.002
 0.015 0.007 0.001 0.977
 0.164 0.128 0.698 0.009
 0.95  0.009 0.002 0.039
 0.141 0.000 0.001 0.857
 0.002 0.004 0.000 0.994
 0.958 0.034 0.001 0.008
 0.999 0.000 0.000 0.001
 0.003 0.988 0.001 0.009
 0.206 0.006 0.001 0.787

MOTIF M68 O68

letter-probability matrix: alength= 4 w= 13 nsites= 1838 E= 6.5e-1308
 0.857 0.004 0.094 0.044
 0.000 0.639 0.36  0.000
 0.076 0.676 0.003 0.245
 0.996 0.000 0.000 0.004
 0.000 0.000 1.000 0.000
 0.419 0.001 0.581 0.000
 0.007 0.000 0.536 0.457
 0.000 0.000 1.000 0.000
 0.000 0.001 0.965 0.034
 0.001 0.999 0.000 0.000
 0.608 0.001 0.377 0.014
 0.011 0.511 0.46  0.019
 0.116 0.499 0.054 0.332

MOTIF M69 O69

letter-probability matrix: alength= 4 w= 15 nsites= 692 E= 7.8e-1573
 0.000 1.000 0.000 0.000
 0.998 0.000 0.000 0.001
 0.000 0.726 0.274 0.000
 0.003 0.616 0.002 0.38 
 1.000 0.000 0.000 0.000
 0.000 0.000 1.000 0.000
 0.439 0.000 0.561 0.000
 0.012 0.000 0.561 0.427
 0.000 0.000 1.000 0.000
 0.000 0.000 1.000 0.000
 0.000 1.000 0.000 0.000
 0.832 0.000 0.167 0.001
 0.000 0.457 0.542 0.002
 0.001 0.917 0.002 0.08 
 0.897 0.025 0.023 0.055

MOTIF M70 O70

letter-probability matrix: alength= 4 w= 16 nsites= 105 E= 1.4e+052
 0.282 0.091 0.023 0.605
 0.773 0.004 0.001 0.221
 0.303 0.001 0.114 0.582
 0.072 0.002 0.284 0.643
 0.844 0.037 0.009 0.11 
 0.873 0.003 0.004 0.12 
 0.187 0.002 0.023 0.788
 0.15  0.055 0.131 0.664
 0.497 0.022 0.003 0.477
 0.448 0.355 0.028 0.169
 0.085 0.244 0.001 0.671
 0.109 0.881 0.003 0.007
 0.991 0.000 0.000 0.009
 0.003 0.002 0.56  0.435
 0.037 0.836 0.005 0.122
 0.358 0.017 0.001 0.624

MOTIF M71 O71

letter-probability matrix: alength= 4 w= 19 nsites= 113 E= 4.5e-519
 0.007 0.259 0.02  0.714
 0.002 0.256 0.002 0.741
 0.012 0.085 0.125 0.778
 0.226 0.296 0.172 0.306
 0.051 0.104 0.045 0.799
 0.192 0.01  0.011 0.787
 0.444 0.012 0.011 0.533
 0.887 0.017 0.063 0.033
 0.872 0.008 0.099 0.021
 0.967 0.004 0.006 0.023
 0.947 0.003 0.032 0.018
 0.826 0.002 0.154 0.018
 0.898 0.008 0.092 0.002
 0.986 0.01  0.003 0.001
 0.922 0.001 0.077 0.001
 0.996 0.002 0.001 0.002
 0.95  0.038 0.005 0.006
 0.984 0.006 0.003 0.006
 0.908 0.057 0.022 0.013

MOTIF M72 O72

letter-probability matrix: alength= 4 w= 18 nsites= 157 E= 3.7e-026
 0.84  0.001 0.123 0.036
 0.261 0.019 0.719 0.001
 0.68  0.000 0.182 0.139
 0.063 0.039 0.872 0.026
 0.879 0.001 0.112 0.008
 0.752 0.03  0.213 0.005
 0.821 0.015 0.157 0.006
 0.507 0.012 0.121 0.359
 0.189 0.059 0.637 0.116
 0.204 0.042 0.265 0.489
 0.124 0.529 0.254 0.093
 0.396 0.275 0.026 0.303
 0.122 0.022 0.068 0.788
 0.002 0.135 0.002 0.861
 0.002 0.004 0.004 0.989
 0.001 0.17  0.004 0.825
 0.002 0.577 0.005 0.416
 0.007 0.656 0.000 0.337

MOTIF M73 O73

letter-probability matrix: alength= 4 w= 12 nsites= 1068 E= 1.4e-879
 0.086 0.307 0.376 0.23 
 0.011 0.903 0.015 0.071
 0.286 0.003 0.001 0.71 
 0.012 0.407 0.581 0.000
 0.000 0.000 0.000 1.000
 0.000 0.000 1.000 0.000
 1.000 0.000 0.000 0.000
 0.000 0.527 0.473 0.000
 0.000 0.000 0.000 1.000
 0.000 1.000 0.000 0.000
 1.000 0.000 0.000 0.000
 0.000 0.358 0.32  0.322

MOTIF M74 O74

letter-probability matrix: alength= 4 w= 11 nsites= 884 E= 7.6e-709
 0.000 0.000 0.000 1.000
 0.000 0.000 1.000 0.000
 1.000 0.000 0.000 0.000
 0.000 0.523 0.477 0.000
 0.000 0.000 0.000 1.000
 0.000 1.000 0.000 0.000
 1.000 0.000 0.000 0.000
 0.000 0.287 0.372 0.341
 0.007 0.991 0.001 0.000
 0.728 0.001 0.000 0.272
 0.011 0.264 0.677 0.048

MOTIF M75 O75

letter-probability matrix: alength= 4 w= 12 nsites= 1842 E= 5.2e-480
 0.139 0.543 0.277 0.041
 0.248 0.006 0.022 0.724
 0.000 0.000 0.993 0.006
 0.025 0.236 0.698 0.041
 0.003 0.88  0.114 0.004
 0.012 0.988 0.000 0.000
 0.646 0.008 0.017 0.329
 0.000 0.482 0.517 0.000
 0.012 0.971 0.008 0.009
 0.703 0.000 0.000 0.297
 0.000 0.000 0.999 0.000
 0.179 0.268 0.552 0.001

MOTIF M76 O76

letter-probability matrix: alength= 4 w= 13 nsites= 52 E= 8.0e-030
 0.005 0.051 0.899 0.045
 0.029 0.86  0.002 0.109
 0.001 0.000 0.000 0.999
 0.000 0.003 0.000 0.996
 0.004 0.000 0.003 0.993
 0.96  0.001 0.005 0.033
 0.994 0.001 0.001 0.004
 0.999 0.001 0.000 0.000
 1.000 0.000 0.000 0.000
 0.999 0.000 0.000 0.000
 0.633 0.047 0.003 0.317
 0.997 0.001 0.002 0.000
 0.459 0.528 0.005 0.007

MOTIF M77 O77

letter-probability matrix: alength= 4 w= 14 nsites= 19 E= 6.9e+018
 0.71  0.022 0.129 0.139
 0.544 0.273 0.027 0.156
 0.043 0.864 0.009 0.085
 0.019 0.000 0.000 0.981
 0.025 0.001 0.864 0.11 
 0.009 0.021 0.004 0.965
 0.004 0.006 0.007 0.982
 0.005 0.012 0.01  0.973
 0.904 0.015 0.042 0.039
 0.005 0.003 0.000 0.993
 0.009 0.001 0.001 0.99 
 0.056 0.108 0.000 0.836
 0.843 0.006 0.026 0.126
 0.134 0.025 0.138 0.703

MOTIF M78 O78

letter-probability matrix: alength= 4 w= 12 nsites= 263 E= 5.3e-153
 0.000 0.973 0.000 0.027
 0.000 0.992 0.000 0.008
 0.975 0.021 0.000 0.004
 0.000 0.000 0.001 0.999
 0.003 0.000 0.997 0.000
 0.006 0.000 0.994 0.000
 0.276 0.581 0.004 0.138
 0.997 0.000 0.002 0.000
 0.999 0.000 0.001 0.000
 0.000 1.000 0.000 0.000
 0.367 0.525 0.095 0.012
 0.439 0.169 0.346 0.046

MOTIF M79 O79

letter-probability matrix: alength= 4 w= 12 nsites= 33 E= 8.4e-011
 0.982 0.000 0.013 0.005
 0.018 0.000 0.982 0.000
 0.004 0.004 0.991 0.000
 0.896 0.102 0.002 0.000
 0.000 0.000 0.000 1.000
 0.000 0.000 0.999 0.001
 1.000 0.000 0.000 0.000
 0.000 0.002 0.997 0.000
 0.000 0.000 0.000 1.000
 0.000 1.000 0.000 0.000
 1.000 0.000 0.000 0.000
 0.005 0.935 0.026 0.034

MOTIF M80 O80

letter-probability matrix: alength= 4 w= 14 nsites= 649 E= 1.0e-1624
 0.608 0.059 0.137 0.196
 0.659 0.029 0.128 0.184
 0.789 0.017 0.089 0.106
 0.911 0.008 0.055 0.026
 0.983 0.001 0.016 0.001
 0.986 0.002 0.011 0.001
 0.98  0.006 0.013 0.001
 0.968 0.016 0.011 0.005
 0.963 0.017 0.013 0.007
 0.991 0.003 0.002 0.003
 0.97  0.009 0.014 0.007
 0.894 0.019 0.048 0.038
 0.764 0.055 0.089 0.091
 0.639 0.12  0.096 0.146

MOTIF M81 O81

letter-probability matrix: alength= 4 w= 13 nsites= 1368 E= 2.4e-2081
 0.000 1.000 0.000 0.000
 0.96  0.000 0.039 0.001
 0.000 0.677 0.323 0.000
 0.041 0.776 0.000 0.183
 1.000 0.000 0.000 0.000
 0.000 0.000 1.000 0.000
 0.497 0.000 0.503 0.000
 0.000 0.000 0.606 0.393
 0.000 0.000 1.000 0.000
 0.000 0.000 1.000 0.000
 0.06  0.902 0.000 0.038
 0.274 0.000 0.724 0.001
 0.001 0.875 0.124 0.000

MOTIF M82 O82

letter-probability matrix: alength= 4 w= 15 nsites= 47 E= 3.4e+014
 0.982 0.000 0.009 0.009
 0.134 0.003 0.852 0.011
 0.068 0.008 0.112 0.812
 0.694 0.289 0.004 0.014
 0.995 0.000 0.000 0.005
 0.775 0.036 0.07  0.118
 0.307 0.022 0.01  0.661
 0.769 0.01  0.162 0.058
 0.642 0.001 0.001 0.355
 0.011 0.305 0.035 0.65 
 0.221 0.01  0.013 0.756
 0.713 0.03  0.016 0.241
 0.201 0.053 0.001 0.744
 0.001 0.017 0.002 0.979
 0.014 0.009 0.03  0.948

MOTIF M83 O83

letter-probability matrix: alength= 4 w= 17 nsites= 48 E= 1.2e-025
 0.02  0.469 0.059 0.452
 0.979 0.001 0.001 0.02 
 0.016 0.006 0.088 0.889
 0.000 0.000 0.001 0.999
 0.009 0.829 0.012 0.151
 0.992 0.001 0.001 0.007
 0.017 0.215 0.069 0.698
 0.016 0.024 0.022 0.938
 0.17  0.464 0.044 0.322
 0.551 0.282 0.046 0.121
 0.536 0.003 0.212 0.25 
 0.333 0.462 0.002 0.203
 0.998 0.001 0.000 0.001
 0.997 0.001 0.002 0.000
 0.992 0.001 0.006 0.001
 0.016 0.067 0.047 0.871
 0.741 0.001 0.221 0.036

MOTIF M84 O84

letter-probability matrix: alength= 4 w= 17 nsites= 53 E= 3.1e-068
 0.973 0.000 0.001 0.026
 0.021 0.027 0.3  0.652
 0.429 0.009 0.001 0.562
 0.493 0.423 0.002 0.083
 0.873 0.002 0.124 0.001
 0.01  0.701 0.176 0.113
 0.521 0.455 0.016 0.008
 0.879 0.006 0.008 0.107
 0.181 0.111 0.624 0.084
 0.001 0.000 0.002 0.997
 0.008 0.02  0.969 0.003
 0.999 0.000 0.000 0.001
 0.000 0.105 0.894 0.001
 0.000 0.000 0.000 0.999
 0.003 0.997 0.000 0.000
 0.999 0.000 0.000 0.000
 0.011 0.048 0.008 0.933

MOTIF M85 O85

letter-probability matrix: alength= 4 w= 17 nsites= 112 E= 1.5e-081
 0.007 0.36  0.63  0.004
 0.003 0.529 0.003 0.465
 0.005 0.003 0.987 0.004
 0.002 0.985 0.003 0.01 
 0.002 0.995 0.002 0.002
 0.6  0.326 0.013 0.061
 0.01  0.192 0.015 0.783
 0.01  0.964 0.015 0.011
 0.013 0.027 0.07  0.89 
 0.47  0.026 0.438 0.066
 0.007 0.12  0.865 0.008
 0.124 0.127 0.006 0.743
 0.002 0.001 0.995 0.002
 0.002 0.003 0.992 0.002
 0.231 0.61  0.004 0.155
 0.393 0.471 0.013 0.122
 0.516 0.101 0.212 0.171

MOTIF M86 O86

letter-probability matrix: alength= 4 w= 18 nsites= 23 E= 1.9e-039
 0.081 0.008 0.881 0.03 
 0.051 0.471 0.478 0.000
 0.000 0.000 0.000 0.999
 0.000 0.001 0.999 0.000
 0.982 0.000 0.000 0.018
 0.003 0.287 0.707 0.002
 0.002 0.021 0.001 0.976
 0.008 0.989 0.002 0.001
 0.997 0.001 0.001 0.001
 0.004 0.017 0.003 0.976
 0.007 0.936 0.01  0.047
 0.003 0.006 0.003 0.987
 0.002 0.624 0.001 0.373
 0.002 0.011 0.001 0.986
 0.133 0.001 0.000 0.867
 0.004 0.985 0.004 0.006
 0.003 0.961 0.000 0.036
 0.005 0.158 0.001 0.837

MOTIF M87 O87

letter-probability matrix: alength= 4 w= 18 nsites= 10 E= 3.4e+001
 0.978 0.001 0.002 0.02 
 0.025 0.003 0.945 0.028
 0.015 0.002 0.001 0.982
 0.117 0.812 0.001 0.07 
 0.996 0.000 0.000 0.004
 0.015 0.031 0.914 0.039
 0.779 0.025 0.003 0.193
 0.674 0.178 0.021 0.128
 0.903 0.018 0.071 0.008
 0.132 0.004 0.024 0.84 
 0.757 0.007 0.015 0.222
 0.015 0.005 0.004 0.977
 0.05  0.011 0.031 0.908
 0.049 0.002 0.002 0.947
 0.393 0.002 0.591 0.013
 0.979 0.01  0.001 0.01 
 0.24  0.004 0.004 0.752
 0.043 0.002 0.118 0.837

MOTIF M88 O88

letter-probability matrix: alength= 4 w= 20 nsites= 17 E= 3.7e-008
 0.106 0.013 0.041 0.84 
 0.019 0.783 0.024 0.173
 0.852 0.064 0.002 0.082
 0.005 0.007 0.006 0.983
 0.003 0.006 0.008 0.982
 0.006 0.04  0.006 0.948
 0.139 0.728 0.008 0.124
 0.12  0.759 0.036 0.085
 0.085 0.017 0.009 0.89 
 0.042 0.147 0.726 0.085
 0.151 0.016 0.02  0.813
 0.081 0.03  0.095 0.794
 0.024 0.762 0.065 0.148
 0.13  0.129 0.032 0.709
 0.083 0.87  0.041 0.007
 0.748 0.001 0.001 0.25 
 0.001 0.021 0.959 0.019
 0.021 0.001 0.021 0.958
 0.006 0.006 0.978 0.01 
 0.849 0.046 0.056 0.049

MOTIF M89 O89

letter-probability matrix: alength= 4 w= 20 nsites= 58 E= 3.9e-153
 0.746 0.001 0.251 0.002
 0.096 0.003 0.898 0.003
 0.723 0.247 0.022 0.009
 0.9  0.000 0.001 0.098
 0.007 0.002 0.965 0.027
 0.058 0.028 0.869 0.044
 0.883 0.012 0.082 0.022
 0.929 0.008 0.053 0.011
 0.852 0.026 0.077 0.045
 0.893 0.013 0.008 0.085
 0.855 0.007 0.12  0.018
 0.921 0.01  0.034 0.036
 0.901 0.015 0.025 0.058
 0.936 0.005 0.014 0.046
 0.942 0.018 0.033 0.006
 0.995 0.003 0.002 0.001
 0.976 0.019 0.003 0.001
 0.941 0.002 0.036 0.021
 0.967 0.009 0.018 0.007
 0.973 0.025 0.001 0.001

MOTIF M90 O90

letter-probability matrix: alength= 4 w= 21 nsites= 36 E= 1.0e-020
 0.032 0.027 0.012 0.929
 0.62  0.004 0.088 0.288
 0.014 0.002 0.002 0.982
 0.001 0.006 0.002 0.991
 0.021 0.002 0.002 0.975
 0.132 0.035 0.022 0.81 
 0.088 0.112 0.013 0.787
 0.173 0.055 0.026 0.746
 0.24  0.009 0.178 0.573
 0.369 0.027 0.021 0.583
 0.425 0.045 0.256 0.274
 0.327 0.133 0.017 0.523
 0.231 0.294 0.287 0.188
 0.065 0.018 0.038 0.879
 0.14  0.327 0.506 0.027
 0.936 0.003 0.003 0.058
 0.139 0.042 0.808 0.012
 0.058 0.002 0.028 0.912
 0.005 0.662 0.326 0.007
 0.883 0.005 0.002 0.11 
 0.067 0.69  0.105 0.138

MOTIF M91 O91

letter-probability matrix: alength= 4 w= 11 nsites= 388 E= 3.8e+062
 0.201 0.004 0.38  0.414
 0.002 0.606 0.001 0.391
 0.002 0.001 0.000 0.997
 0.939 0.000 0.003 0.057
 0.019 0.000 0.000 0.981
 0.003 0.000 0.000 0.997
 0.059 0.000 0.000 0.941
 0.215 0.000 0.000 0.785
 0.042 0.001 0.001 0.956
 0.998 0.000 0.002 0.000
 0.369 0.002 0.439 0.189

MOTIF M92 O92

letter-probability matrix: alength= 4 w= 13 nsites= 189 E= 5.9e+232
 0.145 0.608 0.119 0.129
 0.827 0.053 0.003 0.116
 0.004 0.067 0.034 0.895
 0.000 0.042 0.016 0.941
 0.003 0.019 0.006 0.973
 0.04  0.534 0.012 0.414
 0.129 0.353 0.001 0.518
 0.064 0.772 0.105 0.059
 0.523 0.000 0.004 0.473
 0.005 0.017 0.938 0.04 
 0.302 0.257 0.148 0.294
 0.544 0.434 0.004 0.018
 0.835 0.011 0.003 0.151

MOTIF M93 O93

letter-probability matrix: alength= 4 w= 11 nsites= 74 E= 3.3e+035
 0.031 0.025 0.708 0.236
 0.085 0.575 0.332 0.007
 0.996 0.003 0.000 0.000
 0.000 0.000 0.000 1.000
 0.000 0.000 0.992 0.008
 1.000 0.000 0.000 0.000
 0.001 0.587 0.411 0.000
 0.000 0.000 0.000 1.000
 0.001 0.999 0.000 0.000
 1.000 0.000 0.000 0.000
 0.001 0.062 0.225 0.712

MOTIF M94 O94

letter-probability matrix: alength= 4 w= 12 nsites= 95 E= 8.0e+139
 0.12  0.004 0.109 0.766
 0.006 0.721 0.27  0.002
 0.929 0.000 0.001 0.07 
 0.005 0.000 0.991 0.003
 0.561 0.047 0.386 0.006
 0.999 0.000 0.001 0.000
 0.997 0.002 0.001 0.000
 0.894 0.013 0.005 0.088
 0.042 0.524 0.006 0.428
 0.905 0.002 0.019 0.075
 0.292 0.059 0.535 0.113
 0.434 0.269 0.134 0.163

MOTIF M95 O95

letter-probability matrix: alength= 4 w= 13 nsites= 325 E= 1.9e+001
 0.28  0.002 0.193 0.525
 0.011 0.128 0.779 0.082
 0.031 0.672 0.279 0.018
 0.000 0.998 0.000 0.001
 0.507 0.000 0.000 0.493
 0.000 0.000 0.991 0.009
 0.031 0.02  0.948 0.002
 0.872 0.106 0.021 0.000
 0.818 0.008 0.17  0.004
 0.337 0.122 0.534 0.007
 0.003 0.988 0.008 0.001
 0.636 0.000 0.000 0.364
 0.000 0.01  0.989 0.000

MOTIF M96 O96

letter-probability matrix: alength= 4 w= 11 nsites= 100 E= 2.4e+059
 0.927 0.001 0.019 0.054
 0.042 0.000 0.014 0.944
 0.004 0.000 0.000 0.995
 0.011 0.015 0.000 0.973
 0.809 0.000 0.001 0.19 
 0.003 0.000 0.000 0.996
 0.001 0.000 0.000 0.999
 0.000 0.000 0.000 1.000
 0.086 0.001 0.001 0.912
 0.133 0.216 0.002 0.649
 0.753 0.095 0.000 0.152

MOTIF M97 O97

letter-probability matrix: alength= 4 w= 11 nsites= 234 E= 1.2e-326
 0.254 0.005 0.065 0.676
 0.415 0.018 0.143 0.424
 0.003 0.000 0.000 0.997
 0.000 0.000 0.000 0.999
 0.000 0.000 0.000 1.000
 0.000 0.000 0.000 1.000
 0.283 0.000 0.000 0.716
 0.982 0.000 0.000 0.018
 1.000 0.000 0.000 0.000
 1.000 0.000 0.000 0.000
 0.975 0.001 0.021 0.003

MOTIF M98 O98

letter-probability matrix: alength= 4 w= 13 nsites= 171 E= 1.6e-254
 0.009 0.001 0.016 0.975
 0.023 0.077 0.002 0.897
 0.355 0.004 0.000 0.64 
 0.044 0.016 0.002 0.939
 0.009 0.001 0.000 0.99 
 0.002 0.002 0.003 0.993
 0.01  0.000 0.003 0.987
 0.000 0.001 0.005 0.993
 0.003 0.002 0.001 0.994
 0.824 0.000 0.000 0.176
 0.999 0.000 0.000 0.000
 0.988 0.004 0.000 0.007
 0.095 0.164 0.036 0.705

MOTIF M99 O99

letter-probability matrix: alength= 4 w= 10 nsites= 58 E= 5.9e+118
 0.689 0.214 0.038 0.059
 0.005 0.959 0.036 0.000
 0.732 0.059 0.000 0.209
 0.000 0.989 0.011 0.000
 0.991 0.003 0.000 0.006
 0.001 0.426 0.571 0.002
 0.576 0.007 0.216 0.2 
 0.001 0.000 0.782 0.216
 0.004 0.056 0.937 0.003
 0.025 0.844 0.117 0.013

MOTIF M100 O100

letter-probability matrix: alength= 4 w= 13 nsites= 26 E= 9.7e+016
 0.002 0.968 0.024 0.007
 0.004 0.987 0.001 0.007
 0.07  0.001 0.002 0.927
 0.001 0.000 0.997 0.002
 0.001 0.025 0.973 0.001
 0.037 0.877 0.064 0.022
 0.26  0.728 0.01  0.002
 0.249 0.01  0.002 0.739
 0.001 0.836 0.151 0.013
 0.008 0.91  0.081 0.001
 0.073 0.000 0.001 0.925
 0.000 0.004 0.995 0.000
 0.064 0.543 0.388 0.005

MOTIF M101 O101

letter-probability matrix: alength= 4 w= 12 nsites= 22 E= 5.7e+009
 0.000 0.001 0.000 0.998
 0.000 0.003 0.997 0.000
 0.000 0.969 0.03  0.000
 0.002 0.027 0.971 0.001
 0.000 1.000 0.000 0.000
 0.986 0.000 0.012 0.002
 0.001 0.002 0.853 0.144
 0.000 0.029 0.971 0.000
 0.000 0.999 0.001 0.000
 0.000 0.004 0.994 0.002
 0.000 0.999 0.000 0.000
 0.201 0.672 0.12  0.008

MOTIF M102 O102

letter-probability matrix: alength= 4 w= 11 nsites= 324 E= 2.4e-001
 0.000 0.991 0.007 0.001
 0.000 0.978 0.000 0.022
 0.000 0.999 0.000 0.000
 0.000 1.000 0.000 0.000
 0.657 0.000 0.116 0.227
 0.001 0.882 0.117 0.000
 0.000 1.000 0.000 0.000
 0.000 0.998 0.000 0.002
 0.013 0.986 0.000 0.001
 0.000 1.000 0.000 0.000
 0.994 0.000 0.001 0.005

MOTIF M103 O103

letter-probability matrix: alength= 4 w= 12 nsites= 467 E= 1.4e-1505
 0.77  0.02  0.094 0.116
 0.938 0.000 0.034 0.028
 0.999 0.000 0.001 0.000
 0.999 0.000 0.000 0.000
 0.999 0.000 0.000 0.000
 0.999 0.000 0.000 0.000
 0.995 0.002 0.001 0.002
 0.999 0.000 0.000 0.000
 1.000 0.000 0.000 0.000
 0.999 0.000 0.001 0.000
 0.878 0.004 0.062 0.055
 0.72  0.049 0.141 0.09 

MOTIF M104 O104

letter-probability matrix: alength= 4 w= 14 nsites= 72 E= 9.4e+082
 0.886 0.035 0.065 0.015
 0.713 0.246 0.041 0.001
 0.907 0.002 0.045 0.045
 0.055 0.153 0.651 0.141
 0.528 0.446 0.023 0.004
 0.73  0.184 0.011 0.075
 0.337 0.227 0.432 0.005
 0.086 0.762 0.15  0.002
 0.888 0.001 0.002 0.11 
 0.021 0.000 0.961 0.018
 0.019 0.173 0.802 0.006
 0.022 0.958 0.001 0.019
 0.246 0.002 0.001 0.751
 0.001 0.066 0.837 0.096

MOTIF M105 O105

letter-probability matrix: alength= 4 w= 13 nsites= 183 E= 1.6e-047
 0.172 0.002 0.04  0.786
 0.01  0.000 0.001 0.989
 0.000 0.001 0.001 0.998
 0.019 0.005 0.000 0.976
 0.485 0.001 0.031 0.482
 0.215 0.026 0.001 0.759
 0.072 0.001 0.008 0.919
 0.094 0.001 0.036 0.869
 0.94  0.025 0.000 0.034
 0.993 0.000 0.001 0.006
 0.25  0.000 0.001 0.749
 0.123 0.489 0.315 0.072
 0.826 0.014 0.007 0.153

MOTIF M106 O106

letter-probability matrix: alength= 4 w= 14 nsites= 145 E= 1.5e+075
 0.751 0.000 0.012 0.237
 0.002 0.084 0.898 0.017
 0.001 0.041 0.185 0.773
 0.001 0.993 0.006 0.000
 0.968 0.003 0.000 0.029
 0.001 0.031 0.529 0.44 
 0.165 0.274 0.502 0.059
 0.017 0.274 0.124 0.585
 0.012 0.039 0.002 0.948
 0.001 0.045 0.053 0.902
 0.189 0.628 0.032 0.15 
 0.016 0.976 0.001 0.006
 0.353 0.002 0.000 0.645
 0.007 0.122 0.621 0.25 

MOTIF M107 O107

letter-probability matrix: alength= 4 w= 14 nsites= 13 E= 1.3e+017
 0.183 0.005 0.194 0.619
 0.024 0.551 0.408 0.017
 0.003 0.989 0.001 0.007
 0.02  0.000 0.000 0.979
 0.000 0.003 0.995 0.001
 0.137 0.002 0.015 0.845
 0.009 0.011 0.903 0.077
 0.032 0.016 0.894 0.059
 0.051 0.068 0.136 0.746
 0.009 0.987 0.002 0.001
 0.957 0.038 0.000 0.005
 0.003 0.033 0.025 0.939
 0.005 0.011 0.066 0.918
 0.079 0.006 0.096 0.819

MOTIF M108 O108

letter-probability matrix: alength= 4 w= 15 nsites= 48 E= 4.2e-050
 0.000 0.000 0.000 0.999
 0.000 0.000 0.998 0.002
 0.998 0.000 0.000 0.002
 0.001 0.099 0.9  0.001
 0.003 0.000 0.000 0.997
 0.01  0.989 0.000 0.000
 0.999 0.000 0.000 0.000
 0.007 0.172 0.204 0.617
 0.21  0.729 0.05  0.011
 0.126 0.269 0.002 0.603
 0.000 0.08  0.000 0.92 
 0.000 0.04  0.001 0.959
 0.003 0.001 0.000 0.996
 0.000 0.968 0.009 0.023
 0.000 0.939 0.001 0.06 

MOTIF M109 O109

letter-probability matrix: alength= 4 w= 13 nsites= 1178 E= 1.1e-774
 0.000 0.603 0.373 0.023
 0.002 0.995 0.001 0.003
 0.406 0.003 0.052 0.539
 0.001 0.000 0.994 0.005
 0.043 0.005 0.95  0.002
 0.009 0.53  0.461 0.000
 0.041 0.805 0.12  0.035
 0.051 0.947 0.001 0.001
 0.368 0.000 0.001 0.631
 0.000 0.000 0.999 0.001
 0.027 0.08  0.888 0.005
 0.123 0.415 0.462 0.000
 0.322 0.484 0.153 0.04 

MOTIF M110 O110

letter-probability matrix: alength= 4 w= 16 nsites= 257 E= 3.5e-338
 0.198 0.027 0.772 0.003
 0.003 0.000 0.003 0.994
 0.000 0.89  0.001 0.109
 0.375 0.024 0.004 0.597
 0.000 0.993 0.001 0.006
 0.003 0.951 0.000 0.045
 0.533 0.19  0.223 0.055
 0.031 0.001 0.216 0.752
 0.06  0.000 0.939 0.000
 0.033 0.003 0.959 0.006
 0.28  0.714 0.004 0.002
 0.859 0.000 0.141 0.000
 0.982 0.000 0.018 0.000
 0.004 0.969 0.016 0.01 
 0.42  0.45  0.001 0.128
 0.518 0.237 0.206 0.039

MOTIF M111 O111

letter-probability matrix: alength= 4 w= 17 nsites= 18 E= 1.3e+008
 0.05  0.004 0.685 0.26 
 0.062 0.002 0.738 0.198
 0.118 0.005 0.873 0.004
 0.651 0.347 0.002 0.000
 0.855 0.000 0.004 0.141
 0.039 0.002 0.954 0.005
 0.005 0.326 0.663 0.006
 0.006 0.982 0.004 0.008
 0.107 0.254 0.005 0.634
 0.01  0.12  0.407 0.463
 0.062 0.009 0.046 0.883
 0.039 0.003 0.807 0.151
 0.003 0.005 0.798 0.194
 0.002 0.231 0.062 0.705
 0.002 0.97  0.006 0.022
 0.989 0.003 0.000 0.008
 0.008 0.96  0.029 0.003

MOTIF M112 O112

letter-probability matrix: alength= 4 w= 15 nsites= 72 E= 2.3e-191
 0.002 0.001 0.987 0.01 
 0.006 0.000 0.993 0.000
 0.000 1.000 0.000 0.000
 0.000 1.000 0.000 0.000
 1.000 0.000 0.000 0.000
 0.000 0.999 0.001 0.000
 0.42  0.011 0.000 0.569
 0.999 0.000 0.000 0.000
 0.000 0.000 0.999 0.000
 0.001 0.000 0.998 0.000
 0.000 0.001 0.004 0.995
 0.000 0.000 1.000 0.000
 0.000 0.000 0.997 0.003
 0.000 1.000 0.000 0.000
 0.993 0.000 0.007 0.000

MOTIF M114 O114

letter-probability matrix: alength= 4 w= 14 nsites= 44 E= 3.6e-007
 0.243 0.000 0.752 0.004
 0.485 0.002 0.512 0.001
 0.987 0.000 0.009 0.005
 0.513 0.000 0.485 0.002
 0.99  0.001 0.001 0.007
 0.045 0.069 0.883 0.002
 0.291 0.092 0.594 0.024
 0.001 0.001 0.001 0.997
 0.001 0.001 0.998 0.001
 0.999 0.000 0.000 0.000
 0.000 0.255 0.745 0.000
 0.000 0.000 0.000 1.000
 0.000 0.999 0.000 0.000
 1.000 0.000 0.000 0.000

MOTIF M115 O115

letter-probability matrix: alength= 4 w= 17 nsites= 38 E= 3.1e+001
 0.746 0.008 0.021 0.225
 0.689 0.007 0.052 0.252
 0.758 0.044 0.012 0.186
 0.996 0.002 0.001 0.001
 0.954 0.031 0.011 0.004
 0.286 0.000 0.003 0.711
 0.397 0.008 0.584 0.011
 0.396 0.4  0.002 0.202
 0.129 0.015 0.124 0.732
 0.032 0.006 0.004 0.958
 0.39  0.006 0.341 0.263
 0.2  0.641 0.004 0.155
 0.413 0.182 0.000 0.405
 0.047 0.000 0.004 0.949
 0.000 0.002 0.001 0.997
 0.013 0.006 0.003 0.978
 0.741 0.067 0.001 0.19 

MOTIF M116 O116

letter-probability matrix: alength= 4 w= 16 nsites= 22 E= 3.6e+011
 0.008 0.754 0.222 0.016
 0.004 0.989 0.005 0.002
 0.818 0.002 0.000 0.179
 0.000 0.189 0.767 0.044
 0.001 0.834 0.008 0.157
 0.021 0.054 0.002 0.923
 0.012 0.05  0.599 0.339
 0.014 0.826 0.12  0.04 
 0.673 0.008 0.01  0.309
 0.015 0.001 0.981 0.003
 0.03  0.005 0.953 0.012
 0.692 0.094 0.211 0.003
 0.872 0.016 0.11  0.003
 0.912 0.002 0.069 0.017
 0.037 0.147 0.811 0.005
 0.882 0.042 0.065 0.01 

MOTIF M118 O118

letter-probability matrix: alength= 4 w= 16 nsites= 10 E= 8.2e-002
 0.977 0.001 0.001 0.022
 0.635 0.008 0.295 0.062
 0.001 0.002 0.001 0.995
 0.000 0.98  0.001 0.018
 0.99  0.002 0.000 0.009
 0.012 0.07  0.02  0.898
 0.049 0.058 0.013 0.88 
 0.91  0.011 0.025 0.054
 0.649 0.321 0.027 0.003
 0.004 0.002 0.004 0.991
 0.001 0.002 0.996 0.001
 0.998 0.000 0.001 0.001
 0.002 0.002 0.996 0.000
 0.000 0.001 0.000 0.999
 0.000 0.999 0.001 0.000
 0.988 0.002 0.001 0.009

MOTIF M119 O119

letter-probability matrix: alength= 4 w= 18 nsites= 11 E= 3.7e+014
 0.703 0.002 0.06  0.234
 0.112 0.004 0.878 0.005
 0.881 0.029 0.081 0.01 
 0.994 0.002 0.003 0.001
 0.971 0.003 0.02  0.007
 0.792 0.017 0.179 0.012
 0.067 0.022 0.203 0.708
 0.138 0.02  0.833 0.009
 0.492 0.219 0.02  0.269
 0.079 0.201 0.1  0.62 
 0.233 0.037 0.122 0.608
 0.219 0.647 0.032 0.102
 0.508 0.398 0.02  0.075
 0.005 0.007 0.003 0.985
 0.001 0.83  0.008 0.162
 0.151 0.001 0.001 0.848
 0.015 0.077 0.719 0.19 
 0.019 0.766 0.032 0.183

MOTIF M120 O120

letter-probability matrix: alength= 4 w= 18 nsites= 14 E= 1.9e+014
 0.219 0.056 0.019 0.706
 0.446 0.006 0.072 0.476
 0.836 0.027 0.017 0.12 
 0.887 0.033 0.002 0.078
 0.016 0.002 0.024 0.958
 0.03  0.035 0.424 0.511
 0.64  0.092 0.104 0.164
 0.067 0.136 0.171 0.626
 0.076 0.038 0.049 0.836
 0.173 0.04  0.063 0.725
 0.19  0.012 0.207 0.591
 0.039 0.087 0.274 0.6 
 0.515 0.085 0.068 0.331
 0.976 0.001 0.008 0.015
 0.993 0.003 0.001 0.003
 0.977 0.001 0.005 0.017
 0.022 0.001 0.004 0.973
 0.014 0.02  0.848 0.117

MOTIF M121 O121

letter-probability matrix: alength= 4 w= 17 nsites= 15 E= 1.7e+012
 0.297 0.307 0.033 0.363
 0.896 0.003 0.098 0.003
 0.989 0.005 0.004 0.001
 0.865 0.011 0.019 0.104
 0.041 0.003 0.013 0.943
 0.641 0.009 0.305 0.046
 0.043 0.336 0.13  0.491
 0.181 0.046 0.018 0.756
 0.041 0.815 0.017 0.127
 0.638 0.144 0.011 0.206
 0.014 0.942 0.03  0.014
 0.514 0.002 0.013 0.471
 0.011 0.312 0.654 0.022
 0.053 0.93  0.016 0.001
 0.017 0.001 0.000 0.982
 0.001 0.001 0.981 0.018
 0.25  0.027 0.716 0.008

MOTIF M122 O122

letter-probability matrix: alength= 4 w= 17 nsites= 331 E= 1.0e-3127
 0.35  0.203 0.189 0.259
 0.375 0.174 0.187 0.264
 0.528 0.068 0.104 0.3 
 0.655 0.014 0.068 0.263
 0.831 0.002 0.016 0.15 
 0.955 0.001 0.015 0.029
 0.983 0.004 0.012 0.001
 0.997 0.000 0.001 0.001
 0.997 0.000 0.002 0.001
 0.981 0.000 0.016 0.003
 0.995 0.003 0.002 0.001
 0.979 0.016 0.005 0.000
 0.999 0.001 0.000 0.000
 0.999 0.000 0.000 0.000
 0.992 0.003 0.003 0.002
 0.955 0.021 0.02  0.004
 0.822 0.004 0.137 0.037

MOTIF M123 O123

letter-probability matrix: alength= 4 w= 17 nsites= 68 E= 2.6e-008
 0.123 0.808 0.045 0.024
 0.002 0.267 0.018 0.713
 0.001 0.94  0.039 0.021
 0.522 0.002 0.000 0.476
 0.000 0.002 0.996 0.002
 0.014 0.808 0.171 0.008
 0.112 0.335 0.028 0.525
 0.005 0.334 0.061 0.6 
 0.007 0.463 0.15  0.38 
 0.018 0.303 0.079 0.601
 0.006 0.965 0.025 0.004
 0.138 0.001 0.001 0.86 
 0.001 0.002 0.996 0.001
 0.657 0.002 0.241 0.1 
 0.012 0.465 0.523 0.000
 0.823 0.000 0.001 0.176
 0.004 0.191 0.805 0.000

MOTIF M124 O124

letter-probability matrix: alength= 4 w= 17 nsites= 16 E= 4.1e+018
 0.92  0.000 0.004 0.076
 0.171 0.004 0.802 0.023
 0.147 0.805 0.016 0.032
 0.02  0.002 0.001 0.978
 0.233 0.319 0.314 0.134
 0.368 0.013 0.012 0.606
 0.049 0.534 0.052 0.365
 0.1  0.234 0.025 0.642
 0.231 0.038 0.258 0.473
 0.202 0.106 0.022 0.67 
 0.111 0.15  0.017 0.722
 0.059 0.051 0.01  0.88 
 0.108 0.008 0.006 0.878
 0.24  0.16  0.004 0.596
 0.956 0.009 0.004 0.032
 0.991 0.003 0.002 0.005
 0.942 0.007 0.024 0.027

MOTIF M125 O125

letter-probability matrix: alength= 4 w= 17 nsites= 1168 E= 6.8e+1038
 0.104 0.614 0.281 0.001
 0.956 0.000 0.003 0.041
 0.041 0.094 0.866 0.000
 0.657 0.143 0.195 0.005
 0.463 0.013 0.419 0.105
 0.361 0.054 0.565 0.02 
 0.395 0.096 0.407 0.102
 0.43  0.093 0.411 0.066
 0.37  0.066 0.462 0.103
 0.265 0.368 0.324 0.043
 0.37  0.126 0.156 0.348
 0.045 0.183 0.509 0.264
 0.032 0.359 0.034 0.575
 0.000 0.089 0.137 0.774
 0.001 0.308 0.187 0.503
 0.001 0.844 0.025 0.13 
 0.106 0.473 0.000 0.421

MOTIF M126 O126

letter-probability matrix: alength= 4 w= 18 nsites= 12 E= 2.3e-005
 0.004 0.004 0.002 0.991
 0.987 0.001 0.002 0.011
 0.991 0.008 0.001 0.001
 0.994 0.002 0.001 0.004
 0.001 0.002 0.002 0.995
 0.951 0.035 0.007 0.006
 0.418 0.006 0.005 0.571
 0.008 0.005 0.004 0.983
 0.033 0.008 0.75  0.21 
 0.7  0.213 0.08  0.007
 0.662 0.326 0.005 0.008
 0.567 0.014 0.004 0.415
 0.005 0.914 0.045 0.036
 0.992 0.001 0.001 0.007
 0.001 0.000 0.997 0.002
 0.123 0.003 0.845 0.028
 0.955 0.009 0.002 0.035
 0.71  0.002 0.188 0.1 

MOTIF M127 O127

letter-probability matrix: alength= 4 w= 17 nsites= 52 E= 1.2e-137
 0.017 0.006 0.000 0.977
 0.000 0.000 1.000 0.000
 0.000 1.000 0.000 0.000
 0.000 1.000 0.000 0.000
 0.000 0.999 0.000 0.000
 0.001 0.005 0.000 0.994
 0.000 0.997 0.001 0.001
 0.005 0.001 0.001 0.993
 0.743 0.001 0.235 0.021
 0.001 0.327 0.671 0.001
 0.001 0.002 0.002 0.996
 0.001 0.001 0.998 0.001
 0.001 0.000 0.796 0.203
 0.016 0.005 0.001 0.979
 0.000 0.426 0.574 0.000
 0.964 0.000 0.002 0.034
 0.000 0.036 0.963 0.000

MOTIF M128 O128

letter-probability matrix: alength= 4 w= 18 nsites= 17 E= 7.6e+026
 0.34  0.069 0.551 0.04 
 0.014 0.073 0.907 0.006
 0.079 0.875 0.021 0.026
 0.058 0.01  0.816 0.116
 0.018 0.551 0.427 0.004
 0.025 0.872 0.085 0.018
 0.072 0.727 0.137 0.064
 0.072 0.629 0.148 0.151
 0.054 0.838 0.061 0.047
 0.052 0.133 0.112 0.703
 0.128 0.288 0.511 0.073
 0.082 0.232 0.626 0.06 
 0.112 0.052 0.19  0.646
 0.01  0.004 0.974 0.012
 0.008 0.003 0.983 0.007
 0.024 0.208 0.761 0.007
 0.589 0.359 0.043 0.009
 0.566 0.245 0.182 0.007

MOTIF M129 O129

letter-probability matrix: alength= 4 w= 19 nsites= 10 E= 3.5e+005
 0.039 0.044 0.44  0.477
 0.811 0.059 0.123 0.007
 0.662 0.322 0.001 0.015
 0.983 0.001 0.011 0.005
 0.688 0.001 0.022 0.288
 0.55  0.391 0.012 0.047
 0.445 0.005 0.003 0.548
 0.789 0.032 0.139 0.039
 0.766 0.016 0.008 0.21 
 0.923 0.026 0.03  0.021
 0.045 0.015 0.029 0.91 
 0.093 0.105 0.036 0.766
 0.062 0.038 0.265 0.635
 0.788 0.144 0.035 0.033
 0.006 0.001 0.001 0.992
 0.006 0.032 0.958 0.005
 0.98  0.002 0.005 0.013
 0.012 0.863 0.002 0.123
 0.004 0.004 0.001 0.992

MOTIF M130 O130

letter-probability matrix: alength= 4 w= 18 nsites= 11 E= 1.2e+002
 0.993 0.001 0.001 0.005
 0.632 0.366 0.001 0.001
 0.996 0.000 0.002 0.002
 0.027 0.002 0.009 0.962
 0.961 0.003 0.024 0.011
 0.118 0.006 0.034 0.841
 0.078 0.318 0.052 0.552
 0.336 0.008 0.01  0.646
 0.327 0.012 0.637 0.024
 0.081 0.013 0.852 0.054
 0.074 0.44  0.027 0.46 
 0.307 0.052 0.011 0.631
 0.021 0.004 0.007 0.968
 0.025 0.006 0.966 0.004
 0.98  0.001 0.000 0.019
 0.068 0.81  0.118 0.004
 0.012 0.003 0.005 0.98 
 0.004 0.964 0.008 0.023

MOTIF M131 O131

letter-probability matrix: alength= 4 w= 18 nsites= 10 E= 5.8e+014
 0.963 0.017 0.011 0.009
 0.086 0.897 0.005 0.012
 0.323 0.013 0.001 0.662
 0.002 0.004 0.005 0.989
 0.001 0.963 0.023 0.013
 0.031 0.52  0.004 0.445
 0.402 0.242 0.24  0.117
 0.04  0.046 0.635 0.279
 0.21  0.092 0.043 0.656
 0.042 0.118 0.028 0.813
 0.016 0.082 0.018 0.884
 0.012 0.286 0.021 0.68 
 0.028 0.381 0.012 0.579
 0.135 0.006 0.005 0.854
 0.002 0.214 0.002 0.782
 0.003 0.005 0.001 0.991
 0.001 0.011 0.125 0.863
 0.005 0.977 0.005 0.012

MOTIF M132 O132

letter-probability matrix: alength= 4 w= 19 nsites= 63 E= 1.2e-208
 0.001 0.013 0.000 0.986
 0.011 0.000 0.001 0.988
 0.000 0.009 0.000 0.99 
 0.000 0.000 0.000 0.999
 0.000 0.000 0.000 0.999
 0.005 0.001 0.002 0.993
 0.004 0.002 0.001 0.993
 0.008 0.038 0.001 0.953
 0.03  0.001 0.001 0.968
 0.014 0.005 0.025 0.955
 0.03  0.361 0.001 0.609
 0.068 0.185 0.002 0.744
 0.539 0.009 0.444 0.008
 0.978 0.001 0.001 0.019
 0.963 0.015 0.002 0.021
 0.067 0.326 0.000 0.606
 0.54  0.187 0.273 0.000
 0.866 0.002 0.128 0.004
 0.445 0.371 0.002 0.182

MOTIF M133 O133

letter-probability matrix: alength= 4 w= 20 nsites= 181 E= 6.7e+122
 0.031 0.644 0.257 0.068
 0.027 0.309 0.085 0.579
 0.001 0.965 0.031 0.004
 0.47  0.327 0.000 0.203
 0.005 0.851 0.138 0.006
 0.553 0.269 0.003 0.176
 0.082 0.179 0.514 0.224
 0.196 0.352 0.359 0.093
 0.165 0.537 0.151 0.147
 0.144 0.239 0.089 0.528
 0.121 0.472 0.182 0.225
 0.117 0.453 0.236 0.195
 0.051 0.612 0.094 0.244
 0.028 0.739 0.111 0.122
 0.58  0.001 0.039 0.38 
 0.006 0.000 0.98  0.015
 0.051 0.015 0.926 0.008
 0.682 0.112 0.206 0.000
 0.756 0.019 0.223 0.001
 0.33  0.017 0.582 0.071

MOTIF M134 O134

letter-probability matrix: alength= 4 w= 20 nsites= 310 E= 5.1e-170
 0.021 0.85  0.129 0.000
 0.826 0.005 0.057 0.112
 0.000 0.002 0.997 0.001
 0.014 0.49  0.496 0.000
 0.712 0.025 0.053 0.21 
 0.078 0.072 0.834 0.016
 0.165 0.209 0.623 0.003
 0.005 0.594 0.366 0.035
 0.021 0.442 0.37  0.168
 0.141 0.145 0.428 0.287
 0.071 0.015 0.81  0.104
 0.004 0.025 0.97  0.002
 0.002 0.67  0.328 0.001
 0.672 0.066 0.015 0.247
 0.062 0.003 0.929 0.006
 0.035 0.098 0.863 0.003
 0.081 0.444 0.448 0.026
 0.475 0.024 0.287 0.214
 0.003 0.367 0.629 0.001
 0.016 0.303 0.568 0.113

MOTIF M135 O135

letter-probability matrix: alength= 4 w= 20 nsites= 1113 E= 1.0e-539
 0.404 0.212 0.272 0.113
 0.095 0.003 0.006 0.896
 0.005 0.005 0.54  0.449
 0.638 0.001 0.008 0.353
 0.222 0.234 0.327 0.217
 0.41  0.024 0.036 0.53 
 0.5  0.417 0.042 0.041
 0.971 0.018 0.001 0.01 
 0.361 0.123 0.07  0.446
 0.437 0.073 0.128 0.363
 0.513 0.141 0.084 0.262
 0.636 0.054 0.046 0.264
 0.627 0.033 0.141 0.199
 0.618 0.006 0.134 0.242
 0.766 0.028 0.018 0.189
 0.804 0.048 0.047 0.101
 0.843 0.012 0.029 0.116
 0.713 0.028 0.023 0.235
 0.664 0.111 0.086 0.139
 0.788 0.036 0.032 0.144

MOTIF M136 O136

letter-probability matrix: alength= 4 w= 10 nsites= 80 E= 8.4e+111
 0.005 0.993 0.001 0.000
 0.464 0.000 0.000 0.536
 0.005 0.069 0.926 0.000
 0.715 0.000 0.001 0.283
 0.004 0.000 0.993 0.002
 0.211 0.024 0.274 0.491
 0.981 0.005 0.013 0.001
 0.997 0.002 0.001 0.000
 0.969 0.006 0.02  0.006
 0.012 0.323 0.012 0.653

MOTIF M137 O137

letter-probability matrix: alength= 4 w= 10 nsites= 237 E= 3.8e+227
 0.291 0.001 0.13  0.578
 0.998 0.000 0.002 0.000
 0.999 0.000 0.000 0.000
 0.984 0.000 0.001 0.015
 0.111 0.015 0.005 0.869
 0.962 0.002 0.007 0.029
 0.884 0.114 0.000 0.001
 0.995 0.000 0.000 0.005
 0.21  0.663 0.01  0.117
 0.922 0.001 0.000 0.078

MOTIF M138 O138

letter-probability matrix: alength= 4 w= 10 nsites= 758 E= 2.3e-298
 0.000 0.271 0.729 0.000
 0.003 0.996 0.001 0.000
 0.171 0.004 0.000 0.825
 0.000 0.005 0.874 0.121
 0.000 0.794 0.205 0.001
 0.000 1.000 0.000 0.000
 0.001 0.999 0.000 0.000
 0.947 0.000 0.000 0.053
 0.000 0.000 1.000 0.000
 0.015 0.002 0.983 0.000

MOTIF M139 O139

letter-probability matrix: alength= 4 w= 10 nsites= 1574 E= 4.0e+054
 0.000 0.995 0.005 0.000
 0.653 0.000 0.000 0.347
 0.000 0.006 0.993 0.000
 0.051 0.82  0.129 0.000
 0.576 0.012 0.017 0.396
 0.001 0.05  0.919 0.03 
 0.000 0.934 0.066 0.000
 0.383 0.000 0.000 0.617
 0.000 0.011 0.988 0.001
 0.054 0.544 0.388 0.014

MOTIF M140 O140

letter-probability matrix: alength= 4 w= 10 nsites= 19 E= 2.3e+042
 0.967 0.000 0.001 0.032
 0.207 0.008 0.115 0.67 
 0.019 0.002 0.007 0.972
 0.373 0.457 0.001 0.169
 0.948 0.000 0.000 0.052
 0.009 0.000 0.000 0.991
 0.001 0.002 0.004 0.994
 0.013 0.028 0.014 0.945
 0.085 0.845 0.048 0.022
 0.944 0.007 0.000 0.049

MOTIF M141 O141

letter-probability matrix: alength= 4 w= 10 nsites= 904 E= 6.1e+1468
 0.235 0.000 0.468 0.297
 0.004 0.082 0.91  0.004
 0.655 0.262 0.027 0.056
 0.394 0.471 0.135 0.000
 0.583 0.033 0.127 0.257
 0.001 0.993 0.007 0.000
 0.893 0.000 0.000 0.107
 0.000 0.001 0.998 0.000
 0.34  0.45  0.21  0.001
 0.669 0.12  0.105 0.106

MOTIF M142 O142

letter-probability matrix: alength= 4 w= 10 nsites= 538 E= 1.1e+234
 0.384 0.236 0.377 0.003
 0.001 0.892 0.001 0.107
 0.001 0.001 0.000 0.999
 0.000 0.001 0.007 0.992
 0.000 0.999 0.000 0.001
 0.000 1.000 0.000 0.000
 0.015 0.000 0.000 0.985
 0.000 0.000 1.000 0.000
 0.214 0.022 0.653 0.11 
 0.524 0.018 0.169 0.289

MOTIF M143 O143

letter-probability matrix: alength= 4 w= 10 nsites= 633 E= 5.2e+705
 0.84  0.006 0.024 0.131
 0.504 0.001 0.09  0.405
 0.219 0.291 0.03  0.46 
 0.939 0.000 0.000 0.061
 0.01  0.000 0.000 0.989
 0.000 0.000 0.001 0.999
 0.038 0.002 0.000 0.96 
 0.433 0.272 0.023 0.272
 0.554 0.128 0.000 0.318
 0.739 0.002 0.055 0.203

MOTIF M144 O144

letter-probability matrix: alength= 4 w= 10 nsites= 279 E= 4.6e-132
 0.49  0.000 0.004 0.506
 0.008 0.000 0.037 0.954
 0.000 0.000 0.000 0.999
 0.000 0.000 0.000 1.000
 0.000 0.000 0.000 1.000
 0.02  0.001 0.000 0.979
 0.994 0.000 0.000 0.005
 1.000 0.000 0.000 0.000
 1.000 0.000 0.000 0.000
 0.775 0.000 0.222 0.002

MOTIF M145 O145

letter-probability matrix: alength= 4 w= 10 nsites= 593 E= 1.4e+103
 0.000 0.999 0.001 0.000
 0.922 0.000 0.000 0.078
 0.000 0.001 0.999 0.000
 0.000 0.829 0.17  0.001
 0.001 0.998 0.001 0.000
 0.125 0.000 0.000 0.874
 0.000 0.286 0.709 0.006
 0.273 0.000 0.555 0.172
 0.000 0.028 0.972 0.000
 0.048 0.881 0.069 0.001

MOTIF M146 O146

letter-probability matrix: alength= 4 w= 10 nsites= 181 E= 2.6e+312
 0.969 0.000 0.021 0.01 
 0.002 0.128 0.87  0.000
 0.912 0.000 0.087 0.001
 0.002 0.093 0.906 0.000
 0.964 0.002 0.026 0.008
 0.056 0.171 0.772 0.001
 0.862 0.000 0.089 0.048
 0.008 0.191 0.801 0.000
 0.994 0.000 0.002 0.004
 0.105 0.001 0.894 0.000

MOTIF M147 O147

letter-probability matrix: alength= 4 w= 10 nsites= 198 E= 9.4e+061
 0.005 0.000 0.99  0.005
 0.002 0.000 0.998 0.000
 0.938 0.000 0.061 0.000
 0.997 0.000 0.003 0.000
 0.999 0.000 0.001 0.000
 0.343 0.107 0.192 0.358
 0.001 0.014 0.003 0.982
 0.000 0.943 0.007 0.05 
 0.001 0.992 0.000 0.008
 0.002 0.849 0.000 0.149

MOTIF M148 O148

letter-probability matrix: alength= 4 w= 10 nsites= 521 E= 9.1e+085
 0.001 0.39  0.368 0.241
 0.000 0.983 0.000 0.016
 0.000 0.991 0.000 0.008
 0.000 0.999 0.000 0.000
 0.998 0.000 0.000 0.002
 0.063 0.001 0.936 0.000
 0.459 0.000 0.54  0.000
 0.000 0.004 0.978 0.018
 0.001 0.94  0.055 0.004
 0.006 0.93  0.000 0.064

MOTIF M149 O149

letter-probability matrix: alength= 4 w= 10 nsites= 1055 E= 1.6e+1218
 0.838 0.017 0.132 0.012
 0.426 0.000 0.41  0.163
 0.175 0.452 0.17  0.203
 0.986 0.004 0.000 0.01 
 0.092 0.005 0.094 0.81 
 0.001 0.001 0.002 0.996
 0.000 0.002 0.001 0.997
 0.051 0.108 0.019 0.822
 0.189 0.604 0.025 0.183
 0.45  0.241 0.000 0.309

MOTIF M150 O150

letter-probability matrix: alength= 4 w= 10 nsites= 217 E= 1.9e+072
 0.954 0.000 0.014 0.032
 0.001 0.000 0.999 0.000
 0.001 0.172 0.827 0.000
 0.004 0.995 0.001 0.000
 0.994 0.000 0.000 0.006
 0.000 0.000 1.000 0.000
 0.000 0.001 0.998 0.000
 0.511 0.478 0.011 0.000
 0.996 0.000 0.003 0.001
 0.001 0.000 0.998 0.000

MOTIF M151 O151

letter-probability matrix: alength= 4 w= 10 nsites= 924 E= 6.8e-130
 0.001 0.795 0.204 0.000
 0.969 0.000 0.006 0.025
 0.000 0.001 0.999 0.000
 0.000 0.96  0.039 0.001
 0.000 1.000 0.000 0.000
 0.578 0.000 0.000 0.422
 0.001 0.001 0.998 0.001
 0.006 0.000 0.992 0.002
 0.005 0.238 0.757 0.000
 0.351 0.635 0.004 0.01 

MOTIF M152 O152

letter-probability matrix: alength= 4 w= 10 nsites= 91 E= 8.6e+059
 0.003 0.831 0.162 0.004
 0.007 0.000 0.000 0.993
 0.001 0.033 0.936 0.03 
 0.009 0.000 0.000 0.99 
 0.000 0.000 0.97  0.03 
 0.03  0.187 0.031 0.752
 0.989 0.006 0.003 0.001
 0.984 0.015 0.000 0.000
 0.999 0.000 0.000 0.001
 0.02  0.761 0.001 0.217

MOTIF M153 O153

letter-probability matrix: alength= 4 w= 10 nsites= 1484 E= 1.4e-1019
 0.179 0.000 0.279 0.542
 0.000 0.027 0.934 0.039
 0.476 0.504 0.02  0.000
 0.000 0.000 0.000 1.000
 0.000 0.000 1.000 0.000
 1.000 0.000 0.000 0.000
 0.000 0.323 0.677 0.000
 0.000 0.000 0.000 1.000
 0.000 1.000 0.000 0.000
 1.000 0.000 0.000 0.000

MOTIF M154 O154

letter-probability matrix: alength= 4 w= 10 nsites= 153 E= 2.2e+046
 0.088 0.006 0.361 0.546
 0.000 0.999 0.000 0.000
 0.000 1.000 0.000 0.000
 0.921 0.058 0.000 0.021
 0.001 0.000 0.024 0.975
 0.000 0.000 1.000 0.000
 0.000 0.003 0.997 0.000
 0.379 0.000 0.008 0.613
 0.015 0.000 0.984 0.000
 0.999 0.000 0.000 0.000

MOTIF M155 O155

letter-probability matrix: alength= 4 w= 10 nsites= 1115 E= 1.7e-015
 0.006 0.966 0.025 0.002
 0.995 0.000 0.000 0.005
 0.061 0.005 0.934 0.000
 0.716 0.063 0.221 0.000
 0.008 0.000 0.614 0.379
 0.000 0.019 0.978 0.003
 0.003 0.17  0.693 0.134
 0.000 0.998 0.002 0.000
 0.943 0.000 0.000 0.056
 0.001 0.013 0.985 0.000

MOTIF M156 O156

letter-probability matrix: alength= 4 w= 10 nsites= 2341 E= 3.1e-200
 0.000 0.992 0.002 0.005
 0.334 0.000 0.000 0.665
 0.000 0.109 0.707 0.184
 0.000 0.918 0.081 0.000
 0.000 1.000 0.000 0.000
 0.453 0.000 0.000 0.547
 0.000 0.000 1.000 0.000
 0.002 0.003 0.995 0.000
 0.597 0.059 0.342 0.002
 0.476 0.03  0.492 0.002

MOTIF M157 O157

letter-probability matrix: alength= 4 w= 11 nsites= 14 E= 2.5e+016
 0.949 0.005 0.044 0.002
 0.029 0.858 0.000 0.112
 0.968 0.012 0.000 0.02 
 0.001 0.001 0.018 0.981
 0.000 0.957 0.009 0.033
 0.004 0.002 0.001 0.994
 0.000 0.000 0.999 0.000
 0.989 0.000 0.000 0.011
 0.001 0.006 0.993 0.000
 0.000 0.000 0.001 0.998
 0.000 0.998 0.001 0.001

MOTIF M158 O158

letter-probability matrix: alength= 4 w= 11 nsites= 144 E= 4.6e+126
 0.996 0.000 0.002 0.001
 0.659 0.155 0.186 0.000
 0.833 0.009 0.057 0.1 
 0.069 0.922 0.007 0.001
 0.983 0.000 0.000 0.016
 0.034 0.515 0.446 0.005
 0.705 0.000 0.01  0.285
 0.000 0.024 0.966 0.01 
 0.015 0.961 0.001 0.024
 0.002 0.002 0.000 0.996
 0.000 0.29  0.504 0.205

MOTIF M159 O159

letter-probability matrix: alength= 4 w= 11 nsites= 20 E= 2.3e+030
 0.099 0.69  0.139 0.072
 0.01  0.988 0.002 0.001
 0.969 0.000 0.000 0.03 
 0.002 0.000 0.99  0.008
 0.018 0.1  0.761 0.121
 0.916 0.026 0.03  0.028
 0.995 0.001 0.004 0.000
 0.966 0.008 0.026 0.001
 0.004 0.000 0.014 0.982
 0.003 0.011 0.981 0.005
 0.969 0.004 0.004 0.023

MOTIF M160 O160

letter-probability matrix: alength= 4 w= 11 nsites= 427 E= 4.4e-116
 0.004 0.002 0.98  0.014
 0.001 0.346 0.652 0.000
 0.007 0.984 0.008 0.001
 0.264 0.008 0.001 0.727
 0.000 0.033 0.942 0.025
 0.000 0.879 0.119 0.002
 0.000 1.000 0.000 0.000
 0.071 0.000 0.000 0.929
 0.000 0.000 0.996 0.003
 0.002 0.533 0.465 0.000
 0.001 0.995 0.002 0.001

MOTIF M161 O161

letter-probability matrix: alength= 4 w= 11 nsites= 355 E= 1.3e+436
 0.22  0.018 0.003 0.759
 0.729 0.037 0.036 0.198
 0.799 0.001 0.000 0.2 
 0.508 0.001 0.000 0.491
 0.014 0.002 0.002 0.982
 0.567 0.151 0.097 0.186
 0.319 0.000 0.000 0.681
 0.04  0.041 0.217 0.702
 0.033 0.000 0.001 0.967
 0.456 0.234 0.29  0.019
 0.887 0.002 0.000 0.111

MOTIF M162 O162

letter-probability matrix: alength= 4 w= 11 nsites= 80 E= 3.8e-043
 0.001 0.002 0.002 0.995
 0.001 0.005 0.01  0.985
 0.001 0.001 0.005 0.994
 0.007 0.051 0.033 0.908
 0.016 0.002 0.000 0.982
 0.001 0.000 0.001 0.998
 0.027 0.000 0.004 0.969
 0.759 0.004 0.000 0.237
 0.999 0.000 0.000 0.001
 0.999 0.000 0.000 0.000
 0.988 0.000 0.001 0.011

MOTIF M163 O163

letter-probability matrix: alength= 4 w= 11 nsites= 163 E= 9.1e+070
 0.257 0.006 0.733 0.004
 0.003 0.000 0.995 0.002
 0.000 0.561 0.439 0.000
 0.016 0.962 0.011 0.011
 0.003 0.993 0.001 0.003
 0.003 0.986 0.001 0.01 
 0.274 0.01  0.011 0.706
 0.000 0.008 0.939 0.052
 0.000 0.878 0.121 0.000
 0.000 0.999 0.000 0.000
 0.072 0.911 0.000 0.016

MOTIF M164 O164

letter-probability matrix: alength= 4 w= 11 nsites= 367 E= 7.7e-250
 0.000 0.704 0.007 0.289
 0.000 1.000 0.000 0.000
 0.002 0.000 0.000 0.998
 0.115 0.000 0.885 0.001
 0.000 0.337 0.663 0.000
 0.008 0.000 0.000 0.991
 0.000 0.000 0.999 0.000
 0.003 0.000 0.996 0.000
 0.042 0.864 0.007 0.087
 0.006 0.994 0.000 0.000
 0.998 0.001 0.000 0.000

MOTIF M165 O165

letter-probability matrix: alength= 4 w= 11 nsites= 205 E= 2.0e+058
 0.000 0.993 0.006 0.000
 0.207 0.01  0.000 0.782
 0.000 0.000 0.999 0.001
 0.000 0.885 0.114 0.000
 0.000 0.999 0.000 0.001
 0.37  0.213 0.005 0.412
 0.000 0.962 0.036 0.002
 0.000 1.000 0.000 0.000
 0.123 0.004 0.000 0.873
 0.000 0.001 0.999 0.000
 0.000 0.546 0.453 0.000

MOTIF M166 O166

letter-probability matrix: alength= 4 w= 11 nsites= 91 E= 2.9e+076
 0.005 0.991 0.003 0.000
 0.99  0.001 0.000 0.01 
 0.337 0.016 0.647 0.000
 0.983 0.000 0.008 0.009
 0.001 0.004 0.993 0.003
 0.066 0.875 0.059 0.000
 0.663 0.000 0.000 0.337
 0.024 0.049 0.896 0.03 
 0.019 0.002 0.01  0.968
 0.001 0.063 0.681 0.255
 0.341 0.009 0.003 0.646

MOTIF M167 O167

letter-probability matrix: alength= 4 w= 11 nsites= 1464 E= 1.2e+203
 0.005 0.824 0.17  0.001
 0.986 0.001 0.000 0.012
 0.085 0.185 0.73  0.000
 0.714 0.02  0.242 0.023
 0.008 0.000 0.86  0.132
 0.001 0.446 0.541 0.012
 0.002 0.997 0.001 0.000
 0.097 0.000 0.000 0.903
 0.000 0.002 0.982 0.016
 0.019 0.205 0.647 0.128
 0.008 0.537 0.416 0.04 

MOTIF M168 O168

letter-probability matrix: alength= 4 w= 11 nsites= 905 E= 2.8e+245
 0.001 0.994 0.005 0.000
 0.67  0.006 0.000 0.325
 0.002 0.000 0.991 0.007
 0.048 0.000 0.945 0.007
 0.005 0.008 0.986 0.001
 0.015 0.734 0.244 0.007
 0.018 0.375 0.001 0.607
 0.000 0.305 0.264 0.431
 0.000 0.684 0.02  0.296
 0.000 0.992 0.001 0.006
 0.095 0.651 0.000 0.254

MOTIF M169 O169

letter-probability matrix: alength= 4 w= 11 nsites= 474 E= 3.6e+218
 0.08  0.751 0.016 0.154
 0.062 0.432 0.019 0.487
 0.000 0.652 0.097 0.251
 0.000 0.991 0.000 0.009
 0.041 0.009 0.000 0.95 
 0.000 0.524 0.473 0.002
 0.000 0.999 0.001 0.000
 0.899 0.000 0.000 0.101
 0.000 0.000 0.999 0.000
 0.004 0.004 0.991 0.000
 0.245 0.315 0.438 0.001

MOTIF M170 O170

letter-probability matrix: alength= 4 w= 11 nsites= 1711 E= 1.5e-557
 0.002 0.855 0.143 0.000
 0.525 0.004 0.000 0.471
 0.000 0.191 0.796 0.012
 0.003 0.719 0.278 0.000
 0.454 0.000 0.001 0.545
 0.000 0.011 0.973 0.016
 0.001 0.552 0.444 0.003
 0.002 0.981 0.002 0.014
 0.004 0.996 0.000 0.000
 0.658 0.000 0.000 0.342
 0.000 0.009 0.99  0.000

MOTIF M171 O171

letter-probability matrix: alength= 4 w= 11 nsites= 782 E= 2.8e-035
 0.154 0.000 0.845 0.001
 0.000 0.000 0.999 0.000
 0.000 0.062 0.938 0.000
 0.039 0.867 0.000 0.094
 0.235 0.007 0.492 0.266
 0.001 0.000 0.893 0.106
 0.024 0.000 0.969 0.006
 0.000 0.031 0.969 0.000
 0.027 0.968 0.004 0.000
 0.000 0.989 0.000 0.011
 0.389 0.113 0.017 0.481

MOTIF M172 O172

letter-probability matrix: alength= 4 w= 12 nsites= 779 E= 1.7e+203
 0.941 0.017 0.012 0.03 
 0.982 0.009 0.007 0.002
 0.962 0.004 0.026 0.008
 0.002 0.084 0.003 0.911
 0.696 0.003 0.287 0.013
 0.176 0.002 0.003 0.819
 0.019 0.067 0.01  0.904
 0.028 0.000 0.001 0.971
 0.338 0.134 0.214 0.313
 0.187 0.401 0.004 0.408
 0.306 0.056 0.002 0.635
 0.221 0.136 0.216 0.426

MOTIF M173 O173

letter-probability matrix: alength= 4 w= 12 nsites= 15 E= 9.0e+012
 0.998 0.000 0.001 0.001
 0.000 0.039 0.961 0.000
 0.001 0.019 0.022 0.958
 0.000 1.000 0.000 0.000
 0.998 0.000 0.000 0.001
 0.001 0.3  0.697 0.002
 0.004 0.994 0.002 0.001
 0.939 0.000 0.000 0.06 
 0.000 0.001 0.998 0.001
 0.001 0.974 0.025 0.000
 0.005 0.106 0.000 0.889
 0.057 0.01  0.933 0.001

MOTIF M174 O174

letter-probability matrix: alength= 4 w= 12 nsites= 1015 E= 3.7e+324
 0.014 0.423 0.398 0.165
 0.054 0.242 0.028 0.675
 0.000 0.894 0.037 0.069
 0.339 0.396 0.000 0.265
 0.001 0.522 0.071 0.406
 0.000 0.949 0.006 0.044
 0.519 0.002 0.001 0.478
 0.01  0.000 0.984 0.006
 0.023 0.000 0.975 0.002
 0.488 0.025 0.488 0.000
 0.985 0.005 0.01  0.000
 0.422 0.003 0.573 0.003

MOTIF M175 O175

letter-probability matrix: alength= 4 w= 12 nsites= 375 E= 5.6e-1168
 0.06  0.000 0.001 0.939
 0.000 0.000 0.000 1.000
 0.000 0.000 0.000 1.000
 0.003 0.000 0.000 0.996
 0.012 0.000 0.000 0.988
 0.001 0.001 0.000 0.999
 0.002 0.000 0.000 0.998
 0.001 0.000 0.000 0.999
 0.000 0.000 0.000 1.000
 0.049 0.001 0.000 0.95 
 0.14  0.006 0.000 0.854
 0.23  0.001 0.000 0.769

MOTIF M176 O176

letter-probability matrix: alength= 4 w= 12 nsites= 148 E= 6.5e+130
 0.002 0.788 0.052 0.158
 0.000 0.992 0.000 0.008
 0.004 0.000 0.000 0.996
 0.000 0.000 0.969 0.031
 0.006 0.000 0.984 0.011
 0.135 0.001 0.861 0.004
 0.388 0.163 0.447 0.001
 0.994 0.002 0.004 0.000
 0.784 0.05  0.166 0.000
 0.742 0.006 0.142 0.11 
 0.011 0.123 0.382 0.484
 0.288 0.313 0.355 0.044

MOTIF M177 O177

letter-probability matrix: alength= 4 w= 12 nsites= 75 E= 4.4e+021
 0.817 0.000 0.092 0.09 
 0.001 0.000 0.999 0.000
 0.018 0.307 0.676 0.000
 0.872 0.081 0.031 0.016
 0.062 0.009 0.929 0.000
 0.015 0.298 0.685 0.002
 0.003 0.97  0.014 0.013
 0.007 0.911 0.001 0.082
 0.001 0.979 0.005 0.015
 0.035 0.000 0.002 0.963
 0.000 0.000 1.000 0.000
 0.001 0.041 0.954 0.004

MOTIF M178 O178

letter-probability matrix: alength= 4 w= 12 nsites= 17 E= 1.7e+042
 0.014 0.065 0.918 0.003
 0.993 0.005 0.001 0.001
 0.897 0.034 0.069 0.000
 0.687 0.004 0.295 0.014
 0.046 0.919 0.031 0.003
 0.869 0.074 0.001 0.056
 0.023 0.739 0.237 0.002
 0.95  0.000 0.000 0.05 
 0.399 0.027 0.573 0.000
 0.918 0.003 0.004 0.075
 0.052 0.362 0.326 0.26 
 0.844 0.008 0.128 0.02 

MOTIF M179 O179

letter-probability matrix: alength= 4 w= 12 nsites= 125 E= 2.0e+093
 0.002 0.353 0.544 0.101
 0.005 0.992 0.001 0.002
 0.033 0.077 0.000 0.89 
 0.000 0.959 0.021 0.019
 0.116 0.011 0.000 0.873
 0.000 0.616 0.369 0.014
 0.474 0.000 0.025 0.5 
 0.001 0.000 0.981 0.019
 0.08  0.494 0.411 0.014
 0.907 0.085 0.005 0.003
 0.751 0.059 0.189 0.000
 0.948 0.014 0.037 0.001

MOTIF M180 O180

letter-probability matrix: alength= 4 w= 12 nsites= 787 E= 6.2e+345
 0.932 0.004 0.009 0.056
 0.961 0.004 0.029 0.005
 0.875 0.001 0.02  0.104
 0.086 0.005 0.012 0.897
 0.297 0.007 0.617 0.078
 0.897 0.002 0.034 0.067
 0.397 0.234 0.157 0.212
 0.048 0.000 0.000 0.951
 0.045 0.778 0.165 0.013
 0.822 0.000 0.000 0.178
 0.019 0.171 0.267 0.543
 0.107 0.265 0.017 0.611

MOTIF M181 O181

letter-probability matrix: alength= 4 w= 12 nsites= 59 E= 2.0e+018
 0.56  0.436 0.004 0.000
 0.017 0.000 0.003 0.979
 0.002 0.004 0.975 0.019
 0.025 0.547 0.428 0.000
 0.015 0.002 0.007 0.976
 0.001 0.032 0.962 0.006
 0.313 0.663 0.005 0.018
 0.008 0.000 0.000 0.992
 0.000 0.003 0.996 0.001
 0.396 0.6  0.004 0.000
 0.003 0.001 0.004 0.992
 0.000 0.001 0.994 0.004

MOTIF M182 O182

letter-probability matrix: alength= 4 w= 12 nsites= 703 E= 6.0e-358
 0.005 0.882 0.113 0.000
 0.461 0.000 0.002 0.536
 0.000 0.000 0.999 0.000
 0.000 0.542 0.451 0.007
 0.002 0.997 0.001 0.000
 0.086 0.154 0.001 0.759
 0.003 0.015 0.524 0.459
 0.000 0.865 0.132 0.003
 0.001 0.996 0.002 0.001
 0.085 0.000 0.000 0.914
 0.000 0.000 0.999 0.000
 0.126 0.248 0.624 0.001

MOTIF M183 O183

letter-probability matrix: alength= 4 w= 12 nsites= 12 E= 1.5e+015
 0.033 0.966 0.001 0.001
 0.001 0.203 0.000 0.796
 0.000 0.999 0.000 0.000
 0.001 0.001 0.000 0.998
 0.694 0.001 0.302 0.004
 0.003 0.023 0.972 0.002
 0.012 0.001 0.039 0.948
 0.000 0.000 0.998 0.001
 0.001 0.001 0.998 0.001
 0.131 0.828 0.009 0.031
 0.001 0.995 0.004 0.000
 0.992 0.005 0.002 0.001

MOTIF M184 O184

letter-probability matrix: alength= 4 w= 12 nsites= 80 E= 2.3e-052
 0.004 0.011 0.929 0.056
 0.817 0.134 0.048 0.000
 0.927 0.001 0.07  0.002
 0.995 0.000 0.004 0.000
 0.000 0.000 0.000 1.000
 0.000 0.001 0.995 0.004
 0.995 0.000 0.000 0.004
 0.007 0.026 0.732 0.235
 0.000 0.000 0.000 1.000
 0.001 0.999 0.000 0.000
 0.999 0.000 0.000 0.000
 0.005 0.011 0.008 0.976

MOTIF M185 O185

letter-probability matrix: alength= 4 w= 12 nsites= 527 E= 1.2e+660
 0.263 0.396 0.068 0.272
 0.178 0.028 0.096 0.698
 0.002 0.556 0.229 0.213
 0.089 0.000 0.003 0.908
 0.025 0.084 0.73  0.161
 0.057 0.581 0.022 0.339
 0.01  0.206 0.002 0.782
 0.001 0.006 0.02  0.974
 0.002 0.813 0.015 0.17 
 0.018 0.978 0.000 0.004
 0.104 0.000 0.000 0.895
 0.002 0.198 0.744 0.055

MOTIF M186 O186

letter-probability matrix: alength= 4 w= 12 nsites= 17 E= 2.0e+044
 0.086 0.037 0.838 0.039
 0.058 0.936 0.005 0.001
 0.239 0.000 0.000 0.76 
 0.000 0.005 0.982 0.013
 0.135 0.006 0.505 0.354
 0.144 0.188 0.599 0.069
 0.556 0.087 0.057 0.3 
 0.016 0.082 0.005 0.898
 0.000 0.013 0.005 0.982
 0.004 0.207 0.018 0.772
 0.078 0.832 0.015 0.075
 0.39  0.53  0.001 0.079

MOTIF M187 O187

letter-probability matrix: alength= 4 w= 13 nsites= 11 E= 1.5e+011
 0.002 0.987 0.001 0.01 
 0.000 0.989 0.000 0.011
 0.004 0.002 0.002 0.992
 0.000 0.000 0.984 0.015
 0.000 0.001 0.999 0.000
 0.312 0.681 0.006 0.001
 0.981 0.006 0.008 0.005
 0.823 0.166 0.008 0.003
 0.992 0.002 0.000 0.005
 0.011 0.002 0.038 0.948
 0.000 0.003 0.495 0.502
 0.000 0.006 0.016 0.978
 0.001 0.989 0.009 0.000

MOTIF M188 O188

letter-probability matrix: alength= 4 w= 13 nsites= 110 E= 2.0e+049
 0.032 0.074 0.01  0.885
 0.334 0.062 0.006 0.598
 0.029 0.003 0.001 0.967
 0.001 0.000 0.002 0.997
 0.004 0.000 0.000 0.996
 0.016 0.176 0.013 0.795
 0.049 0.051 0.002 0.898
 0.292 0.314 0.002 0.392
 0.727 0.000 0.000 0.272
 0.59  0.003 0.382 0.025
 0.552 0.000 0.004 0.444
 0.641 0.007 0.346 0.006
 0.975 0.001 0.006 0.019

MOTIF M189 O189

letter-probability matrix: alength= 4 w= 13 nsites= 45 E= 2.8e+019
 0.083 0.034 0.876 0.007
 0.001 0.966 0.033 0.000
 0.955 0.01  0.000 0.035
 0.044 0.394 0.553 0.009
 0.21  0.018 0.764 0.009
 0.197 0.066 0.502 0.235
 0.147 0.03  0.791 0.032
 0.002 0.052 0.891 0.055
 0.000 0.993 0.006 0.001
 0.001 0.99  0.004 0.005
 0.003 0.997 0.000 0.000
 0.972 0.000 0.000 0.027
 0.000 0.000 0.999 0.000

MOTIF M190 O190

letter-probability matrix: alength= 4 w= 13 nsites= 61 E= 7.6e+016
 0.004 0.349 0.374 0.273
 0.000 0.026 0.018 0.955
 0.000 0.966 0.032 0.002
 0.901 0.057 0.000 0.042
 0.000 0.009 0.697 0.294
 0.001 0.925 0.063 0.012
 0.043 0.738 0.001 0.218
 0.013 0.981 0.003 0.003
 0.977 0.000 0.000 0.023
 0.003 0.000 0.996 0.001
 0.055 0.000 0.94  0.005
 0.283 0.011 0.706 0.000
 0.815 0.177 0.001 0.008

MOTIF M191 O191

letter-probability matrix: alength= 4 w= 13 nsites= 523 E= 3.1e-225
 0.004 0.114 0.011 0.871
 0.001 0.001 0.01  0.988
 0.002 0.017 0.6  0.381
 0.000 0.927 0.002 0.071
 0.001 0.636 0.000 0.363
 0.623 0.076 0.079 0.222
 0.096 0.003 0.109 0.792
 0.224 0.000 0.745 0.03 
 0.208 0.005 0.769 0.019
 0.611 0.381 0.008 0.001
 0.969 0.001 0.03  0.000
 0.976 0.002 0.021 0.001
 0.128 0.751 0.023 0.098

MOTIF M192 O192

letter-probability matrix: alength= 4 w= 13 nsites= 813 E= 4.8e-625
 0.019 0.000 0.98  0.001
 0.004 0.088 0.004 0.903
 0.004 0.141 0.002 0.853
 0.126 0.057 0.488 0.329
 0.000 0.902 0.000 0.098
 0.000 0.865 0.000 0.135
 0.856 0.094 0.001 0.049
 0.086 0.016 0.093 0.804
 0.144 0.000 0.856 0.000
 0.102 0.000 0.898 0.000
 0.323 0.471 0.086 0.119
 0.774 0.000 0.223 0.002
 0.894 0.001 0.105 0.000

MOTIF M193 O193

letter-probability matrix: alength= 4 w= 13 nsites= 1137 E= 4.3e+406
 0.091 0.69  0.184 0.035
 0.157 0.334 0.049 0.46 
 0.001 0.613 0.237 0.148
 0.137 0.007 0.108 0.748
 0.001 0.235 0.713 0.051
 0.039 0.816 0.136 0.008
 0.369 0.434 0.005 0.193
 0.057 0.726 0.216 0.001
 0.934 0.000 0.028 0.038
 0.000 0.047 0.949 0.004
 0.045 0.946 0.009 0.000
 0.381 0.000 0.000 0.619
 0.000 0.082 0.906 0.012

MOTIF M194 O194

letter-probability matrix: alength= 4 w= 13 nsites= 912 E= 2.1e-433
 0.324 0.288 0.013 0.375
 0.17  0.253 0.000 0.577
 0.084 0.14  0.029 0.747
 0.001 0.000 0.001 0.998
 0.072 0.000 0.000 0.927
 0.328 0.004 0.005 0.663
 0.703 0.008 0.001 0.288
 0.86  0.000 0.004 0.136
 0.974 0.000 0.026 0.000
 0.908 0.000 0.044 0.047
 0.737 0.001 0.001 0.262
 0.553 0.243 0.021 0.182
 0.638 0.198 0.001 0.164

MOTIF M195 O195

letter-probability matrix: alength= 4 w= 13 nsites= 237 E= 5.0e+047
 0.001 0.938 0.028 0.033
 0.002 0.996 0.001 0.001
 0.299 0.038 0.000 0.663
 0.002 0.113 0.86  0.026
 0.04  0.05  0.453 0.457
 0.001 0.475 0.511 0.013
 0.025 0.52  0.069 0.386
 0.003 0.831 0.162 0.005
 0.000 0.999 0.000 0.000
 0.821 0.000 0.000 0.178
 0.000 0.004 0.996 0.000
 0.001 0.898 0.102 0.000
 0.185 0.813 0.000 0.003

MOTIF M196 O196

letter-probability matrix: alength= 4 w= 13 nsites= 233 E= 5.0e+071
 0.001 0.95  0.001 0.048
 0.005 0.2  0.000 0.795
 0.000 0.961 0.036 0.002
 0.262 0.000 0.000 0.738
 0.000 0.002 0.998 0.000
 0.148 0.093 0.752 0.008
 0.15  0.664 0.182 0.004
 0.523 0.259 0.071 0.148
 0.075 0.588 0.335 0.001
 0.011 0.000 0.093 0.896
 0.001 0.013 0.986 0.000
 0.827 0.032 0.056 0.085
 0.004 0.281 0.71  0.004

MOTIF M197 O197

letter-probability matrix: alength= 4 w= 13 nsites= 512 E= 2.6e+142
 0.021 0.323 0.565 0.091
 0.037 0.269 0.13  0.565
 0.000 0.727 0.003 0.269
 0.149 0.003 0.039 0.809
 0.000 0.955 0.034 0.011
 0.034 0.769 0.000 0.197
 0.095 0.002 0.005 0.898
 0.139 0.000 0.853 0.008
 0.001 0.04  0.958 0.000
 0.415 0.541 0.044 0.000
 0.947 0.032 0.018 0.003
 0.316 0.006 0.663 0.015
 0.018 0.524 0.449 0.009

MOTIF M198 O198

letter-probability matrix: alength= 4 w= 13 nsites= 51 E= 2.7e+074
 0.18  0.005 0.794 0.021
 0.364 0.026 0.608 0.002
 0.111 0.033 0.853 0.003
 0.039 0.817 0.144 0.000
 0.838 0.001 0.000 0.161
 0.092 0.016 0.886 0.005
 0.083 0.157 0.672 0.088
 0.022 0.531 0.285 0.163
 0.003 0.024 0.222 0.752
 0.000 0.966 0.02  0.014
 0.004 0.006 0.000 0.989
 0.000 0.427 0.538 0.035
 0.033 0.717 0.002 0.248

MOTIF M199 O199

letter-probability matrix: alength= 4 w= 13 nsites= 173 E= 1.2e-116
 0.342 0.001 0.504 0.153
 0.072 0.000 0.068 0.86 
 0.038 0.096 0.048 0.818
 0.962 0.000 0.037 0.000
 0.995 0.000 0.000 0.005
 0.000 0.009 0.000 0.99 
 0.013 0.007 0.449 0.531
 0.78  0.000 0.009 0.211
 0.000 0.000 0.001 0.998
 0.000 0.000 0.001 0.999
 0.952 0.004 0.000 0.043
 1.000 0.000 0.000 0.000
 0.001 0.648 0.000 0.351

MOTIF M200 O200

letter-probability matrix: alength= 4 w= 13 nsites= 665 E= 4.6e-642
 0.578 0.117 0.132 0.172
 0.679 0.017 0.103 0.2 
 0.49  0.007 0.484 0.019
 0.931 0.000 0.068 0.000
 0.000 0.000 0.000 1.000
 0.000 0.000 0.999 0.001
 0.999 0.000 0.000 0.001
 0.055 0.456 0.488 0.001
 0.000 0.000 0.000 1.000
 0.001 0.999 0.000 0.000
 1.000 0.000 0.000 0.000
 0.000 0.009 0.154 0.837
 0.182 0.285 0.211 0.322

MOTIF M201 O201

letter-probability matrix: alength= 4 w= 13 nsites= 11 E= 1.6e+018
 0.478 0.091 0.002 0.429
 0.254 0.002 0.531 0.213
 0.922 0.044 0.029 0.005
 0.991 0.004 0.002 0.003
 0.006 0.000 0.001 0.993
 0.003 0.018 0.227 0.752
 0.021 0.041 0.01  0.928
 0.008 0.574 0.004 0.414
 0.034 0.000 0.002 0.964
 0.001 0.002 0.927 0.071
 0.001 0.942 0.053 0.004
 0.015 0.983 0.000 0.002
 0.971 0.001 0.000 0.028

MOTIF M202 O202

letter-probability matrix: alength= 4 w= 13 nsites= 25 E= 4.9e+010
 0.002 0.991 0.006 0.001
 0.99  0.000 0.000 0.01 
 0.000 0.001 0.997 0.002
 0.003 0.984 0.013 0.000
 0.213 0.003 0.000 0.784
 0.014 0.006 0.973 0.006
 0.02  0.614 0.215 0.15 
 0.008 0.886 0.062 0.045
 0.984 0.000 0.001 0.015
 0.001 0.001 0.992 0.007
 0.002 0.014 0.967 0.017
 0.637 0.318 0.042 0.003
 0.97  0.004 0.025 0.001

MOTIF M203 O203

letter-probability matrix: alength= 4 w= 13 nsites= 57 E= 1.5e-040
 0.000 0.998 0.001 0.000
 0.000 1.000 0.000 0.000
 0.829 0.001 0.001 0.169
 0.001 0.000 0.999 0.000
 0.001 0.001 0.998 0.000
 0.274 0.005 0.716 0.005
 0.428 0.36  0.163 0.048
 0.001 0.956 0.024 0.019
 0.000 0.999 0.000 0.000
 0.005 0.000 0.000 0.995
 0.000 0.000 0.999 0.000
 0.001 0.004 0.992 0.003
 0.009 0.011 0.979 0.001

MOTIF M204 O204

letter-probability matrix: alength= 4 w= 13 nsites= 80 E= 3.8e+016
 0.002 0.009 0.497 0.492
 0.000 0.579 0.341 0.08 
 0.003 0.996 0.000 0.000
 0.358 0.001 0.000 0.64 
 0.002 0.064 0.932 0.002
 0.926 0.022 0.038 0.015
 0.001 0.012 0.942 0.044
 0.281 0.029 0.005 0.685
 0.021 0.964 0.015 0.000
 0.979 0.003 0.000 0.018
 0.022 0.289 0.633 0.056
 0.006 0.974 0.019 0.000
 0.978 0.004 0.000 0.018

MOTIF M205 O205

letter-probability matrix: alength= 4 w= 13 nsites= 260 E= 8.5e-1752
 0.119 0.016 0.000 0.866
 0.001 0.000 0.000 0.999
 0.000 0.001 0.000 0.999
 0.000 0.000 0.000 1.000
 0.001 0.013 0.000 0.986
 0.001 0.003 0.000 0.995
 0.001 0.007 0.001 0.991
 0.001 0.001 0.000 0.998
 0.000 0.000 0.000 0.999
 0.000 0.000 0.000 1.000
 0.001 0.000 0.000 0.999
 0.022 0.001 0.000 0.977
 0.025 0.027 0.001 0.948

MOTIF M206 O206

letter-probability matrix: alength= 4 w= 13 nsites= 900 E= 2.2e-264
 0.301 0.495 0.1  0.104
 0.000 0.737 0.033 0.23 
 0.001 0.999 0.000 0.000
 0.205 0.000 0.000 0.794
 0.004 0.000 0.972 0.023
 0.000 0.344 0.643 0.013
 0.188 0.054 0.043 0.715
 0.072 0.000 0.872 0.056
 0.002 0.134 0.859 0.004
 0.002 0.897 0.006 0.095
 0.000 0.999 0.001 0.000
 0.918 0.021 0.000 0.061
 0.174 0.126 0.536 0.163

MOTIF M207 O207

letter-probability matrix: alength= 4 w= 13 nsites= 54 E= 4.0e+052
 0.002 0.041 0.955 0.002
 0.001 0.85  0.147 0.002
 0.003 0.997 0.000 0.001
 0.024 0.006 0.000 0.969
 0.000 0.047 0.826 0.127
 0.011 0.031 0.794 0.164
 0.048 0.284 0.657 0.01 
 0.249 0.547 0.006 0.197
 0.005 0.054 0.003 0.938
 0.000 0.036 0.223 0.74 
 0.000 0.975 0.007 0.018
 0.002 0.991 0.000 0.007
 0.208 0.554 0.001 0.237

MOTIF M208 O208

letter-probability matrix: alength= 4 w= 14 nsites= 118 E= 3.8e-131
 0.000 0.993 0.003 0.003
 0.71  0.000 0.013 0.276
 0.001 0.004 0.994 0.000
 0.005 0.802 0.192 0.000
 0.000 0.999 0.000 0.000
 0.005 0.972 0.000 0.023
 0.108 0.002 0.001 0.888
 0.000 0.001 0.998 0.001
 0.000 0.332 0.667 0.000
 0.000 0.989 0.01  0.000
 0.024 0.001 0.000 0.975
 0.000 0.001 0.895 0.104
 0.000 0.107 0.892 0.000
 0.205 0.083 0.706 0.007

MOTIF M209 O209

letter-probability matrix: alength= 4 w= 14 nsites= 240 E= 1.2e-292
 0.000 0.99  0.001 0.009
 1.000 0.000 0.000 0.000
 0.000 0.000 1.000 0.000
 0.176 0.000 0.812 0.012
 0.021 0.000 0.891 0.089
 0.001 0.003 0.995 0.001
 0.002 0.014 0.909 0.074
 0.005 0.995 0.000 0.000
 0.997 0.000 0.000 0.003
 0.000 0.009 0.991 0.000
 0.000 0.979 0.02  0.000
 0.91  0.08  0.000 0.009
 0.028 0.133 0.586 0.253
 0.2  0.369 0.276 0.155

MOTIF M210 O210

letter-probability matrix: alength= 4 w= 14 nsites= 234 E= 1.0e+043
 0.006 0.974 0.019 0.000
 0.014 0.16  0.000 0.827
 0.000 0.573 0.38  0.047
 0.101 0.121 0.165 0.613
 0.001 0.423 0.56  0.016
 0.002 0.984 0.002 0.012
 0.016 0.072 0.014 0.898
 0.018 0.343 0.601 0.039
 0.004 0.55  0.444 0.003
 0.001 0.997 0.001 0.000
 0.535 0.007 0.000 0.457
 0.002 0.011 0.983 0.005
 0.001 0.81  0.189 0.000
 0.16  0.819 0.009 0.013

MOTIF M211 O211

letter-probability matrix: alength= 4 w= 14 nsites= 25 E= 8.2e-008
 0.002 0.015 0.000 0.983
 0.001 0.000 0.001 0.998
 0.001 0.000 0.000 0.998
 0.000 0.988 0.001 0.01 
 0.502 0.495 0.000 0.003
 0.009 0.128 0.008 0.856
 0.193 0.041 0.008 0.758
 0.557 0.231 0.162 0.05 
 0.002 0.000 0.991 0.007
 0.003 0.03  0.967 0.000
 0.995 0.001 0.004 0.000
 0.925 0.001 0.073 0.001
 0.991 0.002 0.006 0.000
 0.963 0.005 0.029 0.004

MOTIF M212 O212

letter-probability matrix: alength= 4 w= 14 nsites= 82 E= 4.7e-038
 0.969 0.028 0.001 0.001
 0.076 0.000 0.003 0.921
 0.024 0.000 0.974 0.002
 0.956 0.004 0.013 0.027
 0.225 0.041 0.569 0.164
 0.09  0.003 0.096 0.81 
 0.133 0.744 0.013 0.11 
 0.933 0.05  0.007 0.01 
 0.134 0.002 0.005 0.859
 0.000 0.003 0.001 0.996
 0.000 0.000 0.000 0.999
 0.000 0.08  0.000 0.92 
 0.000 0.939 0.018 0.043
 0.185 0.766 0.000 0.05 

MOTIF M213 O213

letter-probability matrix: alength= 4 w= 14 nsites= 633 E= 5.8e-491
 0.232 0.284 0.12  0.364
 0.149 0.38  0.286 0.185
 0.026 0.061 0.005 0.908
 0.001 0.000 0.993 0.006
 0.191 0.086 0.699 0.024
 0.001 0.998 0.001 0.001
 0.032 0.967 0.000 0.000
 0.886 0.002 0.048 0.064
 0.000 0.58  0.416 0.004
 0.001 0.902 0.002 0.095
 0.996 0.000 0.000 0.004
 0.001 0.001 0.998 0.000
 0.463 0.000 0.537 0.001
 0.000 0.000 0.773 0.227

MOTIF M214 O214

letter-probability matrix: alength= 4 w= 14 nsites= 12 E= 1.2e+028
 0.016 0.912 0.017 0.055
 0.072 0.000 0.000 0.928
 0.015 0.008 0.76  0.216
 0.041 0.174 0.097 0.687
 0.339 0.068 0.031 0.563
 0.224 0.176 0.068 0.532
 0.094 0.191 0.008 0.708
 0.108 0.094 0.027 0.771
 0.37  0.001 0.128 0.502
 0.327 0.026 0.617 0.03 
 0.985 0.006 0.008 0.001
 0.989 0.004 0.004 0.003
 0.935 0.002 0.031 0.032
 0.628 0.279 0.05  0.043

MOTIF M215 O215

letter-probability matrix: alength= 4 w= 14 nsites= 11 E= 1.0e+026
 0.013 0.062 0.262 0.663
 0.013 0.665 0.048 0.274
 0.02  0.022 0.000 0.958
 0.3  0.389 0.203 0.108
 0.456 0.054 0.01  0.481
 0.182 0.164 0.125 0.529
 0.126 0.142 0.037 0.695
 0.15  0.636 0.057 0.158
 0.273 0.002 0.019 0.706
 0.155 0.000 0.831 0.014
 0.029 0.006 0.962 0.003
 0.964 0.003 0.032 0.001
 0.989 0.006 0.005 0.000
 0.984 0.004 0.01  0.002

MOTIF M216 O216

letter-probability matrix: alength= 4 w= 14 nsites= 19 E= 2.8e+025
 0.993 0.003 0.002 0.001
 0.707 0.274 0.019 0.000
 0.954 0.015 0.019 0.013
 0.049 0.938 0.005 0.008
 0.972 0.025 0.001 0.002
 0.07  0.056 0.672 0.203
 0.509 0.408 0.032 0.052
 0.898 0.006 0.006 0.091
 0.047 0.232 0.664 0.057
 0.343 0.651 0.001 0.005
 0.013 0.000 0.000 0.986
 0.000 0.057 0.894 0.049
 0.423 0.001 0.005 0.571
 0.001 0.097 0.847 0.056

MOTIF M217 O217

letter-probability matrix: alength= 4 w= 14 nsites= 37 E= 2.2e-009
 0.022 0.001 0.222 0.755
 0.614 0.000 0.006 0.38 
 0.325 0.004 0.663 0.007
 0.891 0.001 0.085 0.023
 0.627 0.002 0.009 0.362
 0.952 0.031 0.001 0.016
 0.123 0.001 0.000 0.876
 0.006 0.000 0.001 0.993
 0.094 0.053 0.001 0.851
 0.007 0.001 0.000 0.992
 0.964 0.008 0.003 0.025
 0.994 0.000 0.005 0.001
 0.999 0.001 0.000 0.000
 0.994 0.000 0.000 0.006

MOTIF M218 O218

letter-probability matrix: alength= 4 w= 14 nsites= 49 E= 1.2e+051
 0.992 0.002 0.005 0.001
 0.774 0.217 0.008 0.000
 0.92  0.011 0.003 0.066
 0.04  0.273 0.047 0.641
 0.818 0.037 0.082 0.063
 0.239 0.113 0.257 0.391
 0.034 0.316 0.058 0.592
 0.056 0.025 0.053 0.866
 0.028 0.073 0.344 0.555
 0.048 0.686 0.008 0.258
 0.007 0.926 0.000 0.067
 0.024 0.000 0.000 0.976
 0.003 0.000 0.945 0.051
 0.197 0.018 0.763 0.022

MOTIF M219 O219

letter-probability matrix: alength= 4 w= 14 nsites= 85 E= 2.2e-052
 0.944 0.023 0.005 0.028
 0.785 0.000 0.214 0.000
 0.784 0.013 0.179 0.024
 0.027 0.572 0.207 0.194
 0.333 0.665 0.001 0.000
 0.55  0.002 0.000 0.448
 0.022 0.014 0.964 0.000
 0.003 0.000 0.003 0.994
 0.000 0.000 0.98  0.019
 0.997 0.000 0.000 0.003
 0.002 0.322 0.676 0.000
 0.000 0.000 0.000 1.000
 0.000 0.999 0.000 0.000
 1.000 0.000 0.000 0.000

MOTIF M220 O220

letter-probability matrix: alength= 4 w= 14 nsites= 17 E= 2.7e-001
 0.048 0.000 0.951 0.000
 0.001 0.233 0.005 0.761
 0.026 0.002 0.972 0.000
 0.116 0.014 0.003 0.867
 0.023 0.006 0.971 0.000
 0.003 0.39  0.002 0.606
 0.993 0.002 0.002 0.003
 0.002 0.991 0.007 0.001
 0.996 0.002 0.001 0.001
 0.001 0.998 0.000 0.000
 0.997 0.001 0.000 0.002
 0.000 0.998 0.001 0.000
 0.599 0.000 0.4  0.001
 0.001 0.946 0.001 0.052

MOTIF M221 O221

letter-probability matrix: alength= 4 w= 14 nsites= 59 E= 3.1e-024
 0.003 0.022 0.000 0.975
 0.000 0.007 0.309 0.683
 0.024 0.466 0.03  0.48 
 0.004 0.926 0.000 0.07 
 0.001 0.807 0.000 0.191
 0.057 0.007 0.002 0.935
 0.002 0.003 0.051 0.944
 0.339 0.000 0.643 0.018
 0.064 0.001 0.932 0.003
 0.984 0.009 0.007 0.000
 0.974 0.021 0.005 0.000
 0.805 0.000 0.19  0.005
 0.006 0.99  0.001 0.004
 0.886 0.11  0.000 0.005

MOTIF M222 O222

letter-probability matrix: alength= 4 w= 14 nsites= 20 E= 1.3e+008
 0.729 0.08  0.191 0.000
 0.001 0.000 0.000 0.999
 0.003 0.002 0.995 0.000
 0.995 0.003 0.001 0.001
 0.002 0.929 0.069 0.001
 0.016 0.003 0.001 0.98 
 0.019 0.946 0.032 0.003
 0.961 0.023 0.003 0.013
 0.035 0.037 0.194 0.734
 0.909 0.016 0.065 0.01 
 0.026 0.801 0.171 0.001
 0.857 0.001 0.003 0.138
 0.834 0.137 0.028 0.001
 0.97  0.02  0.007 0.003

MOTIF M223 O223

letter-probability matrix: alength= 4 w= 14 nsites= 489 E= 3.8e-2138
 0.107 0.145 0.079 0.67 
 0.074 0.082 0.018 0.825
 0.001 0.021 0.006 0.972
 0.000 0.005 0.001 0.994
 0.000 0.000 0.001 0.998
 0.001 0.000 0.01  0.989
 0.000 0.003 0.007 0.989
 0.000 0.004 0.000 0.996
 0.000 0.001 0.000 0.999
 0.000 0.004 0.001 0.995
 0.000 0.036 0.000 0.963
 0.058 0.068 0.004 0.87 
 0.16  0.102 0.026 0.712
 0.239 0.116 0.075 0.569

MOTIF M224 O224

letter-probability matrix: alength= 4 w= 14 nsites= 217 E= 1.3e-1577
 0.957 0.000 0.009 0.033
 0.938 0.000 0.061 0.000
 1.000 0.000 0.000 0.000
 0.987 0.012 0.000 0.000
 1.000 0.000 0.000 0.000
 0.998 0.001 0.000 0.001
 0.998 0.000 0.001 0.000
 0.998 0.001 0.000 0.001
 0.996 0.000 0.001 0.003
 0.998 0.002 0.000 0.000
 0.999 0.000 0.001 0.000
 0.999 0.000 0.001 0.000
 0.993 0.000 0.006 0.000
 0.895 0.000 0.007 0.098

MOTIF M225 O225

letter-probability matrix: alength= 4 w= 14 nsites= 1985 E= 4.2e+023
 0.042 0.722 0.236 0.000
 0.551 0.000 0.012 0.437
 0.001 0.000 0.993 0.006
 0.001 0.359 0.573 0.067
 0.051 0.787 0.161 0.001
 0.489 0.024 0.001 0.486
 0.01  0.145 0.727 0.118
 0.034 0.473 0.431 0.061
 0.026 0.871 0.1  0.003
 0.548 0.000 0.001 0.451
 0.001 0.003 0.991 0.005
 0.26  0.042 0.696 0.003
 0.344 0.087 0.553 0.016
 0.337 0.178 0.477 0.008

MOTIF M226 O226

letter-probability matrix: alength= 4 w= 14 nsites= 554 E= 7.1e-793
 0.118 0.001 0.000 0.881
 0.097 0.095 0.052 0.756
 0.186 0.056 0.000 0.758
 0.205 0.002 0.011 0.782
 0.165 0.05  0.000 0.784
 0.124 0.002 0.001 0.874
 0.011 0.006 0.000 0.983
 0.09  0.000 0.002 0.908
 0.357 0.022 0.001 0.62 
 0.795 0.000 0.013 0.192
 0.906 0.001 0.021 0.072
 0.713 0.007 0.009 0.27 
 0.647 0.026 0.218 0.109
 0.734 0.002 0.258 0.006

MOTIF M227 O227

letter-probability matrix: alength= 4 w= 14 nsites= 158 E= 1.3e+051
 0.988 0.003 0.002 0.007
 0.961 0.000 0.036 0.004
 0.622 0.001 0.175 0.202
 0.825 0.011 0.161 0.003
 0.991 0.007 0.001 0.001
 0.865 0.003 0.017 0.114
 0.529 0.024 0.173 0.274
 0.456 0.031 0.026 0.486
 0.361 0.215 0.103 0.321
 0.551 0.009 0.001 0.439
 0.09  0.001 0.019 0.889
 0.001 0.003 0.007 0.989
 0.051 0.319 0.005 0.625
 0.062 0.309 0.000 0.629

MOTIF M228 O228

letter-probability matrix: alength= 4 w= 14 nsites= 24 E= 9.7e+026
 0.985 0.005 0.002 0.008
 0.994 0.000 0.003 0.002
 0.007 0.037 0.001 0.955
 0.898 0.011 0.001 0.091
 0.01  0.000 0.000 0.99 
 0.001 0.035 0.005 0.959
 0.002 0.012 0.001 0.985
 0.203 0.559 0.05  0.187
 0.537 0.36  0.009 0.094
 0.759 0.046 0.000 0.194
 0.81  0.011 0.119 0.06 
 0.309 0.000 0.438 0.253
 0.125 0.625 0.184 0.066
 0.521 0.445 0.000 0.033

MOTIF M229 O229

letter-probability matrix: alength= 4 w= 14 nsites= 11 E= 2.2e+019
 0.823 0.001 0.016 0.161
 0.004 0.000 0.994 0.002
 0.007 0.105 0.887 0.001
 0.112 0.865 0.022 0.001
 0.746 0.003 0.053 0.199
 0.008 0.079 0.903 0.01 
 0.033 0.793 0.087 0.087
 0.079 0.107 0.098 0.716
 0.009 0.227 0.68  0.084
 0.001 0.995 0.002 0.002
 0.041 0.001 0.000 0.957
 0.000 0.008 0.986 0.005
 0.009 0.688 0.127 0.176
 0.007 0.926 0.051 0.015

MOTIF M230 O230

letter-probability matrix: alength= 4 w= 14 nsites= 36 E= 6.9e+036
 0.176 0.000 0.721 0.103
 0.04  0.004 0.929 0.028
 0.931 0.006 0.062 0.001
 0.946 0.02  0.033 0.000
 0.981 0.014 0.004 0.002
 0.655 0.006 0.086 0.252
 0.445 0.052 0.293 0.21 
 0.197 0.028 0.028 0.747
 0.2  0.123 0.311 0.367
 0.002 0.967 0.002 0.029
 0.001 0.999 0.000 0.000
 0.993 0.000 0.000 0.007
 0.102 0.008 0.89  0.001
 0.755 0.031 0.209 0.005

MOTIF M231 O231

letter-probability matrix: alength= 4 w= 14 nsites= 218 E= 3.2e+147
 0.014 0.91  0.002 0.074
 0.052 0.009 0.001 0.938
 0.001 0.074 0.48  0.445
 0.000 0.922 0.014 0.064
 0.004 0.866 0.000 0.129
 0.229 0.507 0.001 0.262
 0.042 0.175 0.127 0.655
 0.007 0.62  0.362 0.011
 0.597 0.004 0.08  0.319
 0.019 0.245 0.736 0.001
 0.196 0.008 0.299 0.498
 0.006 0.402 0.592 0.000
 0.854 0.000 0.039 0.106
 0.003 0.032 0.965 0.001

MOTIF M232 O232

letter-probability matrix: alength= 4 w= 14 nsites= 398 E= 7.0e+198
 0.001 0.901 0.092 0.005
 0.455 0.001 0.000 0.544
 0.000 0.107 0.881 0.012
 0.006 0.986 0.002 0.006
 0.083 0.001 0.000 0.916
 0.001 0.329 0.553 0.117
 0.323 0.013 0.241 0.423
 0.028 0.003 0.901 0.068
 0.109 0.046 0.825 0.02 
 0.555 0.15  0.295 0.000
 0.761 0.123 0.114 0.002
 0.45  0.002 0.511 0.037
 0.081 0.466 0.442 0.011
 0.588 0.329 0.009 0.073

MOTIF M233 O233

letter-probability matrix: alength= 4 w= 14 nsites= 121 E= 1.4e-049
 0.006 0.001 0.98  0.014
 0.001 0.996 0.003 0.000
 0.544 0.344 0.000 0.112
 0.001 0.992 0.007 0.000
 0.874 0.004 0.000 0.122
 0.013 0.002 0.983 0.002
 0.075 0.005 0.912 0.008
 0.024 0.191 0.759 0.026
 0.457 0.502 0.036 0.005
 0.003 0.997 0.001 0.000
 0.889 0.004 0.000 0.107
 0.002 0.000 0.982 0.016
 0.001 0.599 0.397 0.003
 0.35  0.561 0.087 0.003

MOTIF M234 O234

letter-probability matrix: alength= 4 w= 14 nsites= 18 E= 9.0e+030
 0.893 0.029 0.071 0.007
 0.753 0.152 0.093 0.001
 0.01  0.000 0.003 0.986
 0.006 0.025 0.953 0.016
 0.084 0.005 0.001 0.91 
 0.043 0.013 0.183 0.761
 0.029 0.018 0.087 0.866
 0.085 0.244 0.007 0.664
 0.146 0.562 0.003 0.29 
 0.566 0.019 0.002 0.413
 0.037 0.224 0.091 0.648
 0.055 0.923 0.001 0.021
 0.276 0.000 0.000 0.724
 0.079 0.003 0.824 0.094

MOTIF M235 O235

letter-probability matrix: alength= 4 w= 15 nsites= 131 E= 3.2e-040
 0.662 0.000 0.006 0.332
 0.278 0.012 0.709 0.001
 0.25  0.000 0.002 0.748
 0.023 0.138 0.739 0.101
 0.986 0.009 0.000 0.004
 0.052 0.401 0.214 0.333
 0.402 0.046 0.081 0.471
 0.512 0.116 0.37  0.002
 0.003 0.000 0.005 0.991
 0.002 0.001 0.985 0.012
 0.998 0.000 0.000 0.002
 0.127 0.418 0.293 0.161
 0.009 0.000 0.000 0.991
 0.056 0.938 0.002 0.004
 0.999 0.000 0.000 0.001

MOTIF M236 O236

letter-probability matrix: alength= 4 w= 15 nsites= 84 E= 7.0e-058
 0.995 0.001 0.003 0.001
 0.976 0.007 0.005 0.012
 0.84  0.133 0.025 0.002
 0.986 0.001 0.007 0.005
 0.73  0.236 0.007 0.027
 0.559 0.319 0.002 0.121
 0.33  0.002 0.024 0.644
 0.293 0.144 0.494 0.069
 0.187 0.188 0.007 0.618
 0.009 0.008 0.004 0.98 
 0.001 0.001 0.001 0.997
 0.001 0.001 0.000 0.998
 0.13  0.000 0.002 0.867
 0.62  0.086 0.27  0.024
 0.953 0.000 0.000 0.047

MOTIF M237 O237

letter-probability matrix: alength= 4 w= 15 nsites= 244 E= 4.5e+049
 0.155 0.657 0.004 0.184
 0.434 0.000 0.000 0.566
 0.019 0.002 0.896 0.083
 0.254 0.516 0.177 0.052
 0.352 0.001 0.001 0.645
 0.145 0.09  0.17  0.596
 0.196 0.099 0.02  0.685
 0.271 0.102 0.022 0.605
 0.126 0.057 0.012 0.805
 0.067 0.026 0.006 0.9 
 0.24  0.004 0.004 0.752
 0.443 0.005 0.005 0.548
 0.72  0.001 0.016 0.264
 0.975 0.004 0.006 0.015
 0.979 0.000 0.001 0.019

MOTIF M238 O238

letter-probability matrix: alength= 4 w= 15 nsites= 31 E= 2.9e+020
 0.002 0.948 0.048 0.002
 0.82  0.07  0.042 0.068
 0.001 0.394 0.289 0.316
 0.002 0.985 0.005 0.007
 0.008 0.002 0.000 0.99 
 0.004 0.151 0.818 0.027
 0.026 0.764 0.195 0.015
 0.015 0.928 0.013 0.044
 0.375 0.015 0.035 0.575
 0.019 0.231 0.737 0.013
 0.052 0.903 0.003 0.041
 0.08  0.001 0.053 0.866
 0.001 0.000 0.995 0.004
 0.081 0.039 0.879 0.001
 0.568 0.277 0.107 0.048

MOTIF M239 O239

letter-probability matrix: alength= 4 w= 15 nsites= 761 E= 3.6e+318
 0.003 0.783 0.048 0.165
 0.02  0.899 0.000 0.081
 0.001 0.999 0.000 0.000
 0.864 0.000 0.000 0.136
 0.001 0.000 0.998 0.001
 0.171 0.044 0.775 0.01 
 0.094 0.463 0.411 0.032
 0.099 0.486 0.026 0.389
 0.049 0.602 0.124 0.226
 0.053 0.659 0.062 0.227
 0.179 0.014 0.138 0.67 
 0.022 0.14  0.77  0.068
 0.318 0.126 0.514 0.043
 0.278 0.175 0.541 0.006
 0.365 0.1  0.448 0.087

MOTIF M240 O240

letter-probability matrix: alength= 4 w= 15 nsites= 29 E= 1.6e-014
 0.004 0.081 0.025 0.89 
 0.004 0.275 0.068 0.653
 0.000 0.997 0.001 0.002
 0.000 0.995 0.000 0.005
 0.997 0.002 0.000 0.001
 0.004 0.006 0.074 0.916
 0.622 0.001 0.376 0.001
 0.003 0.003 0.993 0.001
 0.483 0.504 0.006 0.007
 0.966 0.016 0.016 0.002
 0.993 0.003 0.004 0.000
 0.001 0.998 0.000 0.000
 0.996 0.001 0.000 0.003
 0.000 0.004 0.995 0.000
 0.481 0.173 0.346 0.001

MOTIF M241 O241

letter-probability matrix: alength= 4 w= 15 nsites= 478 E= 4.0e-016
 0.997 0.000 0.001 0.003
 0.963 0.017 0.011 0.009
 0.93  0.002 0.016 0.053
 0.562 0.098 0.161 0.178
 0.695 0.027 0.04  0.239
 0.506 0.089 0.097 0.308
 0.267 0.074 0.024 0.635
 0.202 0.112 0.075 0.61 
 0.176 0.007 0.128 0.689
 0.215 0.089 0.012 0.684
 0.013 0.015 0.000 0.971
 0.107 0.000 0.004 0.889
 0.001 0.294 0.022 0.683
 0.291 0.13  0.000 0.579
 0.368 0.058 0.105 0.469

MOTIF M242 O242

letter-probability matrix: alength= 4 w= 15 nsites= 91 E= 2.6e-127
 0.63  0.004 0.000 0.366
 0.498 0.001 0.448 0.053
 0.754 0.000 0.062 0.184
 0.994 0.001 0.005 0.000
 0.000 0.000 0.000 1.000
 0.004 0.002 0.981 0.014
 0.975 0.000 0.023 0.001
 0.001 0.656 0.228 0.114
 0.009 0.000 0.000 0.99 
 0.001 0.998 0.000 0.001
 1.000 0.000 0.000 0.000
 0.000 0.116 0.003 0.881
 0.015 0.001 0.003 0.981
 0.000 0.055 0.000 0.945
 0.000 0.662 0.008 0.33 

MOTIF M243 O243

letter-probability matrix: alength= 4 w= 15 nsites= 403 E= 7.7e+084
 0.924 0.037 0.019 0.021
 0.979 0.001 0.018 0.003
 0.989 0.003 0.008 0.001
 0.891 0.001 0.037 0.07 
 0.704 0.001 0.244 0.051
 0.704 0.163 0.02  0.114
 0.763 0.022 0.017 0.198
 0.411 0.08  0.204 0.305
 0.47  0.156 0.062 0.312
 0.488 0.014 0.000 0.497
 0.02  0.172 0.342 0.467
 0.012 0.000 0.003 0.985
 0.065 0.105 0.367 0.463
 0.064 0.227 0.01  0.7 
 0.188 0.106 0.046 0.66 

MOTIF M244 O244

letter-probability matrix: alength= 4 w= 15 nsites= 181 E= 7.3e-067
 0.068 0.000 0.019 0.913
 0.001 0.069 0.667 0.263
 0.448 0.034 0.033 0.484
 0.121 0.472 0.404 0.003
 0.726 0.015 0.001 0.259
 0.051 0.171 0.522 0.257
 0.412 0.006 0.154 0.427
 0.42  0.014 0.548 0.018
 0.027 0.001 0.003 0.97 
 0.014 0.016 0.968 0.002
 0.995 0.000 0.000 0.004
 0.025 0.949 0.025 0.000
 0.313 0.000 0.000 0.686
 0.037 0.961 0.002 0.000
 0.998 0.001 0.000 0.001

MOTIF M245 O245

letter-probability matrix: alength= 4 w= 15 nsites= 37 E= 8.9e-006
 0.742 0.001 0.014 0.243
 0.994 0.001 0.000 0.005
 0.995 0.001 0.001 0.004
 0.002 0.01  0.002 0.986
 0.309 0.000 0.006 0.684
 0.031 0.011 0.003 0.955
 0.022 0.01  0.135 0.832
 0.283 0.13  0.002 0.584
 0.784 0.015 0.045 0.156
 0.92  0.033 0.043 0.004
 0.98  0.001 0.000 0.018
 0.88  0.02  0.052 0.048
 0.109 0.000 0.006 0.885
 0.065 0.015 0.416 0.504
 0.895 0.005 0.001 0.099

MOTIF M246 O246

letter-probability matrix: alength= 4 w= 15 nsites= 43 E= 3.5e+056
 0.662 0.000 0.085 0.252
 0.017 0.066 0.917 0.001
 0.973 0.000 0.022 0.005
 0.056 0.019 0.925 0.001
 0.612 0.001 0.386 0.001
 0.716 0.135 0.147 0.003
 0.944 0.004 0.044 0.008
 0.091 0.005 0.863 0.041
 0.093 0.021 0.781 0.105
 0.594 0.039 0.366 0.001
 0.929 0.058 0.013 0.000
 0.921 0.000 0.011 0.068
 0.301 0.129 0.549 0.021
 0.028 0.000 0.287 0.684
 0.002 0.096 0.858 0.044

MOTIF M247 O247

letter-probability matrix: alength= 4 w= 15 nsites= 662 E= 3.2e+012
 0.211 0.441 0.142 0.206
 0.013 0.652 0.214 0.121
 0.075 0.752 0.078 0.095
 0.6  0.000 0.01  0.39 
 0.047 0.000 0.952 0.001
 0.115 0.188 0.623 0.074
 0.039 0.868 0.066 0.027
 0.168 0.279 0.064 0.489
 0.034 0.669 0.294 0.003
 0.019 0.001 0.004 0.977
 0.000 0.004 0.996 0.000
 0.781 0.001 0.072 0.146
 0.045 0.338 0.605 0.012
 0.001 0.213 0.058 0.728
 0.001 0.914 0.066 0.02 

MOTIF M248 O248

letter-probability matrix: alength= 4 w= 15 nsites= 85 E= 2.6e+046
 0.87  0.003 0.01  0.117
 0.041 0.037 0.862 0.06 
 0.38  0.002 0.583 0.035
 0.871 0.032 0.097 0.000
 0.974 0.002 0.015 0.009
 0.29  0.493 0.107 0.11 
 0.484 0.045 0.071 0.4 
 0.023 0.157 0.394 0.425
 0.03  0.04  0.335 0.595
 0.043 0.676 0.037 0.243
 0.002 0.812 0.003 0.182
 0.005 0.574 0.000 0.421
 0.003 0.994 0.001 0.002
 0.898 0.000 0.000 0.102
 0.005 0.002 0.987 0.006

MOTIF M249 O249

letter-probability matrix: alength= 4 w= 15 nsites= 35 E= 2.1e+031
 0.003 0.107 0.863 0.028
 0.149 0.086 0.579 0.187
 0.003 0.94  0.05  0.007
 0.015 0.026 0.001 0.958
 0.016 0.601 0.351 0.032
 0.153 0.62  0.037 0.19 
 0.24  0.023 0.172 0.566
 0.104 0.022 0.695 0.179
 0.048 0.673 0.252 0.027
 0.042 0.895 0.038 0.025
 0.95  0.000 0.003 0.047
 0.003 0.000 0.994 0.003
 0.156 0.006 0.836 0.002
 0.934 0.048 0.018 0.000
 0.918 0.013 0.067 0.002

MOTIF M250 O250

letter-probability matrix: alength= 4 w= 15 nsites= 238 E= 5.1e-335
 0.995 0.000 0.002 0.003
 0.997 0.000 0.003 0.000
 0.999 0.000 0.000 0.001
 0.982 0.002 0.000 0.016
 0.975 0.001 0.023 0.000
 0.997 0.001 0.000 0.002
 0.974 0.003 0.001 0.023
 0.935 0.057 0.001 0.007
 0.891 0.006 0.021 0.082
 0.7  0.017 0.091 0.191
 0.257 0.332 0.239 0.172
 0.212 0.259 0.046 0.483
 0.034 0.441 0.115 0.41 
 0.029 0.012 0.003 0.956
 0.014 0.104 0.326 0.556

MOTIF M251 O251

letter-probability matrix: alength= 4 w= 15 nsites= 43 E= 2.4e+016
 0.466 0.001 0.000 0.533
 0.993 0.001 0.001 0.004
 0.936 0.000 0.001 0.063
 0.107 0.003 0.004 0.886
 0.951 0.000 0.001 0.048
 0.905 0.021 0.002 0.073
 0.604 0.078 0.12  0.198
 0.743 0.001 0.002 0.255
 0.156 0.016 0.785 0.043
 0.04  0.164 0.047 0.749
 0.36  0.01  0.001 0.629
 0.913 0.002 0.000 0.084
 0.867 0.000 0.002 0.131
 0.126 0.525 0.002 0.348
 0.997 0.001 0.002 0.001

MOTIF M252 O252

letter-probability matrix: alength= 4 w= 15 nsites= 69 E= 3.6e+035
 0.109 0.158 0.006 0.727
 0.021 0.507 0.005 0.467
 0.417 0.018 0.000 0.565
 0.015 0.089 0.115 0.781
 0.044 0.006 0.25  0.7 
 0.126 0.44  0.056 0.378
 0.144 0.023 0.016 0.817
 0.01  0.022 0.085 0.883
 0.026 0.006 0.015 0.953
 0.108 0.007 0.019 0.865
 0.531 0.065 0.004 0.401
 0.972 0.009 0.006 0.012
 0.988 0.001 0.002 0.009
 0.885 0.045 0.055 0.015
 0.564 0.001 0.287 0.148

MOTIF M253 O253

letter-probability matrix: alength= 4 w= 15 nsites= 286 E= 1.0e+069
 0.002 0.952 0.046 0.000
 0.599 0.06  0.002 0.339
 0.001 0.003 0.891 0.105
 0.001 0.909 0.089 0.001
 0.334 0.003 0.000 0.663
 0.006 0.067 0.92  0.006
 0.108 0.086 0.651 0.154
 0.013 0.453 0.506 0.028
 0.112 0.803 0.079 0.006
 0.268 0.001 0.035 0.697
 0.000 0.304 0.694 0.002
 0.399 0.21  0.384 0.006
 0.067 0.565 0.367 0.001
 0.164 0.005 0.005 0.826
 0.000 0.415 0.584 0.001

MOTIF M254 O254

letter-probability matrix: alength= 4 w= 15 nsites= 151 E= 2.8e-150
 0.021 0.021 0.955 0.003
 0.001 0.129 0.858 0.013
 0.001 0.913 0.086 0.001
 0.000 0.954 0.031 0.016
 0.037 0.002 0.000 0.961
 0.001 0.001 0.998 0.001
 0.002 0.054 0.937 0.007
 0.17  0.719 0.101 0.01 
 0.418 0.003 0.108 0.471
 0.000 0.264 0.723 0.012
 0.000 0.873 0.126 0.001
 0.824 0.015 0.047 0.113
 0.002 0.027 0.97  0.001
 0.000 0.477 0.522 0.001
 0.052 0.931 0.003 0.014

MOTIF M255 O255

letter-probability matrix: alength= 4 w= 15 nsites= 467 E= 2.9e-463
 0.045 0.365 0.099 0.491
 0.007 0.007 0.002 0.984
 0.06  0.206 0.066 0.668
 0.16  0.061 0.000 0.78 
 0.148 0.262 0.172 0.417
 0.599 0.004 0.006 0.391
 0.729 0.005 0.101 0.164
 0.881 0.002 0.061 0.055
 0.954 0.003 0.012 0.031
 0.724 0.002 0.13  0.144
 0.954 0.013 0.031 0.002
 0.959 0.025 0.005 0.012
 0.831 0.001 0.004 0.164
 0.768 0.029 0.163 0.041
 0.922 0.004 0.025 0.049

MOTIF M256 O256

letter-probability matrix: alength= 4 w= 15 nsites= 2749 E= 4.4e-3024
 0.000 1.000 0.000 0.000
 0.85  0.006 0.069 0.076
 0.005 0.624 0.371 0.000
 0.088 0.635 0.033 0.244
 0.958 0.000 0.011 0.031
 0.000 0.000 1.000 0.000
 0.454 0.000 0.545 0.000
 0.016 0.001 0.565 0.418
 0.000 0.000 0.999 0.000
 0.002 0.009 0.928 0.061
 0.056 0.905 0.001 0.039
 0.542 0.007 0.425 0.026
 0.054 0.538 0.386 0.022
 0.118 0.438 0.083 0.361
 0.414 0.248 0.29  0.048

MOTIF M257 O257

letter-probability matrix: alength= 4 w= 16 nsites= 258 E= 5.7e-2113
 0.716 0.007 0.069 0.208
 0.68  0.066 0.066 0.188
 0.904 0.003 0.086 0.007
 0.992 0.000 0.008 0.000
 0.968 0.000 0.032 0.000
 0.992 0.005 0.003 0.000
 0.996 0.001 0.001 0.002
 0.999 0.000 0.001 0.000
 0.993 0.001 0.005 0.001
 0.997 0.000 0.002 0.001
 0.921 0.001 0.000 0.078
 0.999 0.000 0.001 0.000
 1.000 0.000 0.000 0.000
 0.97  0.029 0.001 0.000
 0.988 0.001 0.006 0.005
 0.758 0.001 0.117 0.125

MOTIF M258 O258

letter-probability matrix: alength= 4 w= 16 nsites= 459 E= 4.8e+096
 0.981 0.000 0.006 0.013
 0.992 0.001 0.005 0.001
 0.986 0.000 0.007 0.007
 0.591 0.026 0.068 0.315
 0.811 0.005 0.178 0.007
 0.745 0.021 0.136 0.098
 0.854 0.038 0.018 0.09 
 0.548 0.009 0.035 0.408
 0.382 0.146 0.186 0.286
 0.347 0.166 0.14  0.347
 0.199 0.08  0.097 0.624
 0.193 0.088 0.04  0.679
 0.06  0.134 0.041 0.765
 0.015 0.431 0.007 0.547
 0.336 0.016 0.002 0.646
 0.192 0.089 0.332 0.387

MOTIF M259 O259

letter-probability matrix: alength= 4 w= 16 nsites= 698 E= 4.7e-290
 0.024 0.846 0.007 0.123
 0.983 0.008 0.000 0.009
 0.001 0.000 0.95  0.049
 0.24  0.067 0.66  0.034
 0.156 0.001 0.537 0.306
 0.005 0.016 0.971 0.008
 0.016 0.125 0.716 0.144
 0.034 0.96  0.004 0.002
 0.927 0.005 0.045 0.023
 0.013 0.203 0.753 0.031
 0.051 0.84  0.026 0.082
 0.865 0.116 0.007 0.012
 0.14  0.336 0.493 0.031
 0.649 0.036 0.158 0.156
 0.145 0.104 0.664 0.086
 0.138 0.194 0.573 0.094

MOTIF M260 O260

letter-probability matrix: alength= 4 w= 16 nsites= 62 E= 1.0e-037
 0.057 0.903 0.039 0.001
 0.2  0.721 0.071 0.008
 0.022 0.154 0.784 0.041
 0.000 0.887 0.084 0.028
 0.003 0.996 0.000 0.000
 0.158 0.355 0.179 0.307
 0.031 0.019 0.638 0.312
 0.002 0.979 0.017 0.001
 0.04  0.013 0.394 0.553
 0.015 0.009 0.974 0.002
 0.067 0.001 0.903 0.029
 0.000 0.000 0.997 0.003
 0.000 0.484 0.515 0.001
 0.000 0.933 0.067 0.000
 0.002 0.009 0.000 0.989
 0.000 0.008 0.992 0.000

MOTIF M261 O261

letter-probability matrix: alength= 4 w= 16 nsites= 86 E= 2.8e-079
 0.029 0.027 0.844 0.101
 0.000 0.193 0.806 0.001
 0.000 0.999 0.000 0.000
 0.004 0.000 0.000 0.996
 0.000 0.000 1.000 0.000
 0.112 0.004 0.874 0.009
 0.003 0.179 0.814 0.004
 0.035 0.891 0.01  0.064
 0.004 0.587 0.277 0.132
 0.041 0.361 0.583 0.015
 0.006 0.938 0.052 0.005
 0.155 0.055 0.002 0.787
 0.001 0.003 0.831 0.166
 0.000 0.989 0.01  0.001
 0.000 0.973 0.000 0.027
 0.44  0.539 0.000 0.02 

MOTIF M262 O262

letter-probability matrix: alength= 4 w= 16 nsites= 569 E= 2.9e-2841
 0.607 0.079 0.126 0.188
 0.718 0.032 0.093 0.158
 0.823 0.028 0.064 0.085
 0.932 0.000 0.029 0.039
 0.995 0.002 0.002 0.001
 0.985 0.006 0.009 0.001
 0.978 0.004 0.017 0.000
 0.978 0.015 0.006 0.001
 0.979 0.002 0.017 0.002
 0.984 0.008 0.003 0.004
 0.975 0.003 0.021 0.001
 0.937 0.02  0.026 0.016
 0.811 0.024 0.106 0.059
 0.716 0.102 0.108 0.074
 0.622 0.106 0.155 0.117
 0.558 0.157 0.129 0.156

MOTIF M263 O263

letter-probability matrix: alength= 4 w= 16 nsites= 166 E= 3.1e-088
 0.685 0.015 0.12  0.179
 0.588 0.156 0.005 0.251
 0.903 0.013 0.072 0.012
 0.797 0.014 0.053 0.136
 0.231 0.039 0.203 0.527
 0.137 0.049 0.285 0.528
 0.461 0.015 0.164 0.36 
 0.02  0.251 0.114 0.615
 0.179 0.131 0.005 0.684
 0.041 0.007 0.001 0.951
 0.009 0.001 0.001 0.989
 0.008 0.000 0.000 0.992
 0.202 0.002 0.003 0.793
 0.8  0.004 0.021 0.175
 0.998 0.000 0.000 0.001
 0.914 0.008 0.001 0.076

MOTIF M264 O264

letter-probability matrix: alength= 4 w= 16 nsites= 518 E= 4.1e+005
 0.002 0.925 0.063 0.009
 0.001 0.847 0.000 0.152
 0.267 0.004 0.011 0.718
 0.000 0.636 0.359 0.005
 0.006 0.918 0.001 0.076
 0.2  0.043 0.001 0.756
 0.003 0.308 0.597 0.093
 0.04  0.797 0.159 0.004
 0.374 0.341 0.002 0.282
 0.129 0.021 0.497 0.353
 0.059 0.001 0.89  0.051
 0.04  0.136 0.821 0.003
 0.575 0.014 0.397 0.014
 0.262 0.011 0.726 0.001
 0.369 0.192 0.436 0.004
 0.137 0.546 0.312 0.005

MOTIF M265 O265

letter-probability matrix: alength= 4 w= 16 nsites= 141 E= 6.8e-083
 0.021 0.754 0.139 0.087
 0.209 0.003 0.000 0.788
 0.003 0.000 0.855 0.143
 0.041 0.12  0.827 0.011
 0.002 0.235 0.002 0.761
 0.013 0.004 0.005 0.978
 0.003 0.014 0.699 0.284
 0.078 0.856 0.011 0.056
 0.011 0.573 0.003 0.413
 0.479 0.159 0.003 0.359
 0.096 0.001 0.26  0.642
 0.006 0.000 0.957 0.037
 0.58  0.016 0.401 0.003
 0.938 0.049 0.006 0.007
 0.998 0.001 0.001 0.001
 0.78  0.214 0.006 0.001

MOTIF M266 O266

letter-probability matrix: alength= 4 w= 16 nsites= 698 E= 1.3e-1758
 0.000 1.000 0.000 0.000
 0.000 1.000 0.000 0.000
 1.000 0.000 0.000 0.000
 0.000 0.974 0.026 0.000
 0.172 0.668 0.000 0.16 
 0.998 0.000 0.000 0.001
 0.000 0.000 1.000 0.000
 0.62  0.000 0.38  0.000
 0.001 0.000 0.23  0.769
 0.000 0.000 1.000 0.000
 0.000 0.000 0.946 0.054
 0.000 1.000 0.000 0.000
 0.664 0.000 0.336 0.000
 0.000 0.62  0.379 0.000
 0.133 0.309 0.000 0.558
 0.499 0.066 0.434 0.000

MOTIF M267 O267

letter-probability matrix: alength= 4 w= 16 nsites= 1571 E= 6.1e+327
 0.095 0.000 0.829 0.075
 0.004 0.27  0.715 0.011
 0.003 0.9  0.095 0.002
 0.157 0.259 0.026 0.558
 0.000 0.582 0.401 0.016
 0.158 0.643 0.085 0.114
 0.302 0.027 0.243 0.428
 0.008 0.042 0.942 0.009
 0.128 0.253 0.564 0.055
 0.164 0.422 0.253 0.161
 0.291 0.172 0.275 0.263
 0.001 0.493 0.435 0.071
 0.03  0.896 0.015 0.06 
 0.009 0.99  0.000 0.001
 0.503 0.13  0.002 0.365
 0.054 0.137 0.782 0.028

MOTIF M268 O268

letter-probability matrix: alength= 4 w= 16 nsites= 70 E= 2.4e-059
 0.67  0.28  0.043 0.007
 0.568 0.021 0.411 0.000
 0.000 0.000 0.000 1.000
 0.000 0.001 0.98  0.019
 0.999 0.000 0.001 0.000
 0.025 0.148 0.809 0.018
 0.005 0.004 0.001 0.99 
 0.002 0.996 0.001 0.000
 0.992 0.006 0.000 0.002
 0.002 0.828 0.007 0.163
 0.103 0.002 0.015 0.879
 0.005 0.101 0.841 0.053
 0.055 0.000 0.761 0.184
 0.000 0.5  0.189 0.311
 0.126 0.338 0.000 0.536
 0.193 0.014 0.001 0.792

MOTIF M269 O269

letter-probability matrix: alength= 4 w= 16 nsites= 258 E= 4.3e-1938
 0.889 0.034 0.067 0.009
 0.969 0.002 0.028 0.000
 0.999 0.000 0.000 0.000
 0.999 0.000 0.000 0.000
 0.999 0.000 0.000 0.000
 0.96  0.001 0.037 0.002
 0.978 0.001 0.004 0.018
 0.974 0.001 0.002 0.022
 0.994 0.001 0.001 0.004
 0.962 0.037 0.000 0.001
 0.964 0.006 0.026 0.004
 0.99  0.001 0.000 0.009
 0.976 0.004 0.001 0.019
 0.811 0.023 0.011 0.155
 0.325 0.322 0.125 0.228
 0.304 0.128 0.146 0.421

MOTIF M270 O270

letter-probability matrix: alength= 4 w= 16 nsites= 1334 E= 7.4e+1107
 0.768 0.000 0.104 0.128
 0.014 0.000 0.982 0.003
 0.094 0.099 0.807 0.001
 0.539 0.362 0.099 0.000
 0.87  0.003 0.125 0.002
 0.301 0.06  0.628 0.011
 0.192 0.351 0.282 0.175
 0.215 0.231 0.29  0.264
 0.109 0.479 0.331 0.08 
 0.155 0.632 0.068 0.145
 0.295 0.151 0.163 0.391
 0.017 0.071 0.564 0.349
 0.000 0.819 0.18  0.001
 0.278 0.000 0.001 0.721
 0.000 0.175 0.784 0.041
 0.163 0.381 0.275 0.181

MOTIF M271 O271

letter-probability matrix: alength= 4 w= 16 nsites= 176 E= 1.2e-065
 0.974 0.001 0.003 0.021
 0.225 0.016 0.582 0.177
 0.304 0.001 0.202 0.493
 0.095 0.72  0.161 0.024
 0.851 0.001 0.000 0.148
 0.06  0.204 0.268 0.468
 0.372 0.108 0.034 0.485
 0.189 0.017 0.049 0.744
 0.017 0.029 0.012 0.942
 0.021 0.004 0.023 0.952
 0.052 0.038 0.011 0.9 
 0.054 0.282 0.004 0.66 
 0.155 0.003 0.000 0.842
 0.000 0.015 0.001 0.984
 0.022 0.02  0.003 0.955
 0.036 0.041 0.003 0.919

MOTIF M272 O272

letter-probability matrix: alength= 4 w= 16 nsites= 290 E= 2.0e-060
 0.771 0.202 0.017 0.009
 0.88  0.000 0.051 0.069
 0.603 0.006 0.366 0.025
 0.165 0.416 0.411 0.008
 0.883 0.002 0.000 0.115
 0.242 0.125 0.307 0.326
 0.238 0.208 0.02  0.534
 0.092 0.021 0.098 0.79 
 0.198 0.007 0.072 0.722
 0.021 0.098 0.099 0.781
 0.006 0.018 0.003 0.972
 0.009 0.001 0.001 0.989
 0.005 0.012 0.002 0.98 
 0.006 0.3  0.004 0.69 
 0.277 0.057 0.000 0.666
 0.162 0.054 0.073 0.711

MOTIF M273 O273

letter-probability matrix: alength= 4 w= 16 nsites= 18 E= 1.1e-011
 0.001 0.997 0.002 0.000
 0.000 0.997 0.000 0.002
 0.994 0.000 0.000 0.006
 0.000 0.000 0.999 0.000
 0.000 0.001 0.998 0.000
 0.07  0.274 0.654 0.002
 0.858 0.135 0.005 0.003
 0.005 0.003 0.987 0.005
 0.196 0.003 0.497 0.304
 0.067 0.003 0.925 0.004
 0.002 0.021 0.975 0.002
 0.000 0.998 0.002 0.000
 0.001 0.999 0.000 0.000
 0.3  0.001 0.000 0.699
 0.000 0.006 0.992 0.001
 0.000 0.063 0.936 0.000

MOTIF M274 O274

letter-probability matrix: alength= 4 w= 16 nsites= 60 E= 9.9e+029
 0.581 0.017 0.33  0.072
 0.001 0.778 0.221 0.001
 0.106 0.889 0.000 0.005
 0.003 0.054 0.012 0.931
 0.000 0.846 0.153 0.000
 0.345 0.074 0.002 0.579
 0.001 0.315 0.629 0.056
 0.008 0.322 0.422 0.247
 0.002 0.784 0.193 0.02 
 0.023 0.019 0.036 0.921
 0.000 0.323 0.658 0.019
 0.004 0.333 0.011 0.652
 0.000 0.974 0.018 0.008
 0.002 0.987 0.000 0.01 
 0.014 0.007 0.000 0.979
 0.000 0.354 0.582 0.064

MOTIF M275 O275

letter-probability matrix: alength= 4 w= 17 nsites= 220 E= 1.6e+060
 0.287 0.32  0.004 0.389
 0.006 0.967 0.027 0.001
 0.465 0.324 0.005 0.206
 0.001 0.946 0.053 0.000
 0.9  0.003 0.000 0.097
 0.003 0.218 0.765 0.014
 0.302 0.534 0.107 0.058
 0.059 0.46  0.201 0.281
 0.177 0.234 0.131 0.458
 0.008 0.577 0.17  0.244
 0.051 0.478 0.118 0.353
 0.002 0.99  0.005 0.002
 0.244 0.001 0.000 0.755
 0.000 0.358 0.641 0.000
 0.73  0.000 0.153 0.117
 0.002 0.004 0.988 0.005
 0.241 0.693 0.062 0.005

MOTIF M276 O276

letter-probability matrix: alength= 4 w= 17 nsites= 364 E= 1.1e-985
 0.023 0.975 0.001 0.000
 0.000 1.000 0.000 0.000
 0.934 0.000 0.000 0.066
 0.000 0.449 0.55  0.001
 0.002 0.978 0.017 0.003
 0.998 0.002 0.000 0.000
 0.001 0.004 0.995 0.000
 0.436 0.001 0.562 0.001
 0.003 0.001 0.705 0.291
 0.001 0.001 0.997 0.001
 0.001 0.113 0.883 0.003
 0.099 0.894 0.005 0.002
 0.839 0.000 0.161 0.000
 0.000 0.281 0.719 0.000
 0.005 0.944 0.000 0.051
 0.827 0.169 0.000 0.003
 0.258 0.004 0.737 0.001

MOTIF M277 O277

letter-probability matrix: alength= 4 w= 17 nsites= 46 E= 7.3e-020
 0.122 0.85  0.005 0.023
 0.000 0.998 0.001 0.000
 0.961 0.000 0.001 0.038
 0.001 0.019 0.98  0.000
 0.599 0.039 0.36  0.002
 0.017 0.264 0.716 0.003
 0.083 0.417 0.071 0.428
 0.223 0.091 0.125 0.561
 0.007 0.69  0.185 0.118
 0.133 0.785 0.04  0.043
 0.042 0.02  0.043 0.895
 0.005 0.101 0.824 0.069
 0.021 0.975 0.003 0.000
 0.073 0.000 0.006 0.921
 0.000 0.000 0.994 0.006
 0.016 0.105 0.877 0.002
 0.003 0.718 0.277 0.001

MOTIF M278 O278

letter-probability matrix: alength= 4 w= 17 nsites= 1864 E= 2.4e-317
 0.005 0.706 0.269 0.02 
 0.001 0.998 0.001 0.000
 0.438 0.002 0.001 0.559
 0.000 0.024 0.963 0.013
 0.007 0.389 0.602 0.002
 0.389 0.004 0.171 0.437
 0.014 0.01  0.97  0.006
 0.12  0.216 0.634 0.031
 0.035 0.825 0.113 0.028
 0.195 0.367 0.101 0.337
 0.074 0.644 0.276 0.006
 0.364 0.109 0.091 0.436
 0.001 0.193 0.803 0.003
 0.296 0.252 0.354 0.097
 0.183 0.017 0.571 0.23 
 0.045 0.324 0.629 0.002
 0.262 0.398 0.204 0.136

MOTIF M279 O279

letter-probability matrix: alength= 4 w= 17 nsites= 135 E= 9.7e-070
 0.979 0.001 0.006 0.014
 0.915 0.001 0.084 0.000
 0.996 0.000 0.000 0.003
 0.766 0.021 0.096 0.117
 0.738 0.000 0.258 0.003
 0.599 0.241 0.058 0.102
 0.9  0.01  0.009 0.081
 0.752 0.03  0.091 0.127
 0.508 0.01  0.005 0.477
 0.212 0.108 0.505 0.175
 0.827 0.02  0.001 0.151
 0.272 0.122 0.15  0.455
 0.014 0.136 0.04  0.809
 0.032 0.836 0.003 0.13 
 0.597 0.002 0.000 0.4 
 0.012 0.001 0.019 0.968
 0.087 0.069 0.004 0.84 

MOTIF M280 O280

letter-probability matrix: alength= 4 w= 17 nsites= 11 E= 2.8e+006
 0.001 0.995 0.003 0.001
 0.797 0.196 0.002 0.005
 0.005 0.001 0.023 0.972
 0.003 0.001 0.994 0.003
 0.001 0.001 0.997 0.001
 0.018 0.008 0.652 0.322
 0.011 0.843 0.121 0.025
 0.909 0.051 0.027 0.013
 0.014 0.238 0.732 0.016
 0.025 0.651 0.32  0.004
 0.937 0.008 0.044 0.011
 0.199 0.002 0.784 0.014
 0.001 0.006 0.992 0.000
 0.618 0.372 0.004 0.005
 0.009 0.988 0.002 0.000
 0.944 0.005 0.002 0.05 
 0.002 0.445 0.311 0.242

MOTIF M281 O281

letter-probability matrix: alength= 4 w= 17 nsites= 121 E= 2.7e-027
 0.024 0.714 0.13  0.132
 0.655 0.051 0.008 0.286
 0.024 0.134 0.194 0.648
 0.003 0.446 0.134 0.417
 0.179 0.013 0.004 0.804
 0.25  0.052 0.598 0.101
 0.164 0.333 0.172 0.33 
 0.499 0.156 0.085 0.26 
 0.478 0.058 0.226 0.239
 0.546 0.209 0.238 0.007
 0.01  0.001 0.002 0.987
 0.001 0.019 0.961 0.019
 0.999 0.000 0.000 0.001
 0.001 0.037 0.912 0.05 
 0.001 0.048 0.001 0.951
 0.001 0.997 0.002 0.000
 0.999 0.000 0.000 0.001

MOTIF M282 O282

letter-probability matrix: alength= 4 w= 17 nsites= 64 E= 3.0e+048
 0.199 0.000 0.285 0.516
 0.029 0.237 0.637 0.097
 0.462 0.416 0.07  0.052
 0.426 0.479 0.025 0.07 
 0.697 0.003 0.044 0.257
 0.08  0.122 0.033 0.765
 0.158 0.021 0.024 0.798
 0.087 0.014 0.009 0.89 
 0.407 0.112 0.022 0.458
 0.28  0.132 0.047 0.541
 0.842 0.091 0.034 0.032
 0.75  0.088 0.071 0.091
 0.986 0.004 0.004 0.006
 0.99  0.002 0.005 0.003
 0.036 0.000 0.041 0.923
 0.151 0.128 0.699 0.022
 0.642 0.239 0.005 0.114

MOTIF M283 O283

letter-probability matrix: alength= 4 w= 17 nsites= 65 E= 5.3e-106
 0.967 0.002 0.022 0.009
 0.99  0.004 0.005 0.001
 0.976 0.001 0.02  0.003
 0.918 0.004 0.075 0.002
 0.992 0.002 0.003 0.003
 0.95  0.011 0.023 0.016
 0.95  0.016 0.023 0.01 
 0.963 0.016 0.01  0.011
 0.936 0.015 0.022 0.028
 0.92  0.019 0.019 0.042
 0.942 0.019 0.017 0.023
 0.864 0.024 0.096 0.016
 0.98  0.012 0.002 0.005
 0.288 0.001 0.007 0.704
 0.013 0.033 0.93  0.023
 0.024 0.943 0.013 0.021
 0.273 0.21  0.003 0.514

MOTIF M284 O284

letter-probability matrix: alength= 4 w= 17 nsites= 19 E= 8.4e-016
 0.867 0.117 0.015 0.000
 0.000 0.000 0.000 0.999
 0.000 0.000 0.999 0.001
 0.999 0.000 0.000 0.000
 0.001 0.883 0.115 0.001
 0.002 0.001 0.001 0.996
 0.004 0.98  0.004 0.012
 0.997 0.001 0.001 0.001
 0.002 0.004 0.008 0.987
 0.052 0.016 0.1  0.832
 0.877 0.051 0.013 0.059
 0.252 0.074 0.667 0.008
 0.001 0.019 0.001 0.979
 0.002 0.603 0.22  0.175
 0.004 0.001 0.001 0.994
 0.035 0.066 0.11  0.788
 0.007 0.565 0.012 0.415

MOTIF M285 O285

letter-probability matrix: alength= 4 w= 17 nsites= 317 E= 2.6e-711
 0.173 0.002 0.001 0.824
 0.027 0.000 0.04  0.933
 0.018 0.004 0.19  0.789
 0.171 0.098 0.001 0.73 
 0.039 0.249 0.007 0.705
 0.137 0.002 0.005 0.857
 0.002 0.006 0.003 0.989
 0.006 0.003 0.000 0.991
 0.004 0.17  0.001 0.826
 0.151 0.000 0.000 0.849
 0.626 0.005 0.017 0.352
 0.82  0.001 0.000 0.179
 0.718 0.000 0.103 0.179
 0.532 0.066 0.19  0.212
 0.696 0.014 0.19  0.1 
 0.813 0.000 0.002 0.185
 0.6  0.000 0.172 0.228

MOTIF M286 O286

letter-probability matrix: alength= 4 w= 17 nsites= 642 E= 6.2e-1204
 0.26  0.011 0.001 0.728
 0.022 0.274 0.088 0.617
 0.356 0.067 0.042 0.535
 0.006 0.034 0.098 0.862
 0.004 0.154 0.01  0.832
 0.102 0.017 0.000 0.881
 0.06  0.016 0.03  0.894
 0.021 0.057 0.051 0.87 
 0.223 0.025 0.138 0.615
 0.125 0.026 0.005 0.844
 0.063 0.078 0.034 0.825
 0.027 0.087 0.005 0.88 
 0.036 0.000 0.005 0.958
 0.101 0.198 0.193 0.508
 0.921 0.002 0.021 0.056
 0.868 0.082 0.049 0.001
 0.718 0.084 0.012 0.186

MOTIF M287 O287

letter-probability matrix: alength= 4 w= 17 nsites= 155 E= 9.1e-111
 0.86  0.013 0.001 0.127
 0.986 0.000 0.004 0.009
 0.946 0.007 0.024 0.023
 0.598 0.011 0.034 0.356
 0.548 0.000 0.366 0.086
 0.528 0.038 0.005 0.429
 0.194 0.038 0.467 0.302
 0.031 0.27  0.003 0.696
 0.584 0.029 0.037 0.35 
 0.058 0.031 0.065 0.846
 0.059 0.021 0.017 0.903
 0.03  0.01  0.016 0.943
 0.003 0.001 0.005 0.991
 0.17  0.065 0.056 0.709
 0.437 0.477 0.001 0.084
 0.257 0.02  0.001 0.722
 0.109 0.02  0.014 0.858

MOTIF M288 O288

letter-probability matrix: alength= 4 w= 17 nsites= 1048 E= 7.6e-273
 0.000 0.972 0.028 0.000
 0.328 0.001 0.002 0.669
 0.000 0.049 0.951 0.001
 0.15  0.024 0.605 0.22 
 0.015 0.179 0.794 0.012
 0.17  0.421 0.344 0.064
 0.015 0.853 0.099 0.033
 0.208 0.384 0.086 0.323
 0.115 0.086 0.396 0.403
 0.07  0.264 0.517 0.149
 0.119 0.134 0.442 0.305
 0.013 0.375 0.584 0.028
 0.000 0.911 0.089 0.000
 0.442 0.002 0.000 0.555
 0.002 0.009 0.982 0.007
 0.204 0.003 0.769 0.024
 0.06  0.219 0.709 0.013

MOTIF M289 O289

letter-probability matrix: alength= 4 w= 17 nsites= 13 E= 4.2e+019
 0.388 0.015 0.258 0.339
 0.005 0.971 0.015 0.01 
 0.587 0.204 0.001 0.208
 0.004 0.061 0.018 0.916
 0.002 0.012 0.046 0.94 
 0.013 0.517 0.082 0.389
 0.082 0.64  0.024 0.253
 0.626 0.094 0.017 0.264
 0.151 0.294 0.356 0.2 
 0.397 0.383 0.014 0.206
 0.449 0.04  0.019 0.492
 0.073 0.003 0.817 0.107
 0.017 0.005 0.973 0.005
 0.947 0.008 0.043 0.001
 0.98  0.001 0.018 0.001
 0.334 0.001 0.657 0.007
 0.036 0.871 0.086 0.007

MOTIF M290 O290

letter-probability matrix: alength= 4 w= 17 nsites= 1026 E= 2.8e+717
 0.01  0.886 0.103 0.001
 0.851 0.000 0.000 0.149
 0.005 0.002 0.993 0.001
 0.387 0.147 0.467 0.000
 0.69  0.032 0.254 0.024
 0.455 0.053 0.439 0.053
 0.132 0.37  0.376 0.123
 0.078 0.667 0.116 0.139
 0.298 0.248 0.106 0.348
 0.093 0.265 0.394 0.249
 0.143 0.306 0.276 0.275
 0.027 0.434 0.263 0.275
 0.042 0.397 0.011 0.55 
 0.000 0.495 0.054 0.45 
 0.008 0.01  0.056 0.926
 0.000 0.584 0.371 0.045
 0.127 0.486 0.027 0.36 

MOTIF M291 O291

letter-probability matrix: alength= 4 w= 17 nsites= 29 E= 4.9e-013
 0.989 0.003 0.001 0.008
 0.962 0.03  0.008 0.000
 0.918 0.016 0.009 0.057
 0.388 0.109 0.019 0.485
 0.998 0.000 0.001 0.001
 0.893 0.041 0.062 0.003
 0.852 0.005 0.027 0.116
 0.169 0.016 0.017 0.798
 0.373 0.002 0.562 0.062
 0.359 0.026 0.248 0.366
 0.028 0.003 0.004 0.965
 0.008 0.044 0.044 0.904
 0.008 0.001 0.226 0.765
 0.001 0.912 0.009 0.078
 0.684 0.001 0.001 0.315
 0.002 0.007 0.314 0.677
 0.031 0.003 0.001 0.965

MOTIF M292 O292

letter-probability matrix: alength= 4 w= 18 nsites= 20 E= 7.4e-016
 0.068 0.001 0.551 0.379
 0.001 0.003 0.987 0.009
 0.041 0.008 0.937 0.014
 0.004 0.122 0.87  0.004
 0.102 0.879 0.013 0.006
 0.094 0.312 0.554 0.041
 0.002 0.037 0.95  0.01 
 0.007 0.667 0.311 0.015
 0.352 0.018 0.006 0.625
 0.019 0.01  0.968 0.003
 0.068 0.438 0.493 0.002
 0.003 0.005 0.005 0.987
 0.001 0.004 0.988 0.007
 0.998 0.001 0.001 0.000
 0.005 0.021 0.796 0.179
 0.000 0.012 0.001 0.987
 0.000 0.982 0.017 0.001
 0.997 0.003 0.000 0.001

MOTIF M293 O293

letter-probability matrix: alength= 4 w= 18 nsites= 12 E= 9.7e+019
 0.885 0.014 0.095 0.005
 0.957 0.004 0.002 0.036
 0.185 0.001 0.024 0.791
 0.663 0.039 0.24  0.058
 0.867 0.002 0.027 0.104
 0.137 0.079 0.094 0.691
 0.39  0.155 0.149 0.307
 0.493 0.056 0.026 0.425
 0.347 0.122 0.012 0.519
 0.118 0.017 0.047 0.818
 0.24  0.264 0.166 0.331
 0.054 0.403 0.025 0.518
 0.402 0.094 0.047 0.457
 0.741 0.22  0.024 0.016
 0.19  0.005 0.004 0.801
 0.022 0.002 0.046 0.93 
 0.808 0.022 0.068 0.102
 0.948 0.014 0.01  0.028

MOTIF M294 O294

letter-probability matrix: alength= 4 w= 18 nsites= 69 E= 2.2e-087
 0.994 0.000 0.000 0.006
 0.015 0.018 0.898 0.069
 0.119 0.071 0.006 0.805
 0.013 0.92  0.021 0.045
 0.971 0.000 0.000 0.029
 0.197 0.016 0.021 0.766
 0.132 0.096 0.004 0.768
 0.424 0.014 0.196 0.366
 0.469 0.005 0.058 0.468
 0.051 0.059 0.004 0.886
 0.045 0.006 0.002 0.946
 0.129 0.076 0.262 0.534
 0.29  0.017 0.003 0.69 
 0.004 0.000 0.002 0.994
 0.006 0.000 0.001 0.992
 0.03  0.003 0.006 0.961
 0.286 0.006 0.007 0.702
 0.039 0.008 0.001 0.953

MOTIF M295 O295

letter-probability matrix: alength= 4 w= 18 nsites= 18 E= 6.3e+000
 0.001 0.273 0.726 0.000
 0.983 0.003 0.008 0.006
 0.002 0.021 0.976 0.002
 0.001 0.265 0.705 0.03 
 0.094 0.804 0.102 0.001
 0.176 0.291 0.234 0.299
 0.007 0.007 0.983 0.004
 0.003 0.108 0.879 0.01 
 0.023 0.878 0.037 0.063
 0.049 0.855 0.081 0.015
 0.735 0.085 0.16  0.019
 0.006 0.852 0.106 0.036
 0.211 0.209 0.232 0.348
 0.002 0.95  0.044 0.005
 0.01  0.966 0.000 0.024
 0.004 0.022 0.001 0.974
 0.001 0.892 0.107 0.000
 0.004 0.986 0.001 0.009

MOTIF M296 O296

letter-probability matrix: alength= 4 w= 18 nsites= 11 E= 1.9e+017
 0.007 0.607 0.067 0.32 
 0.129 0.818 0.001 0.052
 0.75  0.000 0.000 0.25 
 0.072 0.005 0.918 0.005
 0.351 0.252 0.09  0.307
 0.487 0.177 0.276 0.06 
 0.62  0.232 0.034 0.114
 0.622 0.017 0.046 0.315
 0.046 0.075 0.137 0.742
 0.756 0.1  0.038 0.106
 0.361 0.083 0.274 0.283
 0.314 0.023 0.008 0.655
 0.024 0.036 0.05  0.89 
 0.023 0.002 0.037 0.938
 0.637 0.011 0.147 0.206
 0.963 0.018 0.013 0.006
 0.978 0.008 0.012 0.002
 0.943 0.021 0.013 0.023

MOTIF M297 O297

letter-probability matrix: alength= 4 w= 18 nsites= 460 E= 2.8e+312
 0.275 0.138 0.049 0.539
 0.136 0.008 0.088 0.768
 0.036 0.357 0.358 0.249
 0.312 0.000 0.061 0.627
 0.089 0.243 0.362 0.306
 0.103 0.169 0.054 0.675
 0.159 0.241 0.027 0.574
 0.164 0.262 0.045 0.53 
 0.086 0.197 0.025 0.692
 0.045 0.12  0.036 0.799
 0.327 0.148 0.054 0.471
 0.27  0.394 0.205 0.13 
 0.408 0.472 0.02  0.1 
 0.843 0.000 0.001 0.155
 0.094 0.000 0.845 0.06 
 0.184 0.07  0.738 0.008
 0.834 0.114 0.048 0.004
 0.924 0.002 0.07  0.004

MOTIF M298 O298

letter-probability matrix: alength= 4 w= 18 nsites= 64 E= 1.1e-067
 0.901 0.006 0.088 0.005
 0.996 0.000 0.003 0.001
 0.474 0.027 0.498 0.001
 0.992 0.000 0.006 0.001
 0.733 0.003 0.259 0.005
 0.961 0.013 0.024 0.002
 0.965 0.023 0.009 0.003
 0.922 0.017 0.011 0.05 
 0.896 0.021 0.035 0.048
 0.412 0.01  0.206 0.371
 0.357 0.004 0.034 0.605
 0.261 0.122 0.541 0.076
 0.108 0.208 0.081 0.603
 0.772 0.091 0.021 0.116
 0.003 0.131 0.000 0.866
 0.000 0.003 0.002 0.995
 0.003 0.015 0.001 0.982
 0.51  0.046 0.017 0.426

MOTIF M299 O299

letter-probability matrix: alength= 4 w= 18 nsites= 16 E= 1.1e+012
 0.602 0.002 0.384 0.012
 0.121 0.012 0.864 0.003
 0.934 0.032 0.027 0.007
 0.025 0.001 0.296 0.678
 0.002 0.009 0.912 0.077
 0.362 0.048 0.558 0.032
 0.508 0.025 0.409 0.058
 0.284 0.084 0.504 0.128
 0.116 0.017 0.221 0.647
 0.279 0.042 0.495 0.184
 0.576 0.063 0.31  0.051
 0.01  0.012 0.132 0.846
 0.028 0.015 0.935 0.023
 0.98  0.001 0.002 0.017
 0.029 0.059 0.906 0.007
 0.005 0.013 0.022 0.961
 0.002 0.994 0.003 0.001
 0.997 0.001 0.000 0.002

MOTIF M300 O300

letter-probability matrix: alength= 4 w= 18 nsites= 104 E= 1.2e-053
 0.028 0.27  0.04  0.661
 0.141 0.009 0.007 0.843
 0.009 0.321 0.21  0.46 
 0.003 0.77  0.224 0.002
 0.425 0.006 0.000 0.569
 0.039 0.039 0.612 0.31 
 0.027 0.18  0.032 0.761
 0.019 0.215 0.018 0.748
 0.004 0.045 0.135 0.816
 0.002 0.815 0.098 0.085
 0.006 0.719 0.001 0.274
 0.33  0.457 0.004 0.209
 0.319 0.01  0.036 0.634
 0.012 0.001 0.933 0.054
 0.002 0.001 0.997 0.000
 0.924 0.016 0.012 0.048
 0.537 0.032 0.431 0.000
 0.998 0.000 0.002 0.000

MOTIF M301 O301

letter-probability matrix: alength= 4 w= 18 nsites= 14 E= 2.1e-008
 0.001 0.998 0.001 0.000
 0.972 0.003 0.000 0.024
 0.002 0.002 0.996 0.000
 0.001 0.091 0.908 0.000
 0.003 0.44  0.003 0.553
 0.001 0.007 0.621 0.371
 0.019 0.051 0.924 0.006
 0.002 0.969 0.026 0.003
 0.051 0.595 0.005 0.35 
 0.033 0.007 0.122 0.838
 0.035 0.024 0.938 0.003
 0.796 0.031 0.169 0.005
 0.002 0.016 0.979 0.002
 0.041 0.933 0.024 0.002
 0.048 0.001 0.135 0.816
 0.067 0.003 0.928 0.002
 0.000 0.003 0.996 0.000
 0.004 0.957 0.038 0.002

MOTIF M302 O302

letter-probability matrix: alength= 4 w= 18 nsites= 190 E= 5.8e-609
 0.999 0.000 0.000 0.000
 0.953 0.046 0.000 0.001
 0.945 0.000 0.002 0.053
 0.943 0.000 0.057 0.001
 0.997 0.000 0.000 0.003
 0.939 0.000 0.003 0.058
 0.969 0.001 0.026 0.005
 0.871 0.001 0.114 0.015
 0.932 0.009 0.001 0.058
 0.798 0.002 0.000 0.199
 0.687 0.191 0.001 0.12 
 0.505 0.009 0.189 0.297
 0.523 0.000 0.172 0.305
 0.226 0.002 0.149 0.623
 0.005 0.000 0.008 0.988
 0.001 0.605 0.002 0.392
 0.108 0.398 0.000 0.493
 0.203 0.171 0.045 0.582

MOTIF M303 O303

letter-probability matrix: alength= 4 w= 18 nsites= 17 E= 3.2e-037
 0.001 0.001 0.006 0.992
 0.001 0.001 0.001 0.997
 0.001 0.991 0.001 0.007
 0.606 0.000 0.000 0.394
 0.009 0.001 0.987 0.003
 0.004 0.002 0.19  0.803
 0.035 0.006 0.002 0.956
 0.987 0.005 0.005 0.004
 0.991 0.002 0.004 0.002
 0.992 0.002 0.004 0.002
 0.992 0.002 0.003 0.002
 0.992 0.001 0.005 0.002
 0.994 0.002 0.003 0.001
 0.846 0.000 0.153 0.000
 0.967 0.000 0.024 0.008
 0.999 0.001 0.000 0.000
 0.999 0.001 0.000 0.000
 0.997 0.000 0.002 0.001

MOTIF M304 O304

letter-probability matrix: alength= 4 w= 18 nsites= 388 E= 1.3e-3140
 0.146 0.175 0.16  0.519
 0.022 0.134 0.081 0.763
 0.015 0.126 0.003 0.857
 0.001 0.033 0.000 0.966
 0.000 0.014 0.000 0.986
 0.000 0.003 0.02  0.978
 0.000 0.044 0.000 0.956
 0.000 0.001 0.025 0.974
 0.000 0.003 0.001 0.996
 0.000 0.000 0.000 1.000
 0.000 0.027 0.000 0.973
 0.000 0.053 0.009 0.938
 0.000 0.009 0.000 0.991
 0.005 0.002 0.019 0.974
 0.052 0.102 0.073 0.772
 0.199 0.158 0.039 0.604
 0.224 0.175 0.052 0.55 
 0.309 0.183 0.087 0.421

MOTIF M305 O305

letter-probability matrix: alength= 4 w= 18 nsites= 26 E= 4.7e+010
 0.304 0.684 0.011 0.001
 0.899 0.000 0.086 0.014
 0.001 0.012 0.984 0.004
 0.001 0.874 0.123 0.003
 0.013 0.977 0.001 0.009
 0.745 0.152 0.01  0.093
 0.051 0.123 0.754 0.071
 0.072 0.036 0.75  0.143
 0.146 0.69  0.154 0.01 
 0.006 0.196 0.462 0.336
 0.042 0.271 0.316 0.371
 0.158 0.183 0.261 0.398
 0.015 0.951 0.027 0.008
 0.026 0.001 0.002 0.971
 0.002 0.028 0.967 0.004
 0.006 0.000 0.384 0.61 
 0.002 0.063 0.932 0.003
 0.4  0.09  0.082 0.428

MOTIF M306 O306

letter-probability matrix: alength= 4 w= 18 nsites= 62 E= 3.0e-196
 0.000 1.000 0.000 0.000
 1.000 0.000 0.000 0.000
 0.000 0.963 0.037 0.000
 0.000 1.000 0.000 0.000
 1.000 0.000 0.000 0.000
 0.000 0.001 0.999 0.000
 0.239 0.029 0.731 0.000
 0.001 0.000 0.031 0.968
 0.000 0.000 0.999 0.001
 0.001 0.001 0.984 0.013
 0.001 0.553 0.001 0.444
 0.492 0.001 0.506 0.001
 0.000 0.997 0.002 0.001
 0.000 0.01  0.001 0.988
 0.012 0.284 0.704 0.000
 0.000 0.001 0.000 0.999
 0.035 0.019 0.93  0.016
 0.038 0.000 0.961 0.001

MOTIF M307 O307

letter-probability matrix: alength= 4 w= 18 nsites= 600 E= 1.8e-127
 0.062 0.000 0.842 0.095
 0.01  0.249 0.741 0.000
 0.281 0.584 0.135 0.000
 0.702 0.000 0.049 0.249
 0.071 0.003 0.925 0.001
 0.057 0.063 0.806 0.074
 0.195 0.33  0.469 0.006
 0.279 0.357 0.169 0.195
 0.116 0.482 0.388 0.014
 0.185 0.018 0.376 0.422
 0.044 0.048 0.886 0.022
 0.246 0.239 0.498 0.017
 0.004 0.707 0.251 0.038
 0.018 0.599 0.003 0.379
 0.001 0.978 0.02  0.001
 0.873 0.001 0.000 0.125
 0.003 0.001 0.888 0.108
 0.188 0.265 0.537 0.01 

MOTIF M308 O308

letter-probability matrix: alength= 4 w= 18 nsites= 359 E= 4.6e-3167
 0.494 0.096 0.192 0.219
 0.465 0.013 0.232 0.29 
 0.757 0.009 0.058 0.176
 0.926 0.007 0.021 0.046
 0.945 0.015 0.039 0.001
 0.967 0.000 0.007 0.026
 0.989 0.001 0.001 0.009
 0.998 0.000 0.001 0.000
 0.999 0.000 0.001 0.001
 0.966 0.034 0.000 0.001
 0.956 0.021 0.013 0.009
 0.989 0.004 0.006 0.001
 0.953 0.013 0.034 0.000
 0.986 0.000 0.014 0.000
 0.966 0.001 0.033 0.000
 0.87  0.004 0.066 0.06 
 0.602 0.11  0.24  0.048
 0.51  0.148 0.202 0.14 

MOTIF M309 O309

letter-probability matrix: alength= 4 w= 18 nsites= 209 E= 2.6e+097
 0.107 0.83  0.02  0.043
 0.71  0.001 0.000 0.289
 0.062 0.427 0.397 0.114
 0.188 0.002 0.009 0.802
 0.029 0.025 0.68  0.266
 0.339 0.112 0.072 0.477
 0.453 0.198 0.11  0.239
 0.501 0.065 0.026 0.408
 0.428 0.033 0.171 0.367
 0.394 0.24  0.236 0.13 
 0.659 0.154 0.076 0.112
 0.067 0.006 0.158 0.769
 0.098 0.134 0.623 0.145
 0.983 0.013 0.003 0.002
 0.421 0.098 0.459 0.022
 0.052 0.006 0.016 0.926
 0.008 0.716 0.275 0.001
 0.988 0.003 0.000 0.009

MOTIF M310 O310

letter-probability matrix: alength= 4 w= 18 nsites= 164 E= 1.7e-403
 0.652 0.053 0.223 0.072
 0.139 0.718 0.143 0.000
 0.855 0.027 0.033 0.085
 0.037 0.807 0.14  0.017
 0.837 0.000 0.127 0.036
 0.008 0.868 0.04  0.084
 0.783 0.051 0.15  0.017
 0.071 0.743 0.068 0.118
 0.804 0.022 0.166 0.008
 0.004 0.911 0.048 0.037
 0.832 0.001 0.115 0.053
 0.004 0.806 0.064 0.126
 0.813 0.048 0.139 0.000
 0.005 0.93  0.001 0.064
 0.899 0.005 0.002 0.095
 0.000 0.992 0.007 0.001
 0.886 0.029 0.08  0.005
 0.000 0.807 0.049 0.143

MOTIF M311 O311

letter-probability matrix: alength= 4 w= 19 nsites= 12 E= 5.6e-002
 0.000 0.999 0.001 0.000
 0.948 0.003 0.01  0.038
 0.000 0.989 0.01  0.001
 0.001 0.998 0.001 0.001
 0.194 0.785 0.002 0.019
 0.221 0.645 0.129 0.005
 0.072 0.064 0.86  0.004
 0.003 0.693 0.261 0.043
 0.058 0.88  0.042 0.02 
 0.157 0.832 0.004 0.006
 0.024 0.952 0.019 0.006
 0.387 0.511 0.015 0.087
 0.002 0.049 0.943 0.006
 0.008 0.835 0.155 0.001
 0.009 0.99  0.001 0.001
 0.224 0.001 0.076 0.699
 0.001 0.011 0.987 0.001
 0.004 0.013 0.982 0.001
 0.201 0.773 0.025 0.002

MOTIF M312 O312

letter-probability matrix: alength= 4 w= 19 nsites= 10 E= 1.4e-003
 0.983 0.005 0.006 0.006
 0.99  0.006 0.004 0.001
 0.018 0.000 0.004 0.978
 0.002 0.009 0.983 0.007
 0.996 0.001 0.002 0.002
 0.527 0.355 0.106 0.012
 0.912 0.072 0.006 0.01 
 0.964 0.012 0.005 0.019
 0.492 0.012 0.011 0.485
 0.463 0.015 0.009 0.513
 0.118 0.009 0.003 0.87 
 0.007 0.836 0.061 0.095
 0.019 0.918 0.042 0.021
 0.876 0.116 0.002 0.006
 0.508 0.001 0.001 0.491
 0.003 0.008 0.644 0.345
 0.003 0.000 0.001 0.996
 0.001 0.000 0.989 0.01 
 0.013 0.039 0.945 0.003

MOTIF M313 O313

letter-probability matrix: alength= 4 w= 19 nsites= 19 E= 3.7e+015
 0.561 0.269 0.002 0.168
 0.041 0.028 0.006 0.926
 0.687 0.065 0.023 0.226
 0.02  0.002 0.009 0.969
 0.002 0.002 0.009 0.988
 0.376 0.016 0.022 0.586
 0.571 0.087 0.094 0.248
 0.26  0.053 0.043 0.645
 0.332 0.207 0.04  0.421
 0.641 0.008 0.229 0.122
 0.789 0.026 0.042 0.143
 0.875 0.042 0.036 0.047
 0.15  0.087 0.114 0.649
 0.616 0.125 0.238 0.022
 0.974 0.009 0.014 0.003
 0.622 0.016 0.281 0.08 
 0.03  0.002 0.596 0.373
 0.463 0.472 0.063 0.002
 0.961 0.002 0.002 0.035

MOTIF M314 O314

letter-probability matrix: alength= 4 w= 19 nsites= 36 E= 2.9e-017
 0.887 0.001 0.087 0.025
 0.041 0.002 0.407 0.55 
 0.058 0.8  0.132 0.01 
 0.953 0.001 0.001 0.045
 0.068 0.02  0.86  0.053
 0.736 0.172 0.083 0.01 
 0.217 0.024 0.638 0.12 
 0.296 0.004 0.027 0.673
 0.245 0.02  0.068 0.668
 0.871 0.039 0.053 0.037
 0.952 0.027 0.004 0.017
 0.711 0.017 0.136 0.136
 0.871 0.005 0.008 0.116
 0.928 0.037 0.018 0.017
 0.986 0.002 0.001 0.011
 0.976 0.008 0.007 0.009
 0.768 0.055 0.001 0.176
 0.987 0.003 0.008 0.001
 0.637 0.006 0.039 0.318

MOTIF M315 O315

letter-probability matrix: alength= 4 w= 19 nsites= 10 E= 2.0e+000
 0.002 0.001 0.987 0.011
 0.017 0.137 0.776 0.071
 0.041 0.033 0.001 0.924
 0.001 0.002 0.071 0.925
 0.003 0.979 0.012 0.006
 0.006 0.976 0.004 0.014
 0.007 0.234 0.015 0.745
 0.775 0.201 0.01  0.014
 0.819 0.034 0.089 0.058
 0.008 0.111 0.877 0.004
 0.035 0.807 0.059 0.099
 0.164 0.761 0.009 0.067
 0.763 0.172 0.054 0.011
 0.053 0.929 0.015 0.003
 0.205 0.794 0.001 0.001
 0.991 0.003 0.004 0.002
 0.001 0.003 0.994 0.002
 0.002 0.99  0.007 0.001
 0.792 0.198 0.009 0.001

MOTIF M316 O316

letter-probability matrix: alength= 4 w= 19 nsites= 17 E= 1.7e-002
 0.736 0.035 0.123 0.106
 0.977 0.003 0.017 0.003
 0.959 0.018 0.02  0.003
 0.961 0.001 0.019 0.018
 0.036 0.009 0.085 0.87 
 0.05  0.869 0.035 0.046
 0.776 0.12  0.01  0.094
 0.173 0.178 0.51  0.139
 0.088 0.152 0.023 0.737
 0.033 0.026 0.021 0.92 
 0.015 0.06  0.019 0.906
 0.153 0.573 0.176 0.098
 0.189 0.678 0.025 0.109
 0.212 0.019 0.012 0.757
 0.022 0.001 0.002 0.975
 0.005 0.006 0.199 0.79 
 0.096 0.004 0.008 0.892
 0.698 0.232 0.01  0.061
 0.981 0.005 0.002 0.013

MOTIF M317 O317

letter-probability matrix: alength= 4 w= 19 nsites= 216 E= 1.8e-009
 0.413 0.003 0.426 0.158
 0.12  0.229 0.65  0.001
 0.396 0.451 0.137 0.016
 0.208 0.625 0.162 0.005
 0.71  0.008 0.105 0.176
 0.047 0.152 0.78  0.022
 0.043 0.005 0.177 0.776
 0.015 0.127 0.839 0.02 
 0.738 0.11  0.059 0.093
 0.005 0.436 0.312 0.247
 0.113 0.204 0.028 0.654
 0.004 0.867 0.117 0.011
 0.817 0.097 0.003 0.084
 0.006 0.01  0.579 0.405
 0.003 0.541 0.374 0.082
 0.003 0.979 0.018 0.000
 0.346 0.000 0.001 0.653
 0.001 0.065 0.933 0.002
 0.295 0.066 0.496 0.142

MOTIF M318 O318

letter-probability matrix: alength= 4 w= 19 nsites= 18 E= 1.3e+016
 0.787 0.001 0.129 0.083
 0.003 0.000 0.992 0.004
 0.002 0.01  0.986 0.002
 0.078 0.605 0.041 0.275
 0.918 0.043 0.02  0.019
 0.107 0.036 0.708 0.149
 0.071 0.057 0.842 0.031
 0.229 0.434 0.241 0.096
 0.512 0.079 0.393 0.015
 0.191 0.192 0.299 0.317
 0.069 0.102 0.805 0.023
 0.594 0.03  0.275 0.101
 0.196 0.133 0.462 0.208
 0.039 0.217 0.694 0.049
 0.004 0.983 0.007 0.006
 0.029 0.001 0.001 0.97 
 0.001 0.021 0.976 0.002
 0.685 0.001 0.227 0.087
 0.003 0.003 0.993 0.002

MOTIF M319 O319

letter-probability matrix: alength= 4 w= 19 nsites= 44 E= 1.3e-007
 0.967 0.02  0.005 0.008
 0.978 0.003 0.017 0.002
 0.876 0.077 0.039 0.008
 0.951 0.014 0.008 0.027
 0.244 0.229 0.026 0.501
 0.806 0.102 0.009 0.083
 0.374 0.008 0.472 0.147
 0.031 0.313 0.213 0.443
 0.342 0.05  0.025 0.583
 0.06  0.108 0.051 0.781
 0.036 0.137 0.12  0.706
 0.392 0.066 0.016 0.526
 0.05  0.439 0.034 0.477
 0.079 0.123 0.012 0.786
 0.952 0.000 0.025 0.023
 0.745 0.000 0.157 0.098
 0.769 0.031 0.194 0.006
 0.979 0.006 0.015 0.001
 0.907 0.004 0.023 0.066

MOTIF M320 O320

letter-probability matrix: alength= 4 w= 19 nsites= 92 E= 3.4e-105
 0.615 0.062 0.092 0.231
 0.071 0.001 0.029 0.898
 0.009 0.008 0.004 0.979
 0.297 0.000 0.013 0.69 
 0.458 0.002 0.097 0.444
 0.738 0.182 0.007 0.073
 0.942 0.008 0.003 0.046
 0.875 0.03  0.017 0.078
 0.321 0.024 0.025 0.63 
 0.515 0.002 0.116 0.368
 0.339 0.003 0.298 0.36 
 0.04  0.004 0.046 0.91 
 0.15  0.272 0.008 0.57 
 0.755 0.011 0.014 0.219
 0.029 0.011 0.003 0.958
 0.322 0.009 0.000 0.668
 0.001 0.002 0.000 0.997
 0.001 0.002 0.026 0.971
 0.018 0.391 0.089 0.502

MOTIF M321 O321

letter-probability matrix: alength= 4 w= 19 nsites= 18 E= 1.7e-004
 0.21  0.011 0.778 0.001
 0.201 0.631 0.167 0.000
 0.901 0.001 0.006 0.091
 0.001 0.005 0.994 0.001
 0.884 0.008 0.105 0.003
 0.026 0.102 0.865 0.007
 0.049 0.026 0.899 0.026
 0.362 0.483 0.153 0.002
 0.584 0.393 0.02  0.003
 0.047 0.008 0.874 0.07 
 0.004 0.028 0.955 0.013
 0.014 0.698 0.282 0.006
 0.844 0.007 0.126 0.023
 0.05  0.002 0.934 0.013
 0.001 0.19  0.809 0.001
 0.112 0.001 0.102 0.785
 0.000 0.000 0.998 0.002
 0.001 0.002 0.995 0.002
 0.004 0.989 0.006 0.001

MOTIF M322 O322

letter-probability matrix: alength= 4 w= 19 nsites= 257 E= 5.6e-764
 0.001 0.164 0.001 0.834
 0.186 0.077 0.004 0.733
 0.007 0.002 0.001 0.991
 0.000 0.000 0.028 0.971
 0.001 0.001 0.02  0.979
 0.015 0.088 0.085 0.812
 0.003 0.015 0.001 0.981
 0.006 0.081 0.011 0.901
 0.084 0.023 0.03  0.863
 0.187 0.2  0.026 0.586
 0.273 0.014 0.001 0.713
 0.432 0.024 0.071 0.472
 0.534 0.277 0.074 0.114
 0.528 0.002 0.077 0.393
 0.588 0.064 0.344 0.004
 0.897 0.002 0.051 0.05 
 0.62  0.267 0.111 0.003
 0.624 0.001 0.179 0.196
 0.659 0.017 0.309 0.015

MOTIF M323 O323

letter-probability matrix: alength= 4 w= 19 nsites= 568 E= 5.1e-152
 0.004 0.719 0.112 0.164
 0.036 0.954 0.001 0.009
 0.153 0.821 0.000 0.025
 0.001 0.992 0.007 0.000
 0.842 0.007 0.005 0.147
 0.038 0.188 0.743 0.031
 0.024 0.86  0.105 0.012
 0.07  0.763 0.017 0.15 
 0.062 0.647 0.044 0.247
 0.238 0.192 0.182 0.387
 0.044 0.108 0.718 0.129
 0.025 0.601 0.347 0.027
 0.184 0.527 0.066 0.222
 0.164 0.379 0.223 0.234
 0.032 0.64  0.325 0.002
 0.148 0.015 0.218 0.619
 0.000 0.003 0.981 0.015
 0.112 0.176 0.651 0.061
 0.156 0.44  0.38  0.023

MOTIF M324 O324

letter-probability matrix: alength= 4 w= 19 nsites= 14 E= 5.0e-002
 0.396 0.017 0.002 0.585
 0.275 0.541 0.183 0.001
 0.897 0.057 0.046 0.001
 0.016 0.000 0.003 0.981
 0.000 0.007 0.983 0.01 
 0.758 0.132 0.099 0.012
 0.03  0.274 0.019 0.677
 0.589 0.303 0.081 0.027
 0.02  0.256 0.009 0.715
 0.091 0.123 0.007 0.778
 0.017 0.566 0.088 0.329
 0.023 0.013 0.007 0.956
 0.012 0.012 0.044 0.933
 0.016 0.002 0.202 0.78 
 0.017 0.000 0.968 0.015
 0.002 0.032 0.964 0.001
 0.994 0.000 0.002 0.004
 0.465 0.002 0.532 0.000
 0.988 0.005 0.004 0.002

MOTIF M325 O325

letter-probability matrix: alength= 4 w= 19 nsites= 966 E= 3.0e-603
 0.02  0.419 0.426 0.135
 0.067 0.752 0.177 0.005
 0.07  0.929 0.001 0.000
 0.641 0.005 0.000 0.354
 0.006 0.000 0.993 0.001
 0.062 0.275 0.659 0.003
 0.013 0.525 0.46  0.002
 0.082 0.808 0.047 0.063
 0.395 0.07  0.114 0.422
 0.007 0.025 0.869 0.099
 0.059 0.222 0.602 0.118
 0.131 0.335 0.509 0.025
 0.022 0.478 0.289 0.212
 0.145 0.609 0.187 0.059
 0.498 0.003 0.095 0.404
 0.003 0.015 0.982 0.000
 0.027 0.173 0.798 0.002
 0.007 0.504 0.444 0.045
 0.254 0.509 0.077 0.161

MOTIF M326 O326

letter-probability matrix: alength= 4 w= 19 nsites= 10 E= 3.8e+007
 0.974 0.004 0.019 0.002
 0.973 0.017 0.01  0.001
 0.973 0.001 0.009 0.017
 0.352 0.008 0.637 0.003
 0.052 0.007 0.194 0.748
 0.097 0.277 0.594 0.032
 0.204 0.15  0.454 0.192
 0.037 0.819 0.13  0.014
 0.238 0.217 0.017 0.529
 0.096 0.021 0.141 0.742
 0.072 0.07  0.018 0.84 
 0.042 0.029 0.045 0.884
 0.022 0.011 0.22  0.746
 0.011 0.023 0.801 0.164
 0.006 0.279 0.003 0.712
 0.002 0.008 0.001 0.989
 0.001 0.006 0.011 0.983
 0.003 0.984 0.003 0.01 
 0.007 0.686 0.001 0.307

MOTIF M327 O327

letter-probability matrix: alength= 4 w= 19 nsites= 84 E= 1.6e+061
 0.023 0.078 0.391 0.508
 0.137 0.277 0.523 0.064
 0.006 0.92  0.066 0.009
 0.249 0.055 0.000 0.696
 0.000 0.285 0.559 0.156
 0.329 0.363 0.025 0.282
 0.012 0.687 0.124 0.176
 0.019 0.909 0.023 0.048
 0.534 0.053 0.04  0.373
 0.198 0.025 0.763 0.014
 0.05  0.025 0.857 0.067
 0.136 0.512 0.316 0.036
 0.146 0.123 0.184 0.547
 0.042 0.637 0.315 0.006
 0.284 0.001 0.002 0.713
 0.000 0.065 0.932 0.002
 0.08  0.002 0.273 0.644
 0.001 0.326 0.672 0.001
 0.665 0.184 0.134 0.016

MOTIF M328 O328

letter-probability matrix: alength= 4 w= 19 nsites= 38 E= 7.2e+010
 0.001 0.258 0.576 0.165
 0.016 0.013 0.004 0.967
 0.005 0.982 0.007 0.006
 0.982 0.002 0.000 0.016
 0.19  0.43  0.342 0.038
 0.265 0.521 0.01  0.204
 0.94  0.003 0.01  0.047
 0.503 0.004 0.476 0.017
 0.682 0.002 0.008 0.307
 0.548 0.011 0.231 0.21 
 0.691 0.002 0.288 0.02 
 0.372 0.04  0.438 0.15 
 0.442 0.012 0.126 0.42 
 0.515 0.134 0.289 0.062
 0.978 0.004 0.001 0.016
 0.012 0.001 0.3  0.687
 0.158 0.002 0.193 0.647
 0.524 0.446 0.028 0.002
 0.99  0.004 0.001 0.006

MOTIF M329 O329

letter-probability matrix: alength= 4 w= 19 nsites= 10 E= 8.8e+019
 0.273 0.032 0.676 0.02 
 0.823 0.072 0.102 0.003
 0.913 0.034 0.048 0.006
 0.072 0.002 0.054 0.872
 0.01  0.026 0.95  0.014
 0.68  0.228 0.028 0.064
 0.137 0.331 0.333 0.199
 0.044 0.091 0.045 0.819
 0.085 0.63  0.13  0.156
 0.613 0.193 0.024 0.169
 0.125 0.118 0.501 0.256
 0.143 0.301 0.068 0.487
 0.147 0.241 0.205 0.406
 0.171 0.153 0.099 0.577
 0.009 0.963 0.006 0.022
 0.045 0.006 0.002 0.948
 0.012 0.059 0.787 0.142
 0.013 0.508 0.077 0.402
 0.048 0.813 0.032 0.108

MOTIF M330 O330

letter-probability matrix: alength= 4 w= 19 nsites= 12 E= 1.5e-009
 0.002 0.001 0.996 0.001
 0.003 0.024 0.97  0.003
 0.002 0.993 0.002 0.002
 0.462 0.506 0.028 0.004
 0.001 0.997 0.001 0.001
 0.926 0.005 0.004 0.066
 0.004 0.004 0.977 0.015
 0.037 0.042 0.92  0.002
 0.008 0.061 0.216 0.715
 0.347 0.199 0.016 0.438
 0.062 0.441 0.019 0.478
 0.054 0.762 0.176 0.007
 0.003 0.984 0.01  0.003
 0.061 0.933 0.004 0.002
 0.996 0.000 0.001 0.002
 0.001 0.000 0.999 0.000
 0.003 0.005 0.991 0.000
 0.905 0.091 0.003 0.001
 0.943 0.003 0.053 0.002

MOTIF M331 O331

letter-probability matrix: alength= 4 w= 19 nsites= 10 E= 1.7e+015
 0.003 0.977 0.013 0.007
 0.67  0.08  0.002 0.248
 0.002 0.888 0.097 0.013
 0.013 0.975 0.003 0.01 
 0.012 0.005 0.002 0.98 
 0.005 0.464 0.485 0.046
 0.272 0.152 0.156 0.421
 0.116 0.177 0.649 0.058
 0.154 0.399 0.295 0.152
 0.086 0.856 0.042 0.017
 0.232 0.627 0.019 0.122
 0.083 0.387 0.135 0.395
 0.055 0.314 0.484 0.147
 0.034 0.858 0.094 0.014
 0.812 0.169 0.004 0.016
 0.007 0.978 0.013 0.001
 0.942 0.012 0.002 0.045
 0.014 0.891 0.093 0.002
 0.745 0.011 0.003 0.241

MOTIF M332 O332

letter-probability matrix: alength= 4 w= 19 nsites= 12 E= 4.0e+007
 0.015 0.000 0.959 0.026
 0.003 0.004 0.99  0.003
 0.952 0.012 0.03  0.005
 0.944 0.006 0.049 0.001
 0.908 0.005 0.057 0.03 
 0.019 0.546 0.059 0.376
 0.057 0.265 0.524 0.153
 0.02  0.726 0.189 0.064
 0.127 0.799 0.044 0.031
 0.132 0.122 0.119 0.627
 0.089 0.464 0.178 0.27 
 0.052 0.683 0.106 0.159
 0.177 0.281 0.031 0.511
 0.083 0.001 0.053 0.863
 0.002 0.001 0.993 0.004
 0.002 0.011 0.373 0.614
 0.036 0.944 0.019 0.001
 0.929 0.023 0.000 0.048
 0.002 0.872 0.125 0.001

MOTIF M333 O333

letter-probability matrix: alength= 4 w= 19 nsites= 544 E= 5.9e-1197
 0.021 0.001 0.052 0.926
 0.015 0.065 0.914 0.006
 0.000 0.932 0.023 0.045
 0.003 0.082 0.000 0.914
 0.015 0.002 0.976 0.007
 0.004 0.971 0.019 0.006
 0.003 0.871 0.003 0.123
 0.354 0.493 0.094 0.059
 0.001 0.765 0.024 0.21 
 0.006 0.948 0.001 0.044
 0.005 0.136 0.012 0.847
 0.389 0.062 0.402 0.147
 0.005 0.355 0.594 0.047
 0.089 0.147 0.01  0.754
 0.091 0.000 0.886 0.023
 0.057 0.000 0.94  0.003
 0.064 0.545 0.079 0.313
 0.324 0.591 0.072 0.014
 0.768 0.008 0.224 0.000

MOTIF M334 O334

letter-probability matrix: alength= 4 w= 20 nsites= 17 E= 6.1e+002
 0.002 0.982 0.001 0.015
 0.505 0.000 0.000 0.495
 0.000 0.042 0.94  0.017
 0.013 0.893 0.091 0.003
 0.011 0.976 0.001 0.011
 0.097 0.051 0.055 0.796
 0.015 0.798 0.164 0.024
 0.397 0.028 0.032 0.542
 0.018 0.03  0.768 0.184
 0.374 0.384 0.017 0.225
 0.307 0.031 0.054 0.608
 0.023 0.007 0.8  0.17 
 0.006 0.025 0.897 0.072
 0.103 0.369 0.473 0.055
 0.731 0.024 0.046 0.198
 0.11  0.053 0.012 0.824
 0.001 0.002 0.002 0.995
 0.000 0.004 0.042 0.954
 0.005 0.285 0.005 0.705
 0.008 0.609 0.002 0.382

MOTIF M335 O335

letter-probability matrix: alength= 4 w= 20 nsites= 28 E= 1.2e-023
 0.003 0.000 0.003 0.993
 0.004 0.113 0.728 0.155
 0.358 0.006 0.618 0.018
 0.005 0.886 0.06  0.049
 0.038 0.005 0.004 0.954
 0.028 0.144 0.242 0.586
 0.289 0.164 0.432 0.115
 0.659 0.113 0.217 0.011
 0.237 0.217 0.06  0.486
 0.027 0.045 0.519 0.409
 0.021 0.056 0.715 0.208
 0.073 0.129 0.579 0.218
 0.188 0.604 0.178 0.03 
 0.01  0.002 0.004 0.984
 0.032 0.007 0.957 0.004
 0.987 0.003 0.001 0.009
 0.001 0.981 0.016 0.001
 0.002 0.001 0.000 0.996
 0.002 0.996 0.002 0.001
 0.986 0.011 0.000 0.002

MOTIF M336 O336

letter-probability matrix: alength= 4 w= 20 nsites= 1841 E= 3.3e-3740
 0.043 0.945 0.005 0.007
 0.000 1.000 0.000 0.000
 0.931 0.000 0.056 0.013
 0.000 0.644 0.356 0.000
 0.134 0.564 0.081 0.221
 0.907 0.006 0.057 0.03 
 0.004 0.001 0.995 0.000
 0.421 0.000 0.578 0.001
 0.006 0.009 0.505 0.48 
 0.001 0.000 0.999 0.000
 0.000 0.007 0.964 0.029
 0.018 0.965 0.000 0.017
 0.65  0.014 0.327 0.009
 0.044 0.434 0.511 0.011
 0.067 0.615 0.065 0.252
 0.584 0.189 0.198 0.029
 0.16  0.234 0.347 0.259
 0.485 0.159 0.187 0.17 
 0.178 0.108 0.696 0.018
 0.33  0.356 0.211 0.102

MOTIF M337 O337

letter-probability matrix: alength= 4 w= 20 nsites= 54 E= 4.3e-058
 0.002 0.013 0.984 0.001
 0.051 0.719 0.229 0.000
 0.746 0.006 0.02  0.228
 0.018 0.006 0.975 0.001
 0.002 0.914 0.08  0.004
 0.027 0.798 0.027 0.148
 0.249 0.613 0.133 0.005
 0.323 0.091 0.239 0.347
 0.023 0.123 0.686 0.168
 0.006 0.396 0.501 0.097
 0.051 0.877 0.054 0.017
 0.035 0.253 0.053 0.658
 0.12  0.042 0.706 0.133
 0.501 0.108 0.377 0.014
 0.006 0.381 0.607 0.007
 0.002 0.995 0.001 0.001
 0.116 0.001 0.000 0.883
 0.000 0.000 0.999 0.001
 0.001 0.031 0.964 0.004
 0.001 0.868 0.131 0.000

MOTIF M338 O338

letter-probability matrix: alength= 4 w= 20 nsites= 89 E= 1.2e-011
 0.895 0.007 0.096 0.002
 0.873 0.034 0.092 0.001
 0.429 0.028 0.192 0.351
 0.508 0.228 0.21  0.054
 0.95  0.013 0.004 0.034
 0.45  0.064 0.443 0.043
 0.585 0.236 0.142 0.037
 0.718 0.05  0.024 0.208
 0.577 0.102 0.229 0.092
 0.547 0.13  0.249 0.074
 0.159 0.322 0.069 0.45 
 0.306 0.182 0.229 0.283
 0.18  0.092 0.585 0.143
 0.496 0.446 0.021 0.038
 0.008 0.001 0.002 0.989
 0.002 0.144 0.853 0.000
 0.997 0.000 0.001 0.002
 0.016 0.155 0.818 0.011
 0.000 0.011 0.009 0.98 
 0.004 0.878 0.001 0.117

MOTIF M339 O339

letter-probability matrix: alength= 4 w= 20 nsites= 2099 E= 9.4e-1229
 0.093 0.454 0.294 0.16 
 0.000 0.926 0.061 0.012
 0.175 0.125 0.001 0.699
 0.001 0.000 0.717 0.282
 0.004 0.02  0.955 0.022
 0.03  0.222 0.737 0.011
 0.179 0.636 0.131 0.054
 0.264 0.313 0.127 0.296
 0.144 0.423 0.293 0.139
 0.237 0.263 0.337 0.163
 0.2  0.164 0.481 0.155
 0.23  0.055 0.479 0.236
 0.032 0.298 0.615 0.055
 0.042 0.831 0.118 0.009
 0.053 0.936 0.011 0.000
 0.836 0.000 0.011 0.153
 0.076 0.001 0.922 0.001
 0.105 0.241 0.652 0.002
 0.251 0.412 0.232 0.105
 0.269 0.4  0.209 0.123

MOTIF M340 O340

letter-probability matrix: alength= 4 w= 20 nsites= 12 E= 3.7e-002
 0.346 0.635 0.004 0.015
 0.98  0.011 0.007 0.001
 0.004 0.001 0.005 0.991
 0.002 0.005 0.992 0.002
 0.977 0.001 0.019 0.003
 0.02  0.043 0.914 0.023
 0.096 0.009 0.031 0.863
 0.044 0.932 0.012 0.012
 0.942 0.018 0.01  0.03 
 0.035 0.205 0.687 0.072
 0.211 0.187 0.455 0.147
 0.72  0.032 0.046 0.201
 0.243 0.047 0.599 0.112
 0.133 0.01  0.798 0.059
 0.017 0.038 0.905 0.04 
 0.006 0.984 0.008 0.003
 0.954 0.001 0.005 0.04 
 0.125 0.003 0.868 0.005
 0.005 0.162 0.83  0.003
 0.021 0.45  0.069 0.461

MOTIF M341 O341

letter-probability matrix: alength= 4 w= 20 nsites= 1249 E= 2.6e+101
 0.373 0.002 0.495 0.13 
 0.03  0.000 0.969 0.001
 0.017 0.166 0.816 0.001
 0.333 0.464 0.181 0.022
 0.435 0.005 0.303 0.258
 0.052 0.068 0.854 0.026
 0.038 0.397 0.555 0.01 
 0.27  0.286 0.336 0.108
 0.23  0.172 0.528 0.07 
 0.123 0.444 0.411 0.022
 0.291 0.264 0.294 0.151
 0.154 0.145 0.628 0.073
 0.084 0.23  0.595 0.091
 0.014 0.515 0.434 0.037
 0.034 0.71  0.214 0.043
 0.046 0.884 0.027 0.044
 0.464 0.001 0.171 0.364
 0.000 0.037 0.962 0.001
 0.000 0.45  0.533 0.016
 0.112 0.726 0.151 0.012

MOTIF M343 O343

letter-probability matrix: alength= 4 w= 20 nsites= 247 E= 4.8e-1332
 0.633 0.126 0.214 0.027
 0.503 0.065 0.003 0.428
 0.222 0.588 0.174 0.016
 0.333 0.095 0.023 0.549
 0.144 0.366 0.046 0.444
 0.233 0.019 0.028 0.72 
 0.025 0.107 0.225 0.643
 0.072 0.382 0.058 0.488
 0.168 0.241 0.001 0.59 
 0.004 0.005 0.034 0.957
 0.002 0.002 0.000 0.996
 0.001 0.001 0.031 0.967
 0.000 0.018 0.001 0.981
 0.052 0.003 0.005 0.94 
 0.005 0.048 0.002 0.944
 0.001 0.046 0.000 0.953
 0.000 0.002 0.000 0.998
 0.000 0.000 0.000 0.999
 0.000 0.000 0.007 0.993
 0.049 0.032 0.002 0.917

MOTIF M344 O344

letter-probability matrix: alength= 4 w= 20 nsites= 739 E= 3.6e-115
 0.695 0.034 0.072 0.198
 0.701 0.149 0.059 0.09 
 0.755 0.014 0.04  0.192
 0.45  0.261 0.11  0.179
 0.489 0.012 0.016 0.483
 0.164 0.277 0.162 0.396
 0.382 0.119 0.024 0.476
 0.144 0.073 0.069 0.714
 0.049 0.076 0.022 0.852
 0.144 0.033 0.033 0.791
 0.102 0.206 0.068 0.624
 0.031 0.184 0.004 0.781
 0.106 0.215 0.032 0.646
 0.335 0.014 0.038 0.613
 0.121 0.069 0.28  0.529
 0.315 0.001 0.096 0.589
 0.541 0.035 0.226 0.198
 0.846 0.027 0.039 0.088
 0.748 0.198 0.006 0.048
 0.552 0.009 0.033 0.406

MOTIF M346 O346

letter-probability matrix: alength= 4 w= 20 nsites= 532 E= 2.1e-436
 0.059 0.232 0.527 0.182
 0.033 0.109 0.728 0.129
 0.001 0.599 0.399 0.001
 0.361 0.001 0.19  0.447
 0.000 0.301 0.698 0.000
 0.003 0.841 0.149 0.007
 0.136 0.022 0.027 0.815
 0.005 0.04  0.935 0.02 
 0.068 0.21  0.662 0.059
 0.051 0.549 0.391 0.009
 0.303 0.558 0.056 0.083
 0.338 0.135 0.396 0.132
 0.004 0.424 0.565 0.008
 0.106 0.668 0.204 0.022
 0.503 0.001 0.089 0.407
 0.000 0.016 0.982 0.003
 0.000 0.702 0.298 0.000
 0.002 0.998 0.000 0.000
 0.375 0.318 0.002 0.305
 0.003 0.354 0.637 0.006

MOTIF M347 O347

letter-probability matrix: alength= 4 w= 20 nsites= 88 E= 1.1e-197
 0.000 0.999 0.000 0.000
 0.064 0.934 0.000 0.002
 0.000 0.328 0.001 0.671
 0.000 0.999 0.000 0.000
 0.000 0.001 0.000 0.999
 0.003 0.023 0.956 0.019
 0.003 0.307 0.671 0.019
 0.001 0.002 0.005 0.992
 0.005 0.001 0.992 0.002
 0.003 0.002 0.993 0.002
 0.173 0.635 0.015 0.177
 0.087 0.81  0.1  0.003
 0.725 0.25  0.024 0.001
 0.521 0.066 0.393 0.02 
 0.255 0.457 0.287 0.001
 0.94  0.019 0.002 0.039
 0.001 0.000 0.613 0.386
 0.007 0.026 0.864 0.103
 0.24  0.000 0.438 0.322
 0.35  0.000 0.648 0.002

MOTIF M348 O348

letter-probability matrix: alength= 4 w= 20 nsites= 24 E= 8.0e+006
 0.966 0.006 0.022 0.006
 0.745 0.058 0.193 0.004
 0.978 0.006 0.009 0.007
 0.061 0.001 0.004 0.934
 0.004 0.003 0.954 0.039
 0.7  0.17  0.014 0.117
 0.346 0.232 0.287 0.136
 0.023 0.011 0.021 0.946
 0.05  0.696 0.113 0.142
 0.821 0.111 0.009 0.059
 0.031 0.104 0.177 0.688
 0.395 0.025 0.016 0.564
 0.351 0.019 0.064 0.566
 0.034 0.529 0.023 0.414
 0.092 0.03  0.113 0.766
 0.089 0.379 0.528 0.004
 0.491 0.001 0.006 0.502
 0.019 0.012 0.956 0.013
 0.663 0.097 0.079 0.161
 0.141 0.393 0.345 0.122

MOTIF M349 O349

letter-probability matrix: alength= 4 w= 20 nsites= 45 E= 1.2e-022
 0.669 0.003 0.283 0.044
 0.83  0.004 0.008 0.157
 0.844 0.004 0.012 0.14 
 0.74  0.169 0.07  0.02 
 0.914 0.012 0.001 0.072
 0.809 0.033 0.094 0.065
 0.199 0.023 0.61  0.169
 0.634 0.027 0.021 0.318
 0.195 0.015 0.025 0.766
 0.049 0.138 0.009 0.804
 0.147 0.425 0.015 0.413
 0.311 0.083 0.008 0.598
 0.027 0.137 0.15  0.685
 0.032 0.035 0.007 0.927
 0.024 0.043 0.394 0.539
 0.787 0.023 0.024 0.167
 0.015 0.007 0.005 0.973
 0.005 0.035 0.055 0.906
 0.488 0.032 0.004 0.475
 0.035 0.17  0.004 0.791

MOTIF M350 O350

letter-probability matrix: alength= 4 w= 20 nsites= 25 E= 2.8e+033
 0.008 0.055 0.815 0.122
 0.684 0.078 0.196 0.042
 0.027 0.1  0.076 0.798
 0.007 0.011 0.132 0.85 
 0.009 0.026 0.005 0.96 
 0.082 0.225 0.026 0.667
 0.206 0.062 0.124 0.607
 0.097 0.293 0.444 0.166
 0.291 0.121 0.025 0.563
 0.13  0.152 0.524 0.195
 0.407 0.435 0.07  0.088
 0.405 0.161 0.328 0.107
 0.547 0.085 0.037 0.332
 0.4  0.014 0.396 0.19 
 0.053 0.474 0.343 0.13 
 0.008 0.892 0.008 0.093
 0.049 0.029 0.001 0.922
 0.003 0.606 0.384 0.008
 0.274 0.72  0.001 0.004
 0.765 0.006 0.002 0.227

MOTIF M351 O351

letter-probability matrix: alength= 4 w= 20 nsites= 216 E= 2.2e+209
 0.564 0.001 0.324 0.111
 0.274 0.069 0.652 0.005
 0.785 0.077 0.137 0.001
 0.766 0.074 0.053 0.106
 0.393 0.01  0.37  0.227
 0.102 0.011 0.359 0.528
 0.332 0.114 0.456 0.098
 0.683 0.149 0.112 0.056
 0.323 0.314 0.1  0.262
 0.173 0.067 0.047 0.713
 0.081 0.561 0.251 0.108
 0.597 0.157 0.005 0.242
 0.19  0.038 0.123 0.649
 0.015 0.33  0.174 0.481
 0.02  0.523 0.072 0.385
 0.305 0.475 0.002 0.218
 0.082 0.9  0.011 0.008
 0.546 0.000 0.000 0.454
 0.003 0.016 0.757 0.224
 0.082 0.688 0.106 0.124

MOTIF M352 O352

letter-probability matrix: alength= 4 w= 20 nsites= 370 E= 4.0e-2476
 0.12  0.201 0.000 0.679
 0.138 0.000 0.003 0.859
 0.001 0.119 0.000 0.88 
 0.022 0.019 0.000 0.958
 0.001 0.014 0.000 0.985
 0.066 0.001 0.03  0.903
 0.000 0.008 0.001 0.99 
 0.023 0.005 0.001 0.97 
 0.003 0.152 0.005 0.841
 0.086 0.004 0.001 0.909
 0.004 0.001 0.000 0.994
 0.012 0.219 0.000 0.768
 0.044 0.048 0.036 0.871
 0.193 0.000 0.003 0.803
 0.145 0.06  0.056 0.739
 0.369 0.011 0.162 0.458
 0.585 0.107 0.003 0.305
 0.744 0.021 0.094 0.141
 0.379 0.000 0.352 0.269
 0.548 0.075 0.296 0.081
