# Supplementary material for: Motif signatures in stretch enhancers are enriched for disease-associated genetic variants
Source: Epigenetics Chromatin. 2015 Jul 16;8:23. doi: 10.1186/s13072-015-0015-7 (PMC4502539; doi:10.1186/s13072-015-0015-7)
Supplement: Additional file 4: — De novo motif disocvery results. Zip archive of de novo motif discovery results. Discovered motifs are condensed in MEME Minimal Motif Format. TOMTOM output HTML files documenting the comparison of the discovered motifs to known motifs and CentriMo output text files detailing the enrichment of the discovered motifs in SE or TE DHS sequences are also included. File names indicate the type of sequences used for the motif discovery, including the method of footprinting. Can be downloaded at http://fusion.nhgri.nih.gov/files/se-motifs/AdditionalFile4.zip. [file 13072_2015_15_MOESM4_ESM.zip › AdditionalFile4/Islets_StretchEnhancersDHS.meme]

MEME version 4.9.0

ALPHABET= ACGT

strands: + -

Background letter frequencies (from uniform background):
A 0.25000 C 0.25000 G 0.25000 T 0.25000

MOTIF M1 O1

letter-probability matrix: alength= 4 w= 13 nsites= 7178 E= 4.5e+631
 0.249 0.327 0.231 0.193
 0.366 0.029 0.296 0.309
 0.251 0.152 0.589 0.008
 0.000 0.000 0.022 0.978
 0.000 0.023 0.976 0.000
 0.956 0.004 0.04  0.000
 0.004 0.693 0.199 0.104
 0.079 0.022 0.000 0.899
 0.035 0.965 0.000 0.000
 0.962 0.000 0.000 0.038
 0.032 0.082 0.558 0.328
 0.216 0.316 0.314 0.155
 0.288 0.302 0.211 0.199

MOTIF M2 O2

letter-probability matrix: alength= 4 w= 13 nsites= 7754 E= 3.6e+1503
 0.245 0.112 0.334 0.309
 0.169 0.303 0.442 0.086
 0.413 0.442 0.124 0.021
 0.034 0.000 0.000 0.966
 0.000 0.003 0.944 0.052
 0.88  0.000 0.068 0.052
 0.106 0.324 0.555 0.016
 0.057 0.028 0.014 0.901
 0.000 0.948 0.052 0.000
 0.978 0.003 0.000 0.019
 0.021 0.538 0.309 0.132
 0.47  0.171 0.000 0.359
 0.165 0.197 0.442 0.195

MOTIF M3 O3

letter-probability matrix: alength= 4 w= 14 nsites= 1105 E= 4.5e-939
 0.517 0.058 0.153 0.272
 0.472 0.05  0.34  0.137
 0.511 0.029 0.318 0.142
 0.762 0.012 0.226 0.000
 0.000 0.000 0.000 1.000
 0.000 0.000 0.999 0.001
 1.000 0.000 0.000 0.000
 0.063 0.578 0.32  0.04 
 0.000 0.000 0.000 1.000
 0.000 1.000 0.000 0.000
 1.000 0.000 0.000 0.000
 0.000 0.231 0.065 0.704
 0.148 0.286 0.041 0.525
 0.196 0.196 0.062 0.546

MOTIF M4 O4

letter-probability matrix: alength= 4 w= 15 nsites= 5527 E= 2.2e-2301
 0.209 0.26  0.343 0.188
 0.115 0.298 0.375 0.212
 0.115 0.45  0.239 0.196
 0.012 0.666 0.157 0.165
 0.000 0.999 0.000 0.000
 0.44  0.000 0.000 0.56 
 0.000 0.214 0.78  0.006
 0.002 0.739 0.258 0.001
 0.000 0.999 0.000 0.000
 0.382 0.000 0.000 0.618
 0.000 0.213 0.752 0.034
 0.000 0.647 0.352 0.001
 0.000 0.999 0.000 0.000
 0.453 0.001 0.000 0.546
 0.000 0.203 0.795 0.002

MOTIF M5 O5

letter-probability matrix: alength= 4 w= 13 nsites= 11324 E= 5.4e+3327
 0.282 0.002 0.465 0.252
 0.036 0.061 0.803 0.1 
 0.027 0.414 0.419 0.139
 0.032 0.713 0.135 0.121
 0.134 0.654 0.000 0.212
 0.012 0.986 0.001 0.000
 0.628 0.000 0.001 0.371
 0.000 0.03  0.966 0.004
 0.026 0.5  0.472 0.001
 0.01  0.79  0.061 0.139
 0.142 0.546 0.000 0.312
 0.009 0.978 0.009 0.004
 0.384 0.262 0.002 0.352

MOTIF M6 O6

letter-probability matrix: alength= 4 w= 15 nsites= 2988 E= 1.2e-1310
 0.000 0.698 0.301 0.001
 0.554 0.000 0.006 0.44 
 0.000 0.000 0.999 0.001
 0.175 0.003 0.811 0.011
 0.01  0.326 0.664 0.000
 0.031 0.827 0.142 0.000
 0.496 0.000 0.001 0.502
 0.001 0.000 0.985 0.015
 0.201 0.001 0.744 0.054
 0.013 0.172 0.814 0.001
 0.001 0.722 0.277 0.000
 0.465 0.000 0.001 0.534
 0.006 0.001 0.96  0.033
 0.193 0.01  0.765 0.031
 0.088 0.264 0.57  0.078

MOTIF M7 O7

letter-probability matrix: alength= 4 w= 13 nsites= 2321 E= 3.7e+345
 0.382 0.049 0.149 0.42 
 0.509 0.029 0.221 0.241
 0.721 0.006 0.004 0.269
 0.97  0.000 0.004 0.026
 0.97  0.000 0.000 0.03 
 0.813 0.000 0.145 0.041
 0.001 0.288 0.135 0.576
 0.995 0.000 0.000 0.004
 0.99  0.005 0.000 0.004
 0.828 0.000 0.000 0.171
 0.317 0.294 0.001 0.388
 0.67  0.07  0.002 0.258
 0.347 0.196 0.148 0.309

MOTIF M8 O8

letter-probability matrix: alength= 4 w= 14 nsites= 203 E= 6.9e-127
 0.482 0.153 0.068 0.297
 0.351 0.000 0.266 0.383
 0.071 0.697 0.007 0.224
 0.999 0.000 0.000 0.001
 1.000 0.000 0.000 0.000
 0.999 0.000 0.001 0.000
 0.000 0.001 0.000 0.998
 0.914 0.000 0.085 0.000
 0.027 0.000 0.000 0.972
 0.000 0.000 0.000 0.999
 0.099 0.000 0.121 0.78 
 0.309 0.000 0.617 0.073
 0.001 0.777 0.001 0.22 
 0.175 0.058 0.000 0.767

MOTIF M9 O9

letter-probability matrix: alength= 4 w= 13 nsites= 1151 E= 1.2e-2412
 0.169 0.191 0.061 0.579
 0.056 0.017 0.006 0.921
 0.000 0.000 0.000 1.000
 0.000 0.000 0.000 1.000
 0.295 0.000 0.000 0.705
 0.694 0.001 0.000 0.305
 0.999 0.000 0.000 0.001
 0.999 0.000 0.000 0.000
 0.996 0.001 0.001 0.003
 0.705 0.019 0.098 0.179
 0.376 0.157 0.194 0.273
 0.385 0.175 0.131 0.309
 0.449 0.157 0.165 0.229

MOTIF M10 O10

letter-probability matrix: alength= 4 w= 13 nsites= 249 E= 1.3e-170
 0.154 0.037 0.3  0.509
 0.036 0.000 0.045 0.919
 0.000 0.124 0.026 0.85 
 0.077 0.001 0.001 0.92 
 0.491 0.182 0.327 0.000
 0.201 0.000 0.000 0.799
 0.000 0.000 0.000 1.000
 0.000 0.000 0.000 1.000
 0.001 0.000 0.000 0.999
 0.134 0.001 0.001 0.865
 0.562 0.000 0.000 0.437
 0.997 0.000 0.003 0.000
 0.998 0.000 0.000 0.002

MOTIF M11 O11

letter-probability matrix: alength= 4 w= 14 nsites= 19 E= 1.9e-012
 0.155 0.000 0.094 0.751
 0.993 0.001 0.006 0.000
 0.984 0.016 0.000 0.000
 0.999 0.000 0.000 0.000
 0.000 0.000 0.000 1.000
 0.999 0.000 0.001 0.000
 1.000 0.000 0.000 0.000
 0.999 0.001 0.000 0.000
 0.000 0.000 0.000 0.999
 0.995 0.004 0.001 0.000
 0.988 0.012 0.000 0.000
 0.999 0.000 0.001 0.000
 0.039 0.001 0.001 0.959
 0.509 0.489 0.001 0.000

MOTIF M12 O12

letter-probability matrix: alength= 4 w= 13 nsites= 238 E= 1.7e+040
 0.001 0.904 0.095 0.001
 0.000 0.879 0.000 0.121
 0.008 0.001 0.001 0.991
 0.000 0.909 0.091 0.000
 0.000 0.996 0.000 0.004
 0.000 0.000 0.000 0.999
 0.000 0.989 0.011 0.000
 0.000 1.000 0.000 0.000
 0.001 0.000 0.000 0.998
 0.000 0.833 0.166 0.001
 0.000 1.000 0.000 0.000
 0.239 0.105 0.000 0.655
 0.000 0.607 0.351 0.041

MOTIF M13 O13

letter-probability matrix: alength= 4 w= 15 nsites= 209 E= 2.8e-113
 0.000 0.729 0.269 0.002
 0.000 0.999 0.000 0.001
 0.000 1.000 0.000 0.000
 0.558 0.000 0.000 0.441
 0.000 0.511 0.489 0.000
 0.000 0.999 0.000 0.000
 0.000 0.995 0.000 0.005
 0.000 1.000 0.000 0.000
 0.006 0.993 0.000 0.000
 0.999 0.000 0.000 0.001
 0.000 0.628 0.372 0.000
 0.000 0.999 0.001 0.000
 0.000 0.998 0.000 0.002
 0.02  0.98  0.000 0.000
 0.528 0.122 0.016 0.335

MOTIF M14 O14

letter-probability matrix: alength= 4 w= 14 nsites= 1551 E= 5.9e-723
 0.395 0.028 0.133 0.445
 0.275 0.019 0.229 0.477
 0.108 0.000 0.001 0.891
 0.157 0.008 0.061 0.774
 0.81  0.000 0.001 0.189
 0.915 0.037 0.000 0.048
 0.407 0.000 0.000 0.593
 0.374 0.138 0.159 0.33 
 0.701 0.000 0.000 0.298
 0.191 0.000 0.032 0.777
 0.108 0.000 0.000 0.892
 0.694 0.087 0.003 0.216
 0.916 0.023 0.000 0.061
 0.433 0.214 0.012 0.34 

MOTIF M15 O15

letter-probability matrix: alength= 4 w= 14 nsites= 239 E= 4.5e-223
 0.471 0.000 0.241 0.287
 0.049 0.118 0.451 0.382
 0.034 0.481 0.002 0.483
 0.000 0.003 0.000 0.997
 1.000 0.000 0.000 0.000
 0.000 0.000 0.000 1.000
 0.004 0.000 0.000 0.996
 0.000 0.000 0.000 1.000
 0.166 0.000 0.000 0.833
 0.001 0.000 0.000 0.999
 1.000 0.000 0.000 0.000
 0.405 0.000 0.595 0.000
 0.748 0.243 0.000 0.009
 0.604 0.033 0.000 0.362

MOTIF M16 O16

letter-probability matrix: alength= 4 w= 14 nsites= 48 E= 1.3e+009
 0.001 0.912 0.042 0.045
 0.000 0.999 0.000 0.001
 0.000 1.000 0.000 0.000
 0.000 1.000 0.000 0.000
 0.000 1.000 0.000 0.000
 0.998 0.000 0.000 0.001
 0.000 0.372 0.628 0.000
 0.000 1.000 0.000 0.000
 0.000 1.000 0.000 0.000
 0.000 1.000 0.000 0.000
 0.000 1.000 0.000 0.000
 0.999 0.000 0.000 0.001
 0.000 0.346 0.654 0.000
 0.001 0.955 0.044 0.000

MOTIF M17 O17

letter-probability matrix: alength= 4 w= 14 nsites= 655 E= 7.2e-354
 0.218 0.000 0.000 0.781
 0.053 0.000 0.002 0.944
 0.248 0.000 0.000 0.751
 0.838 0.047 0.000 0.115
 0.944 0.01  0.000 0.046
 0.52  0.000 0.000 0.479
 0.405 0.000 0.194 0.401
 0.148 0.000 0.259 0.594
 0.248 0.049 0.182 0.521
 0.563 0.000 0.000 0.437
 0.75  0.026 0.029 0.196
 0.991 0.000 0.000 0.008
 0.749 0.039 0.000 0.212
 0.899 0.003 0.001 0.097

MOTIF M18 O18

letter-probability matrix: alength= 4 w= 15 nsites= 54 E= 6.4e-021
 0.923 0.000 0.05  0.027
 0.004 0.000 0.994 0.002
 0.046 0.000 0.954 0.000
 0.000 0.01  0.989 0.000
 1.000 0.000 0.000 0.000
 0.034 0.000 0.966 0.000
 0.001 0.000 0.999 0.000
 0.002 0.000 0.998 0.000
 1.000 0.000 0.000 0.000
 0.000 0.000 1.000 0.000
 0.000 0.000 1.000 0.000
 0.001 0.003 0.996 0.000
 1.000 0.000 0.000 0.000
 0.001 0.000 0.999 0.001
 0.192 0.000 0.808 0.000

MOTIF M19 O19

letter-probability matrix: alength= 4 w= 13 nsites= 48 E= 9.3e+035
 0.000 0.075 0.374 0.551
 0.000 0.976 0.023 0.000
 0.000 0.999 0.000 0.001
 0.013 0.000 0.000 0.986
 0.000 0.99  0.009 0.000
 0.000 0.997 0.000 0.003
 0.000 0.000 0.000 1.000
 0.000 0.997 0.003 0.000
 0.000 1.000 0.000 0.000
 0.000 0.000 0.000 1.000
 0.000 0.987 0.013 0.000
 0.000 1.000 0.000 0.000
 0.099 0.2  0.000 0.701

MOTIF M20 O20

letter-probability matrix: alength= 4 w= 15 nsites= 5465 E= 7.4e-2902
 0.048 0.525 0.297 0.131
 0.011 0.968 0.021 0.000
 0.483 0.001 0.000 0.515
 0.000 0.194 0.704 0.103
 0.004 0.644 0.315 0.036
 0.059 0.927 0.012 0.002
 0.572 0.005 0.001 0.423
 0.001 0.013 0.938 0.047
 0.01  0.369 0.596 0.025
 0.066 0.64  0.242 0.052
 0.001 0.999 0.000 0.000
 0.452 0.000 0.000 0.548
 0.000 0.033 0.965 0.002
 0.072 0.28  0.635 0.013
 0.199 0.374 0.328 0.098

MOTIF M21 O21

letter-probability matrix: alength= 4 w= 15 nsites= 2023 E= 5.8e-1377
 0.003 0.59  0.307 0.1 
 0.108 0.885 0.007 0.000
 0.455 0.000 0.001 0.544
 0.000 0.299 0.683 0.018
 0.000 0.768 0.214 0.018
 0.000 0.992 0.000 0.007
 0.386 0.000 0.000 0.614
 0.002 0.000 0.997 0.000
 0.07  0.000 0.917 0.013
 0.145 0.209 0.641 0.006
 0.039 0.598 0.361 0.002
 0.12  0.674 0.021 0.185
 0.000 0.999 0.000 0.000
 0.472 0.019 0.000 0.509
 0.000 0.123 0.873 0.004

MOTIF M22 O22

letter-probability matrix: alength= 4 w= 16 nsites= 6747 E= 1.7e-2090
 0.211 0.013 0.541 0.235
 0.024 0.352 0.614 0.009
 0.006 0.781 0.213 0.000
 0.556 0.000 0.000 0.443
 0.000 0.000 1.000 0.000
 0.108 0.211 0.677 0.005
 0.136 0.483 0.362 0.019
 0.255 0.37  0.172 0.203
 0.175 0.352 0.347 0.125
 0.316 0.000 0.417 0.266
 0.001 0.000 0.998 0.001
 0.000 0.393 0.606 0.001
 0.001 0.882 0.118 0.000
 0.456 0.000 0.000 0.544
 0.000 0.000 0.999 0.000
 0.066 0.223 0.696 0.015

MOTIF M23 O23

letter-probability matrix: alength= 4 w= 13 nsites= 2668 E= 4.4e+402
 0.41  0.091 0.024 0.475
 0.377 0.007 0.082 0.534
 0.558 0.028 0.119 0.295
 0.74  0.008 0.016 0.237
 0.979 0.000 0.000 0.021
 0.966 0.000 0.000 0.034
 0.784 0.000 0.089 0.126
 0.001 0.283 0.209 0.507
 0.853 0.008 0.017 0.122
 0.904 0.025 0.008 0.062
 0.861 0.003 0.001 0.135
 0.495 0.235 0.001 0.269
 0.581 0.109 0.043 0.267

MOTIF M24 O24

letter-probability matrix: alength= 4 w= 16 nsites= 98 E= 8.9e-010
 0.000 0.888 0.095 0.017
 0.000 0.905 0.000 0.095
 0.074 0.000 0.000 0.926
 0.000 0.876 0.124 0.000
 0.000 1.000 0.000 0.000
 0.000 0.924 0.000 0.076
 0.000 0.999 0.000 0.001
 0.637 0.085 0.000 0.278
 0.001 0.711 0.222 0.067
 0.444 0.53  0.009 0.017
 0.004 0.738 0.257 0.001
 0.037 0.957 0.001 0.006
 0.029 0.969 0.001 0.001
 0.006 0.994 0.000 0.000
 0.963 0.000 0.000 0.037
 0.000 0.188 0.811 0.000

MOTIF M25 O25

letter-probability matrix: alength= 4 w= 13 nsites= 787 E= 6.6e-1145
 0.032 0.000 0.001 0.966
 0.000 0.000 0.000 1.000
 0.001 0.003 0.000 0.996
 0.415 0.001 0.001 0.583
 0.954 0.002 0.000 0.043
 0.999 0.000 0.000 0.000
 0.999 0.000 0.000 0.001
 0.986 0.000 0.000 0.014
 0.743 0.000 0.002 0.255
 0.184 0.222 0.265 0.33 
 0.623 0.07  0.002 0.305
 0.439 0.322 0.117 0.122
 0.576 0.042 0.026 0.357

MOTIF M26 O26

letter-probability matrix: alength= 4 w= 13 nsites= 137 E= 4.5e+003
 0.000 0.99  0.002 0.008
 0.969 0.001 0.000 0.03 
 0.000 0.743 0.257 0.000
 0.944 0.055 0.000 0.000
 0.000 0.948 0.052 0.000
 1.000 0.000 0.000 0.000
 0.042 0.000 0.84  0.118
 0.501 0.019 0.48  0.000
 0.000 0.88  0.12  0.000
 0.993 0.002 0.000 0.004
 0.000 0.968 0.032 0.000
 0.971 0.000 0.000 0.028
 0.000 0.528 0.471 0.001

MOTIF M27 O27

letter-probability matrix: alength= 4 w= 13 nsites= 11825 E= 4.8e-2489
 0.113 0.395 0.343 0.149
 0.009 0.833 0.153 0.004
 0.512 0.001 0.001 0.486
 0.000 0.237 0.732 0.031
 0.043 0.632 0.279 0.046
 0.071 0.928 0.001 0.000
 0.58  0.000 0.000 0.419
 0.000 0.059 0.878 0.064
 0.001 0.477 0.513 0.009
 0.131 0.538 0.168 0.163
 0.003 0.995 0.001 0.000
 0.458 0.000 0.000 0.541
 0.000 0.099 0.9  0.001

MOTIF M28 O28

letter-probability matrix: alength= 4 w= 11 nsites= 9356 E= 2.0e-2948
 0.000 0.997 0.002 0.000
 0.478 0.000 0.000 0.522
 0.000 0.000 1.000 0.000
 0.000 0.51  0.49  0.000
 0.000 0.999 0.000 0.001
 0.368 0.156 0.000 0.476
 0.000 0.594 0.404 0.002
 0.000 1.000 0.000 0.000
 0.421 0.000 0.000 0.579
 0.000 0.254 0.746 0.000
 0.003 0.686 0.302 0.009

MOTIF M29 O29

letter-probability matrix: alength= 4 w= 17 nsites= 496 E= 1.1e+092
 0.028 0.702 0.139 0.131
 0.721 0.033 0.16  0.087
 0.001 0.961 0.02  0.018
 0.98  0.000 0.002 0.018
 0.000 0.513 0.33  0.156
 0.608 0.017 0.372 0.004
 0.046 0.582 0.114 0.259
 0.607 0.001 0.371 0.021
 0.048 0.297 0.259 0.396
 0.424 0.018 0.53  0.028
 0.065 0.624 0.145 0.166
 0.636 0.047 0.224 0.094
 0.001 0.995 0.001 0.002
 0.989 0.003 0.006 0.002
 0.000 0.697 0.271 0.032
 0.918 0.022 0.058 0.002
 0.074 0.461 0.289 0.176

MOTIF M30 O30

letter-probability matrix: alength= 4 w= 19 nsites= 767 E= 2.0e-517
 0.207 0.000 0.502 0.291
 0.000 0.138 0.859 0.003
 0.003 0.68  0.317 0.001
 0.532 0.01  0.049 0.408
 0.036 0.005 0.958 0.001
 0.058 0.058 0.814 0.069
 0.044 0.391 0.56  0.005
 0.29  0.134 0.298 0.277
 0.008 0.514 0.471 0.007
 0.001 0.963 0.034 0.002
 0.323 0.000 0.001 0.676
 0.000 0.000 0.999 0.001
 0.117 0.000 0.867 0.016
 0.041 0.145 0.806 0.008
 0.003 0.619 0.377 0.000
 0.574 0.000 0.000 0.425
 0.000 0.000 0.992 0.007
 0.101 0.013 0.799 0.087
 0.159 0.047 0.792 0.001

MOTIF M31 O31

letter-probability matrix: alength= 4 w= 13 nsites= 78 E= 6.3e-056
 0.305 0.000 0.465 0.23 
 0.000 1.000 0.000 0.000
 0.000 1.000 0.000 0.000
 0.998 0.002 0.000 0.000
 0.000 0.000 0.000 1.000
 0.035 0.000 0.965 0.000
 0.019 0.000 0.981 0.000
 0.003 0.995 0.001 0.000
 0.999 0.001 0.000 0.000
 0.999 0.000 0.001 0.000
 0.000 1.000 0.000 0.000
 0.822 0.000 0.000 0.178
 0.001 0.005 0.995 0.000

MOTIF M32 O32

letter-probability matrix: alength= 4 w= 11 nsites= 446 E= 3.5e-236
 0.534 0.36  0.09  0.016
 0.992 0.006 0.002 0.000
 0.000 0.000 0.000 1.000
 0.000 0.000 0.99  0.01 
 1.000 0.000 0.000 0.000
 0.02  0.000 0.98  0.000
 0.000 0.000 0.000 1.000
 0.000 1.000 0.000 0.000
 1.000 0.000 0.000 0.000
 0.000 0.182 0.007 0.811
 0.24  0.093 0.003 0.664

MOTIF M33 O33

letter-probability matrix: alength= 4 w= 11 nsites= 4780 E= 1.7e-3868
 0.001 0.7  0.295 0.004
 0.000 1.000 0.000 0.000
 0.594 0.000 0.000 0.406
 0.000 0.000 1.000 0.000
 0.001 0.098 0.9  0.000
 0.000 0.607 0.392 0.000
 0.000 1.000 0.000 0.000
 0.333 0.000 0.000 0.667
 0.000 0.000 1.000 0.000
 0.013 0.000 0.975 0.012
 0.098 0.33  0.57  0.002

MOTIF M34 O34

letter-probability matrix: alength= 4 w= 13 nsites= 3122 E= 1.7e-1193
 0.012 0.743 0.245 0.000
 0.539 0.000 0.072 0.389
 0.000 0.021 0.978 0.000
 0.012 0.648 0.34  0.000
 0.72  0.000 0.004 0.276
 0.005 0.003 0.992 0.000
 0.003 0.686 0.311 0.000
 0.565 0.000 0.009 0.425
 0.004 0.005 0.99  0.002
 0.002 0.672 0.326 0.000
 0.527 0.002 0.000 0.472
 0.028 0.002 0.969 0.001
 0.032 0.386 0.501 0.081

MOTIF M35 O35

letter-probability matrix: alength= 4 w= 14 nsites= 967 E= 3.2e-462
 0.000 0.935 0.064 0.000
 0.463 0.000 0.000 0.537
 0.000 0.000 0.999 0.001
 0.000 0.638 0.342 0.019
 0.001 0.784 0.001 0.214
 0.285 0.265 0.000 0.45 
 0.000 0.928 0.042 0.03 
 0.000 0.999 0.000 0.000
 0.384 0.000 0.000 0.616
 0.000 0.461 0.538 0.002
 0.002 0.975 0.023 0.000
 0.000 1.000 0.000 0.000
 0.471 0.000 0.003 0.526
 0.000 0.036 0.962 0.002

MOTIF M36 O36

letter-probability matrix: alength= 4 w= 15 nsites= 10152 E= 3.7e-3614
 0.11  0.419 0.299 0.172
 0.087 0.722 0.19  0.002
 0.518 0.01  0.022 0.449
 0.000 0.215 0.742 0.042
 0.006 0.635 0.35  0.009
 0.008 0.991 0.000 0.000
 0.555 0.000 0.002 0.443
 0.002 0.000 0.991 0.007
 0.111 0.201 0.586 0.103
 0.053 0.473 0.425 0.049
 0.054 0.627 0.146 0.173
 0.024 0.974 0.000 0.001
 0.411 0.000 0.001 0.588
 0.000 0.15  0.843 0.007
 0.112 0.328 0.441 0.119

MOTIF M37 O37

letter-probability matrix: alength= 4 w= 11 nsites= 8911 E= 2.8e-4081
 0.039 0.309 0.417 0.234
 0.000 0.759 0.223 0.017
 0.079 0.804 0.000 0.117
 0.000 0.999 0.000 0.000
 0.662 0.000 0.000 0.338
 0.000 0.001 0.999 0.000
 0.000 0.57  0.43  0.000
 0.009 0.903 0.002 0.087
 0.000 1.000 0.000 0.000
 0.437 0.000 0.000 0.563
 0.000 0.002 0.998 0.000

MOTIF M38 O38

letter-probability matrix: alength= 4 w= 14 nsites= 237 E= 9.0e+156
 0.082 0.255 0.662 0.002
 0.91  0.000 0.025 0.064
 0.012 0.02  0.968 0.000
 0.908 0.000 0.091 0.000
 0.037 0.024 0.939 0.000
 0.813 0.000 0.187 0.000
 0.065 0.238 0.697 0.000
 0.925 0.000 0.075 0.000
 0.019 0.176 0.805 0.000
 0.999 0.000 0.000 0.000
 0.012 0.085 0.903 0.000
 0.911 0.000 0.089 0.000
 0.123 0.082 0.795 0.000
 0.839 0.024 0.128 0.009

MOTIF M39 O39

letter-probability matrix: alength= 4 w= 13 nsites= 3627 E= 2.7e+978
 0.439 0.012 0.087 0.461
 0.342 0.041 0.208 0.408
 0.636 0.002 0.059 0.303
 0.856 0.001 0.005 0.139
 0.848 0.000 0.000 0.151
 0.679 0.000 0.003 0.317
 0.518 0.000 0.219 0.263
 0.248 0.237 0.01  0.505
 0.763 0.009 0.001 0.227
 0.928 0.015 0.000 0.056
 0.778 0.000 0.000 0.222
 0.375 0.285 0.001 0.34 
 0.677 0.005 0.002 0.316

MOTIF M40 O40

letter-probability matrix: alength= 4 w= 12 nsites= 9 E= 2.9e+012
 0.002 0.000 0.000 0.998
 0.753 0.000 0.000 0.246
 0.000 0.000 0.000 1.000
 0.000 0.000 0.000 1.000
 1.000 0.000 0.000 0.000
 0.000 0.000 0.000 1.000
 0.000 0.000 0.000 0.999
 0.972 0.000 0.000 0.028
 0.000 0.000 0.000 1.000
 0.000 0.000 0.000 1.000
 0.981 0.000 0.000 0.018
 0.161 0.01  0.000 0.829

MOTIF M41 O41

letter-probability matrix: alength= 4 w= 12 nsites= 130 E= 1.2e-027
 0.621 0.000 0.000 0.379
 1.000 0.000 0.000 0.000
 1.000 0.000 0.000 0.000
 0.992 0.000 0.007 0.000
 0.000 0.384 0.000 0.616
 1.000 0.000 0.000 0.000
 1.000 0.000 0.000 0.000
 1.000 0.000 0.000 0.000
 0.000 0.409 0.000 0.591
 0.999 0.000 0.000 0.000
 0.995 0.004 0.001 0.000
 1.000 0.000 0.000 0.000

MOTIF M42 O42

letter-probability matrix: alength= 4 w= 11 nsites= 3537 E= 1.7e-076
 0.001 0.669 0.282 0.048
 0.000 0.999 0.000 0.000
 0.045 0.001 0.000 0.954
 0.000 0.036 0.87  0.094
 0.000 0.697 0.303 0.000
 0.000 1.000 0.000 0.000
 0.077 0.000 0.000 0.923
 0.000 0.006 0.892 0.101
 0.000 0.61  0.389 0.001
 0.000 0.999 0.000 0.000
 0.224 0.282 0.000 0.494

MOTIF M43 O43

letter-probability matrix: alength= 4 w= 12 nsites= 389 E= 6.2e-1046
 0.488 0.169 0.05  0.294
 0.293 0.262 0.044 0.401
 0.019 0.004 0.000 0.976
 0.001 0.000 0.000 0.999
 0.000 0.001 0.000 0.999
 0.000 0.000 0.000 0.999
 0.145 0.000 0.000 0.855
 0.843 0.000 0.000 0.157
 1.000 0.000 0.000 0.000
 1.000 0.000 0.000 0.000
 1.000 0.000 0.000 0.000
 0.815 0.000 0.179 0.006

MOTIF M44 O44

letter-probability matrix: alength= 4 w= 13 nsites= 58 E= 1.6e-006
 0.67  0.000 0.000 0.33 
 1.000 0.000 0.000 0.000
 1.000 0.000 0.000 0.000
 1.000 0.000 0.000 0.000
 1.000 0.000 0.000 0.000
 0.000 0.781 0.000 0.219
 1.000 0.000 0.000 0.000
 1.000 0.000 0.000 0.000
 1.000 0.000 0.000 0.000
 0.001 0.615 0.000 0.384
 1.000 0.000 0.000 0.000
 1.000 0.000 0.000 0.000
 0.999 0.000 0.001 0.000

MOTIF M45 O45

letter-probability matrix: alength= 4 w= 16 nsites= 753 E= 3.6e-388
 0.428 0.009 0.002 0.56 
 0.527 0.099 0.132 0.242
 0.477 0.000 0.012 0.511
 0.845 0.001 0.106 0.049
 0.924 0.001 0.000 0.075
 0.765 0.000 0.009 0.226
 0.437 0.055 0.003 0.505
 0.875 0.023 0.063 0.039
 0.634 0.023 0.000 0.343
 0.655 0.000 0.024 0.32 
 0.017 0.178 0.022 0.783
 0.858 0.044 0.093 0.005
 0.822 0.059 0.002 0.117
 0.817 0.000 0.004 0.179
 0.442 0.117 0.019 0.422
 0.756 0.03  0.124 0.091

MOTIF M46 O46

letter-probability matrix: alength= 4 w= 15 nsites= 36 E= 5.5e-001
 0.000 0.000 0.999 0.000
 0.000 0.331 0.669 0.000
 1.000 0.000 0.000 0.000
 0.000 0.000 1.000 0.000
 0.009 0.000 0.991 0.000
 0.001 0.003 0.996 0.000
 0.999 0.000 0.000 0.001
 0.000 0.000 1.000 0.000
 0.000 0.003 0.997 0.000
 0.998 0.000 0.002 0.000
 0.000 0.000 1.000 0.000
 0.000 0.000 1.000 0.000
 0.755 0.241 0.004 0.000
 0.63  0.000 0.37  0.000
 0.001 0.000 0.999 0.000

MOTIF M47 O47

letter-probability matrix: alength= 4 w= 14 nsites= 86 E= 1.8e-088
 0.000 0.000 0.000 1.000
 0.017 0.000 0.000 0.983
 0.566 0.000 0.000 0.434
 0.991 0.000 0.009 0.000
 0.998 0.000 0.002 0.000
 1.000 0.000 0.000 0.000
 1.000 0.000 0.000 0.000
 0.762 0.003 0.069 0.165
 0.002 0.193 0.534 0.271
 0.974 0.001 0.026 0.000
 0.995 0.000 0.004 0.001
 0.995 0.003 0.000 0.002
 0.854 0.016 0.006 0.123
 0.986 0.001 0.001 0.012

MOTIF M50 O50

letter-probability matrix: alength= 4 w= 16 nsites= 1943 E= 6.6e+1075
 0.378 0.098 0.365 0.16 
 0.039 0.53  0.431 0.000
 0.755 0.007 0.002 0.237
 0.025 0.283 0.692 0.000
 0.837 0.000 0.16  0.003
 0.013 0.091 0.865 0.031
 0.514 0.037 0.418 0.031
 0.123 0.483 0.394 0.000
 0.737 0.062 0.041 0.16 
 0.007 0.41  0.582 0.001
 0.773 0.059 0.053 0.115
 0.001 0.45  0.548 0.000
 0.954 0.000 0.017 0.029
 0.015 0.256 0.729 0.000
 0.74  0.003 0.171 0.086
 0.083 0.186 0.659 0.073

MOTIF M52 O52

letter-probability matrix: alength= 4 w= 19 nsites= 28 E= 2.6e-138
 0.046 0.000 0.122 0.831
 0.023 0.000 0.28  0.697
 0.028 0.000 0.000 0.971
 0.038 0.000 0.000 0.961
 0.000 0.003 0.000 0.997
 0.003 0.601 0.045 0.351
 0.015 0.329 0.005 0.651
 0.000 0.159 0.000 0.84 
 0.001 0.012 0.001 0.986
 0.000 0.000 0.000 1.000
 0.000 0.000 0.000 1.000
 0.000 0.000 0.000 1.000
 0.001 0.000 0.011 0.988
 0.685 0.000 0.000 0.314
 0.999 0.000 0.000 0.001
 1.000 0.000 0.000 0.000
 0.986 0.000 0.013 0.000
 0.994 0.000 0.006 0.000
 0.993 0.000 0.006 0.000

MOTIF M53 O53

letter-probability matrix: alength= 4 w= 21 nsites= 76 E= 5.7e-088
 0.69  0.000 0.276 0.034
 0.862 0.134 0.001 0.002
 0.827 0.149 0.004 0.02 
 0.735 0.000 0.02  0.245
 0.566 0.085 0.138 0.211
 0.752 0.121 0.126 0.002
 0.574 0.002 0.000 0.424
 0.607 0.003 0.138 0.251
 0.471 0.000 0.000 0.529
 0.572 0.005 0.001 0.422
 0.892 0.000 0.031 0.077
 0.679 0.171 0.000 0.15 
 0.323 0.000 0.001 0.675
 0.696 0.069 0.026 0.209
 0.953 0.041 0.004 0.001
 0.92  0.000 0.001 0.078
 0.508 0.003 0.021 0.468
 0.975 0.01  0.000 0.015
 0.636 0.352 0.001 0.011
 0.919 0.064 0.001 0.016
 0.723 0.004 0.038 0.234

MOTIF M54 O54

letter-probability matrix: alength= 4 w= 12 nsites= 390 E= 3.1e-176
 1.000 0.000 0.000 0.000
 0.999 0.000 0.000 0.001
 0.000 0.013 0.000 0.987
 0.914 0.000 0.086 0.000
 0.007 0.000 0.000 0.993
 0.000 0.000 0.000 1.000
 0.000 0.000 0.000 1.000
 0.634 0.000 0.365 0.001
 0.151 0.437 0.000 0.413
 0.281 0.001 0.000 0.719
 0.082 0.27  0.345 0.304
 0.469 0.001 0.000 0.531

MOTIF M55 O55

letter-probability matrix: alength= 4 w= 11 nsites= 451 E= 8.0e-169
 0.52  0.000 0.171 0.309
 0.426 0.025 0.549 0.000
 0.000 0.000 0.000 1.000
 0.000 0.000 1.000 0.000
 1.000 0.000 0.000 0.000
 0.000 0.984 0.016 0.000
 0.000 0.000 0.000 1.000
 0.000 1.000 0.000 0.000
 1.000 0.000 0.000 0.000
 0.000 0.011 0.011 0.978
 0.002 0.401 0.05  0.547

MOTIF M56 O56

letter-probability matrix: alength= 4 w= 13 nsites= 11 E= 1.1e+002
 0.999 0.000 0.001 0.000
 1.000 0.000 0.000 0.000
 1.000 0.000 0.000 0.000
 0.000 0.000 0.000 1.000
 0.997 0.000 0.003 0.000
 0.999 0.000 0.000 0.000
 1.000 0.000 0.000 0.000
 0.000 0.000 0.000 1.000
 1.000 0.000 0.000 0.000
 1.000 0.000 0.000 0.000
 1.000 0.000 0.000 0.000
 0.002 0.000 0.001 0.997
 0.999 0.001 0.000 0.000

MOTIF M57 O57

letter-probability matrix: alength= 4 w= 13 nsites= 307 E= 5.5e-098
 0.223 0.000 0.232 0.546
 0.000 0.000 0.999 0.000
 0.000 0.442 0.557 0.000
 0.001 0.998 0.002 0.000
 0.000 1.000 0.000 0.000
 0.877 0.000 0.000 0.123
 0.000 0.019 0.981 0.000
 0.000 0.571 0.429 0.000
 0.556 0.000 0.000 0.444
 0.000 0.000 1.000 0.000
 0.003 0.000 0.997 0.000
 0.012 0.012 0.973 0.004
 0.002 0.823 0.175 0.001

MOTIF M58 O58

letter-probability matrix: alength= 4 w= 13 nsites= 115 E= 1.0e+016
 0.000 0.741 0.149 0.11 
 0.000 0.993 0.001 0.006
 0.001 0.999 0.000 0.000
 0.232 0.000 0.000 0.768
 0.000 0.000 1.000 0.000
 0.016 0.308 0.669 0.007
 0.002 0.726 0.272 0.000
 0.000 0.999 0.001 0.000
 0.682 0.000 0.000 0.317
 0.000 0.172 0.827 0.001
 0.001 0.996 0.003 0.000
 0.082 0.000 0.000 0.917
 0.000 0.004 0.993 0.003

MOTIF M59 O59

letter-probability matrix: alength= 4 w= 13 nsites= 84 E= 9.1e-050
 0.145 0.000 0.855 0.000
 0.017 0.000 0.983 0.000
 0.011 0.000 0.989 0.000
 1.000 0.000 0.000 0.000
 0.968 0.000 0.032 0.000
 0.845 0.000 0.155 0.000
 0.000 1.000 0.000 0.000
 0.000 0.002 0.000 0.997
 0.001 0.000 0.999 0.000
 0.999 0.000 0.001 0.000
 0.000 0.000 1.000 0.000
 0.003 0.001 0.992 0.004
 0.002 0.97  0.000 0.027

MOTIF M60 O60

letter-probability matrix: alength= 4 w= 12 nsites= 13963 E= 2.4e-5300
 0.000 0.709 0.278 0.012
 0.18  0.611 0.000 0.209
 0.002 0.997 0.001 0.000
 0.658 0.000 0.000 0.342
 0.000 0.000 0.999 0.001
 0.004 0.477 0.519 0.000
 0.104 0.591 0.18  0.125
 0.000 0.999 0.000 0.000
 0.486 0.000 0.000 0.514
 0.000 0.001 0.999 0.000
 0.000 0.475 0.525 0.000
 0.246 0.457 0.116 0.181

MOTIF M61 O61

letter-probability matrix: alength= 4 w= 13 nsites= 43 E= 2.7e-027
 0.862 0.000 0.135 0.003
 0.000 0.000 1.000 0.000
 0.000 0.999 0.001 0.000
 0.000 0.999 0.000 0.001
 0.000 1.000 0.000 0.000
 0.999 0.000 0.000 0.000
 0.000 0.000 1.000 0.000
 0.000 0.999 0.001 0.000
 0.000 1.000 0.000 0.000
 0.000 1.000 0.000 0.000
 0.019 0.000 0.000 0.981
 0.000 0.000 0.999 0.001
 0.000 0.001 0.998 0.001

MOTIF M62 O62

letter-probability matrix: alength= 4 w= 11 nsites= 8498 E= 2.9e-2671
 0.000 0.994 0.006 0.000
 0.62  0.000 0.000 0.38 
 0.000 0.000 1.000 0.000
 0.000 0.544 0.455 0.000
 0.001 0.988 0.000 0.011
 0.081 0.633 0.000 0.286
 0.000 1.000 0.000 0.000
 0.487 0.000 0.000 0.513
 0.000 0.153 0.847 0.000
 0.000 0.79  0.209 0.000
 0.077 0.68  0.000 0.243

MOTIF M63 O63

letter-probability matrix: alength= 4 w= 13 nsites= 25 E= 1.7e-029
 0.001 0.000 0.001 0.998
 0.000 0.02  0.000 0.98 
 0.000 0.000 0.000 1.000
 0.000 0.396 0.000 0.604
 0.000 0.000 0.000 1.000
 0.000 0.000 0.000 1.000
 0.000 0.000 0.000 1.000
 0.999 0.000 0.000 0.001
 1.000 0.000 0.000 0.000
 1.000 0.000 0.000 0.000
 1.000 0.000 0.000 0.000
 1.000 0.000 0.000 0.000
 0.989 0.000 0.001 0.011

MOTIF M64 O64

letter-probability matrix: alength= 4 w= 15 nsites= 15 E= 1.2e-011
 0.999 0.000 0.000 0.000
 0.967 0.017 0.001 0.016
 0.982 0.018 0.000 0.001
 0.000 0.016 0.000 0.984
 0.308 0.000 0.69  0.002
 0.001 0.027 0.000 0.972
 0.001 0.000 0.000 0.999
 0.000 0.000 0.000 1.000
 0.000 0.000 0.000 1.000
 0.031 0.000 0.000 0.969
 0.063 0.000 0.000 0.937
 0.994 0.000 0.000 0.006
 1.000 0.000 0.000 0.000
 0.997 0.000 0.003 0.000
 0.715 0.000 0.285 0.000

MOTIF M65 O65

letter-probability matrix: alength= 4 w= 17 nsites= 95 E= 1.4e-067
 0.671 0.000 0.158 0.171
 0.065 0.009 0.926 0.001
 0.929 0.000 0.071 0.000
 0.05  0.000 0.95  0.000
 0.999 0.000 0.001 0.000
 0.07  0.023 0.907 0.000
 0.997 0.000 0.003 0.000
 0.123 0.122 0.755 0.000
 0.994 0.001 0.005 0.000
 0.017 0.014 0.968 0.000
 0.999 0.000 0.000 0.000
 0.103 0.07  0.826 0.000
 0.985 0.000 0.014 0.000
 0.171 0.058 0.772 0.000
 0.939 0.000 0.05  0.01 
 0.27  0.064 0.666 0.000
 0.693 0.121 0.025 0.162

MOTIF M67 O67

letter-probability matrix: alength= 4 w= 17 nsites= 10 E= 1.4e+004
 0.000 0.999 0.000 0.001
 0.000 1.000 0.000 0.000
 0.002 0.000 0.000 0.998
 0.000 0.046 0.953 0.001
 0.000 0.959 0.04  0.000
 0.000 1.000 0.000 0.000
 0.545 0.000 0.000 0.455
 0.000 0.001 0.999 0.000
 0.000 0.019 0.975 0.006
 0.001 0.997 0.001 0.001
 0.000 0.629 0.000 0.371
 0.000 0.976 0.000 0.024
 0.000 0.999 0.000 0.001
 0.009 0.000 0.000 0.991
 0.000 0.981 0.019 0.000
 0.000 1.000 0.000 0.000
 0.018 0.112 0.000 0.871

MOTIF M68 O68

letter-probability matrix: alength= 4 w= 18 nsites= 11 E= 3.0e-009
 0.957 0.000 0.016 0.027
 0.81  0.000 0.093 0.097
 0.88  0.000 0.12  0.000
 0.995 0.000 0.005 0.000
 0.122 0.000 0.878 0.000
 0.001 0.226 0.000 0.773
 1.000 0.000 0.000 0.000
 0.982 0.005 0.000 0.013
 0.999 0.000 0.000 0.000
 0.000 0.000 0.000 1.000
 0.999 0.000 0.001 0.000
 0.991 0.005 0.000 0.005
 0.985 0.005 0.008 0.001
 0.000 0.000 0.000 1.000
 0.994 0.006 0.000 0.000
 0.461 0.536 0.003 0.000
 0.985 0.000 0.000 0.015
 0.386 0.013 0.001 0.601

MOTIF M71 O71

letter-probability matrix: alength= 4 w= 20 nsites= 10 E= 7.3e-004
 0.000 0.056 0.006 0.937
 0.000 0.992 0.000 0.008
 0.083 0.002 0.000 0.914
 0.000 0.017 0.982 0.001
 0.000 0.403 0.001 0.596
 0.006 0.979 0.000 0.015
 0.000 0.996 0.003 0.001
 0.000 1.000 0.000 0.000
 0.998 0.001 0.000 0.001
 0.003 0.002 0.996 0.000
 0.001 0.308 0.69  0.000
 0.000 0.786 0.214 0.000
 0.000 0.986 0.000 0.014
 0.159 0.000 0.000 0.841
 0.000 0.002 0.998 0.000
 0.000 0.687 0.313 0.000
 0.000 1.000 0.000 0.000
 0.003 0.928 0.000 0.069
 0.000 0.067 0.009 0.924
 0.001 0.924 0.007 0.068

MOTIF M74 O74

letter-probability matrix: alength= 4 w= 20 nsites= 48 E= 5.0e-101
 0.66  0.235 0.001 0.105
 0.955 0.002 0.023 0.021
 0.725 0.003 0.001 0.271
 0.02  0.501 0.01  0.47 
 0.891 0.002 0.076 0.031
 0.013 0.014 0.005 0.968
 0.016 0.000 0.000 0.984
 0.004 0.008 0.003 0.984
 0.876 0.001 0.002 0.121
 0.077 0.26  0.000 0.663
 0.068 0.024 0.004 0.904
 0.034 0.083 0.002 0.88 
 0.134 0.016 0.003 0.848
 0.559 0.002 0.008 0.431
 0.564 0.35  0.023 0.063
 0.893 0.007 0.001 0.098
 0.877 0.000 0.015 0.107
 0.988 0.008 0.004 0.000
 0.949 0.004 0.000 0.047
 0.377 0.561 0.02  0.042

MOTIF M75 O75

letter-probability matrix: alength= 4 w= 11 nsites= 2806 E= 1.5e+1554
 0.188 0.192 0.469 0.151
 0.255 0.574 0.171 0.000
 0.014 0.000 0.000 0.986
 0.000 0.001 0.999 0.000
 0.881 0.000 0.035 0.084
 0.046 0.154 0.615 0.186
 0.009 0.531 0.426 0.034
 0.127 0.102 0.000 0.771
 0.000 0.999 0.001 0.000
 0.99  0.000 0.000 0.01 
 0.000 0.247 0.576 0.178

MOTIF M76 O76

letter-probability matrix: alength= 4 w= 11 nsites= 540 E= 5.3e-201
 0.000 0.995 0.005 0.000
 0.182 0.533 0.000 0.285
 0.000 0.998 0.001 0.000
 0.999 0.000 0.000 0.001
 0.000 0.062 0.938 0.000
 0.97  0.000 0.03  0.000
 0.000 0.000 1.000 0.000
 0.000 0.996 0.003 0.000
 0.049 0.000 0.000 0.951
 0.000 0.000 1.000 0.000
 0.001 0.076 0.769 0.154

MOTIF M77 O77

letter-probability matrix: alength= 4 w= 11 nsites= 1052 E= 6.6e-338
 0.775 0.001 0.001 0.223
 0.982 0.002 0.016 0.000
 0.000 0.000 0.000 1.000
 0.000 0.000 1.000 0.000
 1.000 0.000 0.000 0.000
 0.000 0.776 0.039 0.185
 0.000 0.000 0.000 0.999
 0.141 0.858 0.000 0.001
 1.000 0.000 0.000 0.000
 0.044 0.158 0.213 0.585
 0.186 0.224 0.105 0.485

MOTIF M78 O78

letter-probability matrix: alength= 4 w= 11 nsites= 158 E= 3.6e-024
 0.000 0.994 0.006 0.000
 0.000 1.000 0.000 0.000
 0.001 0.000 0.000 0.999
 0.000 0.000 0.999 0.000
 0.000 0.995 0.005 0.000
 0.000 1.000 0.000 0.000
 0.002 0.000 0.000 0.998
 0.000 0.000 1.000 0.000
 0.000 0.81  0.19  0.000
 0.000 1.000 0.000 0.000
 0.008 0.022 0.000 0.97 

MOTIF M79 O79

letter-probability matrix: alength= 4 w= 12 nsites= 156 E= 1.9e+002
 0.000 0.998 0.002 0.000
 0.000 0.999 0.000 0.000
 0.000 1.000 0.000 0.000
 0.97  0.000 0.000 0.03 
 0.000 0.035 0.965 0.000
 0.000 0.985 0.015 0.000
 0.001 0.998 0.000 0.001
 0.000 1.000 0.000 0.000
 0.679 0.000 0.000 0.321
 0.000 0.001 0.999 0.000
 0.000 0.64  0.36  0.000
 0.001 0.997 0.000 0.002

MOTIF M80 O80

letter-probability matrix: alength= 4 w= 12 nsites= 410 E= 7.2e-154
 0.022 0.000 0.000 0.978
 0.026 0.002 0.000 0.972
 0.514 0.001 0.001 0.485
 0.694 0.06  0.014 0.232
 0.993 0.000 0.000 0.006
 0.932 0.000 0.000 0.068
 0.989 0.004 0.000 0.007
 0.672 0.000 0.192 0.136
 0.002 0.267 0.385 0.346
 0.979 0.01  0.006 0.005
 0.99  0.004 0.001 0.005
 0.993 0.001 0.001 0.005

MOTIF M81 O81

letter-probability matrix: alength= 4 w= 11 nsites= 1665 E= 8.5e-2121
 0.311 0.143 0.168 0.378
 0.241 0.193 0.173 0.394
 0.262 0.098 0.02  0.62 
 0.002 0.001 0.000 0.997
 0.000 0.000 0.000 0.999
 0.041 0.002 0.000 0.957
 0.418 0.003 0.004 0.575
 0.716 0.001 0.006 0.277
 0.998 0.000 0.000 0.002
 1.000 0.000 0.000 0.000
 0.879 0.000 0.007 0.115

MOTIF M82 O82

letter-probability matrix: alength= 4 w= 12 nsites= 20 E= 1.2e+008
 0.005 0.003 0.000 0.992
 0.034 0.000 0.001 0.966
 0.076 0.000 0.029 0.895
 0.985 0.000 0.014 0.001
 0.999 0.000 0.000 0.000
 1.000 0.000 0.000 0.000
 0.881 0.000 0.000 0.119
 1.000 0.000 0.000 0.000
 0.000 0.121 0.006 0.873
 0.998 0.001 0.001 0.000
 0.999 0.001 0.000 0.000
 0.999 0.000 0.000 0.000

MOTIF M83 O83

letter-probability matrix: alength= 4 w= 14 nsites= 11 E= 2.1e-001
 0.000 0.000 0.001 0.999
 0.003 0.002 0.000 0.995
 0.999 0.000 0.001 0.000
 0.096 0.000 0.000 0.903
 0.001 0.000 0.000 0.999
 0.000 0.000 0.000 1.000
 0.000 0.000 0.000 1.000
 0.000 0.000 0.000 0.999
 0.019 0.000 0.000 0.981
 1.000 0.000 0.000 0.000
 1.000 0.000 0.000 0.000
 1.000 0.000 0.000 0.000
 0.995 0.000 0.000 0.005
 0.003 0.002 0.734 0.261

MOTIF M84 O84

letter-probability matrix: alength= 4 w= 13 nsites= 46 E= 5.3e-004
 0.000 1.000 0.000 0.000
 0.967 0.023 0.000 0.01 
 0.000 0.618 0.382 0.000
 0.999 0.000 0.000 0.001
 0.000 0.000 1.000 0.000
 0.000 0.028 0.972 0.000
 0.000 0.002 0.997 0.001
 0.001 0.994 0.000 0.006
 0.000 1.000 0.000 0.000
 0.99  0.002 0.000 0.008
 0.000 0.000 1.000 0.000
 0.022 0.006 0.97  0.002
 0.001 0.467 0.528 0.004

MOTIF M85 O85

letter-probability matrix: alength= 4 w= 13 nsites= 53 E= 9.9e-021
 0.000 0.999 0.001 0.000
 1.000 0.000 0.000 0.000
 0.001 0.001 0.996 0.002
 0.000 0.461 0.539 0.000
 0.000 0.000 0.002 0.998
 0.000 0.000 1.000 0.000
 0.000 0.155 0.845 0.000
 0.001 0.999 0.000 0.000
 0.000 1.000 0.000 0.000
 0.467 0.001 0.000 0.532
 0.000 0.995 0.005 0.000
 1.000 0.000 0.000 0.000
 0.000 0.000 0.999 0.001

MOTIF M86 O86

letter-probability matrix: alength= 4 w= 12 nsites= 18690 E= 1.2e-3857
 0.045 0.451 0.313 0.191
 0.064 0.599 0.157 0.18 
 0.000 1.000 0.000 0.000
 0.461 0.000 0.000 0.539
 0.000 0.000 1.000 0.000
 0.191 0.077 0.63  0.102
 0.128 0.273 0.495 0.104
 0.075 0.583 0.23  0.112
 0.125 0.629 0.013 0.233
 0.000 0.999 0.000 0.000
 0.54  0.000 0.000 0.46 
 0.000 0.053 0.947 0.000

MOTIF M87 O87

letter-probability matrix: alength= 4 w= 13 nsites= 22 E= 3.6e+007
 0.999 0.000 0.000 0.000
 0.995 0.001 0.004 0.000
 0.000 0.000 0.000 1.000
 0.000 0.000 1.000 0.000
 1.000 0.000 0.000 0.000
 0.003 0.987 0.01  0.000
 0.000 0.000 0.000 1.000
 0.000 1.000 0.000 0.000
 1.000 0.000 0.000 0.000
 0.000 0.001 0.13  0.869
 0.000 0.846 0.016 0.138
 0.487 0.06  0.001 0.452
 0.000 0.47  0.038 0.491

MOTIF M88 O88

letter-probability matrix: alength= 4 w= 14 nsites= 278 E= 1.1e-037
 0.001 0.997 0.002 0.000
 0.916 0.000 0.000 0.084
 0.000 0.013 0.987 0.000
 0.014 0.949 0.037 0.000
 0.38  0.000 0.000 0.62 
 0.000 0.003 0.994 0.003
 0.000 0.716 0.283 0.001
 0.000 0.588 0.000 0.412
 0.000 0.916 0.001 0.083
 0.037 0.001 0.000 0.961
 0.000 0.547 0.387 0.066
 0.001 0.79  0.002 0.207
 0.000 0.993 0.000 0.006
 0.068 0.579 0.000 0.353

MOTIF M89 O89

letter-probability matrix: alength= 4 w= 14 nsites= 843 E= 2.0e-298
 0.182 0.06  0.699 0.059
 0.000 0.015 0.099 0.886
 0.000 0.444 0.018 0.538
 0.25  0.075 0.161 0.515
 0.000 0.999 0.001 0.000
 0.000 0.996 0.000 0.004
 0.759 0.144 0.000 0.097
 0.139 0.021 0.005 0.835
 0.171 0.000 0.829 0.000
 0.107 0.000 0.893 0.000
 0.261 0.622 0.065 0.052
 0.942 0.000 0.008 0.049
 0.812 0.000 0.187 0.000
 0.021 0.933 0.000 0.046

MOTIF M90 O90

letter-probability matrix: alength= 4 w= 14 nsites= 911 E= 4.1e-865
 0.047 0.886 0.012 0.055
 0.000 1.000 0.000 0.000
 0.629 0.000 0.000 0.37 
 0.000 0.093 0.907 0.000
 0.000 0.651 0.349 0.000
 0.000 0.999 0.000 0.000
 0.513 0.000 0.001 0.486
 0.000 0.000 0.997 0.003
 0.000 0.108 0.891 0.001
 0.000 0.653 0.347 0.000
 0.241 0.655 0.000 0.104
 0.000 1.000 0.000 0.000
 0.45  0.000 0.000 0.55 
 0.000 0.000 0.999 0.001

MOTIF M91 O91

letter-probability matrix: alength= 4 w= 14 nsites= 2373 E= 2.2e-1231
 0.379 0.169 0.222 0.23 
 0.427 0.069 0.354 0.149
 0.477 0.109 0.352 0.062
 0.636 0.02  0.343 0.001
 0.000 0.000 0.000 1.000
 0.000 0.000 0.989 0.011
 0.999 0.000 0.000 0.001
 0.097 0.433 0.405 0.065
 0.000 0.000 0.000 1.000
 0.025 0.974 0.000 0.000
 1.000 0.000 0.000 0.000
 0.019 0.341 0.045 0.595
 0.223 0.261 0.109 0.407
 0.229 0.251 0.144 0.376

MOTIF M92 O92

letter-probability matrix: alength= 4 w= 15 nsites= 35 E= 2.8e-074
 0.281 0.009 0.000 0.71 
 0.067 0.001 0.653 0.279
 0.000 0.046 0.000 0.953
 0.000 0.009 0.000 0.991
 0.037 0.000 0.000 0.963
 0.001 0.018 0.001 0.98 
 0.013 0.000 0.000 0.987
 0.001 0.027 0.000 0.971
 0.847 0.000 0.000 0.153
 0.998 0.000 0.000 0.002
 1.000 0.000 0.000 0.000
 0.998 0.000 0.000 0.002
 1.000 0.000 0.000 0.000
 0.963 0.000 0.037 0.000
 0.437 0.000 0.000 0.563

MOTIF M93 O93

letter-probability matrix: alength= 4 w= 15 nsites= 44 E= 3.2e+027
 0.097 0.806 0.095 0.002
 0.054 0.241 0.036 0.669
 0.000 0.979 0.021 0.000
 0.639 0.000 0.000 0.361
 0.000 0.001 0.999 0.000
 0.002 0.457 0.541 0.000
 0.918 0.012 0.000 0.07 
 0.004 0.027 0.951 0.019
 0.081 0.643 0.273 0.002
 0.003 0.885 0.111 0.000
 0.783 0.000 0.000 0.216
 0.000 0.053 0.943 0.004
 0.001 0.805 0.194 0.000
 0.563 0.000 0.000 0.437
 0.000 0.044 0.956 0.000

MOTIF M94 O94

letter-probability matrix: alength= 4 w= 15 nsites= 63 E= 9.7e-072
 0.000 0.715 0.285 0.000
 0.000 1.000 0.000 0.000
 0.918 0.000 0.005 0.076
 0.000 0.009 0.991 0.000
 0.005 0.067 0.927 0.000
 0.927 0.000 0.07  0.003
 0.000 0.001 0.999 0.000
 0.000 0.91  0.09  0.000
 0.000 1.000 0.000 0.000
 0.118 0.000 0.000 0.882
 0.000 0.000 0.999 0.001
 0.000 0.654 0.346 0.000
 0.000 1.000 0.000 0.000
 0.046 0.000 0.000 0.953
 0.000 0.000 1.000 0.000

MOTIF M95 O95

letter-probability matrix: alength= 4 w= 16 nsites= 368 E= 1.7e-1193
 0.141 0.169 0.011 0.679
 0.037 0.056 0.008 0.9 
 0.005 0.088 0.000 0.907
 0.000 0.025 0.000 0.974
 0.000 0.000 0.000 0.999
 0.282 0.005 0.000 0.713
 0.691 0.019 0.000 0.289
 0.99  0.000 0.01  0.000
 0.996 0.000 0.004 0.000
 0.974 0.026 0.000 0.000
 0.891 0.002 0.107 0.000
 0.796 0.033 0.136 0.035
 0.434 0.107 0.347 0.112
 0.585 0.003 0.272 0.14 
 0.579 0.051 0.347 0.023
 0.803 0.046 0.043 0.108

MOTIF M96 O96

letter-probability matrix: alength= 4 w= 17 nsites= 118 E= 1.3e-140
 0.063 0.002 0.935 0.000
 0.000 0.957 0.043 0.000
 0.998 0.000 0.000 0.002
 0.000 0.000 0.999 0.000
 0.012 0.000 0.988 0.000
 0.000 0.001 0.999 0.000
 0.000 0.725 0.275 0.000
 0.752 0.242 0.000 0.006
 0.315 0.000 0.685 0.000
 0.127 0.000 0.872 0.000
 0.004 0.000 0.834 0.162
 0.000 0.339 0.66  0.000
 0.001 0.999 0.000 0.000
 0.394 0.000 0.021 0.586
 0.000 0.000 1.000 0.000
 0.008 0.000 0.992 0.000
 0.000 0.324 0.676 0.000

MOTIF M97 O97

letter-probability matrix: alength= 4 w= 18 nsites= 22 E= 3.0e-027
 0.607 0.000 0.000 0.392
 0.048 0.107 0.134 0.711
 0.999 0.000 0.000 0.001
 1.000 0.000 0.000 0.000
 0.997 0.001 0.001 0.001
 0.003 0.000 0.000 0.997
 0.991 0.000 0.000 0.009
 0.224 0.000 0.001 0.775
 0.000 0.000 0.005 0.995
 0.000 0.001 0.016 0.983
 0.03  0.000 0.966 0.003
 0.06  0.425 0.001 0.514
 0.008 0.001 0.000 0.991
 0.092 0.000 0.814 0.093
 1.000 0.000 0.000 0.000
 0.2  0.009 0.483 0.309
 0.001 0.016 0.000 0.984
 0.009 0.397 0.335 0.26 

MOTIF M98 O98

letter-probability matrix: alength= 4 w= 16 nsites= 46 E= 9.5e-049
 0.996 0.000 0.000 0.003
 1.000 0.000 0.000 0.000
 1.000 0.000 0.000 0.000
 0.035 0.148 0.000 0.817
 0.866 0.001 0.016 0.117
 0.885 0.000 0.112 0.002
 0.053 0.208 0.000 0.739
 0.015 0.000 0.000 0.985
 0.000 0.002 0.002 0.995
 0.000 0.665 0.053 0.282
 0.174 0.283 0.158 0.385
 0.254 0.001 0.001 0.744
 0.003 0.095 0.111 0.791
 0.041 0.001 0.000 0.958
 0.001 0.000 0.000 0.999
 0.002 0.000 0.066 0.932

MOTIF M99 O99

letter-probability matrix: alength= 4 w= 17 nsites= 146 E= 1.3e-119
 0.007 0.894 0.099 0.000
 0.873 0.000 0.000 0.127
 0.000 0.000 1.000 0.000
 0.005 0.312 0.683 0.000
 0.938 0.005 0.053 0.005
 0.375 0.038 0.587 0.000
 0.433 0.115 0.431 0.021
 0.106 0.595 0.299 0.000
 0.983 0.001 0.001 0.015
 0.000 0.000 0.999 0.000
 0.002 0.3  0.696 0.001
 0.000 0.951 0.049 0.000
 0.000 1.000 0.000 0.000
 0.332 0.000 0.000 0.668
 0.000 0.000 1.000 0.000
 0.003 0.147 0.849 0.000
 0.279 0.588 0.133 0.000

MOTIF M100 O100

letter-probability matrix: alength= 4 w= 17 nsites= 2954 E= 1.7e-1318
 0.219 0.043 0.477 0.261
 0.000 0.379 0.598 0.023
 0.005 0.925 0.07  0.000
 0.579 0.000 0.000 0.421
 0.000 0.001 0.999 0.000
 0.212 0.22  0.495 0.074
 0.302 0.012 0.554 0.132
 0.007 0.223 0.665 0.105
 0.018 0.819 0.157 0.007
 0.187 0.262 0.001 0.55 
 0.000 0.452 0.401 0.147
 0.000 0.977 0.022 0.000
 0.468 0.000 0.000 0.532
 0.000 0.000 1.000 0.000
 0.049 0.033 0.917 0.001
 0.322 0.095 0.581 0.002
 0.329 0.232 0.368 0.071

MOTIF M101 O101

letter-probability matrix: alength= 4 w= 19 nsites= 37 E= 1.4e-088
 0.002 0.001 0.022 0.975
 0.021 0.004 0.000 0.974
 0.006 0.003 0.346 0.645
 0.042 0.000 0.148 0.811
 0.000 0.01  0.000 0.99 
 0.000 0.001 0.433 0.566
 0.000 0.032 0.003 0.965
 0.011 0.007 0.000 0.982
 0.006 0.478 0.479 0.037
 0.447 0.006 0.000 0.548
 0.001 0.012 0.000 0.987
 0.000 0.000 0.000 1.000
 0.001 0.000 0.002 0.998
 0.003 0.000 0.000 0.996
 0.126 0.000 0.000 0.873
 0.302 0.000 0.000 0.698
 0.992 0.000 0.000 0.008
 0.998 0.002 0.000 0.000
 0.836 0.000 0.004 0.161

MOTIF M102 O102

letter-probability matrix: alength= 4 w= 18 nsites= 22 E= 4.2e-036
 0.007 0.003 0.000 0.99 
 0.000 0.006 0.01  0.983
 0.467 0.001 0.364 0.169
 0.098 0.000 0.003 0.899
 0.000 0.262 0.09  0.648
 0.000 0.011 0.017 0.972
 0.001 0.27  0.000 0.729
 0.000 0.042 0.006 0.952
 0.343 0.096 0.327 0.235
 0.000 0.000 0.005 0.995
 0.000 0.001 0.000 0.998
 0.000 0.003 0.000 0.997
 0.000 0.000 0.000 0.999
 0.016 0.000 0.000 0.984
 0.99  0.000 0.000 0.01 
 0.997 0.000 0.000 0.003
 1.000 0.000 0.000 0.000
 0.981 0.000 0.001 0.018

MOTIF M103 O103

letter-probability matrix: alength= 4 w= 18 nsites= 392 E= 3.5e-366
 0.000 0.936 0.028 0.036
 0.002 0.418 0.000 0.58 
 0.024 0.006 0.167 0.803
 0.000 0.765 0.181 0.054
 0.000 0.999 0.000 0.000
 0.000 0.999 0.000 0.000
 0.562 0.000 0.002 0.437
 0.000 0.056 0.944 0.000
 0.002 0.304 0.693 0.000
 0.455 0.382 0.161 0.001
 0.35  0.055 0.322 0.273
 0.04  0.001 0.794 0.165
 0.004 0.024 0.705 0.267
 0.000 0.284 0.715 0.001
 0.004 0.892 0.101 0.003
 0.534 0.000 0.000 0.466
 0.000 0.000 1.000 0.000
 0.000 0.242 0.63  0.128

MOTIF M104 O104

letter-probability matrix: alength= 4 w= 19 nsites= 10 E= 1.4e-003
 0.054 0.003 0.012 0.93 
 0.077 0.000 0.001 0.922
 0.883 0.022 0.008 0.088
 0.993 0.000 0.000 0.006
 0.949 0.000 0.038 0.012
 0.124 0.231 0.001 0.644
 0.453 0.54  0.002 0.005
 0.238 0.659 0.000 0.103
 0.664 0.000 0.007 0.33 
 0.066 0.009 0.002 0.923
 0.974 0.016 0.006 0.004
 0.461 0.009 0.000 0.529
 0.647 0.246 0.000 0.107
 0.007 0.000 0.17  0.823
 0.044 0.000 0.025 0.931
 0.025 0.000 0.000 0.975
 0.008 0.001 0.000 0.991
 0.934 0.016 0.000 0.05 
 0.994 0.000 0.000 0.006

MOTIF M106 O106

letter-probability matrix: alength= 4 w= 20 nsites= 14 E= 5.7e-032
 0.001 0.002 0.000 0.997
 0.001 0.008 0.018 0.973
 0.027 0.002 0.018 0.954
 0.000 0.000 0.001 0.999
 0.000 0.002 0.000 0.998
 0.000 0.008 0.000 0.992
 0.000 0.237 0.000 0.763
 0.009 0.707 0.019 0.266
 0.000 0.68  0.01  0.31 
 0.000 0.031 0.000 0.969
 0.000 0.000 0.000 1.000
 0.000 0.000 0.000 1.000
 0.003 0.000 0.000 0.997
 0.008 0.001 0.000 0.991
 0.997 0.000 0.000 0.003
 1.000 0.000 0.000 0.000
 0.999 0.000 0.000 0.001
 0.259 0.000 0.667 0.074
 0.933 0.001 0.000 0.066
 0.938 0.000 0.062 0.000

MOTIF M108 O108

letter-probability matrix: alength= 4 w= 19 nsites= 115 E= 5.4e-390
 0.171 0.087 0.005 0.737
 0.009 0.000 0.28  0.71 
 0.001 0.298 0.015 0.686
 0.149 0.187 0.000 0.663
 0.002 0.089 0.001 0.907
 0.001 0.125 0.139 0.735
 0.017 0.037 0.027 0.919
 0.012 0.799 0.001 0.188
 0.071 0.001 0.002 0.927
 0.001 0.002 0.000 0.997
 0.000 0.016 0.000 0.984
 0.034 0.000 0.000 0.965
 0.28  0.004 0.003 0.714
 0.725 0.000 0.000 0.275
 0.983 0.000 0.000 0.017
 0.907 0.000 0.093 0.000
 0.984 0.006 0.007 0.004
 0.693 0.209 0.097 0.000
 0.855 0.000 0.041 0.104

MOTIF M110 O110

letter-probability matrix: alength= 4 w= 20 nsites= 45 E= 1.6e-030
 0.666 0.003 0.304 0.027
 0.918 0.000 0.001 0.081
 0.963 0.005 0.001 0.031
 0.933 0.000 0.013 0.054
 0.597 0.001 0.021 0.381
 0.187 0.000 0.487 0.325
 0.138 0.293 0.427 0.142
 0.247 0.321 0.001 0.431
 0.001 0.204 0.051 0.743
 0.277 0.035 0.003 0.685
 0.025 0.017 0.004 0.955
 0.264 0.002 0.000 0.733
 0.566 0.127 0.011 0.296
 0.638 0.000 0.000 0.362
 0.543 0.412 0.006 0.039
 0.607 0.000 0.000 0.392
 0.916 0.000 0.000 0.084
 0.859 0.003 0.01  0.127
 0.387 0.007 0.002 0.604
 0.82  0.000 0.000 0.18 

MOTIF M112 O112

letter-probability matrix: alength= 4 w= 10 nsites= 959 E= 3.1e-1350
 0.291 0.203 0.02  0.487
 0.187 0.008 0.000 0.805
 0.02  0.000 0.000 0.98 
 0.000 0.000 0.000 1.000
 0.000 0.000 0.000 1.000
 0.397 0.000 0.000 0.602
 0.882 0.000 0.000 0.118
 1.000 0.000 0.000 0.000
 0.991 0.009 0.000 0.000
 0.999 0.000 0.000 0.001

MOTIF M113 O113

letter-probability matrix: alength= 4 w= 10 nsites= 254 E= 9.4e+078
 0.995 0.000 0.000 0.005
 0.929 0.000 0.006 0.065
 0.931 0.000 0.004 0.065
 0.000 0.004 0.000 0.996
 0.999 0.000 0.000 0.001
 0.999 0.000 0.000 0.001
 0.925 0.000 0.000 0.075
 0.113 0.002 0.000 0.885
 0.841 0.009 0.036 0.113
 0.612 0.002 0.000 0.386

MOTIF M114 O114

letter-probability matrix: alength= 4 w= 10 nsites= 1550 E= 6.9e+058
 0.029 0.374 0.583 0.014
 0.000 0.958 0.042 0.001
 0.000 1.000 0.000 0.000
 0.01  0.000 0.000 0.99 
 0.000 0.000 1.000 0.000
 0.049 0.000 0.855 0.096
 0.000 0.000 1.000 0.000
 0.000 0.276 0.724 0.000
 0.000 1.000 0.000 0.000
 0.005 0.174 0.000 0.821

MOTIF M115 O115

letter-probability matrix: alength= 4 w= 10 nsites= 1197 E= 1.7e-809
 0.39  0.05  0.028 0.532
 0.473 0.007 0.132 0.388
 0.081 0.001 0.000 0.918
 0.047 0.000 0.000 0.953
 0.000 0.000 0.000 1.000
 0.001 0.000 0.000 0.999
 0.336 0.000 0.000 0.663
 0.897 0.000 0.000 0.102
 0.998 0.000 0.002 0.000
 0.999 0.000 0.000 0.000

MOTIF M116 O116

letter-probability matrix: alength= 4 w= 10 nsites= 793 E= 1.1e-712
 0.616 0.008 0.004 0.372
 0.068 0.000 0.000 0.931
 0.008 0.000 0.002 0.989
 0.057 0.000 0.000 0.943
 0.004 0.000 0.000 0.996
 0.11  0.000 0.000 0.889
 0.754 0.000 0.000 0.246
 0.999 0.000 0.000 0.001
 0.98  0.017 0.000 0.003
 0.882 0.008 0.004 0.107

MOTIF M117 O117

letter-probability matrix: alength= 4 w= 10 nsites= 694 E= 3.5e-136
 0.073 0.003 0.000 0.924
 0.001 0.000 0.001 0.998
 0.73  0.000 0.000 0.27 
 0.93  0.001 0.000 0.068
 0.998 0.000 0.000 0.002
 1.000 0.000 0.000 0.000
 0.999 0.000 0.000 0.001
 0.001 0.000 0.000 0.999
 0.482 0.042 0.261 0.214
 0.821 0.011 0.001 0.167

MOTIF M118 O118

letter-probability matrix: alength= 4 w= 10 nsites= 687 E= 7.8e-029
 0.934 0.000 0.024 0.042
 0.000 0.000 1.000 0.000
 0.000 0.317 0.683 0.000
 0.000 1.000 0.000 0.000
 0.995 0.000 0.000 0.005
 0.000 0.008 0.992 0.000
 0.000 0.995 0.005 0.000
 0.014 0.001 0.000 0.985
 0.000 0.449 0.551 0.000
 0.003 0.949 0.000 0.048

MOTIF M119 O119

letter-probability matrix: alength= 4 w= 10 nsites= 260 E= 1.4e-188
 0.313 0.005 0.002 0.68 
 0.005 0.000 0.000 0.995
 0.000 0.000 0.000 1.000
 0.000 0.000 0.000 1.000
 0.000 0.000 0.000 1.000
 0.197 0.000 0.000 0.803
 0.999 0.000 0.000 0.001
 1.000 0.000 0.000 0.000
 1.000 0.000 0.000 0.000
 1.000 0.000 0.000 0.000

MOTIF M120 O120

letter-probability matrix: alength= 4 w= 10 nsites= 343 E= 9.8e+007
 0.886 0.003 0.058 0.053
 0.011 0.000 0.000 0.989
 0.002 0.000 0.057 0.941
 0.003 0.001 0.000 0.996
 0.464 0.000 0.015 0.521
 0.187 0.000 0.000 0.812
 0.001 0.000 0.000 0.999
 0.597 0.000 0.000 0.402
 0.989 0.006 0.000 0.005
 0.993 0.000 0.000 0.007

MOTIF M121 O121

letter-probability matrix: alength= 4 w= 10 nsites= 820 E= 7.6e-658
 0.283 0.125 0.101 0.491
 0.000 0.000 0.000 0.999
 0.000 0.000 0.000 1.000
 0.000 0.000 0.000 1.000
 0.003 0.08  0.000 0.917
 0.368 0.105 0.000 0.527
 0.993 0.000 0.000 0.007
 0.912 0.000 0.087 0.000
 0.994 0.000 0.006 0.000
 0.944 0.000 0.055 0.000

MOTIF M122 O122

letter-probability matrix: alength= 4 w= 10 nsites= 369 E= 5.4e+005
 0.000 0.003 0.997 0.000
 1.000 0.000 0.000 0.000
 0.000 0.02  0.98  0.000
 0.000 0.005 0.000 0.995
 0.000 1.000 0.000 0.000
 1.000 0.000 0.000 0.000
 0.000 0.984 0.016 0.000
 0.791 0.000 0.000 0.209
 0.000 0.000 1.000 0.000
 0.063 0.599 0.336 0.002

MOTIF M123 O123

letter-probability matrix: alength= 4 w= 10 nsites= 851 E= 4.0e+225
 0.000 0.116 0.855 0.028
 0.000 0.999 0.000 0.000
 0.000 0.000 0.000 0.999
 0.000 0.002 0.998 0.000
 0.582 0.000 0.404 0.014
 0.000 0.145 0.855 0.000
 0.000 0.93  0.07  0.000
 0.119 0.009 0.000 0.872
 0.000 0.628 0.372 0.000
 0.989 0.002 0.000 0.009

MOTIF M124 O124

letter-probability matrix: alength= 4 w= 10 nsites= 598 E= 8.8e+292
 0.000 1.000 0.000 0.000
 0.831 0.000 0.000 0.169
 0.000 0.000 1.000 0.000
 0.000 0.000 1.000 0.000
 0.811 0.176 0.012 0.000
 0.765 0.001 0.233 0.000
 0.057 0.008 0.936 0.000
 0.000 1.000 0.000 0.000
 0.489 0.000 0.000 0.511
 0.000 0.000 1.000 0.000

MOTIF M125 O125

letter-probability matrix: alength= 4 w= 10 nsites= 1766 E= 8.4e+2346
 0.415 0.183 0.202 0.2 
 0.183 0.801 0.01  0.006
 0.5  0.000 0.000 0.5 
 0.000 0.366 0.634 0.000
 0.996 0.003 0.000 0.000
 0.000 0.007 0.485 0.508
 0.000 0.203 0.295 0.502
 0.000 0.004 0.004 0.992
 0.001 0.744 0.227 0.028
 0.644 0.279 0.000 0.077

MOTIF M126 O126

letter-probability matrix: alength= 4 w= 11 nsites= 1135 E= 3.5e+010
 0.388 0.000 0.254 0.359
 0.000 0.000 0.999 0.000
 0.000 0.842 0.158 0.000
 0.935 0.000 0.000 0.065
 0.000 0.000 1.000 0.000
 0.000 0.85  0.149 0.000
 0.000 0.892 0.000 0.107
 0.001 0.641 0.000 0.358
 0.000 1.000 0.000 0.000
 0.513 0.000 0.000 0.487
 0.000 0.01  0.99  0.000

MOTIF M127 O127

letter-probability matrix: alength= 4 w= 11 nsites= 25 E= 2.1e+007
 0.025 0.000 0.000 0.975
 0.000 0.000 0.001 0.999
 0.999 0.000 0.000 0.000
 1.000 0.000 0.000 0.000
 0.000 0.000 0.000 1.000
 0.000 0.000 0.966 0.034
 0.097 0.000 0.000 0.903
 0.000 0.000 0.002 0.998
 0.002 0.000 0.001 0.996
 0.999 0.001 0.000 0.000
 1.000 0.000 0.000 0.000

MOTIF M128 O128

letter-probability matrix: alength= 4 w= 11 nsites= 994 E= 9.5e-251
 0.000 0.71  0.286 0.003
 0.000 1.000 0.000 0.000
 0.003 0.007 0.000 0.99 
 0.000 0.626 0.374 0.000
 0.152 0.000 0.000 0.848
 0.000 0.006 0.994 0.000
 0.000 0.935 0.065 0.000
 0.002 0.998 0.000 0.001
 0.000 1.000 0.000 0.000
 0.615 0.000 0.000 0.385
 0.000 0.006 0.994 0.000

MOTIF M129 O129

letter-probability matrix: alength= 4 w= 11 nsites= 228 E= 6.9e-170
 0.447 0.000 0.001 0.552
 0.294 0.521 0.000 0.185
 0.044 0.000 0.000 0.955
 0.000 0.000 0.000 1.000
 0.000 0.000 0.000 1.000
 0.000 0.000 0.000 1.000
 0.116 0.000 0.000 0.884
 0.998 0.000 0.000 0.002
 1.000 0.000 0.000 0.000
 1.000 0.000 0.000 0.000
 0.997 0.000 0.000 0.003

MOTIF M130 O130

letter-probability matrix: alength= 4 w= 11 nsites= 944 E= 1.1e+144
 0.764 0.001 0.23  0.005
 0.034 0.000 0.898 0.068
 0.000 0.29  0.709 0.001
 0.006 0.106 0.305 0.583
 0.000 0.901 0.098 0.000
 0.016 0.963 0.000 0.021
 0.000 1.000 0.000 0.000
 0.015 0.000 0.000 0.985
 0.000 0.000 1.000 0.000
 0.095 0.000 0.757 0.147
 0.000 0.000 0.999 0.000

MOTIF M131 O131

letter-probability matrix: alength= 4 w= 11 nsites= 1231 E= 1.9e-533
 0.000 0.874 0.126 0.000
 0.883 0.000 0.000 0.117
 0.000 0.008 0.991 0.001
 0.000 0.996 0.004 0.000
 0.344 0.000 0.000 0.656
 0.000 0.029 0.97  0.000
 0.000 0.999 0.001 0.000
 0.282 0.000 0.000 0.718
 0.000 0.000 1.000 0.000
 0.197 0.000 0.786 0.017
 0.011 0.046 0.942 0.001

MOTIF M132 O132

letter-probability matrix: alength= 4 w= 11 nsites= 14726 E= 1.5e-3041
 0.000 0.993 0.007 0.000
 0.444 0.000 0.000 0.556
 0.000 0.000 1.000 0.000
 0.009 0.201 0.611 0.179
 0.000 0.621 0.375 0.004
 0.137 0.604 0.001 0.259
 0.005 0.861 0.000 0.134
 0.000 1.000 0.000 0.000
 0.569 0.000 0.000 0.431
 0.000 0.154 0.846 0.000
 0.134 0.489 0.374 0.002

MOTIF M133 O133

letter-probability matrix: alength= 4 w= 12 nsites= 20 E= 1.0e+021
 0.998 0.001 0.001 0.000
 0.000 0.114 0.886 0.000
 0.997 0.000 0.001 0.001
 0.000 0.026 0.973 0.000
 0.998 0.000 0.002 0.000
 0.000 0.971 0.029 0.000
 1.000 0.000 0.000 0.000
 0.000 0.003 0.997 0.000
 0.932 0.065 0.002 0.000
 0.006 0.912 0.082 0.000
 0.999 0.000 0.000 0.001
 0.001 0.003 0.996 0.000

MOTIF M134 O134

letter-probability matrix: alength= 4 w= 12 nsites= 83 E= 6.9e-002
 0.004 0.000 0.000 0.996
 0.001 0.000 0.001 0.999
 0.741 0.000 0.063 0.196
 0.998 0.001 0.000 0.000
 0.999 0.001 0.000 0.000
 1.000 0.000 0.000 0.000
 0.988 0.000 0.000 0.011
 0.762 0.000 0.000 0.238
 0.000 0.000 0.327 0.673
 0.75  0.008 0.171 0.071
 0.967 0.001 0.006 0.026
 0.984 0.014 0.001 0.002

MOTIF M135 O135

letter-probability matrix: alength= 4 w= 12 nsites= 2551 E= 7.8e-882
 0.000 0.983 0.017 0.000
 0.747 0.000 0.000 0.253
 0.000 0.11  0.89  0.000
 0.000 0.972 0.028 0.000
 0.304 0.000 0.000 0.696
 0.000 0.408 0.592 0.000
 0.000 0.943 0.057 0.000
 0.459 0.000 0.000 0.541
 0.000 0.000 0.999 0.000
 0.000 0.637 0.352 0.011
 0.000 0.999 0.000 0.001
 0.357 0.345 0.000 0.298

MOTIF M136 O136

letter-probability matrix: alength= 4 w= 12 nsites= 180 E= 7.7e-067
 0.000 0.977 0.001 0.022
 0.000 1.000 0.000 0.000
 0.002 0.000 0.000 0.998
 0.000 0.000 1.000 0.000
 0.043 0.000 0.955 0.002
 0.000 0.316 0.684 0.000
 0.001 0.989 0.008 0.002
 0.009 0.948 0.000 0.043
 0.000 1.000 0.000 0.000
 0.945 0.000 0.000 0.055
 0.000 0.000 1.000 0.000
 0.012 0.851 0.137 0.000

MOTIF M137 O137

letter-probability matrix: alength= 4 w= 12 nsites= 92 E= 2.8e-067
 0.000 0.000 0.000 1.000
 0.000 0.000 0.000 1.000
 0.154 0.000 0.000 0.846
 1.000 0.000 0.000 0.000
 1.000 0.000 0.000 0.000
 1.000 0.000 0.000 0.000
 1.000 0.000 0.000 0.000
 0.999 0.000 0.001 0.000
 0.000 0.711 0.096 0.192
 1.000 0.000 0.000 0.000
 0.998 0.002 0.000 0.000
 0.991 0.000 0.000 0.009

MOTIF M138 O138

letter-probability matrix: alength= 4 w= 12 nsites= 1142 E= 4.2e-477
 0.011 0.768 0.216 0.004
 0.000 1.000 0.000 0.000
 0.674 0.000 0.000 0.326
 0.000 0.001 0.999 0.000
 0.000 0.973 0.027 0.000
 0.439 0.000 0.000 0.561
 0.000 0.013 0.984 0.003
 0.000 0.987 0.013 0.000
 0.000 1.000 0.000 0.000
 0.13  0.000 0.000 0.87 
 0.000 0.363 0.637 0.000
 0.003 0.677 0.315 0.005

MOTIF M139 O139

letter-probability matrix: alength= 4 w= 12 nsites= 33 E= 2.9e-007
 0.000 0.000 0.985 0.014
 0.000 1.000 0.000 0.000
 0.001 0.000 0.000 0.999
 0.000 0.000 1.000 0.000
 0.002 0.988 0.009 0.000
 0.000 0.000 0.000 1.000
 0.000 0.001 0.999 0.000
 1.000 0.000 0.000 0.000
 0.000 0.023 0.964 0.014
 0.000 0.000 0.001 0.999
 0.004 0.996 0.000 0.000
 1.000 0.000 0.000 0.000

MOTIF M140 O140

letter-probability matrix: alength= 4 w= 12 nsites= 19 E= 8.1e+022
 0.000 1.000 0.000 0.000
 0.193 0.000 0.000 0.806
 0.000 0.214 0.786 0.000
 0.973 0.000 0.002 0.025
 0.000 0.000 1.000 0.000
 0.003 0.008 0.986 0.003
 0.000 0.995 0.000 0.004
 0.125 0.868 0.000 0.007
 0.003 0.995 0.000 0.001
 0.000 1.000 0.000 0.000
 0.17  0.000 0.000 0.83 
 0.000 0.000 1.000 0.000

MOTIF M141 O141

letter-probability matrix: alength= 4 w= 12 nsites= 45 E= 3.2e+007
 0.002 0.000 0.001 0.998
 0.000 0.015 0.972 0.012
 0.000 0.000 0.001 0.999
 0.000 0.001 0.955 0.043
 0.000 0.857 0.143 0.000
 0.786 0.001 0.000 0.213
 0.002 0.88  0.119 0.000
 1.000 0.000 0.000 0.000
 0.002 0.987 0.011 0.000
 0.857 0.000 0.000 0.143
 0.000 0.982 0.018 0.000
 1.000 0.000 0.000 0.000

MOTIF M142 O142

letter-probability matrix: alength= 4 w= 12 nsites= 1288 E= 5.5e-848
 0.000 0.995 0.002 0.003
 0.000 1.000 0.000 0.000
 0.696 0.000 0.000 0.304
 0.000 0.002 0.998 0.000
 0.000 0.739 0.261 0.000
 0.001 0.998 0.000 0.001
 0.000 1.000 0.000 0.000
 0.215 0.001 0.000 0.784
 0.000 0.000 1.000 0.000
 0.000 0.624 0.376 0.000
 0.000 0.999 0.000 0.001
 0.206 0.772 0.000 0.022

MOTIF M143 O143

letter-probability matrix: alength= 4 w= 12 nsites= 11 E= 3.7e+016
 0.999 0.000 0.000 0.000
 0.999 0.000 0.000 0.000
 0.998 0.000 0.000 0.002
 0.776 0.000 0.001 0.222
 0.994 0.000 0.000 0.006
 0.011 0.001 0.000 0.988
 0.939 0.001 0.000 0.06 
 0.97  0.002 0.000 0.027
 0.988 0.000 0.000 0.012
 0.001 0.006 0.000 0.993
 0.983 0.000 0.002 0.015
 0.412 0.006 0.017 0.565

MOTIF M144 O144

letter-probability matrix: alength= 4 w= 12 nsites= 522 E= 1.4e-125
 0.000 0.997 0.003 0.000
 0.782 0.000 0.000 0.218
 0.000 0.000 0.934 0.066
 0.000 1.000 0.000 0.000
 0.000 0.003 0.000 0.996
 0.000 0.577 0.381 0.042
 0.36  0.000 0.000 0.64 
 0.000 0.001 0.999 0.000
 0.003 0.754 0.243 0.000
 0.998 0.000 0.000 0.002
 0.392 0.001 0.607 0.000
 0.63  0.01  0.36  0.000

MOTIF M145 O145

letter-probability matrix: alength= 4 w= 12 nsites= 13 E= 2.7e+009
 0.995 0.000 0.005 0.001
 0.000 0.000 0.000 1.000
 0.001 0.000 0.999 0.000
 1.000 0.000 0.000 0.000
 0.999 0.000 0.001 0.000
 0.002 0.000 0.000 0.998
 0.001 0.000 0.998 0.000
 1.000 0.000 0.000 0.000
 0.992 0.000 0.008 0.000
 0.000 0.000 0.000 1.000
 0.002 0.002 0.996 0.000
 0.999 0.000 0.000 0.000

MOTIF M146 O146

letter-probability matrix: alength= 4 w= 13 nsites= 83 E= 1.2e-084
 0.000 0.000 1.000 0.000
 0.000 0.002 0.001 0.997
 0.000 0.000 0.000 1.000
 0.000 0.000 0.879 0.12 
 0.000 1.000 0.000 0.000
 0.000 0.932 0.000 0.068
 0.000 0.000 0.000 1.000
 0.317 0.000 0.683 0.000
 0.000 0.000 1.000 0.000
 0.009 0.965 0.000 0.026
 1.000 0.000 0.000 0.000
 1.000 0.000 0.000 0.000
 0.000 1.000 0.000 0.000

MOTIF M147 O147

letter-probability matrix: alength= 4 w= 13 nsites= 436 E= 2.5e-811
 0.069 0.107 0.007 0.817
 0.017 0.045 0.000 0.938
 0.000 0.000 0.000 1.000
 0.000 0.000 0.000 1.000
 0.324 0.001 0.001 0.673
 0.654 0.000 0.000 0.346
 1.000 0.000 0.000 0.000
 0.989 0.000 0.011 0.000
 0.891 0.000 0.000 0.109
 0.972 0.006 0.001 0.021
 0.684 0.000 0.056 0.26 
 0.245 0.347 0.312 0.096
 0.654 0.042 0.099 0.205

MOTIF M148 O148

letter-probability matrix: alength= 4 w= 13 nsites= 451 E= 1.6e-392
 0.000 0.999 0.000 0.001
 0.000 1.000 0.000 0.000
 0.97  0.000 0.000 0.03 
 0.000 0.000 1.000 0.000
 0.000 0.096 0.904 0.000
 0.000 0.998 0.002 0.001
 0.000 1.000 0.000 0.000
 0.733 0.000 0.000 0.267
 0.000 0.000 0.999 0.001
 0.000 0.627 0.373 0.000
 0.82  0.001 0.151 0.028
 0.000 0.053 0.947 0.000
 0.06  0.596 0.344 0.000

MOTIF M149 O149

letter-probability matrix: alength= 4 w= 13 nsites= 16 E= 1.0e-002
 0.98  0.012 0.006 0.002
 0.791 0.026 0.000 0.183
 0.003 0.000 0.000 0.997
 0.000 0.000 0.000 1.000
 0.000 0.000 0.000 1.000
 0.000 0.000 0.000 1.000
 0.996 0.001 0.000 0.003
 0.999 0.000 0.001 0.000
 1.000 0.000 0.000 0.000
 0.999 0.000 0.001 0.000
 0.998 0.002 0.000 0.000
 0.001 0.998 0.001 0.000
 0.999 0.001 0.000 0.000

MOTIF M150 O150

letter-probability matrix: alength= 4 w= 13 nsites= 21 E= 1.2e-002
 0.687 0.000 0.001 0.312
 0.998 0.000 0.000 0.002
 0.589 0.000 0.000 0.411
 1.000 0.000 0.000 0.000
 1.000 0.000 0.000 0.000
 1.000 0.000 0.000 0.000
 0.000 0.000 0.000 1.000
 0.999 0.000 0.000 0.001
 1.000 0.000 0.000 0.000
 1.000 0.000 0.000 0.000
 0.000 0.000 0.000 1.000
 0.999 0.000 0.000 0.000
 0.996 0.000 0.000 0.003

MOTIF M151 O151

letter-probability matrix: alength= 4 w= 13 nsites= 2533 E= 2.6e-1376
 0.000 1.000 0.000 0.000
 0.247 0.000 0.000 0.753
 0.000 0.001 0.999 0.000
 0.233 0.000 0.462 0.305
 0.03  0.000 0.97  0.000
 0.215 0.269 0.501 0.014
 0.156 0.49  0.157 0.196
 0.000 0.997 0.000 0.003
 0.318 0.469 0.000 0.213
 0.000 0.936 0.064 0.000
 0.822 0.000 0.000 0.178
 0.000 0.000 1.000 0.000
 0.146 0.49  0.364 0.000

MOTIF M152 O152

letter-probability matrix: alength= 4 w= 14 nsites= 102 E= 1.1e+052
 0.347 0.066 0.000 0.586
 0.026 0.000 0.000 0.973
 0.002 0.23  0.195 0.574
 0.017 0.000 0.000 0.983
 0.093 0.001 0.85  0.055
 0.022 0.001 0.001 0.976
 0.017 0.004 0.002 0.977
 0.014 0.001 0.000 0.985
 0.253 0.281 0.083 0.384
 0.211 0.683 0.084 0.023
 0.523 0.048 0.000 0.429
 0.002 0.002 0.088 0.909
 0.013 0.000 0.008 0.979
 0.003 0.003 0.009 0.984

MOTIF M153 O153

letter-probability matrix: alength= 4 w= 14 nsites= 12 E= 4.9e+007
 0.986 0.000 0.000 0.014
 0.999 0.000 0.001 0.000
 0.998 0.000 0.000 0.002
 0.000 0.000 0.000 1.000
 0.056 0.001 0.914 0.029
 0.997 0.000 0.000 0.003
 0.786 0.085 0.048 0.082
 0.000 0.000 0.000 1.000
 0.000 0.939 0.003 0.058
 0.923 0.000 0.000 0.077
 0.007 0.874 0.071 0.049
 0.061 0.000 0.000 0.939
 0.015 0.002 0.511 0.472
 0.001 0.001 0.007 0.992

MOTIF M154 O154

letter-probability matrix: alength= 4 w= 14 nsites= 17 E= 3.4e-015
 1.000 0.000 0.000 0.000
 0.998 0.000 0.002 0.001
 0.000 0.000 0.001 0.999
 0.893 0.000 0.107 0.000
 1.000 0.000 0.000 0.000
 0.999 0.000 0.000 0.000
 0.000 0.000 0.000 1.000
 0.977 0.000 0.023 0.000
 0.999 0.000 0.000 0.000
 1.000 0.000 0.000 0.000
 0.000 0.000 0.000 1.000
 0.998 0.002 0.000 0.000
 0.958 0.031 0.000 0.012
 0.99  0.000 0.000 0.01 

MOTIF M155 O155

letter-probability matrix: alength= 4 w= 14 nsites= 745 E= 8.8e+282
 0.337 0.587 0.014 0.062
 0.109 0.000 0.001 0.89 
 0.000 0.038 0.827 0.134
 0.4  0.269 0.002 0.329
 0.09  0.821 0.087 0.002
 0.258 0.000 0.000 0.741
 0.002 0.646 0.304 0.048
 0.45  0.269 0.002 0.279
 0.01  0.972 0.011 0.007
 0.095 0.000 0.000 0.905
 0.000 0.654 0.345 0.000
 0.04  0.000 0.001 0.959
 0.000 0.118 0.881 0.000
 0.439 0.183 0.04  0.338

MOTIF M156 O156

letter-probability matrix: alength= 4 w= 14 nsites= 109 E= 2.0e-155
 0.997 0.000 0.000 0.002
 1.000 0.000 0.000 0.000
 0.995 0.001 0.000 0.004
 0.000 0.071 0.000 0.928
 0.998 0.000 0.002 0.000
 0.000 0.000 0.000 1.000
 0.002 0.000 0.000 0.997
 0.000 0.000 0.000 1.000
 0.556 0.000 0.426 0.017
 0.001 0.309 0.001 0.689
 0.049 0.000 0.000 0.95 
 0.001 0.219 0.23  0.551
 0.765 0.001 0.004 0.23 
 0.72  0.000 0.039 0.24 

MOTIF M157 O157

letter-probability matrix: alength= 4 w= 14 nsites= 239 E= 3.8e-245
 0.001 0.000 0.001 0.998
 0.001 0.000 0.000 0.999
 0.232 0.001 0.000 0.768
 0.731 0.036 0.016 0.217
 0.999 0.001 0.000 0.000
 0.999 0.001 0.000 0.000
 0.991 0.000 0.007 0.002
 0.832 0.000 0.002 0.165
 0.065 0.256 0.203 0.476
 0.861 0.000 0.086 0.053
 0.851 0.000 0.149 0.000
 0.644 0.007 0.000 0.35 
 0.897 0.004 0.04  0.059
 0.834 0.000 0.008 0.158

MOTIF M158 O158

letter-probability matrix: alength= 4 w= 14 nsites= 525 E= 5.0e+102
 0.292 0.000 0.43  0.277
 0.014 0.000 0.866 0.12 
 0.000 0.493 0.507 0.000
 0.117 0.799 0.01  0.074
 0.000 0.997 0.003 0.000
 0.131 0.000 0.000 0.869
 0.000 0.001 0.998 0.001
 0.134 0.001 0.728 0.137
 0.002 0.393 0.598 0.008
 0.088 0.43  0.007 0.475
 0.000 0.903 0.007 0.09 
 0.138 0.827 0.000 0.035
 0.000 1.000 0.000 0.000
 0.724 0.152 0.000 0.123

MOTIF M159 O159

letter-probability matrix: alength= 4 w= 14 nsites= 11 E= 1.7e+001
 0.001 0.071 0.011 0.917
 0.352 0.000 0.000 0.648
 0.000 0.004 0.000 0.996
 0.000 0.000 0.000 1.000
 0.000 0.000 0.000 1.000
 0.001 0.009 0.000 0.989
 0.98  0.000 0.000 0.02 
 1.000 0.000 0.000 0.000
 1.000 0.000 0.000 0.000
 1.000 0.000 0.000 0.000
 0.991 0.004 0.004 0.000
 0.996 0.000 0.000 0.003
 0.862 0.005 0.133 0.000
 0.083 0.000 0.002 0.916

MOTIF M160 O160

letter-probability matrix: alength= 4 w= 14 nsites= 15 E= 8.4e+000
 0.107 0.000 0.892 0.000
 0.062 0.000 0.69  0.248
 0.000 0.000 0.000 1.000
 0.000 0.000 0.000 0.999
 0.999 0.000 0.000 0.000
 0.998 0.002 0.000 0.000
 0.000 0.000 0.000 0.999
 0.001 0.000 0.843 0.156
 0.598 0.000 0.004 0.398
 0.000 0.000 0.000 1.000
 0.000 0.000 0.000 1.000
 1.000 0.000 0.000 0.000
 0.999 0.001 0.000 0.000
 0.002 0.976 0.002 0.02 

MOTIF M162 O162

letter-probability matrix: alength= 4 w= 14 nsites= 749 E= 8.3e+051
 0.046 0.025 0.591 0.338
 0.000 0.434 0.561 0.005
 0.001 0.849 0.000 0.15 
 0.000 0.712 0.000 0.287
 0.000 0.999 0.001 0.000
 0.335 0.001 0.000 0.664
 0.000 0.058 0.938 0.003
 0.035 0.859 0.084 0.021
 0.000 0.999 0.000 0.001
 0.284 0.000 0.000 0.716
 0.000 0.267 0.732 0.001
 0.002 0.942 0.049 0.006
 0.000 1.000 0.000 0.000
 0.337 0.45  0.000 0.212

MOTIF M164 O164

letter-probability matrix: alength= 4 w= 15 nsites= 188 E= 7.3e+031
 0.763 0.041 0.005 0.191
 0.478 0.003 0.001 0.518
 0.377 0.124 0.000 0.499
 0.813 0.000 0.142 0.044
 0.102 0.000 0.000 0.897
 0.011 0.000 0.042 0.947
 0.123 0.014 0.173 0.689
 0.576 0.000 0.012 0.412
 0.014 0.607 0.003 0.376
 0.265 0.179 0.000 0.556
 0.019 0.054 0.000 0.926
 0.000 0.000 0.000 0.999
 0.002 0.000 0.025 0.972
 0.379 0.136 0.375 0.11 
 0.761 0.228 0.002 0.009

MOTIF M165 O165

letter-probability matrix: alength= 4 w= 15 nsites= 409 E= 4.1e+020
 0.07  0.516 0.413 0.001
 0.679 0.002 0.083 0.236
 0.308 0.071 0.471 0.15 
 0.488 0.001 0.502 0.008
 0.001 0.413 0.586 0.000
 0.039 0.956 0.001 0.005
 0.638 0.004 0.000 0.357
 0.001 0.276 0.721 0.003
 0.014 0.985 0.000 0.000
 0.08  0.001 0.000 0.92 
 0.000 0.622 0.378 0.000
 0.023 0.000 0.014 0.963
 0.000 0.006 0.97  0.024
 0.035 0.772 0.159 0.034
 0.101 0.825 0.015 0.059

MOTIF M166 O166

letter-probability matrix: alength= 4 w= 15 nsites= 49 E= 5.2e-022
 0.995 0.001 0.002 0.002
 0.982 0.018 0.000 0.000
 0.99  0.004 0.002 0.004
 0.549 0.005 0.065 0.381
 0.135 0.083 0.315 0.467
 0.411 0.556 0.032 0.001
 0.507 0.003 0.001 0.49 
 0.022 0.654 0.324 0.001
 0.000 0.000 0.000 1.000
 0.003 0.002 0.99  0.005
 0.999 0.000 0.000 0.000
 0.000 0.429 0.568 0.003
 0.000 0.000 0.000 1.000
 0.014 0.986 0.000 0.000
 1.000 0.000 0.000 0.000

MOTIF M167 O167

letter-probability matrix: alength= 4 w= 15 nsites= 473 E= 2.8e-164
 0.1  0.000 0.003 0.897
 0.329 0.001 0.006 0.664
 0.696 0.000 0.007 0.297
 0.985 0.004 0.001 0.011
 0.586 0.002 0.000 0.412
 0.762 0.078 0.026 0.134
 0.907 0.000 0.001 0.092
 0.751 0.000 0.001 0.249
 0.183 0.000 0.118 0.699
 0.224 0.043 0.378 0.355
 0.742 0.005 0.000 0.252
 0.888 0.000 0.000 0.111
 0.71  0.000 0.000 0.29 
 0.75  0.000 0.004 0.246
 0.392 0.083 0.287 0.239

MOTIF M168 O168

letter-probability matrix: alength= 4 w= 15 nsites= 36 E= 5.5e-040
 0.985 0.001 0.000 0.014
 0.999 0.000 0.000 0.001
 0.96  0.013 0.000 0.028
 0.084 0.001 0.001 0.914
 0.956 0.001 0.007 0.037
 0.921 0.000 0.02  0.058
 0.957 0.000 0.000 0.042
 0.098 0.002 0.000 0.9 
 0.989 0.000 0.000 0.011
 0.999 0.000 0.000 0.001
 0.888 0.000 0.109 0.003
 0.007 0.28  0.015 0.699
 0.996 0.004 0.000 0.000
 0.964 0.000 0.028 0.008
 0.971 0.000 0.000 0.028

MOTIF M169 O169

letter-probability matrix: alength= 4 w= 15 nsites= 21 E= 4.0e-018
 0.000 1.000 0.000 0.000
 1.000 0.000 0.000 0.000
 0.000 0.818 0.000 0.182
 0.57  0.001 0.429 0.000
 0.000 0.000 0.000 1.000
 0.049 0.000 0.944 0.007
 0.000 0.000 0.000 1.000
 0.000 0.000 0.999 0.000
 0.000 0.698 0.000 0.302
 0.997 0.000 0.003 0.000
 0.002 0.997 0.000 0.000
 1.000 0.000 0.000 0.000
 0.000 1.000 0.000 0.000
 1.000 0.000 0.000 0.000
 0.000 0.129 0.002 0.87 

MOTIF M170 O170

letter-probability matrix: alength= 4 w= 15 nsites= 13 E= 2.2e+007
 0.985 0.000 0.014 0.001
 0.000 0.001 0.999 0.000
 0.003 0.145 0.851 0.000
 0.266 0.000 0.000 0.734
 0.003 0.000 0.997 0.000
 0.000 0.02  0.98  0.000
 0.712 0.000 0.285 0.003
 0.003 0.001 0.996 0.000
 0.016 0.958 0.006 0.019
 0.169 0.011 0.000 0.819
 0.000 0.942 0.022 0.035
 0.000 0.006 0.001 0.993
 0.000 0.995 0.000 0.005
 0.000 1.000 0.000 0.000
 0.361 0.014 0.000 0.626

MOTIF M171 O171

letter-probability matrix: alength= 4 w= 15 nsites= 58 E= 1.1e-015
 0.011 0.989 0.000 0.000
 0.000 0.000 0.000 1.000
 0.000 0.066 0.909 0.024
 0.001 0.000 0.000 0.999
 0.001 0.001 0.981 0.018
 0.002 0.000 0.262 0.736
 0.000 0.687 0.224 0.09 
 0.363 0.634 0.002 0.000
 0.541 0.000 0.000 0.459
 0.001 0.606 0.392 0.000
 0.845 0.000 0.000 0.155
 0.001 0.374 0.625 0.000
 0.999 0.000 0.000 0.000
 0.542 0.457 0.001 0.000
 0.996 0.004 0.000 0.000

MOTIF M172 O172

letter-probability matrix: alength= 4 w= 15 nsites= 22 E= 1.6e-017
 0.785 0.000 0.21  0.005
 0.034 0.96  0.004 0.001
 0.019 0.000 0.003 0.978
 0.000 0.000 0.186 0.813
 0.000 0.000 0.000 1.000
 0.000 0.003 0.000 0.997
 0.541 0.000 0.000 0.459
 1.000 0.000 0.000 0.000
 1.000 0.000 0.000 0.000
 1.000 0.000 0.000 0.000
 0.998 0.000 0.000 0.002
 0.999 0.000 0.000 0.001
 0.000 0.000 0.194 0.806
 0.664 0.333 0.001 0.002
 0.998 0.001 0.000 0.000

MOTIF M173 O173

letter-probability matrix: alength= 4 w= 15 nsites= 14 E= 2.0e+021
 0.622 0.368 0.007 0.002
 0.188 0.812 0.000 0.000
 0.965 0.009 0.000 0.026
 0.003 0.97  0.026 0.000
 0.999 0.000 0.001 0.001
 0.000 0.008 0.991 0.001
 0.276 0.109 0.615 0.000
 0.445 0.432 0.114 0.009
 0.517 0.001 0.137 0.345
 0.003 0.413 0.585 0.000
 0.217 0.783 0.000 0.000
 0.001 0.000 0.000 0.999
 0.000 0.056 0.942 0.002
 0.453 0.000 0.002 0.545
 0.000 0.009 0.99  0.001

MOTIF M174 O174

letter-probability matrix: alength= 4 w= 15 nsites= 1008 E= 2.8e-1214
 0.003 0.845 0.152 0.000
 0.000 0.999 0.000 0.001
 0.697 0.001 0.000 0.302
 0.000 0.000 0.99  0.01 
 0.053 0.099 0.848 0.000
 0.047 0.55  0.267 0.136
 0.13  0.868 0.002 0.000
 0.000 0.999 0.000 0.000
 0.656 0.000 0.042 0.302
 0.000 0.000 0.999 0.001
 0.000 0.545 0.455 0.000
 0.001 0.937 0.062 0.000
 0.595 0.002 0.000 0.403
 0.001 0.000 0.959 0.04 
 0.035 0.104 0.858 0.002

MOTIF M175 O175

letter-probability matrix: alength= 4 w= 15 nsites= 16 E= 5.6e-007
 0.000 0.986 0.005 0.009
 0.000 0.999 0.000 0.001
 0.002 0.000 0.000 0.998
 0.000 0.043 0.954 0.003
 0.000 0.971 0.013 0.017
 0.000 0.001 0.007 0.992
 0.000 0.987 0.01  0.003
 0.000 0.936 0.000 0.064
 0.000 0.993 0.000 0.007
 0.000 1.000 0.000 0.000
 1.000 0.000 0.000 0.000
 0.000 0.000 1.000 0.000
 0.000 0.001 0.999 0.000
 0.948 0.001 0.051 0.000
 0.013 0.000 0.987 0.000

MOTIF M176 O176

letter-probability matrix: alength= 4 w= 15 nsites= 12 E= 6.9e+002
 0.84  0.156 0.004 0.000
 0.000 0.998 0.002 0.000
 0.978 0.000 0.000 0.022
 0.000 0.005 0.995 0.000
 0.001 0.000 0.007 0.992
 0.000 0.000 0.998 0.002
 0.005 0.000 0.994 0.000
 0.003 0.000 0.147 0.85 
 0.000 0.009 0.991 0.000
 0.000 0.993 0.007 0.000
 0.002 0.998 0.000 0.000
 0.000 0.999 0.000 0.000
 0.219 0.000 0.000 0.781
 0.000 0.000 1.000 0.000
 0.000 0.000 0.993 0.006

MOTIF M177 O177

letter-probability matrix: alength= 4 w= 15 nsites= 1604 E= 3.0e-1454
 0.000 0.998 0.002 0.000
 0.538 0.000 0.000 0.462
 0.000 0.003 0.997 0.000
 0.003 0.628 0.367 0.001
 0.038 0.92  0.013 0.029
 0.052 0.836 0.000 0.112
 0.198 0.479 0.016 0.307
 0.297 0.000 0.446 0.257
 0.003 0.147 0.844 0.006
 0.000 0.697 0.301 0.002
 0.000 0.949 0.000 0.05 
 0.000 1.000 0.000 0.000
 0.442 0.000 0.000 0.557
 0.000 0.000 1.000 0.000
 0.046 0.383 0.57  0.000

MOTIF M178 O178

letter-probability matrix: alength= 4 w= 16 nsites= 160 E= 1.4e-355
 0.07  0.000 0.009 0.921
 0.000 0.233 0.002 0.765
 0.2  0.31  0.000 0.49 
 0.066 0.595 0.000 0.339
 0.000 0.378 0.003 0.618
 0.000 0.313 0.000 0.686
 0.000 0.000 0.025 0.974
 0.001 0.016 0.000 0.983
 0.000 0.000 0.000 0.999
 0.22  0.000 0.002 0.779
 0.866 0.000 0.000 0.134
 0.999 0.001 0.000 0.001
 0.975 0.000 0.025 0.000
 0.708 0.000 0.292 0.000
 0.926 0.000 0.000 0.074
 0.649 0.005 0.239 0.107

MOTIF M179 O179

letter-probability matrix: alength= 4 w= 16 nsites= 22 E= 3.2e-022
 0.999 0.000 0.001 0.000
 1.000 0.000 0.000 0.000
 0.99  0.009 0.001 0.000
 0.000 0.095 0.000 0.905
 1.000 0.000 0.000 0.000
 1.000 0.000 0.000 0.000
 1.000 0.000 0.000 0.000
 0.000 0.004 0.005 0.991
 0.996 0.000 0.004 0.000
 0.731 0.269 0.000 0.000
 0.806 0.000 0.194 0.000
 0.000 0.027 0.001 0.972
 0.9  0.042 0.058 0.000
 0.973 0.023 0.004 0.000
 0.808 0.000 0.001 0.191
 0.317 0.026 0.169 0.489

MOTIF M180 O180

letter-probability matrix: alength= 4 w= 16 nsites= 17 E= 1.6e+011
 0.468 0.003 0.017 0.511
 0.088 0.000 0.000 0.912
 0.000 0.001 0.000 0.998
 0.000 0.000 0.000 0.999
 0.004 0.000 0.004 0.992
 0.359 0.62  0.021 0.000
 0.007 0.001 0.000 0.992
 0.000 0.001 0.001 0.998
 0.001 0.001 0.000 0.998
 0.01  0.039 0.032 0.92 
 0.219 0.613 0.009 0.159
 0.059 0.254 0.000 0.687
 0.000 0.000 0.000 1.000
 0.000 0.079 0.05  0.871
 0.000 0.001 0.000 0.999
 0.017 0.069 0.057 0.858

MOTIF M181 O181

letter-probability matrix: alength= 4 w= 16 nsites= 164 E= 1.3e-115
 0.451 0.002 0.000 0.547
 0.615 0.007 0.000 0.379
 0.795 0.000 0.058 0.147
 0.99  0.004 0.000 0.005
 0.872 0.000 0.000 0.128
 0.14  0.000 0.126 0.734
 0.17  0.000 0.486 0.344
 0.835 0.033 0.014 0.119
 0.289 0.004 0.001 0.705
 0.027 0.009 0.144 0.82 
 0.401 0.317 0.008 0.274
 0.305 0.676 0.001 0.018
 0.525 0.000 0.000 0.475
 0.002 0.000 0.000 0.998
 0.000 0.000 0.116 0.884
 0.016 0.000 0.001 0.982

MOTIF M182 O182

letter-probability matrix: alength= 4 w= 16 nsites= 20 E= 4.0e-014
 0.000 0.999 0.000 0.000
 0.000 1.000 0.000 0.000
 0.812 0.000 0.000 0.188
 0.000 0.003 0.997 0.000
 0.012 0.98  0.004 0.004
 0.000 0.999 0.001 0.000
 0.000 1.000 0.000 0.000
 0.002 0.001 0.000 0.997
 0.000 0.001 0.995 0.004
 0.000 0.995 0.004 0.002
 0.000 1.000 0.000 0.000
 0.000 0.997 0.000 0.003
 0.000 1.000 0.000 0.000
 0.993 0.000 0.000 0.006
 0.000 0.000 1.000 0.000
 0.000 0.822 0.178 0.000

MOTIF M183 O183

letter-probability matrix: alength= 4 w= 16 nsites= 18 E= 3.5e-013
 0.81  0.005 0.000 0.185
 0.981 0.000 0.000 0.019
 0.952 0.000 0.047 0.000
 0.998 0.000 0.002 0.000
 1.000 0.000 0.000 0.000
 0.000 0.553 0.001 0.446
 0.989 0.002 0.009 0.000
 1.000 0.000 0.000 0.000
 1.000 0.000 0.000 0.000
 0.997 0.000 0.000 0.003
 0.000 0.115 0.002 0.884
 0.998 0.000 0.000 0.002
 0.998 0.001 0.001 0.000
 0.999 0.001 0.000 0.000
 0.998 0.000 0.000 0.002
 0.121 0.873 0.001 0.005

MOTIF M184 O184

letter-probability matrix: alength= 4 w= 16 nsites= 59 E= 1.1e+026
 0.621 0.057 0.307 0.015
 0.949 0.001 0.05  0.000
 0.95  0.005 0.045 0.000
 0.589 0.007 0.001 0.404
 0.14  0.857 0.001 0.002
 0.983 0.000 0.000 0.017
 0.022 0.108 0.734 0.135
 0.678 0.275 0.047 0.000
 0.407 0.068 0.005 0.521
 0.373 0.002 0.556 0.069
 0.036 0.007 0.002 0.955
 0.015 0.007 0.212 0.766
 0.000 0.05  0.002 0.948
 0.000 0.454 0.000 0.545
 0.208 0.523 0.000 0.268
 0.288 0.149 0.000 0.563

MOTIF M185 O185

letter-probability matrix: alength= 4 w= 16 nsites= 1066 E= 3.5e-561
 0.000 0.655 0.157 0.187
 0.003 0.892 0.000 0.105
 0.000 0.999 0.000 0.000
 0.597 0.000 0.000 0.403
 0.001 0.223 0.776 0.000
 0.01  0.949 0.039 0.002
 0.000 0.91  0.000 0.089
 0.066 0.933 0.000 0.000
 0.267 0.544 0.009 0.18 
 0.299 0.006 0.423 0.272
 0.016 0.513 0.47  0.001
 0.000 0.96  0.028 0.012
 0.004 0.872 0.000 0.124
 0.000 1.000 0.000 0.000
 0.495 0.000 0.000 0.505
 0.000 0.147 0.853 0.000

MOTIF M186 O186

letter-probability matrix: alength= 4 w= 17 nsites= 288 E= 1.7e-096
 0.001 0.847 0.152 0.000
 0.98  0.001 0.000 0.019
 0.000 0.003 0.988 0.01 
 0.000 0.509 0.49  0.000
 0.36  0.000 0.179 0.461
 0.015 0.006 0.978 0.001
 0.218 0.054 0.706 0.021
 0.016 0.982 0.002 0.000
 0.863 0.000 0.000 0.136
 0.000 0.058 0.942 0.000
 0.065 0.227 0.608 0.099
 0.142 0.673 0.185 0.000
 0.643 0.013 0.023 0.321
 0.085 0.237 0.678 0.000
 0.87  0.008 0.087 0.035
 0.000 0.092 0.904 0.004
 0.254 0.557 0.111 0.078

MOTIF M187 O187

letter-probability matrix: alength= 4 w= 17 nsites= 14 E= 5.1e-017
 0.014 0.000 0.001 0.984
 0.141 0.513 0.003 0.343
 0.954 0.000 0.006 0.04 
 0.015 0.07  0.000 0.916
 0.000 0.000 0.000 1.000
 0.000 0.000 0.028 0.972
 0.000 0.000 0.000 0.999
 0.013 0.002 0.000 0.984
 0.08  0.001 0.000 0.919
 0.988 0.001 0.011 0.000
 0.996 0.004 0.000 0.000
 1.000 0.000 0.000 0.000
 1.000 0.000 0.000 0.000
 0.004 0.173 0.505 0.319
 1.000 0.000 0.000 0.000
 1.000 0.000 0.000 0.000
 0.186 0.000 0.000 0.814

MOTIF M188 O188

letter-probability matrix: alength= 4 w= 17 nsites= 19 E= 1.5e-034
 0.994 0.000 0.006 0.000
 1.000 0.000 0.000 0.000
 1.000 0.000 0.000 0.000
 0.000 0.000 0.000 1.000
 1.000 0.000 0.000 0.000
 0.017 0.000 0.000 0.983
 0.000 0.001 0.001 0.998
 0.000 0.000 0.000 1.000
 0.059 0.029 0.776 0.136
 0.012 0.001 0.000 0.987
 0.001 0.005 0.000 0.994
 0.001 0.009 0.382 0.608
 0.994 0.000 0.000 0.006
 0.407 0.000 0.109 0.484
 0.000 0.002 0.004 0.994
 0.002 0.053 0.941 0.003
 0.443 0.514 0.000 0.043

MOTIF M189 O189

letter-probability matrix: alength= 4 w= 17 nsites= 2161 E= 1.9e-1010
 0.012 0.656 0.292 0.039
 0.001 0.997 0.001 0.000
 0.545 0.000 0.000 0.454
 0.000 0.001 0.969 0.03 
 0.006 0.291 0.695 0.008
 0.101 0.641 0.256 0.002
 0.379 0.168 0.075 0.377
 0.001 0.000 0.776 0.222
 0.025 0.000 0.927 0.048
 0.055 0.037 0.876 0.032
 0.092 0.489 0.419 0.000
 0.545 0.000 0.000 0.455
 0.003 0.001 0.994 0.002
 0.116 0.009 0.839 0.036
 0.255 0.036 0.702 0.008
 0.394 0.02  0.521 0.066
 0.159 0.275 0.564 0.002

MOTIF M190 O190

letter-probability matrix: alength= 4 w= 17 nsites= 23 E= 5.8e-040
 0.19  0.03  0.000 0.78 
 0.886 0.000 0.000 0.114
 0.000 0.779 0.022 0.199
 0.936 0.007 0.001 0.056
 0.001 0.158 0.009 0.833
 0.199 0.034 0.000 0.767
 0.883 0.005 0.000 0.112
 0.013 0.001 0.000 0.985
 0.006 0.001 0.000 0.993
 0.000 0.000 0.001 0.999
 0.025 0.000 0.051 0.923
 0.092 0.001 0.000 0.906
 0.997 0.000 0.000 0.003
 1.000 0.000 0.000 0.000
 1.000 0.000 0.000 0.000
 0.951 0.000 0.003 0.046
 0.926 0.001 0.000 0.073

MOTIF M191 O191

letter-probability matrix: alength= 4 w= 17 nsites= 282 E= 9.7e-258
 0.851 0.000 0.013 0.136
 0.234 0.000 0.247 0.519
 0.253 0.01  0.229 0.509
 0.899 0.021 0.004 0.075
 0.937 0.009 0.054 0.001
 0.914 0.000 0.000 0.085
 0.438 0.014 0.003 0.545
 0.08  0.129 0.507 0.284
 0.791 0.002 0.002 0.205
 0.64  0.002 0.16  0.198
 0.515 0.001 0.004 0.481
 0.431 0.292 0.01  0.266
 0.83  0.003 0.002 0.165
 0.002 0.000 0.000 0.997
 0.001 0.000 0.000 0.998
 0.546 0.001 0.000 0.453
 0.614 0.103 0.001 0.282

MOTIF M193 O193

letter-probability matrix: alength= 4 w= 17 nsites= 15 E= 1.3e-026
 0.0 1.0 0.0 0.000
 0.0 0.0 0.0 1.000
 0.0 0.0 1.0 0.000
 1.0 0.0 0.0 0.000
 0.0 0.0 1.0 0.000
 0.0 1.0 0.0 0.000
 0.0 1.0 0.0 0.000
 0.0 1.0 0.0 0.000
 1.0 0.0 0.0 0.000
 0.0 0.0 1.0 0.000
 0.0 0.0 1.0 0.000
 0.0 0.0 0.0 1.000
 0.0 0.0 1.0 0.000
 1.0 0.0 0.0 0.000
 0.0 0.0 1.0 0.000
 0.0 0.0 0.0 1.000
 0.0 1.0 0.0 0.000

MOTIF M194 O194

letter-probability matrix: alength= 4 w= 17 nsites= 70 E= 6.4e-082
 0.000 0.763 0.236 0.000
 0.001 0.999 0.000 0.000
 0.819 0.051 0.000 0.129
 0.000 0.488 0.512 0.000
 0.893 0.01  0.094 0.004
 0.000 0.068 0.932 0.000
 0.476 0.004 0.082 0.438
 0.000 0.037 0.963 0.000
 0.000 0.997 0.003 0.000
 0.955 0.000 0.000 0.045
 0.000 0.784 0.216 0.000
 0.001 0.99  0.008 0.001
 0.000 1.000 0.000 0.000
 0.829 0.000 0.000 0.171
 0.000 0.000 1.000 0.000
 0.009 0.000 0.991 0.000
 0.561 0.115 0.324 0.000

MOTIF M195 O195

letter-probability matrix: alength= 4 w= 17 nsites= 34 E= 2.6e-035
 0.579 0.001 0.418 0.002
 0.004 0.000 0.996 0.000
 0.000 0.001 0.985 0.014
 0.000 0.022 0.978 0.000
 0.000 0.999 0.001 0.000
 0.009 0.008 0.000 0.984
 0.000 0.003 0.997 0.000
 0.003 0.001 0.502 0.493
 0.001 0.000 0.997 0.002
 0.000 0.337 0.663 0.000
 0.114 0.883 0.003 0.000
 0.357 0.000 0.002 0.641
 0.000 0.000 0.999 0.001
 0.000 1.000 0.000 0.000
 0.579 0.000 0.000 0.421
 0.000 0.002 0.998 0.000
 0.000 0.991 0.009 0.000

MOTIF M196 O196

letter-probability matrix: alength= 4 w= 17 nsites= 900 E= 1.0e-567
 0.287 0.000 0.553 0.16 
 0.032 0.000 0.962 0.006
 0.04  0.355 0.604 0.000
 0.274 0.718 0.008 0.000
 0.644 0.000 0.144 0.212
 0.000 0.006 0.994 0.000
 0.001 0.629 0.369 0.001
 0.385 0.045 0.000 0.57 
 0.012 0.029 0.959 0.000
 0.377 0.000 0.609 0.014
 0.101 0.000 0.818 0.081
 0.000 0.224 0.775 0.000
 0.158 0.556 0.285 0.000
 0.000 0.999 0.000 0.000
 0.715 0.000 0.000 0.285
 0.000 0.000 1.000 0.000
 0.25  0.024 0.724 0.001

MOTIF M197 O197

letter-probability matrix: alength= 4 w= 17 nsites= 338 E= 1.1e-664
 0.489 0.068 0.001 0.443
 0.192 0.231 0.054 0.523
 0.187 0.001 0.053 0.759
 0.006 0.000 0.002 0.992
 0.000 0.071 0.000 0.929
 0.005 0.013 0.000 0.981
 0.28  0.097 0.002 0.621
 0.474 0.000 0.000 0.525
 0.593 0.232 0.000 0.175
 0.816 0.005 0.000 0.179
 0.996 0.000 0.003 0.000
 0.936 0.011 0.028 0.024
 0.914 0.000 0.001 0.085
 0.369 0.000 0.393 0.238
 0.726 0.006 0.268 0.000
 0.685 0.059 0.252 0.003
 0.909 0.000 0.007 0.084

MOTIF M200 O200

letter-probability matrix: alength= 4 w= 18 nsites= 10 E= 1.2e+002
 0.000 0.81  0.189 0.001
 0.001 0.998 0.000 0.000
 0.000 1.000 0.000 0.000
 0.925 0.022 0.000 0.054
 0.000 0.817 0.182 0.001
 0.014 0.981 0.000 0.005
 0.000 0.998 0.001 0.001
 0.767 0.035 0.000 0.198
 0.005 0.98  0.003 0.013
 0.016 0.351 0.009 0.624
 0.001 0.016 0.005 0.979
 0.000 0.032 0.968 0.001
 0.000 1.000 0.000 0.000
 0.291 0.000 0.000 0.709
 0.001 0.000 0.999 0.000
 0.000 0.000 1.000 0.000
 0.000 0.074 0.925 0.000
 0.849 0.149 0.000 0.002

MOTIF M201 O201

letter-probability matrix: alength= 4 w= 18 nsites= 14543 E= 1.2e-985
 0.026 0.614 0.269 0.092
 0.001 0.999 0.000 0.000
 0.463 0.000 0.000 0.536
 0.000 0.134 0.825 0.041
 0.017 0.594 0.354 0.035
 0.086 0.705 0.071 0.137
 0.133 0.551 0.061 0.255
 0.129 0.465 0.19  0.216
 0.176 0.311 0.325 0.188
 0.145 0.28  0.382 0.193
 0.09  0.399 0.308 0.204
 0.038 0.65  0.174 0.138
 0.074 0.733 0.024 0.169
 0.002 0.998 0.000 0.000
 0.542 0.000 0.000 0.457
 0.000 0.164 0.825 0.011
 0.021 0.615 0.36  0.004
 0.235 0.506 0.09  0.168

MOTIF M202 O202

letter-probability matrix: alength= 4 w= 18 nsites= 922 E= 1.3e+1025
 0.774 0.006 0.163 0.057
 0.726 0.077 0.197 0.000
 0.82  0.000 0.111 0.069
 0.477 0.003 0.407 0.114
 0.453 0.186 0.27  0.092
 0.67  0.205 0.08  0.045
 0.757 0.117 0.115 0.011
 0.651 0.051 0.169 0.129
 0.556 0.273 0.147 0.024
 0.655 0.075 0.069 0.201
 0.248 0.464 0.242 0.046
 0.515 0.002 0.001 0.482
 0.042 0.217 0.483 0.258
 0.156 0.734 0.001 0.109
 0.263 0.000 0.000 0.737
 0.009 0.007 0.549 0.436
 0.205 0.03  0.231 0.534
 0.226 0.067 0.371 0.336

MOTIF M204 O204

letter-probability matrix: alength= 4 w= 18 nsites= 76 E= 5.4e-117
 0.195 0.498 0.019 0.288
 0.089 0.327 0.000 0.583
 0.000 0.000 0.001 0.999
 0.109 0.000 0.085 0.806
 0.076 0.000 0.001 0.924
 0.067 0.233 0.697 0.003
 0.018 0.311 0.004 0.668
 0.002 0.000 0.000 0.998
 0.029 0.000 0.000 0.971
 0.000 0.000 0.000 1.000
 0.006 0.000 0.000 0.994
 0.874 0.000 0.001 0.125
 0.913 0.000 0.068 0.018
 0.996 0.000 0.000 0.004
 0.709 0.000 0.291 0.000
 0.764 0.000 0.21  0.026
 0.33  0.006 0.363 0.3 
 0.56  0.000 0.106 0.334

MOTIF M205 O205

letter-probability matrix: alength= 4 w= 18 nsites= 19 E= 3.2e-043
 0.322 0.007 0.07  0.602
 0.000 0.029 0.000 0.971
 0.002 0.000 0.000 0.998
 0.000 0.955 0.031 0.014
 0.361 0.016 0.000 0.623
 0.002 0.000 0.000 0.998
 0.001 0.000 0.002 0.996
 0.003 0.031 0.000 0.965
 0.000 0.000 0.002 0.998
 0.000 0.001 0.000 0.998
 0.005 0.000 0.000 0.994
 0.948 0.000 0.042 0.01 
 0.981 0.000 0.013 0.006
 1.000 0.000 0.000 0.000
 1.000 0.000 0.000 0.000
 0.998 0.000 0.002 0.000
 0.627 0.071 0.001 0.301
 0.997 0.001 0.002 0.000

MOTIF M206 O206

letter-probability matrix: alength= 4 w= 18 nsites= 168 E= 2.3e-232
 0.172 0.000 0.151 0.677
 0.582 0.001 0.159 0.258
 0.697 0.185 0.000 0.118
 0.795 0.02  0.004 0.181
 0.895 0.004 0.081 0.02 
 0.486 0.000 0.001 0.513
 0.331 0.286 0.358 0.025
 0.39  0.000 0.000 0.61 
 0.413 0.537 0.006 0.043
 0.385 0.081 0.000 0.534
 0.348 0.002 0.003 0.647
 0.058 0.000 0.005 0.937
 0.132 0.054 0.000 0.814
 0.009 0.004 0.000 0.987
 0.427 0.014 0.000 0.56 
 0.966 0.001 0.000 0.034
 0.999 0.000 0.001 0.000
 0.999 0.000 0.001 0.000

MOTIF M207 O207

letter-probability matrix: alength= 4 w= 18 nsites= 60 E= 1.4e-084
 0.000 1.000 0.000 0.000
 0.399 0.000 0.000 0.601
 0.000 0.279 0.72  0.001
 0.015 0.959 0.000 0.026
 0.000 0.998 0.000 0.002
 0.001 0.779 0.000 0.22 
 0.119 0.000 0.001 0.879
 0.000 0.219 0.781 0.000
 0.000 0.902 0.009 0.089
 0.017 0.979 0.000 0.003
 0.988 0.000 0.01  0.002
 0.000 0.000 1.000 0.000
 0.000 0.897 0.102 0.000
 0.000 0.998 0.000 0.002
 0.000 0.535 0.000 0.465
 0.003 0.997 0.000 0.000
 0.923 0.000 0.000 0.077
 0.000 0.431 0.569 0.000

MOTIF M208 O208

letter-probability matrix: alength= 4 w= 19 nsites= 12 E= 1.5e-035
 0.000 0.016 0.000 0.983
 0.000 0.000 0.000 1.000
 0.000 0.000 0.000 1.000
 0.000 0.913 0.000 0.087
 0.000 0.000 0.000 1.000
 0.000 0.000 0.000 1.000
 0.505 0.000 0.000 0.495
 1.000 0.000 0.000 0.000
 1.000 0.000 0.000 0.000
 1.000 0.000 0.000 0.000
 1.000 0.000 0.000 0.000
 1.000 0.000 0.000 0.000
 0.131 0.000 0.869 0.000
 0.024 0.000 0.975 0.000
 0.973 0.002 0.025 0.000
 0.998 0.000 0.002 0.000
 0.998 0.000 0.002 0.000
 0.534 0.011 0.421 0.034
 0.944 0.056 0.000 0.000

MOTIF M212 O212

letter-probability matrix: alength= 4 w= 19 nsites= 12 E= 5.6e-016
 0.318 0.555 0.000 0.127
 0.000 0.000 0.001 0.999
 0.546 0.000 0.000 0.454
 0.003 0.017 0.000 0.98 
 0.855 0.000 0.000 0.145
 0.931 0.069 0.000 0.000
 1.000 0.000 0.000 0.000
 0.998 0.000 0.000 0.002
 0.999 0.000 0.000 0.000
 0.996 0.004 0.000 0.000
 0.006 0.948 0.047 0.000
 1.000 0.000 0.000 0.000
 0.997 0.000 0.002 0.001
 0.971 0.029 0.001 0.000
 0.901 0.000 0.098 0.000
 0.001 0.901 0.003 0.095
 0.996 0.000 0.000 0.004
 0.999 0.000 0.000 0.001
 0.983 0.000 0.000 0.017

MOTIF M213 O213

letter-probability matrix: alength= 4 w= 19 nsites= 34 E= 5.5e-019
 0.663 0.024 0.001 0.313
 0.412 0.388 0.194 0.006
 0.997 0.000 0.000 0.002
 0.08  0.007 0.000 0.912
 0.248 0.008 0.001 0.742
 0.563 0.000 0.019 0.418
 0.31  0.001 0.029 0.66 
 0.095 0.012 0.037 0.856
 0.931 0.000 0.009 0.06 
 0.013 0.000 0.000 0.987
 0.004 0.012 0.047 0.937
 0.252 0.001 0.075 0.671
 0.018 0.358 0.006 0.618
 0.011 0.022 0.013 0.954
 0.736 0.063 0.059 0.143
 0.413 0.000 0.003 0.584
 0.076 0.000 0.286 0.638
 0.000 0.56  0.141 0.3 
 0.006 0.108 0.001 0.884

MOTIF M217 O217

letter-probability matrix: alength= 4 w= 19 nsites= 137 E= 1.5e-331
 0.109 0.012 0.002 0.876
 0.189 0.000 0.006 0.804
 0.139 0.294 0.269 0.298
 0.232 0.004 0.000 0.764
 0.051 0.242 0.012 0.694
 0.12  0.361 0.019 0.501
 0.025 0.002 0.001 0.972
 0.000 0.031 0.007 0.961
 0.004 0.000 0.000 0.996
 0.529 0.000 0.000 0.471
 0.829 0.107 0.017 0.047
 0.964 0.008 0.000 0.028
 0.996 0.000 0.003 0.000
 0.995 0.003 0.002 0.001
 0.995 0.005 0.000 0.000
 0.72  0.000 0.001 0.279
 0.002 0.008 0.369 0.62 
 0.426 0.179 0.075 0.32 
 0.681 0.298 0.000 0.021

MOTIF M218 O218

letter-probability matrix: alength= 4 w= 19 nsites= 12 E= 3.4e-011
 0.000 0.995 0.005 0.000
 0.99  0.000 0.000 0.01 
 0.000 0.000 1.000 0.000
 0.000 0.065 0.858 0.077
 0.000 0.927 0.073 0.001
 0.000 0.995 0.005 0.000
 0.000 0.999 0.001 0.000
 0.001 0.98  0.019 0.000
 0.994 0.000 0.000 0.006
 0.001 0.94  0.059 0.000
 0.000 0.995 0.000 0.005
 0.001 0.998 0.000 0.000
 0.000 0.993 0.000 0.007
 0.000 0.989 0.011 0.000
 0.991 0.000 0.009 0.000
 0.000 0.085 0.915 0.000
 0.000 1.000 0.000 0.000
 0.000 0.18  0.000 0.82 
 0.001 0.998 0.000 0.000

MOTIF M219 O219

letter-probability matrix: alength= 4 w= 19 nsites= 12 E= 2.8e+019
 0.022 0.022 0.381 0.575
 0.004 0.177 0.514 0.305
 0.061 0.773 0.145 0.02 
 0.003 0.768 0.000 0.229
 0.000 0.313 0.001 0.685
 0.006 0.791 0.001 0.202
 0.05  0.001 0.046 0.904
 0.001 0.044 0.924 0.031
 0.776 0.02  0.064 0.14 
 0.286 0.072 0.589 0.053
 0.3  0.019 0.559 0.122
 0.661 0.02  0.007 0.312
 0.000 0.836 0.004 0.16 
 0.066 0.768 0.000 0.166
 0.000 0.998 0.000 0.001
 0.68  0.000 0.000 0.32 
 0.011 0.006 0.984 0.000
 0.475 0.001 0.52  0.004
 0.165 0.43  0.404 0.002

MOTIF M220 O220

letter-probability matrix: alength= 4 w= 19 nsites= 13 E= 4.3e-024
 0.081 0.000 0.006 0.913
 0.018 0.000 0.000 0.982
 0.002 0.000 0.001 0.998
 0.01  0.000 0.018 0.973
 0.044 0.000 0.000 0.955
 0.422 0.000 0.001 0.577
 0.956 0.000 0.001 0.042
 0.993 0.001 0.000 0.005
 0.619 0.377 0.000 0.003
 0.912 0.001 0.000 0.088
 0.012 0.461 0.015 0.512
 0.006 0.008 0.123 0.862
 0.017 0.003 0.002 0.978
 0.356 0.001 0.002 0.641
 0.088 0.337 0.000 0.575
 0.046 0.000 0.000 0.954
 0.879 0.000 0.066 0.055
 0.968 0.025 0.000 0.008
 0.87  0.036 0.000 0.094

MOTIF M221 O221

letter-probability matrix: alength= 4 w= 19 nsites= 2175 E= 1.8e+1092
 0.361 0.134 0.26  0.245
 0.079 0.585 0.336 0.000
 0.589 0.065 0.004 0.341
 0.025 0.531 0.444 0.000
 0.679 0.001 0.019 0.302
 0.057 0.223 0.634 0.086
 0.486 0.002 0.293 0.219
 0.013 0.527 0.459 0.001
 0.653 0.027 0.027 0.293
 0.035 0.471 0.477 0.017
 0.692 0.001 0.092 0.215
 0.035 0.292 0.598 0.076
 0.503 0.007 0.209 0.281
 0.008 0.443 0.536 0.012
 0.727 0.011 0.001 0.261
 0.016 0.552 0.429 0.004
 0.732 0.03  0.004 0.233
 0.054 0.489 0.453 0.004
 0.685 0.09  0.024 0.201

MOTIF M222 O222

letter-probability matrix: alength= 4 w= 19 nsites= 45 E= 1.1e-035
 0.995 0.005 0.000 0.000
 0.606 0.000 0.002 0.392
 0.51  0.004 0.188 0.298
 0.801 0.194 0.001 0.004
 0.848 0.15  0.001 0.000
 0.199 0.028 0.000 0.773
 0.167 0.017 0.379 0.437
 0.268 0.296 0.001 0.435
 0.253 0.015 0.000 0.732
 0.307 0.001 0.008 0.685
 0.255 0.001 0.002 0.743
 0.488 0.000 0.468 0.044
 0.929 0.004 0.004 0.063
 0.927 0.024 0.001 0.048
 0.837 0.142 0.002 0.019
 0.43  0.000 0.000 0.57 
 0.005 0.000 0.854 0.141
 0.985 0.011 0.000 0.003
 0.99  0.001 0.004 0.004

MOTIF M225 O225

letter-probability matrix: alength= 4 w= 20 nsites= 12 E= 4.3e-020
 0.775 0.001 0.000 0.224
 0.017 0.000 0.001 0.982
 0.000 0.000 0.152 0.848
 0.005 0.002 0.000 0.993
 0.937 0.000 0.000 0.062
 0.918 0.000 0.000 0.082
 0.004 0.002 0.008 0.986
 0.005 0.001 0.000 0.993
 0.967 0.000 0.000 0.033
 0.993 0.000 0.000 0.007
 0.992 0.001 0.000 0.007
 0.984 0.003 0.001 0.012
 0.054 0.000 0.377 0.569
 0.294 0.000 0.701 0.004
 0.073 0.000 0.002 0.925
 0.575 0.000 0.424 0.001
 0.831 0.008 0.000 0.161
 0.998 0.000 0.000 0.002
 0.999 0.000 0.000 0.001
 0.436 0.000 0.000 0.563

MOTIF M226 O226

letter-probability matrix: alength= 4 w= 20 nsites= 36 E= 1.1e-015
 0.002 0.911 0.012 0.076
 0.000 0.449 0.000 0.551
 0.000 0.997 0.001 0.002
 0.053 0.464 0.001 0.483
 0.000 0.999 0.001 0.000
 0.081 0.026 0.000 0.893
 0.000 0.378 0.565 0.057
 0.000 0.996 0.000 0.004
 0.000 0.906 0.000 0.093
 0.000 0.976 0.000 0.023
 0.068 0.337 0.001 0.594
 0.001 0.269 0.039 0.692
 0.16  0.831 0.000 0.009
 0.012 0.964 0.008 0.016
 0.000 0.344 0.000 0.656
 0.000 0.996 0.000 0.004
 0.000 1.000 0.000 0.000
 0.202 0.000 0.000 0.798
 0.000 0.016 0.984 0.000
 0.009 0.883 0.108 0.000

MOTIF M228 O228

letter-probability matrix: alength= 4 w= 20 nsites= 10 E= 6.0e+001
 0.974 0.001 0.000 0.025
 0.363 0.000 0.018 0.618
 0.552 0.004 0.002 0.441
 0.179 0.821 0.000 0.000
 0.727 0.269 0.000 0.004
 0.067 0.323 0.001 0.609
 0.055 0.000 0.232 0.713
 0.005 0.021 0.971 0.003
 0.307 0.014 0.003 0.676
 0.015 0.396 0.000 0.588
 0.019 0.253 0.000 0.729
 0.018 0.001 0.104 0.877
 0.548 0.003 0.001 0.448
 0.355 0.001 0.428 0.216
 0.759 0.24  0.000 0.001
 0.999 0.000 0.000 0.001
 0.999 0.000 0.000 0.000
 0.999 0.000 0.000 0.001
 0.002 0.066 0.028 0.904
 0.988 0.000 0.012 0.000

MOTIF M229 O229

letter-probability matrix: alength= 4 w= 20 nsites= 13 E= 1.3e-003
 0.000 0.313 0.684 0.003
 0.000 1.000 0.000 0.000
 0.998 0.000 0.000 0.002
 0.000 0.397 0.602 0.000
 0.015 0.98  0.004 0.000
 0.843 0.141 0.001 0.014
 0.049 0.002 0.947 0.002
 0.000 0.685 0.223 0.092
 0.000 0.041 0.727 0.232
 0.000 0.904 0.096 0.000
 0.721 0.03  0.003 0.246
 0.615 0.000 0.385 0.001
 0.000 0.000 1.000 0.000
 0.000 0.156 0.844 0.000
 0.000 0.38  0.568 0.052
 0.023 0.973 0.004 0.001
 0.000 1.000 0.000 0.000
 0.864 0.006 0.000 0.13 
 0.000 0.000 1.000 0.000
 0.196 0.000 0.804 0.000

MOTIF M230 O230

letter-probability matrix: alength= 4 w= 20 nsites= 825 E= 6.2e-461
 0.000 0.989 0.001 0.01 
 0.066 0.72  0.001 0.213
 0.002 0.578 0.086 0.334
 0.000 0.906 0.081 0.012
 0.407 0.291 0.014 0.288
 0.048 0.517 0.379 0.056
 0.03  0.864 0.105 0.001
 0.188 0.604 0.001 0.207
 0.007 0.669 0.227 0.097
 0.002 0.988 0.01  0.000
 0.526 0.114 0.000 0.36 
 0.021 0.15  0.711 0.118
 0.000 0.41  0.498 0.091
 0.001 0.828 0.064 0.108
 0.004 0.996 0.000 0.000
 0.482 0.000 0.000 0.518
 0.004 0.000 0.994 0.002
 0.000 0.234 0.762 0.004
 0.11  0.561 0.329 0.000
 0.32  0.434 0.000 0.246

MOTIF M231 O231

letter-probability matrix: alength= 4 w= 20 nsites= 41 E= 1.3e-057
 0.478 0.000 0.169 0.353
 0.778 0.000 0.029 0.193
 0.995 0.004 0.000 0.001
 0.937 0.000 0.000 0.063
 0.628 0.000 0.000 0.372
 0.585 0.001 0.016 0.399
 0.785 0.000 0.000 0.214
 0.624 0.000 0.000 0.375
 0.565 0.000 0.086 0.35 
 0.562 0.415 0.000 0.023
 0.849 0.148 0.003 0.000
 0.986 0.000 0.000 0.014
 0.909 0.000 0.09  0.001
 0.961 0.003 0.000 0.035
 0.417 0.014 0.244 0.325
 0.443 0.115 0.434 0.008
 0.971 0.008 0.000 0.021
 0.982 0.000 0.000 0.018
 1.000 0.000 0.000 0.000
 0.956 0.000 0.000 0.044

MOTIF M232 O232

letter-probability matrix: alength= 4 w= 20 nsites= 30 E= 7.0e-052
 0.001 0.935 0.063 0.002
 0.006 0.158 0.000 0.836
 0.004 0.996 0.000 0.000
 0.437 0.002 0.001 0.56 
 0.000 0.000 1.000 0.000
 0.02  0.000 0.972 0.008
 0.006 0.004 0.989 0.001
 0.001 0.854 0.144 0.001
 0.001 0.998 0.000 0.000
 0.067 0.809 0.000 0.123
 0.000 0.969 0.031 0.000
 0.478 0.000 0.004 0.517
 0.000 0.005 0.994 0.000
 0.000 0.056 0.914 0.029
 0.001 0.061 0.889 0.049
 0.698 0.000 0.169 0.132
 0.002 0.184 0.814 0.000
 0.000 0.999 0.001 0.000
 0.474 0.396 0.000 0.131
 0.000 0.008 0.989 0.003

MOTIF M233 O233

letter-probability matrix: alength= 4 w= 20 nsites= 248 E= 1.0e-177
 0.002 0.241 0.748 0.01 
 0.498 0.166 0.336 0.000
 0.161 0.089 0.649 0.101
 0.000 0.26  0.739 0.001
 0.719 0.000 0.05  0.232
 0.116 0.000 0.883 0.000
 0.197 0.019 0.783 0.000
 0.104 0.646 0.25  0.000
 0.424 0.000 0.002 0.573
 0.000 0.000 1.000 0.000
 0.003 0.000 0.996 0.001
 0.000 0.111 0.889 0.000
 0.537 0.212 0.251 0.000
 0.318 0.000 0.415 0.267
 0.000 0.001 0.997 0.002
 0.01  0.668 0.322 0.000
 0.429 0.000 0.001 0.57 
 0.000 0.000 1.000 0.000
 0.003 0.000 0.996 0.000
 0.008 0.363 0.629 0.001

MOTIF M234 O234

letter-probability matrix: alength= 4 w= 20 nsites= 18 E= 4.3e-019
 0.116 0.006 0.878 0.000
 0.001 0.739 0.26  0.000
 0.78  0.000 0.000 0.22 
 0.000 0.000 1.000 0.000
 0.012 0.001 0.986 0.001
 0.026 0.188 0.786 0.000
 0.975 0.000 0.011 0.014
 0.000 0.001 0.997 0.002
 0.000 0.731 0.24  0.029
 0.000 0.988 0.009 0.003
 0.007 0.97  0.002 0.022
 0.001 0.604 0.093 0.302
 0.002 0.606 0.391 0.001
 0.000 0.002 0.867 0.13 
 0.000 0.899 0.098 0.003
 0.000 1.000 0.000 0.000
 0.000 1.000 0.000 0.000
 0.994 0.000 0.000 0.006
 0.000 0.004 0.996 0.001
 0.026 0.379 0.595 0.000

MOTIF M235 O235

letter-probability matrix: alength= 4 w= 20 nsites= 61 E= 7.8e-077
 0.09  0.356 0.55  0.004
 0.003 0.951 0.029 0.017
 0.000 0.793 0.198 0.008
 0.084 0.000 0.000 0.916
 0.000 0.067 0.932 0.000
 0.012 0.393 0.595 0.000
 0.001 0.874 0.076 0.049
 0.033 0.96  0.004 0.003
 0.000 0.6  0.000 0.4 
 0.000 0.953 0.046 0.001
 0.535 0.023 0.000 0.442
 0.000 0.11  0.859 0.03 
 0.091 0.249 0.658 0.002
 0.049 0.888 0.022 0.041
 0.000 0.987 0.008 0.005
 0.695 0.284 0.001 0.019
 0.000 1.000 0.000 0.000
 0.913 0.000 0.000 0.087
 0.000 0.001 0.998 0.000
 0.005 0.536 0.459 0.000

MOTIF M238 O238

letter-probability matrix: alength= 4 w= 20 nsites= 1698 E= 2.6e-4225
 0.36  0.029 0.122 0.489
 0.461 0.005 0.13  0.404
 0.429 0.052 0.004 0.515
 0.463 0.021 0.032 0.485
 0.291 0.143 0.177 0.389
 0.357 0.096 0.145 0.402
 0.206 0.101 0.042 0.651
 0.211 0.19  0.121 0.477
 0.279 0.271 0.063 0.387
 0.294 0.2  0.009 0.496
 0.241 0.018 0.002 0.739
 0.117 0.002 0.000 0.881
 0.106 0.003 0.000 0.891
 0.249 0.003 0.004 0.743
 0.434 0.046 0.001 0.519
 0.734 0.052 0.003 0.211
 0.974 0.001 0.022 0.002
 0.955 0.044 0.000 0.001
 0.814 0.003 0.043 0.141
 0.529 0.06  0.215 0.196
