# Supplementary material for: Motif signatures in stretch enhancers are enriched for disease-associated genetic variants
Source: Epigenetics Chromatin. 2015 Jul 16;8:23. doi: 10.1186/s13072-015-0015-7 (PMC4502539; doi:10.1186/s13072-015-0015-7)
Supplement: Additional file 4: — De novo motif disocvery results. Zip archive of de novo motif discovery results. Discovered motifs are condensed in MEME Minimal Motif Format. TOMTOM output HTML files documenting the comparison of the discovered motifs to known motifs and CentriMo output text files detailing the enrichment of the discovered motifs in SE or TE DHS sequences are also included. File names indicate the type of sequences used for the motif discovery, including the method of footprinting. Can be downloaded at http://fusion.nhgri.nih.gov/files/se-motifs/AdditionalFile4.zip. [file 13072_2015_15_MOESM4_ESM.zip › AdditionalFile4/K562.SE.vs.K562_Footprints_ConcatenatedEnhancers_Boyle.meme.CentriMo.txt]

# WARNING: this file is not sorted!
# db	id alt	E-value	adj_p-value	log_adj_p-value	bin_location	bin_width	total_width	sites_in_bin	total_sites	p_success	p-value	mult_tests
1	M1 O1	1.7e-910	3.7e-913	-2100.96	0.0	138	988	2359	4102	0.13968	1.0e-918	365806
1	M2 O2	6.4e-904	1.4e-906	-2085.82	0.0	146	988	2332	3884	0.14777	3.6e-912	379117
1	M3 O3	4.2e-625	9.0e-628	-1443.82	0.0	134	980	1865	3634	0.13673	1.1e-633	829344
1	M4 O4	1.0e-745	2.2e-748	-1721.54	0.0	145	987	1996	3421	0.14691	3.3e-754	682805
1	M5 O5	8.4e-862	1.8e-864	-1988.83	0.0	143	989	2567	4799	0.14459	3.2e-870	572052
1	M6 O6	2.1e-431	4.5e-434	-997.83	0.0	117	989	3274	12255	0.11830	8.3e-440	537966
1	M7 O7	2.5e-818	5.3e-821	-1888.75	0.0	147	987	2211	3779	0.14894	8.6e-827	621180
1	M8 O8	3.5e-376	7.5e-379	-870.66	0.0	111	981	1516	4196	0.11315	7.5e-385	1004500
1	M9 O9	8.8e-859	1.9e-861	-1981.88	0.0	141	989	3241	7148	0.14257	3.5e-867	549328
1	M10 O10	2.9e-813	6.4e-816	-1877.06	0.0	138	988	2359	4444	0.13968	1.1e-821	598009
1	M11 O11	2.2e-447	4.8e-450	-1034.60	0.0	119	989	3362	12336	0.12032	8.0e-456	594776
1	M12 O12	8.9e-488	1.9e-490	-1127.61	0.0	112	988	3168	11471	0.11336	2.9e-496	663085
1	M13 O13	4.3e-921	9.3e-924	-2125.36	0.0	140	988	3591	8122	0.14170	1.7e-929	545751
1	M14 O14	2.4e-392	5.1e-395	-907.89	0.0	123	987	2878	10112	0.12462	6.8e-401	750346
1	M15 O15	3.5e-881	7.7e-884	-2033.45	0.0	144	990	2234	3715	0.14545	2.9e-889	262808
1	M16 O16	1.1e-989	2.5e-992	-2283.25	0.0	141	989	3757	8321	0.14257	4.8e-998	523640
1	M17 O17	1.2e-253	2.6e-256	-588.51	0.0	117	989	2845	12398	0.11830	3.7e-262	693082
1	M18 O18	2.7e-434	5.8e-437	-1004.48	0.0	121	989	3216	11543	0.12235	9.3e-443	621946
1	M19 O19	4.1e-317	8.9e-320	-734.64	0.0	118	988	2959	11946	0.11943	1.2e-325	725203
1	M20 O20	1.4e-650	3.1e-653	-1502.46	0.0	129	981	2772	7026	0.13150	4.1e-659	762440
1	M21 O21	4.3e-359	9.4e-362	-831.30	0.0	117	989	2881	11035	0.11830	1.6e-367	590330
1	M22 O22	8.7e-789	1.9e-791	-1820.71	0.0	134	990	3664	9535	0.13535	4.1e-797	459420
1	M23 O23	6.2e-359	1.3e-361	-830.94	0.0	116	984	2178	7346	0.11789	2.0e-367	653030
1	M24 O24	8.8e-270	1.9e-272	-625.65	0.0	133	989	3384	13598	0.13448	3.0e-278	642694
1	M25 O25	2.3e-250	5.1e-253	-580.93	0.0	116	988	2938	13099	0.11741	6.2e-259	822817
1	M26 O26	6.2e-528	1.3e-530	-1220.07	0.0	143	987	2486	6143	0.14488	1.9e-536	699567
1	M27 O27	1.4e-455	3.1e-458	-1053.45	0.0	134	982	2228	5909	0.13646	3.9e-464	786450
1	M28 O28	3.4e-506	7.3e-509	-1170.02	0.0	116	982	1852	4653	0.11813	9.1e-515	808500
1	M29 O29	2.7e-969	6.0e-972	-2236.33	0.0	135	989	3842	9054	0.13650	1.1e-977	556738
1	M30 O30	9.4e-138	2.0e-140	-321.65	0.0	198	988	3580	11947	0.20040	3.3e-146	621673
1	M31 O31	7.9e-010	1.7e-012	-27.09	0.0	182	990	848	3498	0.18384	4.4e-018	385814
1	M32 O32	1.5e-219	3.3e-222	-509.97	0.0	115	989	2876	13415	0.11628	4.9e-228	688142
1	M33 O33	1.5e-292	3.2e-295	-678.11	0.0	151	989	3010	10055	0.15268	5.4e-301	582426
1	M34 O34	2.4e-013	5.2e-016	-35.19	0.0	139	985	50	84	0.14112	7.1e-022	733080
1	M35 O35	2.1e-660	4.6e-663	-1525.09	0.0	128	984	2188	4766	0.13008	6.3e-669	729135
1	M36 O36	3.5e-257	7.7e-260	-596.63	0.0	132	984	1540	4584	0.13415	1.2e-265	660395
1	M37 O37	8.1e-537	1.8e-539	-1240.53	0.0	143	989	2595	6518	0.14459	2.9e-545	598234
1	M38 O38	2.4e-168	5.2e-171	-392.09	0.0	164	988	3616	13828	0.16599	7.5e-177	693158
1	M39 O39	3.6e-540	7.8e-543	-1248.25	0.0	145	987	1962	4114	0.14691	1.1e-548	737528
1	M40 O40	2.8e-459	6.2e-462	-1061.97	0.0	130	984	2979	9390	0.13211	8.0e-468	772834
1	M41 O41	4.7e-911	1.0e-913	-2102.23	0.0	134	990	2950	6141	0.13535	2.1e-919	479180
1	M42 O42	7.0e-361	1.5e-363	-835.42	0.0	152	990	2429	6812	0.15354	2.8e-369	534014
1	M43 O43	2.3e-1040	5.1e-1043	-2399.97	0.0	134	990	3523	7563	0.13535	1.1e-1048	447564
1	M44 O44	5.2e-493	1.1e-495	-1139.67	0.0	146	990	1938	4252	0.14747	2.2e-501	507338
1	M45 O45	1.6e-076	3.6e-079	-180.64	0.0	186	988	3193	12276	0.18826	5.7e-085	627096
1	M46 O46	2.7e-643	5.8e-646	-1485.72	0.0	126	984	2149	4767	0.12805	7.9e-652	731099
1	M47 O47	9.4e-464	2.0e-466	-1072.29	0.0	123	989	3463	12297	0.12437	3.4e-472	596258
1	M48 O48	5.8e-574	1.3e-576	-1326.06	0.0	139	989	2486	6012	0.14055	2.0e-582	643682
1	M49 O49	3.1e-765	6.7e-768	-1766.48	0.0	123	989	3183	8339	0.12437	1.2e-773	545870
1	M50 O50	3.2e-079	7.0e-082	-186.87	0.0	244	990	4322	13403	0.24646	1.4e-087	515242
1	M51 O51	2.0e-097	4.3e-100	-228.79	0.0	220	988	4188	13830	0.22267	6.2e-106	698088
1	M52 O52	5.2e-197	1.1e-199	-458.10	0.0	130	988	3145	13861	0.13158	1.6e-205	725696
1	M53 O53	7.9e-424	1.7e-426	-980.37	0.0	124	988	3352	12098	0.12551	2.6e-432	651253
1	M54 O54	1.7e-539	3.6e-542	-1246.72	0.0	114	984	2144	5786	0.11585	4.5e-548	789037
1	M55 O55	4.2e-199	9.2e-202	-462.91	0.0	106	984	1225	4480	0.10772	1.1e-207	813096
1	M56 O56	1.5e-248	3.3e-251	-576.75	0.0	125	989	2424	9430	0.12639	5.2e-257	637754
1	M57 O57	2.4e-004	5.2e-007	-14.46	0.0	158	990	300	1270	0.15960	1.0e-012	507338
1	M58 O58	4.4e-157	9.6e-160	-366.15	0.0	107	991	2522	13412	0.10797	2.3e-165	421245
1	M59 O59	8.8e-114	1.9e-116	-266.45	0.0	125	987	2740	13866	0.12665	2.9e-122	671959
1	M60 O60	1.1e-446	2.5e-449	-1032.96	0.0	142	984	3228	9884	0.14431	2.7e-455	901967
1	M61 O61	2.4e-106	5.1e-109	-249.34	0.0	177	989	2344	8360	0.17897	8.2e-115	626886
1	M62 O62	6.2e-644	1.3e-646	-1487.17	0.0	142	990	2324	4954	0.14343	2.8e-652	473252
1	M63 O63	1.3e-452	2.7e-455	-1046.67	0.0	126	990	3215	10936	0.12727	6.2e-461	442130
1	M64 O64	6.6e-221	1.4e-223	-513.11	0.0	118	990	2660	11785	0.11919	2.5e-229	577980
1	M65 O65	9.2e-321	2.0e-323	-743.04	0.0	116	988	2983	12218	0.11741	2.7e-329	729147
1	M66 O66	6.0e-129	1.3e-131	-301.38	0.0	101	989	2385	13895	0.10212	2.2e-137	598728
1	M67 O67	2.4e-174	5.2e-177	-405.92	0.0	140	988	2139	8092	0.14170	5.9e-183	876061
1	M68 O68	8.5e-133	1.8e-135	-310.24	0.0	106	988	2267	12320	0.10729	2.8e-141	658648
1	M69 O69	2.0e-095	4.3e-098	-224.18	0.0	197	987	3788	13695	0.19959	5.5e-104	792744
1	M70 O70	5.2e-137	1.1e-139	-319.95	0.0	172	986	3495	13237	0.17444	1.4e-145	821148
1	M71 O71	7.5e-279	1.6e-281	-646.53	0.0	112	984	1440	4584	0.11382	1.7e-287	957450
1	M72 O72	3.2e-107	6.9e-110	-251.36	0.0	170	984	3341	13273	0.17276	7.9e-116	872016
1	M73 O73	5.2e-351	1.1e-353	-812.69	0.0	132	984	3424	12640	0.13415	1.3e-359	855322
1	M74 O74	1.6e-158	3.5e-161	-369.47	0.0	172	982	3176	11349	0.17515	3.9e-167	884940
1	M75 O75	1.8e-030	3.9e-033	-74.63	0.0	128	982	2342	13854	0.13035	5.3e-039	733040
1	M76 O76	4.7e-064	1.0e-066	-151.94	0.0	145	989	2824	13904	0.14661	1.7e-072	600704
1	M77 O77	2.6e-580	5.6e-583	-1340.69	0.0	125	989	3246	9898	0.12639	9.3e-589	599716
1	M78 O78	5.0e-055	1.1e-057	-131.17	0.0	127	991	1984	10707	0.12815	2.8e-063	385605
1	M79 O79	6.3e-284	1.4e-286	-658.22	0.0	146	990	2715	9111	0.14747	2.5e-292	559702
1	M80 O80	3.6e-202	7.7e-205	-469.98	0.0	102	990	2562	13239	0.10303	1.3e-210	595270
1	M81 O81	1.6e-078	3.5e-081	-185.26	0.0	190	988	2705	9857	0.19231	4.1e-087	842044
1	M82 O82	7.1e-176	1.6e-178	-409.42	0.0	141	989	3221	13659	0.14257	2.2e-184	712842
1	M83 O83	5.1e-205	1.1e-207	-476.53	0.0	144	988	3362	13567	0.14575	1.4e-213	772038
1	M84 O84	6.7e-187	1.5e-189	-434.81	0.0	137	987	2890	11994	0.13880	2.1e-195	694144
1	M85 O85	2.4e-073	5.1e-076	-173.36	0.0	131	985	2471	12746	0.13299	5.5e-082	940212
1	M86 O86	3.0e-186	6.4e-189	-433.33	0.0	151	985	3438	13653	0.15330	7.5e-195	860016
1	M87 O87	7.8e-093	1.7e-095	-218.21	0.0	114	986	2384	13331	0.11562	2.0e-101	837876
1	M88 O88	1.4e-157	3.1e-160	-367.28	0.0	245	985	4863	13734	0.24873	3.6e-166	872808
1	M89 O89	2.2e-287	4.8e-290	-666.19	0.0	117	985	2314	8823	0.11878	4.9e-296	976128
1	M90 O90	4.0e-021	8.6e-024	-53.11	0.0	137	985	2382	13728	0.13909	8.4e-030	1022376
1	M91 O91	2.0e-126	4.3e-129	-295.58	0.0	180	984	3544	13078	0.18293	5.1e-135	839610
1	M92 O92	4.9e-088	1.1e-090	-207.18	0.0	155	985	3124	13881	0.15736	1.3e-096	841812
1	M93 O93	6.6e-182	1.4e-184	-423.32	0.0	152	982	3478	13807	0.15479	1.4e-190	984900
1	M94 O94	7.0e-110	1.5e-112	-257.46	0.0	130	982	909	3131	0.13238	2.0e-118	780080
1	M95 O95	3.6e-135	7.8e-138	-315.70	0.0	150	982	3158	13295	0.15275	1.1e-143	687470
1	M96 O96	1.5e-157	3.2e-160	-367.25	0.0	150	982	3298	13546	0.15275	3.7e-166	855050
1	M97 O97	8.1e-118	1.8e-120	-275.75	0.0	203	991	3978	13673	0.20484	3.9e-126	445995
1	M98 O98	5.2e-114	1.1e-116	-266.99	0.0	132	990	2718	13062	0.13333	1.6e-122	684684
1	M99 O99	8.7e-063	1.9e-065	-149.04	0.0	129	989	783	3154	0.13043	3.1e-071	608114
1	M100 O100	3.7e-111	8.1e-114	-260.40	0.0	144	990	3021	13762	0.14545	1.5e-119	530062
1	M101 O101	6.2e-113	1.4e-115	-264.49	0.0	164	990	3365	13804	0.16566	2.7e-121	508820
1	M102 O102	4.7e-116	1.0e-118	-271.69	0.0	174	988	3561	13864	0.17611	1.3e-124	786335
1	M103 O103	2.5e-175	5.4e-178	-408.17	0.0	135	989	3078	13446	0.13650	7.2e-184	754338
1	M104 O104	3.3e-266	7.2e-269	-617.42	0.0	121	989	3082	13166	0.12235	1.1e-274	683202
1	M105 O105	3.2e-349	6.9e-352	-808.57	0.0	126	986	3135	11715	0.12779	9.0e-358	769488
1	M106 O106	9.7e-033	2.1e-035	-79.85	0.0	218	988	2821	10171	0.22065	2.5e-041	842537
1	M107 O107	1.5e-027	3.2e-030	-67.90	0.0	134	988	2411	13918	0.13563	4.1e-036	781405
1	M108 O108	1.9e-166	4.1e-169	-387.74	0.0	125	989	2772	12829	0.12639	5.6e-175	731120
1	M109 O109	3.4e-100	7.3e-103	-235.17	0.0	101	989	2268	13887	0.10212	1.1e-108	658502
1	M110 O110	8.5e-180	1.8e-182	-418.46	0.0	144	988	3075	12538	0.14575	2.1e-188	859792
1	M111 O111	5.2e-115	1.1e-117	-269.27	0.0	120	988	2404	12234	0.12146	1.3e-123	851904
1	M112 O112	1.2e-075	2.5e-078	-178.67	0.0	135	989	2710	13807	0.13650	4.2e-084	597740
1	M113 O113	1.9e-097	4.1e-100	-228.85	0.0	181	987	3229	12252	0.18338	5.1e-106	809013
1	M114 O114	4.0e-156	8.6e-159	-363.96	0.0	172	988	3629	13506	0.17409	1.1e-164	765629
1	M115 O115	2.2e-105	4.9e-108	-247.10	0.0	171	987	3387	13501	0.17325	6.5e-114	745416
1	M116 O116	1.7e-105	3.6e-108	-247.39	0.0	144	988	3001	13764	0.14575	5.7e-114	635477
1	M117 O117	1.4e-108	3.0e-111	-254.50	0.0	153	985	3181	13816	0.15533	3.6e-117	830004
1	M118 O118	2.5e-020	5.4e-023	-51.27	0.0	49	985	425	4829	0.04975	1.1e-028	482652
1	M119 O119	5.7e-153	1.2e-155	-356.69	0.0	167	985	3247	12127	0.16954	1.5e-161	833940
1	M120 O120	6.4e-157	1.4e-159	-365.79	0.0	130	986	1216	4114	0.13185	1.8e-165	779328
1	M121 O121	8.3e-152	1.8e-154	-354.01	0.0	163	985	3525	13756	0.16548	2.2e-160	802452
1	M122 O122	4.3e-146	9.3e-149	-340.85	0.0	141	985	3055	13330	0.14315	1.1e-154	860016
1	M123 O123	2.8e-044	6.0e-047	-106.43	0.0	167	985	3009	13653	0.16954	6.5e-053	917088
1	M124 O124	1.0e-245	2.2e-248	-570.25	0.0	179	983	3853	12497	0.18210	2.4e-254	924553
1	M125 O125	3.0e-111	6.6e-114	-260.61	0.0	153	983	3174	13687	0.15565	8.9e-120	738464
1	M126 O126	4.1e-059	8.8e-062	-140.59	0.0	103	985	2098	13748	0.10457	1.1e-067	837384
1	M127 O127	9.2e-143	2.0e-145	-333.19	0.0	136	984	2958	13311	0.13821	2.2e-151	913751
1	M128 O128	4.7e-105	1.0e-107	-246.35	0.0	115	985	2523	13780	0.11675	1.3e-113	821148
1	M129 O129	6.2e-077	1.3e-079	-181.62	0.0	156	982	3061	13736	0.15886	1.7e-085	808500
1	M130 O130	7.1e-063	1.5e-065	-149.24	0.0	132	982	2612	13836	0.13442	2.0e-071	770280
1	M131 O131	2.4e-103	5.3e-106	-242.41	0.0	155	983	3140	13535	0.15768	6.7e-112	785109
1	M132 O132	9.3e-218	2.0e-220	-505.87	0.0	156	982	3615	13509	0.15886	2.0e-226	997640
1	M133 O133	8.0e-103	1.7e-105	-241.22	0.0	141	981	2638	11982	0.14373	2.0e-111	877100
1	M134 O134	6.3e-149	1.4e-151	-347.37	0.0	175	981	2975	10434	0.17839	1.5e-157	945210
1	M135 O135	1.0e-409	2.2e-412	-947.87	0.0	143	991	2430	6785	0.14430	6.6e-418	335115
1	M136 O136	1.1e-223	2.4e-226	-519.51	0.0	133	991	2971	12172	0.13421	5.8e-232	410355
1	M137 O137	6.3e-164	1.4e-166	-381.91	0.0	123	991	2849	13577	0.12412	3.1e-172	444510
1	M139 O139	8.9e-163	1.9e-165	-379.27	0.0	155	989	3402	13639	0.15672	2.5e-171	761254
1	M140 O140	1.9e-111	4.2e-114	-261.06	0.0	157	991	3242	13807	0.15843	9.0e-120	464805
1	M141 O141	6.7e-276	1.4e-278	-639.75	0.0	126	990	2947	11795	0.12727	2.9e-284	504374
1	M142 O142	1.9e-105	4.1e-108	-247.28	0.0	203	991	3580	12302	0.20484	7.8e-114	518265
1	M143 O143	1.5e-058	3.2e-061	-139.30	0.0	147	989	2786	13690	0.14863	4.6e-067	690612
1	M144 O144	5.9e-079	1.3e-081	-186.25	0.0	145	989	2889	13801	0.14661	1.8e-087	728156
1	M145 O145	3.4e-056	7.3e-059	-133.87	0.0	157	991	2888	13500	0.15843	1.7e-064	431640
1	M146 O146	4.0e-057	8.6e-060	-136.01	0.0	292	990	4813	13220	0.29495	1.3e-065	639236
1	M147 O147	2.6e-064	5.7e-067	-152.54	0.0	321	991	5360	13476	0.32392	1.2e-072	456390
1	M148 O148	1.0e-116	2.3e-119	-273.19	0.0	117	989	2578	13647	0.11830	3.1e-125	741988
1	M149 O149	2.0e-220	4.3e-223	-512.01	0.0	142	990	3318	13269	0.14343	7.4e-229	588354
1	M150 O150	3.4e-072	7.4e-075	-170.70	0.0	180	988	3354	13531	0.18219	8.7e-081	847467
1	M151 O151	1.6e-098	3.5e-101	-231.31	0.0	215	989	3987	13338	0.21739	4.1e-107	840294
1	M152 O152	1.3e-227	2.8e-230	-528.57	0.0	123	989	3102	13762	0.12437	3.8e-236	723216
1	M153 O153	3.6e-042	7.8e-045	-101.56	0.0	112	990	1157	6600	0.11313	1.4e-050	558220
1	M154 O154	2.5e-028	5.3e-031	-69.70	0.0	127	989	2265	13647	0.12841	7.3e-037	737048
1	M155 O155	2.8e-052	6.0e-055	-124.85	0.0	127	989	2259	12549	0.12841	7.3e-061	821028
1	M156 O156	4.9e-017	1.1e-019	-43.68	0.0	288	990	3740	11124	0.29091	1.9e-025	558714
1	M157 O157	2.0e-095	4.3e-098	-224.19	0.0	237	989	4332	13453	0.23964	5.9e-104	734084
1	M158 O158	4.2e-082	9.1e-085	-193.51	0.0	135	987	2690	13455	0.13678	1.1e-090	801618
1	M159 O159	2.3e-141	5.0e-144	-329.97	0.0	129	987	2825	13281	0.13070	5.2e-150	946560
1	M160 O160	2.3e-044	5.0e-047	-106.60	0.0	172	990	3099	13792	0.17374	8.6e-053	584896
1	M161 O161	6.5e-066	1.4e-068	-156.24	0.0	166	988	3086	13453	0.16802	1.6e-074	873596
1	M162 O162	9.9e-201	2.2e-203	-466.66	0.0	127	989	2403	9900	0.12841	3.0e-209	708890
1	M163 O163	1.8e-155	3.8e-158	-362.47	0.0	124	990	2613	12224	0.12525	7.3e-164	520676
1	M164 O164	1.8e-074	4.0e-077	-175.92	0.0	164	990	2652	11203	0.16566	7.0e-083	569582
1	M165 O165	2.3e-118	5.1e-121	-276.99	0.0	154	988	3195	13608	0.15587	6.4e-127	791265
1	M166 O166	1.5e-040	3.3e-043	-97.81	0.0	99	989	1910	13666	0.10010	5.5e-049	610584
1	M167 O167	1.1e-050	2.4e-053	-121.16	0.0	245	987	4254	13748	0.24823	2.8e-059	842044
1	M168 O168	8.5e-143	1.9e-145	-333.26	0.0	141	989	3119	13811	0.14257	2.8e-151	660478
1	M169 O169	3.8e-103	8.2e-106	-241.97	0.0	164	990	3335	13889	0.16566	1.6e-111	498446
1	M170 O170	6.9e-047	1.5e-049	-112.43	0.0	127	989	2370	13497	0.12841	2.0e-055	755820
1	M171 O171	2.0e-091	4.3e-094	-214.98	0.0	167	989	3268	13597	0.16886	6.4e-100	682708
1	M172 O172	4.9e-126	1.1e-128	-294.67	0.0	158	988	3285	13562	0.15992	1.4e-134	750839
1	M173 O173	2.5e-036	5.4e-039	-88.11	0.0	126	988	2196	12874	0.12753	6.0e-045	903669
1	M174 O174	2.3e-153	5.0e-156	-357.60	0.0	124	988	2732	12956	0.12551	5.0e-162	990437
1	M175 O175	1.6e-051	3.5e-054	-123.07	0.0	141	989	2593	13356	0.14257	4.3e-060	830908
1	M176 O176	9.7e-194	2.1e-196	-450.56	0.0	143	987	3179	12898	0.14488	2.3e-202	919445
1	M177 O177	9.0e-109	2.0e-111	-254.91	0.0	154	988	3058	13130	0.15587	2.8e-117	695623
1	M178 O178	3.7e-105	8.0e-108	-246.59	0.0	130	988	2710	13413	0.13158	1.0e-113	777461
1	M179 O179	9.3e-082	2.0e-084	-192.71	0.0	118	988	2353	13052	0.11943	2.3e-090	881484
1	M180 O180	5.2e-053	1.1e-055	-126.51	0.0	165	989	3076	13918	0.16684	2.0e-061	574522
1	M181 O181	8.0e-050	1.7e-052	-119.19	0.0	156	988	2756	13039	0.15789	2.1e-058	831691
1	M182 O182	2.2e-141	4.8e-144	-330.00	0.0	175	987	3695	13855	0.17730	6.4e-150	749360
1	M183 O183	3.4e-227	7.4e-230	-527.59	0.0	134	986	2933	11763	0.13590	9.3e-236	802944
1	M184 O184	1.8e-025	3.8e-028	-63.13	0.0	166	988	2822	13564	0.16802	4.9e-034	783377
1	M185 O185	4.5e-102	9.7e-105	-239.50	0.0	147	989	3021	13705	0.14863	1.4e-110	684190
1	M186 O186	4.5e-005	9.9e-008	-16.13	0.0	82	988	1400	13910	0.08300	1.4e-013	684284
1	M187 O187	3.8e-122	8.1e-125	-285.73	0.0	161	987	2787	10952	0.16312	9.0e-131	900218
1	M188 O188	7.3e-089	1.6e-091	-209.07	0.0	138	988	2811	13695	0.13968	1.8e-097	863736
1	M189 O189	2.6e-174	5.6e-177	-405.83	0.0	154	986	3465	13773	0.15619	7.0e-183	801960
1	M190 O190	2.3e-066	5.1e-069	-157.25	0.0	226	988	3649	12131	0.22874	6.3e-075	803590
1	M191 O191	1.6e-057	3.6e-060	-136.89	0.0	138	988	2658	13800	0.13968	5.0e-066	712385
1	M193 O193	2.3e-019	5.0e-022	-49.04	0.0	225	987	1461	4952	0.22796	5.9e-028	859299
1	M194 O194	1.8e-083	4.0e-086	-196.65	0.0	91	987	1972	13427	0.09220	4.8e-092	815915
1	M195 O195	1.3e-400	2.9e-403	-926.89	0.0	140	988	2916	9095	0.14170	4.2e-409	674424
1	M196 O196	3.3e-075	7.2e-078	-177.63	0.0	256	986	4649	13942	0.25963	1.4e-083	526440
1	M197 O197	6.3e-077	1.4e-079	-181.59	0.0	206	986	3680	13094	0.20892	1.7e-085	821640
1	M198 O198	5.9e-003	1.3e-005	-11.27	0.0	93	985	1549	13908	0.09442	1.4e-011	942672
1	M199 O199	6.8e-143	1.5e-145	-333.49	0.0	122	986	2731	13374	0.12373	1.7e-151	854604
1	M200 O200	2.8e-131	6.0e-134	-306.76	0.0	173	987	3620	13873	0.17528	9.4e-140	632519
1	M201 O201	4.2e-053	9.0e-056	-126.75	0.0	129	985	2424	13346	0.13096	1.1e-061	855096
1	M202 O202	1.8e-040	3.9e-043	-97.65	0.0	180	984	3168	13583	0.18293	4.1e-049	947139
1	M203 O203	2.5e-067	5.5e-070	-159.49	0.0	183	985	3369	13479	0.18579	5.9e-076	927420
1	M204 O204	7.7e-164	1.7e-166	-381.72	0.0	110	986	2239	10976	0.11156	2.1e-172	789168
1	M205 O205	2.0e-063	4.4e-066	-150.50	0.0	110	986	2250	13864	0.11156	5.9e-072	740952
1	M206 O206	5.1e-063	1.1e-065	-149.56	0.0	107	987	2108	13200	0.10841	1.3e-071	867680
1	M207 O207	6.2e-089	1.3e-091	-209.24	0.0	132	984	2713	13642	0.13415	1.7e-097	807695
1	M208 O208	8.7e-187	1.9e-189	-434.55	0.0	146	984	3238	13037	0.14837	2.3e-195	818497
1	M209 O209	2.2e-103	4.7e-106	-242.52	0.0	147	983	3043	13711	0.14954	4.8e-112	993784
1	M210 O210	3.1e-232	6.7e-235	-539.21	0.0	160	986	3063	10499	0.16227	9.1e-241	730128
1	M211 O211	1.8e-256	3.8e-259	-595.02	0.0	158	986	3721	13290	0.16024	4.0e-265	970716
1	M212 O212	3.7e-156	8.0e-159	-364.03	0.0	139	985	2668	11199	0.14112	1.0e-164	761124
1	M213 O213	2.1e-068	4.5e-071	-161.99	0.0	123	985	2266	12365	0.12487	5.8e-077	763092
1	M214 O214	9.9e-144	2.2e-146	-335.41	0.0	142	984	3132	13698	0.14431	2.4e-152	894602
1	M215 O215	5.4e-042	1.2e-044	-101.16	0.0	126	984	2324	13435	0.12805	1.4e-050	818497
1	M216 O216	4.2e-087	9.2e-090	-205.02	0.0	109	985	2326	13675	0.11066	9.8e-096	934800
1	M217 O217	3.2e-111	6.9e-114	-260.56	0.0	171	985	3440	13592	0.17360	8.1e-120	861492
1	M218 O218	2.5e-146	5.5e-149	-341.39	0.0	115	983	2643	13445	0.11699	5.5e-155	995257
1	M219 O219	4.0e-114	8.7e-117	-267.24	0.0	108	984	2365	13232	0.10976	9.2e-123	948121
1	M220 O220	2.3e-053	5.0e-056	-127.34	0.0	130	984	2464	13476	0.13211	5.5e-062	902949
1	M221 O221	2.1e-106	4.6e-109	-249.46	0.0	116	984	2493	13410	0.11789	5.0e-115	922098
1	M222 O222	9.7e-215	2.1e-217	-498.92	0.0	146	984	3220	12455	0.14837	2.3e-223	932900
1	M223 O223	1.1e-109	2.4e-112	-257.03	0.0	131	985	2794	13659	0.13299	2.8e-118	850668
1	M224 O224	9.9e-132	2.1e-134	-307.78	0.0	163	983	3446	13760	0.16582	2.5e-140	856795
1	M225 O225	2.8e-034	6.1e-037	-83.39	0.0	145	985	2560	13427	0.14721	6.6e-043	920532
1	M226 O226	1.5e-084	3.4e-087	-199.12	0.0	130	984	2696	13872	0.13211	4.2e-093	807204
1	M227 O227	3.0e-033	6.5e-036	-81.02	0.0	127	985	2346	13894	0.12893	8.9e-042	728652
1	M228 O228	3.7e-040	8.1e-043	-96.92	0.0	104	982	2017	13793	0.10591	8.7e-049	931980
1	M229 O229	5.6e-232	1.2e-234	-538.61	0.0	162	982	3767	13516	0.16497	1.4e-240	893270
1	M230 O230	1.2e-093	2.6e-096	-220.08	0.0	135	983	2793	13678	0.13733	3.0e-102	888219
1	M231 O231	6.5e-041	1.4e-043	-98.66	0.0	137	983	2552	13823	0.13937	1.7e-049	819479
1	M232 O232	1.6e-028	3.4e-031	-70.15	0.0	142	984	2446	13266	0.14431	3.9e-037	875453
1	M233 O233	2.5e-150	5.4e-153	-350.61	0.0	175	983	3744	13850	0.17803	6.7e-159	803767
1	M234 O234	3.5e-056	7.6e-059	-133.82	0.0	213	983	3677	13152	0.21668	8.4e-065	909332
1	M235 O235	1.6e-039	3.4e-042	-95.48	0.0	327	983	5393	13764	0.33266	4.1e-048	845502
1	M236 O236	1.9e-120	4.2e-123	-281.78	0.0	150	982	3172	13701	0.15275	4.8e-129	883470
1	M237 O237	6.9e-043	1.5e-045	-103.22	0.0	154	982	2845	13874	0.15682	2.0e-051	730590
1	M238 O238	1.5e-068	3.2e-071	-162.32	0.0	201	983	3663	13507	0.20448	4.1e-077	778235
1	M239 O239	4.0e-166	8.8e-169	-386.97	0.0	160	982	3548	13786	0.16293	1.1e-174	786450
1	M240 O240	7.7e-099	1.7e-101	-232.05	0.0	140	982	2928	13823	0.14257	2.1e-107	799190
1	M241 O241	9.6e-063	2.1e-065	-148.94	0.0	119	981	2375	13658	0.12130	2.2e-071	965790
1	M242 O242	6.5e-229	1.4e-231	-531.55	0.0	156	982	3636	13428	0.15886	1.6e-237	913850
1	M243 O243	5.5e-077	1.2e-079	-181.72	0.0	180	982	3444	13739	0.18330	1.2e-085	968240
1	M244 O244	5.4e-043	1.2e-045	-103.45	0.0	135	981	2511	13648	0.13761	1.3e-051	892290
1	M245 O245	2.0e-102	4.3e-105	-240.31	0.0	125	981	2606	13261	0.12742	5.2e-111	829570
1	M246 O246	4.7e-051	1.0e-053	-122.01	0.0	188	982	3020	11984	0.19145	1.2e-059	861910
1	M247 O247	4.8e-084	1.0e-086	-197.99	0.0	205	981	3737	13154	0.20897	1.2e-092	834470
1	M248 O248	2.5e-127	5.4e-130	-297.66	0.0	148	982	3103	13351	0.15071	6.5e-136	828100
1	M249 O249	1.5e-060	3.3e-063	-143.87	0.0	160	982	3060	13895	0.16293	3.9e-069	848190
1	M250 O250	4.9e-083	1.1e-085	-195.66	0.0	182	982	3245	12533	0.18534	1.1e-091	974610
1	M251 O251	5.0e-108	1.1e-110	-253.20	0.0	162	992	3258	13582	0.16331	4.4e-116	247500
1	M252 O252	4.8e-161	1.0e-163	-375.29	0.0	196	992	3993	13395	0.19758	3.7e-169	277695
1	M253 O253	5.2e-119	1.1e-121	-278.50	0.0	258	992	4834	13697	0.26008	3.6e-127	310860
1	M254 O254	3.0e-046	6.5e-049	-110.95	0.0	198	992	2334	8688	0.19960	2.3e-054	281160
1	M255 O255	2.1e-161	4.6e-164	-376.10	0.0	158	992	3050	11746	0.15927	1.4e-169	332640
1	M256 O256	4.8e-037	1.0e-039	-89.76	0.0	234	992	2493	8210	0.23589	4.3e-045	241065
1	M257 O257	2.5e-032	5.4e-035	-78.90	0.0	120	992	2172	13605	0.12097	2.0e-040	275220
1	M258 O258	9.8e-064	2.1e-066	-151.22	0.0	236	992	4227	13884	0.23790	8.0e-072	265320
1	M259 O259	3.1e-013	6.8e-016	-34.92	0.0	149	991	2483	13805	0.15035	1.6e-021	433125
1	M260 O260	1.9e-005	4.1e-008	-17.01	0.0	455	991	6779	13824	0.45913	9.8e-014	417780
1	M261 O261	2.9e-047	6.3e-050	-113.29	0.0	255	991	3509	10801	0.25732	1.5e-055	434115
1	M262 O262	2.2e-076	4.7e-079	-180.35	0.0	185	991	3405	13348	0.18668	1.2e-084	408375
1	M264 O264	1.6e-092	3.6e-095	-217.48	0.0	157	991	3167	13903	0.15843	8.1e-101	437085
1	M265 O265	5.5e-070	1.2e-072	-165.61	0.0	149	991	2918	13912	0.15035	2.8e-078	424215
1	M266 O266	1.3e-080	2.9e-083	-190.05	0.0	117	991	2418	13693	0.11806	6.0e-089	485100
1	M267 O267	2.5e-069	5.4e-072	-164.10	0.0	181	991	3412	13858	0.18264	1.2e-077	453420
1	M268 O268	1.0e-071	2.3e-074	-169.57	0.0	153	991	2985	13869	0.15439	4.7e-080	486090
1	M269 O269	8.1e-182	1.8e-184	-423.12	0.0	121	991	1772	7092	0.12210	4.4e-190	401445
1	M270 O270	6.0e-054	1.3e-056	-128.68	0.0	163	991	3047	13929	0.16448	3.1e-062	423225
1	M271 O271	2.6e-103	5.5e-106	-242.36	0.0	137	991	2809	13425	0.13824	1.4e-111	407880
1	M272 O272	4.4e-127	9.6e-130	-297.07	0.0	179	991	3291	12093	0.18063	1.9e-135	506385
1	M273 O273	1.3e-077	2.8e-080	-183.18	0.0	141	991	2778	13603	0.14228	6.5e-086	433620
1	M274 O274	6.6e-147	1.4e-149	-342.73	0.0	119	991	2470	12019	0.12008	3.0e-155	471240
1	M275 O275	4.4e-101	9.4e-104	-237.22	0.0	191	991	3731	13782	0.19273	2.0e-109	477675
1	M276 O276	5.8e-004	1.3e-006	-13.58	0.0	119	991	1893	13535	0.12008	2.4e-012	516285
1	M277 O277	1.4e-065	3.1e-068	-155.46	0.0	107	991	2101	13112	0.10797	6.7e-074	458865
1	M278 O278	1.4e-062	3.1e-065	-148.54	0.0	173	991	3247	13865	0.17457	6.4e-071	484110
1	M279 O279	4.1e-156	8.8e-159	-363.93	0.0	179	991	3829	13935	0.18063	2.3e-164	382635
1	M280 O280	6.2e-095	1.4e-097	-223.05	0.0	172	990	3423	13892	0.17374	2.7e-103	494988
1	M281 O281	2.8e-078	6.0e-081	-184.72	0.0	162	990	3125	13646	0.16364	1.1e-086	565136
1	M282 O282	2.6e-169	5.7e-172	-394.30	0.0	126	990	2421	10638	0.12727	9.5e-178	605150
1	M283 O283	4.8e-060	1.0e-062	-142.72	0.0	162	990	2153	9179	0.16364	1.6e-068	639730
1	M284 O284	7.5e-010	1.6e-012	-27.14	0.0	216	990	3385	13578	0.21818	3.1e-018	533520
1	M285 O285	9.5e-073	2.1e-075	-171.97	0.0	144	990	2151	9913	0.14545	3.1e-081	670852
1	M286 O286	1.9e-091	4.2e-094	-215.01	0.0	140	990	2478	11558	0.14141	6.8e-100	620464
1	M287 O287	5.0e-209	1.1e-211	-485.76	0.0	170	990	3854	13772	0.17172	1.9e-217	574028
1	M288 O288	1.7e-110	3.7e-113	-258.87	0.0	165	989	1948	7021	0.16684	5.3e-119	698516
1	M289 O289	5.6e-187	1.2e-189	-434.99	0.0	97	989	2355	12714	0.09808	1.8e-195	670852
1	M290 O290	1.9e-007	4.0e-010	-21.63	0.0	131	989	2096	13393	0.13246	5.5e-016	737048
1	M291 O291	1.6e-173	3.6e-176	-403.98	0.0	159	989	3214	12209	0.16077	4.8e-182	737542
1	M292 O292	9.1e-110	2.0e-112	-257.21	0.0	131	989	2793	13709	0.13246	2.7e-118	742976
1	M293 O293	1.3e-157	2.9e-160	-367.35	0.0	113	989	2667	13642	0.11426	4.2e-166	692094
1	M294 O294	2.1e-059	4.5e-062	-141.26	0.0	161	989	2158	9266	0.16279	5.7e-068	785954
1	M295 O295	4.7e-063	1.0e-065	-149.65	0.0	131	989	2489	13251	0.13246	1.5e-071	691106
1	M296 O296	1.3e-009	2.7e-012	-26.62	0.0	73	989	1213	12838	0.07381	3.8e-018	725192
1	M297 O297	6.3e-018	1.4e-020	-45.73	0.0	133	989	2210	13245	0.13448	1.7e-026	823498
1	M298 O298	3.8e-167	8.3e-170	-389.33	0.0	165	989	3616	13785	0.16684	1.4e-175	585884
1	M299 O299	1.1e-009	2.3e-012	-26.79	0.0	213	989	134	307	0.21537	4.1e-018	570076
1	M300 O300	3.4e-028	7.4e-031	-69.38	0.0	131	989	2336	13711	0.13246	9.6e-037	766688
1	M301 O301	6.5e-078	1.4e-080	-183.87	0.0	283	989	4721	12883	0.28615	1.7e-086	831402
1	M302 O302	6.2e-043	1.4e-045	-103.31	0.0	137	989	2482	13383	0.13852	1.7e-051	782496
1	M303 O303	2.9e-024	6.4e-027	-60.32	0.0	91	989	1679	13684	0.09201	9.3e-033	686166
1	M304 O304	7.9e-102	1.7e-104	-238.93	0.0	169	989	3401	13831	0.17088	2.4e-110	712348
1	M305 O305	1.7e-094	3.7e-097	-222.04	0.0	113	989	2432	13767	0.11426	4.9e-103	754832
1	M306 O306	1.1e-084	2.4e-087	-199.45	0.0	255	989	4590	13634	0.25784	3.6e-093	660972
1	M307 O307	3.8e-145	8.3e-148	-338.66	0.0	193	989	3998	13854	0.19515	1.4e-153	593788
1	M308 O308	9.1e-310	2.0e-312	-717.73	0.0	133	989	2810	10057	0.13448	3.4e-318	573534
1	M309 O309	2.2e-184	4.7e-187	-429.04	0.0	127	989	2795	12407	0.12841	6.7e-193	701974
1	M310 O310	3.1e-021	6.7e-024	-53.36	0.0	309	989	4845	13537	0.31244	9.1e-030	736554
1	M311 O311	6.1e-035	1.3e-037	-84.92	0.0	139	989	2455	13372	0.14055	2.0e-043	661960
1	M312 O312	8.9e-066	1.9e-068	-155.92	0.0	192	988	3415	13157	0.19433	2.3e-074	840565
1	M313 O313	2.5e-036	5.4e-039	-88.11	0.0	106	988	2029	13918	0.10729	9.8e-045	555118
1	M314 O314	8.1e-066	1.8e-068	-156.01	0.0	182	988	3361	13597	0.18421	2.0e-074	902683
1	M315 O315	2.1e-099	4.6e-102	-233.33	0.0	152	988	3083	13661	0.15385	6.1e-108	756262
1	M316 O316	2.4e-105	5.3e-108	-247.02	0.0	206	988	3909	13417	0.20850	6.5e-114	814436
1	M317 O317	1.3e-041	2.8e-044	-100.27	0.0	196	988	3280	13021	0.19838	3.7e-050	778940
1	M318 O318	3.5e-076	7.6e-079	-179.87	0.0	230	988	4049	13196	0.23279	1.0e-084	753304
1	M319 O319	1.6e-053	3.6e-056	-127.68	0.0	162	988	3038	13930	0.16397	5.7e-062	626110
1	M320 O320	1.3e-024	2.8e-027	-61.13	0.0	166	988	2771	13334	0.16802	3.6e-033	791265
1	M321 O321	2.6e-046	5.7e-049	-111.09	0.0	160	988	2658	12319	0.16194	6.4e-055	879512
1	M322 O322	8.6e-046	1.9e-048	-109.90	0.0	164	988	3002	13851	0.16599	2.7e-054	703511
1	M323 O323	5.2e-117	1.1e-119	-273.89	0.0	190	988	3800	13759	0.19231	1.4e-125	810985
1	M324 O324	7.0e-135	1.5e-137	-315.04	0.0	108	988	1091	4451	0.10931	2.2e-143	686749
1	M325 O325	1.6e-109	3.4e-112	-256.65	0.0	180	988	3509	13330	0.18219	4.4e-118	777954
1	M326 O326	4.2e-076	9.1e-079	-179.70	0.0	120	988	2411	13412	0.12146	1.1e-084	863243
1	M327 O327	4.3e-029	9.4e-032	-71.44	0.0	178	988	3054	13672	0.18016	1.2e-037	794716
1	M328 O328	6.7e-056	1.5e-058	-133.17	0.0	150	988	2764	13373	0.15182	1.9e-064	783870
1	M329 O329	3.9e-081	8.5e-084	-191.28	0.0	132	988	2609	13292	0.13360	9.7e-090	878033
1	M330 O330	3.8e-099	8.3e-102	-232.75	0.0	172	988	3449	13882	0.17409	1.2e-107	686256
1	M331 O331	2.4e-051	5.1e-054	-122.70	0.0	196	988	3473	13564	0.19838	5.7e-060	908599
1	M332 O332	8.9e-032	1.9e-034	-77.63	0.0	115	987	798	4281	0.11651	2.1e-040	898246
1	M333 O333	1.6e-110	3.5e-113	-258.93	0.0	153	987	3160	13685	0.15502	4.7e-119	757248
1	M334 O334	3.8e-002	8.3e-005	-9.40	0.0	265	987	846	2605	0.26849	1.4e-010	602446
1	M335 O335	4.4e-192	9.6e-195	-446.74	0.0	147	987	3289	13156	0.14894	1.3e-200	734570
1	M336 O336	9.7e-113	2.1e-115	-264.06	0.0	221	987	4222	13575	0.22391	2.6e-121	814436
1	M337 O337	1.6e-074	3.5e-077	-176.06	0.0	145	987	2874	13821	0.14691	4.8e-083	718301
1	M338 O338	6.2e-098	1.3e-100	-229.97	0.0	107	987	2271	13192	0.10841	1.3e-106	1058964
1	M340 O340	1.1e-066	2.5e-069	-157.98	0.0	249	987	4431	13761	0.25228	3.0e-075	817887
1	M341 O341	7.6e-075	1.7e-077	-176.79	0.0	159	987	3047	13542	0.16109	2.1e-083	803097
1	M342 O342	1.5e-066	3.2e-069	-157.71	0.0	171	987	3222	13716	0.17325	4.0e-075	805069
1	M343 O343	4.1e-044	8.8e-047	-106.04	0.0	183	987	3097	12945	0.18541	9.6e-053	921417
1	M344 O344	3.4e-026	7.3e-029	-64.78	0.0	259	987	4152	13402	0.26241	8.6e-035	846974
1	M345 O345	6.4e-043	1.4e-045	-103.29	0.0	131	987	2247	12439	0.13273	1.8e-051	786335
1	M346 O346	6.8e-099	1.5e-101	-232.18	0.0	145	987	1521	5926	0.14691	1.9e-107	776475
1	M347 O347	2.2e-052	4.8e-055	-125.08	0.0	129	987	2465	13663	0.13070	5.2e-061	922896
1	M348 O348	4.5e-069	9.7e-072	-163.51	0.0	151	987	1929	8361	0.15299	1.3e-077	771545
1	M349 O349	1.0e-104	2.3e-107	-245.56	0.0	149	987	2930	12947	0.15096	2.4e-113	938672
1	M350 O350	7.5e-172	1.6e-174	-400.16	0.0	151	987	3098	12243	0.15299	2.2e-180	730626
1	M351 O351	1.7e-034	3.7e-037	-83.90	0.0	191	987	3306	13710	0.19352	4.6e-043	791265
1	M352 O352	1.9e-049	4.2e-052	-118.31	0.0	209	987	3704	13760	0.21175	5.9e-058	705483
1	M353 O353	4.1e-101	8.9e-104	-237.28	0.0	139	987	2874	13610	0.14083	1.1e-109	775489
1	M354 O354	6.3e-083	1.4e-085	-195.40	0.0	110	986	2335	13773	0.11156	1.5e-091	913152
1	M355 O355	3.2e-073	7.0e-076	-173.05	0.0	148	986	2848	13435	0.15010	9.2e-082	763092
1	M356 O356	8.6e-114	1.9e-116	-266.48	0.0	166	986	3337	13432	0.16836	2.1e-122	871824
1	M357 O357	4.4e-061	9.5e-064	-145.11	0.0	106	986	2034	12815	0.10751	1.1e-069	873300
1	M358 O358	7.5e-101	1.6e-103	-236.68	0.0	194	986	3664	13230	0.19675	1.9e-109	835416
1	M359 O359	1.1e-013	2.4e-016	-35.98	0.0	128	986	2160	13637	0.12982	2.5e-022	946608
1	M361 O361	1.7e-037	3.7e-040	-90.79	0.0	140	986	2563	13784	0.14199	4.3e-046	859032
1	M362 O362	4.1e-154	8.8e-157	-359.33	0.0	158	986	3477	13893	0.16024	1.2e-162	711924
1	M363 O363	2.6e-054	5.6e-057	-129.53	0.0	242	986	3987	12835	0.24544	6.3e-063	887568
1	M364 O364	5.5e-153	1.2e-155	-356.72	0.0	182	986	3803	13591	0.18458	1.4e-161	842304
1	M365 O365	1.2e-016	2.7e-019	-42.77	0.0	172	986	2750	13130	0.17444	3.3e-025	799008
1	M366 O366	8.5e-017	1.9e-019	-43.13	0.0	128	986	1988	12243	0.12982	2.0e-025	915612
1	M367 O367	3.3e-059	7.3e-062	-140.78	0.0	156	986	2925	13613	0.15822	9.0e-068	807372
1	M368 O368	1.0e-087	2.2e-090	-206.43	0.0	142	986	2806	13303	0.14402	2.3e-096	969732
1	M369 O369	8.1e-101	1.8e-103	-236.60	0.0	158	986	3042	12893	0.16024	1.9e-109	951036
1	M370 O370	9.0e-029	2.0e-031	-70.71	0.0	266	986	2236	6549	0.26978	2.2e-037	880680
1	M371 O371	2.7e-010	5.8e-013	-28.17	0.0	226	986	608	1918	0.22921	8.0e-019	728160
1	M372 O372	2.9e-027	6.3e-030	-67.23	0.0	139	985	2403	13351	0.14112	7.3e-036	863952
1	M373 O373	2.8e-036	6.1e-039	-87.99	0.0	145	985	2420	12513	0.14721	7.0e-045	869856
1	M374 O374	1.4e-123	3.1e-126	-288.98	0.0	175	985	3541	13493	0.17766	3.7e-132	858048
1	M375 O375	3.9e-049	8.5e-052	-117.59	0.0	107	985	1711	10725	0.10863	1.2e-057	691260
1	M376 O376	1.2e-082	2.5e-085	-194.79	0.0	131	985	2704	13895	0.13299	3.3e-091	782280
1	M377 O377	9.3e-099	2.0e-101	-231.86	0.0	225	985	4074	13047	0.22843	2.2e-107	903804
1	M378 O378	1.0e-043	2.2e-046	-105.15	0.0	219	985	3777	13587	0.22234	2.3e-052	931848
1	M379 O379	3.1e-163	6.8e-166	-380.31	0.0	155	985	3191	12532	0.15736	8.5e-172	805404
1	M380 O380	3.9e-058	8.4e-061	-138.33	0.0	233	985	4023	13331	0.23655	9.1e-067	924468
1	M381 O381	1.1e-035	2.4e-038	-86.63	0.0	151	985	2645	13343	0.15330	3.7e-044	645012
1	M382 O382	1.1e-078	2.4e-081	-185.65	0.0	119	985	2433	13543	0.12081	2.5e-087	949068
1	M383 O383	2.9e-145	6.2e-148	-338.95	0.0	159	985	3323	13223	0.16142	7.8e-154	801960
1	M384 O384	1.9e-007	4.1e-010	-21.63	0.0	363	985	2078	4896	0.36853	4.7e-016	864936
1	M385 O385	3.5e-138	7.6e-141	-322.64	0.0	169	985	3509	13489	0.17157	9.8e-147	774900
1	M386 O386	9.1e-110	2.0e-112	-257.21	0.0	143	985	2812	12657	0.14518	2.4e-118	830004
1	M387 O387	3.9e-105	8.5e-108	-246.54	0.0	121	985	2580	13490	0.12284	1.1e-113	774900
1	M388 O388	4.2e-026	9.1e-029	-64.56	0.0	173	985	2943	13578	0.17563	9.9e-035	924468
1	M389 O389	3.4e-122	7.5e-125	-285.81	0.0	186	984	3685	13372	0.18902	7.7e-131	973653
1	M390 O390	1.9e-081	4.2e-084	-191.98	0.0	176	984	3154	12577	0.17886	4.3e-090	977090
1	M391 O391	2.7e-050	5.8e-053	-120.28	0.0	118	984	2201	13091	0.11992	6.6e-059	885764
1	M392 O392	8.2e-035	1.8e-037	-84.62	0.0	182	984	3056	13112	0.18496	2.2e-043	805731
1	M393 O393	5.7e-012	1.2e-014	-32.03	0.0	372	984	3229	7504	0.37805	1.2e-020	1006059
1	M394 O394	9.4e-076	2.0e-078	-178.89	0.0	140	984	2610	12675	0.14228	2.1e-084	981018
1	M395 O395	3.4e-142	7.4e-145	-331.87	0.0	200	984	4011	13438	0.20325	9.0e-151	824389
1	M396 O396	3.5e-094	7.6e-097	-221.33	0.0	188	984	3625	13587	0.19106	9.0e-103	842556
1	M397 O397	1.8e-147	3.9e-150	-344.03	0.0	130	984	2837	13075	0.13211	4.0e-156	974635
1	M398 O398	2.0e-096	4.3e-099	-226.50	0.0	178	984	3434	13377	0.18089	4.8e-105	892638
1	M399 O399	4.8e-128	1.0e-130	-299.30	0.0	128	984	2771	13340	0.13008	1.2e-136	850412
1	M401 O401	3.6e-091	7.8e-094	-214.40	0.0	162	984	3247	13829	0.16463	9.6e-100	811623
1	M402 O402	1.9e-017	4.2e-020	-44.63	0.0	178	984	2846	13114	0.18089	4.9e-026	839610
1	M403 O403	8.0e-079	1.7e-081	-185.96	0.0	136	984	2657	13224	0.13821	2.2e-087	781672
1	M404 O404	2.2e-127	4.8e-130	-297.77	0.0	186	984	3745	13532	0.18902	5.4e-136	889692
1	M405 O405	8.3e-050	1.8e-052	-119.14	0.0	144	984	2653	13433	0.14634	2.1e-058	861705
1	M406 O406	5.6e-129	1.2e-131	-301.44	0.0	158	984	3216	13099	0.16057	1.3e-137	959414
1	M407 O407	9.8e-110	2.1e-112	-257.14	0.0	176	984	3362	12883	0.17886	2.4e-118	881345
1	M408 O408	4.5e-139	9.7e-142	-324.69	0.0	98	984	2299	13291	0.09959	9.5e-148	1019316
1	M409 O409	3.2e-125	7.0e-128	-292.78	0.0	142	984	2901	12857	0.14431	8.8e-134	802785
1	M410 O410	1.3e-041	2.9e-044	-100.24	0.0	266	984	4537	13853	0.27033	3.7e-050	795911
1	M411 O411	4.9e-138	1.1e-140	-322.30	0.0	130	984	2786	12992	0.13211	1.3e-146	844520
1	M412 O412	4.4e-187	9.7e-190	-435.22	0.0	159	983	3468	13108	0.16175	1.0e-195	938301
1	M413 O413	2.1e-129	4.6e-132	-302.41	0.0	137	983	2885	13101	0.13937	5.5e-138	836173
1	M414 O414	1.0e-048	2.2e-051	-116.65	0.0	167	983	2960	13220	0.16989	2.3e-057	967270
1	M415 O415	2.5e-082	5.4e-085	-194.03	0.0	197	983	3727	13688	0.20041	5.5e-091	980036
1	M416 O416	1.6e-065	3.5e-068	-155.31	0.0	151	983	2875	13520	0.15361	4.1e-074	866124
1	M417 O417	7.5e-013	1.6e-015	-34.05	0.0	149	983	2487	13721	0.15158	1.6e-021	1033555
1	M418 O418	2.7e-046	5.9e-049	-111.05	0.0	147	983	2556	12727	0.14954	6.9e-055	852867
1	M419 O419	6.9e-006	1.5e-008	-18.01	0.0	297	983	1784	5071	0.30214	1.7e-014	879381
1	M420 O420	3.5e-048	7.6e-051	-115.40	0.0	245	983	4184	13510	0.24924	7.7e-057	982491
1	M421 O421	1.9e-138	4.1e-141	-323.25	0.0	149	983	3139	13219	0.15158	4.1e-147	1009005
1	M422 O422	6.9e-078	1.5e-080	-183.81	0.0	149	983	2943	13689	0.15158	1.6e-086	923571
1	M423 O423	2.6e-045	5.5e-048	-108.81	0.0	139	983	2529	13308	0.14140	6.5e-054	848448
1	M424 O424	1.4e-111	3.0e-114	-261.39	0.0	147	983	3087	13739	0.14954	3.5e-120	859741
1	M425 O425	2.8e-017	6.1e-020	-44.24	0.0	77	983	1353	12990	0.07833	6.3e-026	965797
1	M426 O426	1.1e-051	2.3e-054	-123.50	0.0	187	983	3364	13615	0.19023	2.8e-060	829790
1	M427 O427	2.2e-047	4.7e-050	-113.58	0.0	147	983	2692	13464	0.14954	5.6e-056	845502
1	M428 O428	2.9e-031	6.2e-034	-76.46	0.0	171	983	2998	13765	0.17396	7.7e-040	812605
1	M429 O429	6.7e-062	1.5e-064	-146.99	0.0	137	983	2637	13540	0.13937	1.6e-070	925044
1	M430 O430	3.6e-007	7.8e-010	-20.97	0.0	163	983	843	3925	0.16582	9.8e-016	802785
1	M431 O431	4.6e-027	1.0e-029	-66.78	0.0	137	983	2177	12096	0.13937	1.1e-035	943211
1	M432 O432	1.2e-066	2.6e-069	-157.94	0.0	166	982	3070	13275	0.16904	3.1e-075	835940
1	M433 O433	4.3e-089	9.2e-092	-209.62	0.0	158	982	3010	12970	0.16090	9.2e-098	999600
1	M434 O434	1.7e-191	3.6e-194	-445.42	0.0	186	982	3963	13287	0.18941	4.0e-200	911400
1	M435 O435	5.8e-035	1.2e-037	-84.97	0.0	162	982	2902	13821	0.16497	1.5e-043	847210
1	M436 O436	1.4e-086	3.0e-089	-203.84	0.0	106	982	2190	13027	0.10794	3.6e-095	839860
1	M437 O437	6.8e-054	1.5e-056	-128.56	0.0	174	982	3122	13317	0.17719	1.6e-062	934430
1	M438 O438	5.6e-089	1.2e-091	-209.33	0.0	182	982	3472	13417	0.18534	1.2e-097	1024100
1	M439 O439	1.5e-012	3.2e-015	-33.37	0.0	230	982	2472	8920	0.23422	3.2e-021	1004500
1	M440 O440	2.1e-041	4.6e-044	-99.79	0.0	102	982	1953	13480	0.10387	4.9e-050	932960
1	M441 O441	6.7e-087	1.5e-089	-204.55	0.0	222	982	3973	13040	0.22607	1.5e-095	961380
1	M442 O442	4.6e-142	1.0e-144	-331.56	0.0	186	982	3856	13697	0.18941	1.3e-150	799680
1	M443 O443	1.4e-059	3.1e-062	-141.63	0.0	116	982	2217	13027	0.11813	3.5e-068	882980
1	M444 O444	4.4e-057	9.6e-060	-135.89	0.0	142	982	2675	13456	0.14460	1.2e-065	798210
1	M445 O445	6.1e-056	1.3e-058	-133.26	0.0	102	982	1932	12661	0.10387	1.6e-064	841330
1	M446 O446	3.8e-037	8.3e-040	-89.98	0.0	206	982	3522	13508	0.20978	9.2e-046	908460
1	M447 O447	7.8e-052	1.7e-054	-123.82	0.0	96	982	1728	11906	0.09776	1.8e-060	942760
1	M448 O448	4.0e-083	8.7e-086	-195.86	0.0	192	982	3656	13687	0.19552	9.9e-092	880040
1	M449 O449	1.9e-079	4.1e-082	-187.40	0.0	190	982	3536	13391	0.19348	4.5e-088	905030
1	M450 O450	2.6e-037	5.6e-040	-90.38	0.0	214	982	3604	13350	0.21792	6.5e-046	867790
1	M451 O451	1.6e-079	3.4e-082	-187.58	0.0	176	982	3338	13469	0.17923	4.2e-088	821730
1	M452 O452	3.2e-155	7.0e-158	-361.86	0.0	128	982	2701	12279	0.13035	8.6e-164	819770
1	M453 O453	1.2e-064	2.5e-067	-153.34	0.0	182	982	3347	13485	0.18534	2.8e-073	918260
1	M454 O454	3.1e-142	6.7e-145	-331.97	0.0	150	982	3192	13317	0.15275	6.6e-151	1023120
1	M455 O455	9.3e-072	2.0e-074	-169.69	0.0	172	982	3161	13127	0.17515	2.5e-080	815850
1	M456 O456	1.6e-089	3.4e-092	-210.62	0.0	120	982	2497	13474	0.12220	3.3e-098	1022140
1	M457 O457	5.8e-102	1.3e-104	-239.25	0.0	156	982	3175	13655	0.15886	1.3e-110	945210
1	M458 O458	2.8e-236	6.1e-239	-548.51	0.0	156	982	3695	13586	0.15886	6.8e-245	893270
1	M459 O459	4.6e-096	1.0e-098	-225.66	0.0	124	982	1985	9681	0.12627	1.4e-104	702170
1	M460 O460	1.2e-060	2.6e-063	-144.13	0.0	158	982	2914	13287	0.16090	2.8e-069	897680
1	M461 O461	3.7e-080	8.0e-083	-189.03	0.0	168	982	3267	13716	0.17108	7.8e-089	1027040
1	M462 O462	4.8e-118	1.0e-120	-276.27	0.0	128	982	2817	13846	0.13035	1.2e-126	843780
