# Supplementary material for: Motif signatures in stretch enhancers are enriched for disease-associated genetic variants
Source: Epigenetics Chromatin. 2015 Jul 16;8:23. doi: 10.1186/s13072-015-0015-7 (PMC4502539; doi:10.1186/s13072-015-0015-7)
Supplement: Additional file 4: — De novo motif disocvery results. Zip archive of de novo motif discovery results. Discovered motifs are condensed in MEME Minimal Motif Format. TOMTOM output HTML files documenting the comparison of the discovered motifs to known motifs and CentriMo output text files detailing the enrichment of the discovered motifs in SE or TE DHS sequences are also included. File names indicate the type of sequences used for the motif discovery, including the method of footprinting. Can be downloaded at http://fusion.nhgri.nih.gov/files/se-motifs/AdditionalFile4.zip. [file 13072_2015_15_MOESM4_ESM.zip › AdditionalFile4/K562.SE.vs.K562_Footprints_ConcatenatedEnhancers_DoubleHitWellington.meme.CentriMo.txt]

# WARNING: this file is not sorted!
# db	id alt	E-value	adj_p-value	log_adj_p-value	bin_location	bin_width	total_width	sites_in_bin	total_sites	p_success	p-value	mult_tests
1	M1 O1	1.1e-086	2.6e-089	-203.99	0.0	144	986	814	2685	0.14604	4.6e-095	553992
1	M2 O2	7.7e-346	1.8e-348	-800.73	0.0	130	982	2154	6636	0.13238	2.6e-354	685510
1	M3 O3	5.8e-737	1.3e-739	-1701.34	0.0	129	981	2384	5068	0.13150	1.8e-745	734510
1	M4 O4	4.2e-913	9.6e-916	-2106.90	0.0	147	989	2566	4519	0.14863	2.7e-921	356174
1	M5 O5	2.2e-070	5.0e-073	-166.49	0.0	143	985	616	1974	0.14518	7.3e-079	677976
1	M6 O6	2.3e-922	5.2e-925	-2128.24	0.0	135	989	2666	5101	0.13650	1.4e-930	365560
1	M7 O7	1.5e-708	3.5e-711	-1635.89	0.0	126	984	2099	4285	0.12805	6.0e-717	578398
1	M8 O8	2.4e-930	5.5e-933	-2146.60	0.0	145	989	2586	4566	0.14661	1.7e-938	334438
1	M9 O9	1.0e-074	2.3e-077	-176.46	0.0	157	983	1276	4714	0.15972	3.5e-083	654012
1	M10 O10	3.3e-615	7.5e-618	-1420.99	0.0	133	983	2128	4623	0.13530	1.0e-623	746811
1	M11 O11	6.4e-693	1.5e-695	-1599.91	0.0	134	982	2058	4006	0.13646	2.2e-701	662970
1	M12 O12	1.6e-905	3.7e-908	-2089.44	0.0	142	988	3262	6945	0.14372	7.3e-914	505818
1	M13 O13	1.2e-651	2.8e-654	-1504.86	0.0	139	987	2559	5834	0.14083	4.5e-660	629068
1	M14 O14	5.6e-075	1.3e-077	-177.06	0.0	147	983	912	3228	0.14954	2.1e-083	608349
1	M15 O15	1.7e-429	3.9e-432	-993.35	0.0	115	989	3513	13799	0.11628	7.4e-438	528086
1	M16 O16	5.9e-487	1.3e-489	-1125.66	0.0	117	981	1710	4145	0.11927	1.5e-495	887880
1	M17 O17	1.8e-023	4.1e-026	-58.46	0.0	142	984	2310	12678	0.14431	4.0e-032	1020789
1	M18 O18	7.5e-632	1.7e-634	-1459.30	0.0	130	982	1748	3306	0.13238	2.2e-640	764890
1	M19 O19	1.1e-858	2.6e-861	-1981.59	0.0	148	988	2859	5603	0.14980	4.4e-867	580261
1	M20 O20	5.0e-455	1.1e-457	-1052.16	0.0	118	988	3036	10618	0.11943	1.8e-463	648295
1	M21 O21	5.1e-038	1.2e-040	-91.96	0.0	154	986	2724	13439	0.15619	1.0e-046	1106508
1	M22 O22	1.2e-083	2.8e-086	-197.00	0.0	156	986	928	3032	0.15822	6.4e-092	432960
1	M23 O23	2.0e-364	4.6e-367	-843.52	0.0	129	983	2075	6160	0.13123	6.6e-373	698202
1	M24 O24	5.2e-763	1.2e-765	-1761.31	0.0	137	989	2472	5051	0.13852	2.2e-771	526604
1	M25 O25	2.1e-500	4.8e-503	-1156.63	0.0	120	990	3566	12701	0.12121	1.1e-508	451022
1	M26 O26	1.3e-778	3.0e-781	-1797.23	0.0	147	989	2508	4839	0.14863	1.1e-786	284050
1	M27 O27	2.4e-071	5.5e-074	-168.69	0.0	158	988	885	2959	0.15992	9.2e-080	594558
1	M28 O28	9.5e-829	2.2e-831	-1912.68	0.0	138	988	2586	5124	0.13968	5.3e-837	404753
1	M29 O29	1.7e-641	4.0e-644	-1481.48	0.0	127	983	1923	3928	0.12920	5.3e-650	748284
1	M30 O30	1.8e-046	4.2e-049	-111.39	0.0	145	983	618	2241	0.14751	5.1e-055	824389
1	M31 O31	2.2e-044	5.1e-047	-106.59	0.0	138	986	460	1601	0.13996	6.5e-053	780804
1	M32 O32	3.7e-078	8.3e-081	-184.39	0.0	147	983	959	3404	0.14954	1.3e-086	618169
1	M33 O33	1.6e-720	3.6e-723	-1663.48	0.0	134	982	2179	4298	0.13646	5.4e-729	668850
1	M34 O34	2.7e-375	6.1e-378	-868.57	0.0	146	988	3683	12482	0.14777	8.8e-384	690693
1	M35 O35	3.5e-784	8.0e-787	-1810.06	0.0	140	984	2476	4871	0.14228	1.2e-792	663341
1	M36 O36	2.2e-567	5.0e-570	-1310.87	0.0	150	990	2657	6310	0.15152	1.1e-575	438672
1	M37 O37	7.1e-245	1.6e-247	-568.26	0.0	142	988	1873	5872	0.14372	1.9e-253	867680
1	M38 O38	3.1e-182	7.1e-185	-424.01	0.0	71	987	488	1442	0.07194	1.1e-190	631040
1	M39 O39	9.5e-391	2.2e-393	-904.14	0.0	141	987	1912	4870	0.14286	3.1e-399	713371
1	M40 O40	1.9e-694	4.3e-697	-1603.43	0.0	130	984	1865	3460	0.13211	6.5e-703	662850
1	M41 O41	8.7e-075	2.0e-077	-176.61	0.0	142	984	765	2626	0.14431	2.7e-083	736991
1	M42 O42	3.1e-681	7.1e-684	-1573.02	0.0	141	989	2644	5928	0.14257	1.4e-689	502892
1	M44 O44	6.4e-217	1.5e-219	-503.88	0.0	129	987	2527	10149	0.13070	1.7e-225	878526
1	M45 O45	1.3e-157	3.1e-160	-367.29	0.0	101	987	2254	12171	0.10233	5.0e-166	618222
1	M46 O46	2.2e-070	5.1e-073	-166.46	0.0	158	988	2712	12015	0.15992	8.9e-079	569415
1	M47 O47	1.1e-121	2.6e-124	-284.57	0.0	100	984	1136	5259	0.10163	2.5e-130	1015388
1	M48 O48	3.9e-565	9.0e-568	-1305.67	0.0	107	989	3433	12555	0.10819	2.4e-573	370006
1	M49 O49	1.1e-852	2.6e-855	-1967.77	0.0	144	990	2962	6103	0.14545	6.7e-861	380874
1	M50 O50	1.7e-674	3.8e-677	-1557.52	0.0	143	989	2566	5617	0.14459	7.5e-683	505856
1	M51 O51	2.5e-822	5.8e-825	-1897.88	0.0	144	990	2523	4790	0.14545	1.7e-830	332956
1	M52 O52	3.3e-070	7.5e-073	-166.08	0.0	167	989	438	1057	0.16886	1.5e-078	502398
1	M53 O53	3.5e-721	7.9e-724	-1665.01	0.0	121	989	3136	8556	0.12235	1.4e-729	544388
1	M54 O54	1.4e-688	3.2e-691	-1589.93	0.0	138	988	2390	5075	0.13968	5.0e-697	628575
1	M55 O55	1.7e-779	3.8e-782	-1799.28	0.0	136	988	2985	6830	0.13765	6.3e-788	604418
1	M56 O56	2.4e-179	5.4e-182	-417.38	0.0	133	985	1568	5478	0.13503	8.4e-188	645504
1	M57 O57	6.2e-211	1.4e-213	-490.10	0.0	111	983	2002	8540	0.11292	1.9e-219	747302
1	M58 O58	2.9e-243	6.6e-246	-564.55	0.0	133	981	1450	4261	0.13558	8.9e-252	742350
1	M59 O59	4.9e-494	1.1e-496	-1141.96	0.0	137	981	2626	7143	0.13965	1.6e-502	710010
1	M60 O60	3.2e-720	7.2e-723	-1662.79	0.0	134	982	2203	4378	0.13646	1.1e-728	665910
1	M61 O61	2.9e-362	6.6e-365	-838.56	0.0	143	989	2533	7619	0.14459	9.9e-371	663442
1	M62 O62	1.8e-562	4.1e-565	-1299.55	0.0	107	989	3043	10465	0.10819	7.1e-571	579462
1	M63 O63	3.7e-791	8.4e-794	-1826.13	0.0	140	990	3250	7596	0.14141	1.7e-799	485108
1	M64 O64	1.1e-300	2.6e-303	-696.75	0.0	145	989	2548	8203	0.14661	3.1e-309	812136
1	M65 O65	2.1e-633	4.8e-636	-1462.87	0.0	140	988	3813	10919	0.14170	6.8e-642	703511
1	M66 O66	1.0e-084	2.3e-087	-199.48	0.0	128	990	2582	13450	0.12929	4.6e-093	506844
1	M67 O67	1.2e-666	2.8e-669	-1539.40	0.0	138	988	2925	7171	0.13968	5.0e-675	565471
1	M68 O68	3.6e-962	8.3e-965	-2219.88	0.0	137	989	3374	7271	0.13852	1.5e-970	541424
1	M69 O69	8.5e-034	1.9e-036	-82.23	0.0	266	988	2830	8410	0.26923	3.1e-042	626603
1	M70 O70	5.5e-767	1.3e-769	-1770.45	0.0	142	990	3200	7456	0.14343	2.6e-775	483132
1	M71 O71	3.9e-346	9.0e-349	-801.41	0.0	139	987	2261	6744	0.14083	1.2e-354	722738
1	M72 O72	1.3e-643	3.0e-646	-1486.36	0.0	138	988	2413	5381	0.13968	5.0e-652	613785
1	M73 O73	2.4e-363	5.6e-366	-841.03	0.0	127	987	2898	10251	0.12867	7.6e-372	733584
1	M74 O74	4.6e-142	1.1e-144	-331.52	0.0	109	987	1391	6094	0.11044	1.2e-150	904655
1	M75 O75	7.7e-062	1.8e-064	-146.80	0.0	141	987	729	2644	0.14286	2.4e-070	718794
1	M76 O76	2.0e-087	4.6e-090	-205.71	0.0	166	986	3202	13409	0.16836	4.4e-096	1046484
1	M77 O77	2.8e-528	6.3e-531	-1220.83	0.0	122	984	1710	3802	0.12398	1.0e-536	618660
1	M78 O78	3.9e-372	8.8e-375	-861.29	0.0	158	990	2879	8294	0.15960	2.0e-380	449046
1	M80 O80	5.0e-527	1.1e-529	-1217.94	0.0	144	990	1960	4205	0.14545	3.0e-535	374946
1	M81 O81	3.0e-817	6.9e-820	-1886.19	0.0	146	990	2570	4909	0.14747	1.9e-825	368524
1	M82 O82	1.8e-452	4.2e-455	-1046.25	0.0	151	989	2478	6338	0.15268	5.7e-461	736060
1	M83 O83	1.3e-690	2.9e-693	-1594.64	0.0	143	989	2686	5958	0.14459	4.7e-699	611572
1	M84 O84	4.2e-029	9.5e-032	-71.43	0.0	110	986	778	4402	0.11156	1.1e-037	873792
1	M85 O85	1.8e-071	4.2e-074	-168.96	0.0	155	987	540	1515	0.15704	6.4e-080	654704
1	M86 O86	6.4e-342	1.5e-344	-791.71	0.0	132	986	2010	5955	0.13387	2.2e-350	679944
1	M87 O87	2.7e-534	6.1e-537	-1234.68	0.0	132	986	1878	4154	0.13387	1.1e-542	532836
1	M88 O88	5.6e-263	1.3e-265	-609.95	0.0	158	982	2954	9694	0.16090	1.8e-271	717850
1	M89 O89	7.7e-490	1.8e-492	-1132.31	0.0	119	989	2991	9958	0.12032	3.1e-498	563160
1	M90 O90	6.2e-292	1.4e-294	-676.61	0.0	126	990	3341	13713	0.12727	2.9e-300	490048
1	M91 O91	7.7e-357	1.8e-359	-826.07	0.0	159	989	2893	8438	0.16077	3.0e-365	585884
1	M92 O92	2.4e-776	5.4e-779	-1792.03	0.0	136	988	2834	6293	0.13765	9.2e-785	587163
1	M93 O93	1.7e-454	4.0e-457	-1050.90	0.0	117	989	2964	10341	0.11830	7.2e-463	556244
1	M94 O94	3.9e-074	8.9e-077	-175.12	0.0	153	987	840	2804	0.15502	1.2e-082	709920
1	M95 O95	1.3e-208	3.0e-211	-484.76	0.0	120	986	2755	12336	0.12170	3.6e-217	827052
1	M96 O96	1.4e-180	3.2e-183	-420.21	0.0	133	981	2110	8187	0.13558	4.1e-189	787430
1	M97 O97	3.0e-618	6.9e-621	-1427.98	0.0	128	982	2166	4887	0.13035	1.0e-626	665910
1	M98 O98	1.4e-818	3.2e-821	-1889.27	0.0	142	990	2605	5123	0.14343	1.1e-826	298870
1	M99 O99	2.1e-205	4.9e-208	-477.35	0.0	106	988	2033	9246	0.10729	7.0e-214	700553
1	M100 O100	2.7e-460	6.1e-463	-1064.29	0.0	107	989	2798	10223	0.10819	1.1e-468	547352
1	M101 O101	4.0e-009	9.2e-012	-25.41	0.0	145	989	746	3786	0.14661	2.4e-017	392236
1	M102 O102	3.9e-150	8.9e-153	-350.11	0.0	110	988	1476	6441	0.11134	1.2e-158	710906
1	M103 O103	1.7e-068	3.8e-071	-162.14	0.0	262	988	3848	11158	0.26518	5.2e-077	731612
1	M104 O104	3.1e-289	7.1e-292	-670.39	0.0	146	986	2558	8297	0.14807	9.3e-298	763584
1	M105 O105	6.0e-200	1.4e-202	-464.81	0.0	120	984	2479	10845	0.12195	1.7e-208	791001
1	M106 O106	2.8e-395	6.4e-398	-914.58	0.0	137	981	2664	8131	0.13965	8.1e-404	781060
1	M107 O107	2.7e-570	6.1e-573	-1317.57	0.0	137	989	2593	6526	0.13852	7.6e-579	806208
1	M108 O108	5.7e-516	1.3e-518	-1192.47	0.0	117	989	3071	10250	0.11830	2.2e-524	581932
1	M109 O109	9.1e-029	2.1e-031	-70.64	0.0	170	990	423	1350	0.17172	4.3e-037	484614
1	M110 O110	1.7e-195	3.8e-198	-454.58	0.0	101	987	682	1849	0.10233	6.1e-204	619701
1	M111 O111	7.4e-295	1.7e-297	-683.35	0.0	157	987	2320	6736	0.15907	2.1e-303	807534
1	M112 O112	1.6e-315	3.7e-318	-730.92	0.0	108	986	3047	13511	0.10953	4.0e-324	904296
1	M113 O113	1.3e-163	3.0e-166	-381.12	0.0	161	987	1978	6541	0.16312	4.0e-172	756262
1	M114 O114	1.9e-260	4.4e-263	-604.09	0.0	149	987	2304	7338	0.15096	5.9e-269	751332
1	M115 O115	2.3e-442	5.3e-445	-1022.99	0.0	128	984	1707	4096	0.13008	6.7e-451	780690
1	M116 O116	1.4e-735	3.2e-738	-1698.13	0.0	144	990	2803	6117	0.14545	9.8e-744	329498
1	M117 O117	2.5e-381	5.7e-384	-882.45	0.0	145	989	1853	4603	0.14661	9.3e-390	616018
1	M118 O118	1.1e-188	2.5e-191	-438.87	0.0	128	990	2861	12627	0.12929	5.3e-197	481650
1	M119 O119	5.0e-325	1.1e-327	-752.82	0.0	117	989	2880	11490	0.11830	1.7e-333	663936
1	M120 O120	9.9e-031	2.3e-033	-75.17	0.0	158	988	2457	11972	0.15992	2.9e-039	773517
1	M121 O121	1.3e-055	2.9e-058	-132.50	0.0	137	985	571	2009	0.13909	4.0e-064	722748
1	M122 O122	1.0e-100	2.4e-103	-236.29	0.0	163	983	3170	13114	0.16582	2.7e-109	886255
1	M123 O123	1.4e-255	3.2e-258	-592.90	0.0	129	983	2982	11960	0.13123	4.9e-264	652539
1	M124 O124	2.8e-270	6.5e-273	-626.74	0.0	117	983	1960	7118	0.11902	7.3e-279	886746
1	M125 O125	1.5e-266	3.4e-269	-618.17	0.0	117	983	1404	4345	0.11902	4.2e-275	798857
1	M126 O126	2.8e-150	6.4e-153	-350.43	0.0	153	983	3247	13197	0.15565	8.8e-159	733554
1	M127 O127	9.6e-228	2.2e-230	-528.81	0.0	149	989	2425	8284	0.15066	3.2e-236	683202
1	M128 O128	6.6e-292	1.5e-294	-676.56	0.0	118	990	2084	7513	0.11919	2.9e-300	509314
1	M129 O129	2.6e-377	5.8e-380	-873.22	0.0	119	989	2721	9793	0.12032	1.1e-385	554268
1	M130 O130	5.4e-098	1.2e-100	-230.05	0.0	199	989	1810	5542	0.20121	2.0e-106	629356
1	M131 O131	1.5e-274	3.4e-277	-636.58	0.0	149	989	3150	11062	0.15066	5.2e-283	666406
1	M132 O132	2.3e-479	5.3e-482	-1108.18	0.0	146	986	2862	7848	0.14807	7.0e-488	755712
1	M133 O133	3.1e-240	7.1e-243	-557.57	0.0	145	985	3158	11833	0.14721	8.6e-249	830004
1	M134 O134	1.2e-282	2.8e-285	-655.19	0.0	110	986	1610	5507	0.11156	3.8e-291	750792
1	M135 O135	1.3e-080	2.9e-083	-190.05	0.0	105	985	1478	8171	0.10660	2.8e-089	1039596
1	M136 O136	5.7e-104	1.3e-106	-243.81	0.0	123	983	1976	9517	0.12513	1.6e-112	834700
1	M137 O137	6.6e-272	1.5e-274	-630.50	0.0	149	983	2538	8227	0.15158	1.8e-280	847466
1	M138 O138	1.5e-025	3.3e-028	-63.27	0.0	240	984	3957	13673	0.24390	3.4e-034	977581
1	M139 O139	2.4e-241	5.5e-244	-560.12	0.0	126	982	1263	3640	0.12831	5.9e-250	940310
1	M140 O140	2.5e-203	5.8e-206	-472.58	0.0	112	982	2280	10256	0.11405	6.7e-212	862400
1	M141 O141	6.6e-279	1.5e-281	-646.61	0.0	114	990	2589	10780	0.11515	2.5e-287	597740
1	M142 O142	8.3e-412	1.9e-414	-952.63	0.0	114	990	2185	7019	0.11515	3.7e-420	516724
1	M143 O143	7.9e-115	1.8e-117	-268.81	0.0	155	989	3071	12981	0.15672	2.3e-123	792870
1	M144 O144	1.5e-610	3.5e-613	-1410.23	0.0	105	989	3134	10649	0.10617	6.5e-619	542906
1	M145 O145	2.3e-248	5.3e-251	-576.28	0.0	115	989	2779	12294	0.11628	6.9e-257	767182
1	M146 O146	2.0e-150	4.7e-153	-350.76	0.0	189	989	3483	11863	0.19110	6.5e-159	721240
1	M147 O147	3.9e-361	8.8e-364	-835.96	0.0	133	989	2359	7332	0.13448	1.2e-369	713336
1	M148 O148	1.2e-147	2.7e-150	-344.38	0.0	142	988	3043	13180	0.14372	3.3e-156	826761
1	M149 O149	1.8e-443	4.0e-446	-1025.56	0.0	121	987	2627	8465	0.12259	6.3e-452	639914
1	M151 O151	2.6e-056	5.9e-059	-134.07	0.0	111	987	1623	9482	0.11246	9.1e-065	653225
1	M152 O152	1.2e-189	2.6e-192	-441.13	0.0	145	985	3183	12801	0.14721	2.9e-198	895932
1	M154 O154	8.2e-142	1.9e-144	-330.94	0.0	116	984	2228	10807	0.11789	2.3e-150	801803
1	M155 O155	1.4e-180	3.1e-183	-420.24	0.0	118	986	2859	13741	0.11968	4.9e-189	638124
1	M156 O156	2.6e-082	6.0e-085	-193.92	0.0	202	984	3653	13073	0.20528	6.8e-091	887728
1	M157 O157	3.3e-101	7.6e-104	-237.44	0.0	142	982	2668	12120	0.14460	8.8e-110	864850
1	M158 O158	1.2e-035	2.7e-038	-86.49	0.0	196	982	3346	13444	0.19959	2.9e-044	932960
1	M159 O159	5.2e-100	1.2e-102	-234.69	0.0	127	983	2288	11202	0.12920	1.5e-108	794438
1	M160 O160	1.2e-125	2.6e-128	-293.76	0.0	164	982	3142	12337	0.16701	3.1e-134	844760
1	M162 O162	1.3e-137	3.0e-140	-321.28	0.0	177	983	1022	2574	0.18006	3.9e-146	755649
1	M163 O163	8.6e-102	2.0e-104	-238.80	0.0	169	981	3282	13157	0.17227	2.5e-110	779100
1	M165 O165	2.4e-088	5.4e-091	-207.85	0.0	93	981	1667	10426	0.09480	6.5e-097	830550
1	M166 O166	6.5e-389	1.5e-391	-899.92	0.0	147	991	2444	6848	0.14834	3.6e-397	410850
1	M167 O167	3.9e-189	8.9e-192	-439.91	0.0	123	989	1529	5576	0.12437	1.4e-197	650598
1	M168 O168	4.3e-304	9.8e-307	-704.61	0.0	147	991	3229	11208	0.14834	2.8e-312	354420
1	M169 O169	2.0e-274	4.6e-277	-636.30	0.0	141	991	2878	10325	0.14228	1.7e-282	269775
1	M170 O170	1.8e-070	4.2e-073	-166.66	0.0	81	989	1121	7638	0.08190	6.6e-079	639236
1	M171 O171	2.0e-249	4.6e-252	-578.73	0.0	124	990	2046	7488	0.12525	8.9e-258	514748
1	M172 O172	5.6e-264	1.3e-266	-612.24	0.0	109	989	2939	13652	0.11021	2.0e-272	645164
1	M173 O173	2.9e-072	6.6e-075	-170.81	0.0	77	989	244	786	0.07786	1.2e-080	571064
1	M174 O174	5.4e-143	1.2e-145	-333.67	0.0	121	989	2613	12779	0.12235	1.9e-151	650104
1	M175 O175	1.1e-306	2.5e-309	-710.57	0.0	143	989	2230	6819	0.14459	4.4e-315	577486
1	M176 O176	8.5e-198	1.9e-200	-459.85	0.0	167	989	3597	13003	0.16886	2.8e-206	684684
1	M177 O177	3.9e-163	9.0e-166	-380.03	0.0	163	989	2762	10005	0.16481	1.5e-171	620958
1	M178 O178	2.2e-063	4.9e-066	-150.38	0.0	169	989	2584	10834	0.17088	1.0e-071	478192
1	M179 O179	3.3e-093	7.4e-096	-219.04	0.0	118	988	1587	7735	0.11943	9.0e-102	827254
1	M181 O181	1.3e-192	3.0e-195	-447.90	0.0	115	987	2437	11202	0.11651	4.0e-201	754290
1	M182 O182	2.6e-123	6.0e-126	-288.33	0.0	136	986	2738	12536	0.13793	7.8e-132	779820
1	M183 O183	1.9e-135	4.2e-138	-316.31	0.0	189	987	3891	13833	0.19149	5.8e-144	727668
1	M184 O184	1.8e-143	4.1e-146	-334.76	0.0	118	986	2619	13076	0.11968	5.6e-152	731112
1	M185 O185	4.6e-112	1.1e-114	-262.45	0.0	155	987	3178	13575	0.15704	1.7e-120	613292
1	M186 O186	9.9e-077	2.3e-079	-181.09	0.0	247	987	4496	13868	0.25025	3.4e-085	673438
1	M187 O187	1.1e-084	2.6e-087	-199.37	0.0	127	985	2472	12780	0.12893	2.5e-093	1051404
1	M188 O188	1.3e-073	3.0e-076	-173.88	0.0	142	986	2805	13719	0.14402	4.1e-082	749316
1	M189 O189	1.9e-023	4.3e-026	-58.40	0.0	140	986	1188	6023	0.14199	5.0e-032	868380
1	M190 O190	1.4e-179	3.2e-182	-417.92	0.0	154	984	3461	13624	0.15650	3.3e-188	971198
1	M192 O192	4.5e-176	1.0e-178	-409.84	0.0	178	984	3341	11439	0.18089	1.3e-184	777744
1	M193 O193	1.0e-009	2.4e-012	-26.77	0.0	82	984	1097	10154	0.08333	3.1e-018	760559
1	M195 O195	3.8e-007	8.6e-010	-20.87	0.0	384	984	4356	10156	0.39024	1.0e-015	823407
1	M196 O196	2.1e-019	4.8e-022	-49.10	0.0	95	983	520	3302	0.09664	5.4e-028	872998
1	M197 O197	8.3e-051	1.9e-053	-121.40	0.0	294	982	4995	13725	0.29939	2.2e-059	850640
1	M198 O198	4.3e-076	9.7e-079	-179.63	0.0	108	982	2151	12856	0.10998	1.0e-084	957460
1	M199 O199	2.0e-087	4.5e-090	-205.72	0.0	132	982	2616	13068	0.13442	4.3e-096	1052030
1	M200 O200	1.1e-417	2.5e-420	-966.16	0.0	132	982	1996	5291	0.13442	3.2e-426	781550
1	M201 O201	8.3e-710	1.9e-712	-1638.81	0.0	147	991	2517	5170	0.14834	1.0e-717	180675
1	M202 O202	3.4e-059	7.7e-062	-140.72	0.0	323	991	5489	13863	0.32593	2.2e-067	347985
1	M203 O203	8.2e-272	1.9e-274	-630.29	0.0	119	991	2788	11602	0.12008	5.0e-280	370755
1	M204 O204	5.2e-812	1.2e-814	-1874.14	0.0	120	992	2944	7237	0.12097	5.0e-820	235620
1	M205 O205	3.5e-110	8.1e-113	-258.10	0.0	78	990	1504	10217	0.07879	1.4e-118	581932
1	M206 O206	5.3e-192	1.2e-194	-446.52	0.0	138	990	3135	13170	0.13939	2.0e-200	585884
1	M207 O207	1.0e-215	2.4e-218	-501.11	0.0	124	990	1610	5646	0.12525	4.3e-224	544388
1	M208 O208	3.8e-412	8.8e-415	-953.40	0.0	117	991	2538	8624	0.11806	2.3e-420	384615
1	M209 O209	6.8e-118	1.6e-120	-275.87	0.0	129	991	2798	13758	0.13017	3.5e-126	447480
1	M210 O210	4.6e-022	1.1e-024	-55.20	0.0	230	990	1569	5206	0.23232	1.7e-030	611572
1	M211 O211	1.1e-015	2.4e-018	-40.57	0.0	183	989	2997	13667	0.18504	3.7e-024	646646
1	M212 O212	2.0e-033	4.6e-036	-81.36	0.0	126	990	837	4136	0.12727	7.8e-042	594776
1	M214 O214	2.5e-093	5.6e-096	-219.32	0.0	112	990	1629	8419	0.11313	7.8e-102	720746
1	M215 O215	1.5e-154	3.5e-157	-360.24	0.0	136	990	3049	13642	0.13737	6.0e-163	585390
1	M216 O216	2.6e-004	5.9e-007	-14.34	0.0	177	989	206	718	0.17897	9.3e-013	633802
1	M217 O217	6.8e-184	1.6e-186	-427.84	0.0	143	989	3164	13028	0.14459	2.1e-192	734578
1	M218 O218	4.7e-080	1.1e-082	-188.75	0.0	172	988	3111	12740	0.17409	1.4e-088	750839
1	M219 O219	7.8e-028	1.8e-030	-68.50	0.0	199	989	2422	9522	0.20121	2.2e-036	824486
1	M220 O220	4.4e-064	1.0e-066	-151.96	0.0	151	987	2911	13822	0.15299	1.2e-072	825775
1	M221 O221	1.0e-119	2.4e-122	-280.06	0.0	136	988	2190	9556	0.13765	3.5e-128	673438
1	M223 O223	7.8e-014	1.8e-016	-36.27	0.0	172	988	158	425	0.17409	2.8e-022	626110
1	M224 O224	2.7e-184	6.1e-187	-428.77	0.0	143	989	3191	13162	0.14459	9.1e-193	673816
1	M225 O225	3.2e-206	7.4e-209	-479.24	0.0	139	987	2924	11680	0.14083	1.1e-214	676889
1	M226 O226	5.3e-167	1.2e-169	-388.94	0.0	146	988	3208	13313	0.14777	1.6e-175	769573
1	M227 O227	1.7e-021	3.9e-024	-53.90	0.0	369	987	5732	13611	0.37386	6.0e-030	657169
1	M228 O228	1.8e-024	4.2e-027	-60.74	0.0	308	988	4570	12640	0.31174	4.6e-033	912543
1	M230 O230	2.6e-055	5.8e-058	-131.79	0.0	120	986	2271	13190	0.12170	7.1e-064	821640
1	M232 O232	5.2e-030	1.2e-032	-73.52	0.0	132	986	1043	5263	0.13387	1.8e-038	642060
1	M233 O233	3.7e-115	8.4e-118	-269.58	0.0	129	987	2821	13912	0.13070	1.3e-123	627589
1	M234 O234	3.8e-048	8.6e-051	-115.28	0.0	267	985	4589	13810	0.27107	9.2e-057	934800
1	M235 O235	1.8e-080	4.2e-083	-189.68	0.0	136	986	2770	13875	0.13793	5.7e-089	738000
1	M236 O236	1.7e-055	3.8e-058	-132.22	0.0	119	985	1162	5865	0.12081	5.1e-064	737016
1	M237 O237	4.7e-184	1.1e-186	-428.21	0.0	137	985	3202	13712	0.13909	1.1e-192	982032
1	M238 O238	3.2e-008	7.3e-011	-23.34	0.0	163	987	1258	6121	0.16515	8.0e-017	915501
1	M239 O239	2.9e-072	6.5e-075	-170.82	0.0	202	986	3524	12801	0.20487	8.3e-081	790644
1	M240 O240	7.6e-075	1.7e-077	-176.74	0.0	143	985	1252	5024	0.14518	2.2e-083	779328
1	M241 O241	1.8e-152	4.1e-155	-355.49	0.0	120	986	2775	13635	0.12170	5.0e-161	826560
1	M242 O242	1.8e-117	4.0e-120	-274.91	0.0	162	986	3122	12605	0.16430	4.8e-126	839844
1	M243 O243	3.6e-181	8.1e-184	-421.58	0.0	120	984	2884	13639	0.12195	9.2e-190	885273
1	M244 O244	6.3e-129	1.4e-131	-301.28	0.0	148	986	3156	13648	0.15010	1.9e-137	768012
1	M246 O246	1.1e-004	2.5e-007	-15.19	0.0	276	986	1362	4109	0.27992	2.6e-013	978588
1	M247 O247	1.1e-112	2.5e-115	-263.86	0.0	125	985	2719	13736	0.12690	3.0e-121	854604
1	M248 O248	1.4e-178	3.2e-181	-415.62	0.0	143	983	3200	13242	0.14547	3.8e-187	824880
1	M249 O249	6.8e-072	1.6e-074	-169.95	0.0	171	985	1302	4520	0.17360	2.0e-080	777852
1	M250 O250	4.2e-260	9.6e-263	-603.32	0.0	126	986	3255	13707	0.12779	1.3e-268	759156
1	M252 O252	1.6e-016	3.7e-019	-42.45	0.0	205	985	2016	7856	0.20812	3.5e-025	1033692
1	M253 O253	8.4e-087	1.9e-089	-204.28	0.0	163	985	3192	13599	0.16548	2.2e-095	865428
1	M254 O254	4.1e-168	9.4e-171	-391.50	0.0	111	985	1821	8164	0.11269	1.3e-176	727176
1	M255 O255	3.4e-093	7.8e-096	-219.00	0.0	130	984	2735	13852	0.13211	8.8e-102	883309
1	M256 O256	8.4e-014	1.9e-016	-36.19	0.0	172	984	2678	12880	0.17480	2.4e-022	793456
1	M257 O257	4.6e-030	1.0e-032	-73.64	0.0	320	984	5216	13818	0.32520	1.1e-038	932409
1	M258 O258	8.6e-144	2.0e-146	-335.50	0.0	122	984	1812	7814	0.12398	2.5e-152	779708
1	M259 O259	4.2e-149	9.6e-152	-347.73	0.0	110	984	1850	8755	0.11179	1.2e-157	776271
1	M261 O261	7.2e-152	1.6e-154	-354.11	0.0	144	984	1620	5659	0.14634	2.0e-160	830772
1	M262 O262	3.3e-077	7.5e-080	-182.20	0.0	154	984	3012	13666	0.15650	9.7e-086	772834
1	M263 O263	2.8e-070	6.5e-073	-166.22	0.0	130	984	2524	13258	0.13211	6.5e-079	997712
1	M264 O264	7.7e-055	1.8e-057	-130.68	0.0	169	985	3129	13749	0.17157	2.4e-063	750792
1	M265 O265	2.6e-073	5.9e-076	-173.22	0.0	170	984	3290	13892	0.17276	6.2e-082	950085
1	M267 O267	5.9e-049	1.4e-051	-117.13	0.0	141	983	2667	13811	0.14344	1.5e-057	930445
1	M268 O268	7.0e-066	1.6e-068	-156.11	0.0	143	983	2754	13537	0.14547	1.9e-074	823898
1	M269 O269	9.7e-062	2.2e-064	-146.57	0.0	152	982	2832	13306	0.15479	2.4e-070	931000
1	M270 O270	9.4e-051	2.2e-053	-121.27	0.0	320	982	5278	13451	0.32587	2.6e-059	820260
1	M271 O271	7.0e-064	1.6e-066	-151.50	0.0	107	983	2032	12546	0.10885	1.9e-072	860232
1	M272 O272	1.0e-111	2.4e-114	-261.64	0.0	136	982	2750	12840	0.13849	2.8e-120	853580
1	M274 O274	8.7e-029	2.0e-031	-70.70	0.0	98	982	1794	13345	0.09980	2.1e-037	941780
1	M275 O275	1.5e-117	3.4e-120	-275.10	0.0	200	982	3938	13581	0.20367	3.2e-126	1051050
1	M276 O276	1.5e-055	3.4e-058	-132.33	0.0	142	982	1206	5174	0.14460	3.8e-064	880040
1	M277 O277	3.6e-019	8.2e-022	-48.55	0.0	304	982	4684	13245	0.30957	1.2e-027	668850
1	M278 O278	3.1e-084	7.1e-087	-198.36	0.0	196	982	3488	12680	0.19959	7.6e-093	931490
1	M280 O280	2.4e-133	5.5e-136	-311.45	0.0	157	983	3317	13577	0.15972	7.1e-142	769888
1	M281 O281	4.5e-141	1.0e-143	-329.23	0.0	118	982	2597	12943	0.12016	1.3e-149	817810
1	M282 O282	8.7e-012	2.0e-014	-31.55	0.0	300	982	4367	12718	0.30550	2.6e-020	773220
1	M284 O284	4.9e-071	1.1e-073	-167.98	0.0	130	992	2573	13664	0.13105	4.2e-079	268290
1	M285 O285	9.2e-103	2.1e-105	-241.03	0.0	258	992	4478	12814	0.26008	7.9e-111	267300
1	M286 O286	2.7e-073	6.1e-076	-173.19	0.0	144	992	2335	10965	0.14516	2.8e-081	220770
1	M287 O287	2.6e-146	5.9e-149	-341.30	0.0	148	992	3198	13575	0.14919	2.2e-154	271755
1	M288 O288	1.6e-116	3.7e-119	-272.70	0.0	129	991	2707	13242	0.13017	7.7e-125	481635
1	M289 O289	2.7e-241	6.1e-244	-560.02	0.0	127	991	3220	13806	0.12815	1.4e-249	423720
1	M290 O290	5.6e-198	1.3e-200	-460.26	0.0	167	991	3467	12440	0.16852	3.4e-206	374715
1	M291 O291	3.4e-107	7.8e-110	-251.23	0.0	169	991	3407	13767	0.17053	1.9e-115	417780
1	M292 O292	5.5e-101	1.3e-103	-236.93	0.0	121	991	2129	10792	0.12210	3.6e-109	346995
1	M293 O293	6.3e-029	1.4e-031	-71.02	0.0	171	991	2913	13549	0.17255	3.3e-037	437580
1	M294 O294	6.0e-092	1.4e-094	-216.13	0.0	253	991	4518	13376	0.25530	3.5e-100	395010
1	M295 O295	8.5e-104	1.9e-106	-243.41	0.0	175	991	3514	13896	0.17659	4.3e-112	452430
1	M296 O296	1.0e-043	2.3e-046	-105.07	0.0	303	991	4913	13387	0.30575	6.0e-052	389565
1	M297 O297	3.9e-017	8.9e-020	-43.86	0.0	363	991	4344	10454	0.36630	2.1e-025	422235
1	M298 O298	7.3e-008	1.7e-010	-22.52	0.0	167	991	2596	13298	0.16852	3.9e-016	426690
1	M299 O299	2.1e-269	4.9e-272	-624.72	0.0	138	990	3159	12005	0.13939	9.8e-278	498446
1	M300 O300	1.2e-049	2.7e-052	-118.74	0.0	160	990	2936	13721	0.16162	4.6e-058	583414
1	M301 O301	1.7e-028	3.9e-031	-70.01	0.0	134	990	1224	6355	0.13535	6.3e-037	618488
1	M302 O302	9.3e-130	2.1e-132	-303.19	0.0	126	990	2340	10972	0.12727	4.1e-138	510796
1	M303 O303	4.6e-124	1.0e-126	-290.08	0.0	106	990	2197	12076	0.10707	1.8e-132	587366
1	M304 O304	1.0e-044	2.4e-047	-107.37	0.0	100	990	1882	13112	0.10101	3.8e-053	612560
1	M305 O305	6.8e-112	1.6e-114	-262.05	0.0	138	990	2868	13435	0.13939	3.1e-120	505856
1	M306 O306	1.3e-156	3.0e-159	-365.01	0.0	126	990	2535	11554	0.12727	5.0e-165	601198
1	M307 O307	2.7e-110	6.3e-113	-258.36	0.0	162	990	2095	7839	0.16364	1.1e-118	559702
1	M308 O308	5.9e-112	1.3e-114	-262.20	0.0	136	990	2891	13753	0.13737	2.1e-120	628368
1	M309 O309	5.1e-290	1.2e-292	-672.20	0.0	126	990	2896	11312	0.12727	2.3e-298	513760
1	M310 O310	1.3e-196	3.0e-199	-457.11	0.0	133	989	2670	10983	0.13448	5.2e-205	581438
1	M312 O312	2.0e-123	4.5e-126	-288.62	0.0	129	989	2779	13472	0.13043	6.6e-132	679250
1	M313 O313	1.4e-090	3.2e-093	-212.97	0.0	181	989	3547	13890	0.18301	5.1e-099	628368
1	M315 O315	2.4e-019	5.4e-022	-48.97	0.0	149	989	2548	13787	0.15066	7.3e-028	737048
1	M316 O316	2.6e-045	6.0e-048	-108.73	0.0	121	989	2265	13483	0.12235	7.4e-054	810160
1	M317 O317	4.1e-223	9.4e-226	-518.14	0.0	145	989	2934	11033	0.14661	1.7e-231	543894
1	M318 O318	6.5e-103	1.5e-105	-241.37	0.0	187	989	2800	9938	0.18908	2.5e-111	585884
1	M319 O319	4.1e-085	9.4e-088	-200.39	0.0	239	989	4352	13631	0.24166	1.2e-093	760266
1	M320 O320	3.0e-160	6.7e-163	-373.41	0.0	145	989	2996	12433	0.14661	8.5e-169	795834
1	M321 O321	1.2e-010	2.7e-013	-28.96	0.0	123	989	2052	13671	0.12437	4.0e-019	662454
1	M324 O324	2.2e-059	5.0e-062	-141.15	0.0	148	988	2852	13934	0.14980	8.4e-068	598009
1	M325 O325	4.4e-027	1.0e-029	-66.77	0.0	284	988	4677	13933	0.28745	1.7e-035	599981
1	M326 O326	5.2e-171	1.2e-173	-398.18	0.0	114	988	1018	3432	0.11538	1.8e-179	667029
1	M327 O327	1.6e-101	3.6e-104	-238.20	0.0	110	988	2351	13323	0.11134	4.7e-110	759220
1	M328 O328	4.6e-183	1.1e-185	-425.92	0.0	102	988	2414	12607	0.10324	1.4e-191	757741
1	M329 O329	1.3e-041	2.9e-044	-100.26	0.0	116	988	2177	13571	0.11741	3.8e-050	750839
1	M330 O330	2.5e-012	5.7e-015	-32.79	0.0	408	988	5495	12083	0.41296	8.3e-021	692665
1	M331 O331	2.3e-195	5.3e-198	-454.24	0.0	174	988	3522	12212	0.17611	6.9e-204	769573
1	M332 O332	3.8e-177	8.6e-180	-412.31	0.0	104	988	1306	5317	0.10526	1.3e-185	663578
1	M333 O333	5.7e-055	1.3e-057	-130.98	0.0	148	988	1368	5870	0.14980	2.0e-063	649774
1	M335 O335	1.9e-124	4.3e-127	-290.97	0.0	112	988	2199	11436	0.11336	5.5e-133	777954
1	M336 O336	3.9e-030	8.9e-033	-73.80	0.0	174	988	878	3283	0.17611	1.1e-038	828240
1	M337 O337	2.8e-239	6.4e-242	-555.36	0.0	126	988	2698	10976	0.12753	8.6e-248	750346
1	M338 O338	1.9e-121	4.4e-124	-284.04	0.0	166	988	2736	10427	0.16802	7.0e-130	629561
1	M340 O340	2.5e-170	5.7e-173	-396.61	0.0	168	988	3676	13758	0.17004	7.9e-179	722245
1	M341 O341	2.9e-039	6.6e-042	-94.82	0.0	181	987	1536	5912	0.18338	9.3e-048	714357
1	M342 O342	8.4e-091	1.9e-093	-213.49	0.0	163	987	2921	12171	0.16515	2.6e-099	727175
1	M343 O343	3.1e-191	7.1e-194	-444.75	0.0	143	987	3116	12612	0.14488	6.9e-200	1025440
1	M344 O344	4.9e-203	1.1e-205	-471.92	0.0	163	987	3231	11503	0.16515	1.3e-211	863736
1	M346 O346	7.7e-107	1.8e-109	-250.42	0.0	163	987	3155	12943	0.16515	2.0e-115	886907
1	M347 O347	1.6e-070	3.7e-073	-166.78	0.0	121	987	2403	13431	0.12259	4.5e-079	814929
1	M348 O348	1.7e-138	4.0e-141	-323.29	0.0	151	987	3182	13326	0.15299	4.5e-147	886907
1	M349 O349	1.2e-095	2.6e-098	-224.68	0.0	115	987	2430	13456	0.11651	3.3e-104	811971
1	M350 O350	3.0e-113	6.9e-116	-265.17	0.0	133	987	2819	13542	0.13475	7.2e-122	960857
1	M351 O351	7.7e-185	1.8e-187	-430.02	0.0	110	986	2591	12824	0.11156	1.9e-193	949068
1	M352 O352	1.8e-204	4.0e-207	-475.24	0.0	170	986	2531	8032	0.17241	5.1e-213	786708
1	M353 O353	4.7e-187	1.1e-189	-435.12	0.0	124	986	2982	13709	0.12576	1.3e-195	798516
1	M354 O354	9.6e-134	2.2e-136	-312.37	0.0	98	986	2354	13890	0.09939	3.3e-142	667152
1	M356 O356	2.6e-088	6.0e-091	-207.74	0.0	154	986	3070	13687	0.15619	7.6e-097	796056
1	M357 O357	1.3e-050	3.0e-053	-120.92	0.0	162	986	1163	4476	0.16430	4.5e-059	681420
1	M358 O358	3.8e-188	8.7e-191	-437.63	0.0	154	986	2389	8363	0.15619	1.2e-196	739968
1	M359 O359	1.6e-052	3.6e-055	-125.37	0.0	156	986	2687	12546	0.15822	4.6e-061	769488
1	M360 O360	1.4e-167	3.2e-170	-390.28	0.0	116	986	1252	4632	0.11765	4.3e-176	742428
1	M361 O361	3.9e-089	8.8e-092	-209.66	0.0	144	986	2940	13843	0.14604	1.1e-097	825576
1	M362 O362	8.0e-057	1.8e-059	-135.25	0.0	312	986	5257	13636	0.31643	2.0e-065	919056
1	M364 O364	4.0e-043	9.1e-046	-103.71	0.0	186	986	3285	13645	0.18864	1.3e-051	723732
1	M365 O365	5.5e-091	1.3e-093	-213.91	0.0	140	986	2717	12881	0.14199	1.4e-099	890520
1	M366 O366	8.6e-143	2.0e-145	-333.21	0.0	174	986	3474	12885	0.17647	2.4e-151	804420
1	M367 O367	8.7e-100	2.0e-102	-234.18	0.0	102	986	2224	13393	0.10345	2.0e-108	1015980
1	M368 O368	3.4e-218	7.7e-221	-506.83	0.0	108	986	2587	12341	0.10953	1.0e-226	748332
1	M370 O370	1.3e-145	3.1e-148	-339.66	0.0	127	985	2719	12728	0.12893	4.0e-154	761124
1	M371 O371	2.6e-164	5.8e-167	-382.77	0.0	167	985	3633	13710	0.16954	6.9e-173	849684
1	M372 O372	3.5e-086	7.9e-089	-202.86	0.0	141	985	2823	13520	0.14315	8.8e-095	900360
1	M374 O374	1.3e-035	2.9e-038	-86.45	0.0	235	985	3874	13307	0.23858	3.1e-044	922992
1	M375 O375	4.8e-080	1.1e-082	-188.72	0.0	119	985	2424	13437	0.12081	1.1e-088	1007124
1	M376 O376	8.8e-112	2.0e-114	-261.79	0.0	151	985	3034	13135	0.15330	2.2e-120	897900
1	M377 O377	5.7e-147	1.3e-149	-342.82	0.0	173	985	3336	12237	0.17563	1.5e-155	880680
1	M378 O378	7.5e-182	1.7e-184	-423.14	0.0	137	985	3044	12893	0.13909	1.6e-190	1049928
1	M379 O379	4.2e-035	9.7e-038	-85.23	0.0	343	985	5632	13922	0.34822	1.5e-043	630252
1	M380 O380	3.4e-115	7.8e-118	-269.66	0.0	187	985	3646	13296	0.18985	9.3e-124	837876
1	M381 O381	7.5e-030	1.7e-032	-73.15	0.0	121	985	2185	13596	0.12284	2.0e-038	844764
1	M382 O382	1.1e-129	2.5e-132	-303.02	0.0	137	985	3024	13908	0.13909	3.8e-138	655836
1	M383 O383	8.7e-022	2.0e-024	-54.58	0.0	91	985	1600	13058	0.09239	2.4e-030	828036
1	M384 O384	8.0e-208	1.8e-210	-482.94	0.0	135	985	2507	9749	0.13706	2.3e-216	795072
1	M385 O385	1.2e-064	2.7e-067	-153.26	0.0	165	985	2689	11522	0.16751	2.6e-073	1059276
1	M386 O386	1.2e-166	2.8e-169	-388.11	0.0	150	984	3194	12866	0.15244	3.8e-175	746320
1	M387 O387	1.0e-058	2.3e-061	-139.63	0.0	180	984	2755	11059	0.18293	3.8e-067	608840
1	M388 O388	2.4e-028	5.6e-031	-69.66	0.0	264	984	4333	13665	0.26829	6.5e-037	859741
1	M389 O389	1.3e-086	3.0e-089	-203.82	0.0	170	984	2874	11528	0.17276	3.1e-095	991329
1	M390 O390	8.7e-064	2.0e-066	-151.28	0.0	206	984	3604	13084	0.20935	2.5e-072	813587
1	M391 O391	1.5e-127	3.4e-130	-298.12	0.0	130	984	2802	13340	0.13211	4.0e-136	847957
1	M392 O392	3.9e-057	9.0e-060	-135.96	0.0	190	984	2637	10018	0.19309	1.1e-065	786582
1	M393 O393	1.1e-078	2.5e-081	-185.60	0.0	194	984	3577	13346	0.19715	2.9e-087	866124
1	M394 O394	3.1e-064	7.0e-067	-152.33	0.0	146	984	2813	13673	0.14837	8.1e-073	861214
1	M395 O395	1.1e-171	2.5e-174	-399.72	0.0	129	983	3055	13904	0.13123	2.8e-180	902949
1	M396 O396	1.3e-100	2.9e-103	-236.10	0.0	211	983	3871	13000	0.21465	4.0e-109	728644
1	M398 O398	1.9e-032	4.4e-035	-79.11	0.0	149	983	113	201	0.15158	6.0e-041	736991
1	M400 O400	5.8e-100	1.3e-102	-234.58	0.0	205	983	3949	13690	0.20855	1.6e-108	844520
1	M402 O402	2.0e-030	4.6e-033	-74.47	0.0	211	983	2457	9012	0.21465	5.5e-039	831754
1	M403 O403	7.0e-025	1.6e-027	-61.70	0.0	213	983	3277	12510	0.21668	1.9e-033	848448
1	M404 O404	1.4e-064	3.2e-067	-153.11	0.0	175	983	3300	13796	0.17803	3.9e-073	833718
1	M405 O405	1.3e-089	3.0e-092	-210.73	0.0	249	983	4210	12462	0.25331	3.2e-098	955977
1	M406 O406	6.1e-051	1.4e-053	-121.70	0.0	157	983	2944	13871	0.15972	1.5e-059	909332
1	M407 O407	7.8e-260	1.8e-262	-602.70	0.0	172	982	4085	13751	0.17515	2.2e-268	822710
1	M408 O408	2.0e-123	4.7e-126	-288.58	0.0	130	982	2835	13611	0.13238	6.0e-132	780080
1	M409 O409	2.3e-073	5.4e-076	-173.32	0.0	144	982	2736	13099	0.14664	6.2e-082	864850
1	M410 O410	1.3e-005	2.9e-008	-17.35	0.0	578	982	5080	8072	0.58859	4.1e-014	720300
1	M411 O411	3.5e-059	8.0e-062	-140.69	0.0	190	982	3307	12916	0.19348	9.1e-068	870730
1	M412 O412	1.7e-085	4.0e-088	-201.25	0.0	140	982	2734	13082	0.14257	5.0e-094	801150
1	M413 O413	1.2e-184	2.8e-187	-429.56	0.0	150	982	3156	12319	0.15275	3.0e-193	922670
1	M414 O414	4.5e-087	1.0e-089	-204.91	0.0	170	982	3342	13746	0.17312	1.3e-095	807030
1	M416 O416	1.6e-172	3.7e-175	-401.66	0.0	110	982	2664	13527	0.11202	3.4e-181	1077510
1	M417 O417	3.0e-103	6.9e-106	-242.14	0.0	138	982	2737	12797	0.14053	7.2e-112	967750
1	M418 O418	8.2e-065	1.9e-067	-153.65	0.0	140	982	2691	13470	0.14257	2.2e-073	848680
1	M419 O419	7.1e-092	1.6e-094	-215.97	0.0	180	982	3487	13560	0.18330	1.8e-100	891800
1	M420 O420	7.2e-229	1.6e-231	-531.40	0.0	168	982	3925	13815	0.17108	1.7e-237	957950
1	M422 O422	1.3e-301	3.0e-304	-698.88	0.0	134	982	2756	9761	0.13646	4.5e-310	676200
1	M423 O423	5.3e-028	1.2e-030	-68.89	0.0	192	982	1775	6883	0.19552	1.3e-036	942760
1	M424 O424	2.3e-245	5.2e-248	-569.38	0.0	144	982	3339	12693	0.14664	5.0e-254	1040270
1	M425 O425	3.4e-072	7.8e-075	-170.64	0.0	104	982	2209	13925	0.10591	1.0e-080	760970
1	M426 O426	8.5e-055	1.9e-057	-130.58	0.0	164	982	2968	13277	0.16701	2.1e-063	947660
1	M427 O427	4.1e-049	9.3e-052	-117.50	0.0	168	982	3095	13802	0.17108	9.6e-058	975100
1	M428 O428	9.7e-152	2.2e-154	-353.80	0.0	140	982	3158	13821	0.14257	2.4e-160	919240
1	M429 O429	3.3e-059	7.5e-062	-140.75	0.0	134	982	2527	13240	0.13646	8.8e-068	847700
1	M430 O430	5.3e-097	1.2e-099	-227.77	0.0	256	982	4712	13654	0.26069	1.3e-105	953050
1	M431 O431	6.0e-083	1.4e-085	-195.41	0.0	140	982	1705	7379	0.14257	1.8e-091	743330
1	M432 O432	1.5e-137	3.5e-140	-321.11	0.0	122	982	2758	13615	0.12424	4.3e-146	817320
1	M433 O433	4.0e-142	9.2e-145	-331.65	0.0	110	982	2571	13633	0.11202	9.2e-151	999110
1	M434 O434	1.7e-336	3.9e-339	-779.20	0.0	156	982	3458	11151	0.15886	4.9e-345	811440
1	M435 O435	7.0e-009	1.6e-011	-24.86	0.0	120	982	407	2201	0.12220	1.9e-017	830550
1	M436 O436	7.5e-047	1.7e-049	-112.29	0.0	182	982	3230	13487	0.18534	2.1e-055	805070
1	M437 O437	4.1e-308	9.3e-311	-713.88	0.0	128	982	1530	4240	0.13035	1.2e-316	780080
1	M438 O438	5.6e-054	1.3e-056	-128.70	0.0	136	982	2577	13545	0.13849	1.6e-062	797230
