# Supplementary material for: Motif signatures in stretch enhancers are enriched for disease-associated genetic variants
Source: Epigenetics Chromatin. 2015 Jul 16;8:23. doi: 10.1186/s13072-015-0015-7 (PMC4502539; doi:10.1186/s13072-015-0015-7)
Supplement: Additional file 4: — De novo motif disocvery results. Zip archive of de novo motif discovery results. Discovered motifs are condensed in MEME Minimal Motif Format. TOMTOM output HTML files documenting the comparison of the discovered motifs to known motifs and CentriMo output text files detailing the enrichment of the discovered motifs in SE or TE DHS sequences are also included. File names indicate the type of sequences used for the motif discovery, including the method of footprinting. Can be downloaded at http://fusion.nhgri.nih.gov/files/se-motifs/AdditionalFile4.zip. [file 13072_2015_15_MOESM4_ESM.zip › AdditionalFile4/K562.SE.vs.K562_Footprints_ConcatenatedEnhancers_Neph.meme.CentriMo.txt]

# WARNING: this file is not sorted!
# db	id alt	E-value	adj_p-value	log_adj_p-value	bin_location	bin_width	total_width	sites_in_bin	total_sites	p_success	p-value	mult_tests
1	M1 O1	3.3e-880	6.5e-883	-2031.32	0.0	140	986	2304	3986	0.14199	1.5e-888	433944
1	M2 O2	6.3e-842	1.2e-844	-1943.17	0.0	147	989	2632	4979	0.14863	3.7e-850	330980
1	M3 O3	3.2e-759	6.3e-762	-1752.73	0.0	129	983	2186	4291	0.13123	1.5e-767	423733
1	M4 O4	2.2e-905	4.4e-908	-2089.27	0.0	140	988	2338	4013	0.14170	1.5e-913	285447
1	M5 O5	5.8e-453	1.1e-455	-1047.54	0.0	118	988	3074	10838	0.11943	2.8e-461	410176
1	M6 O6	1.6e-731	3.2e-734	-1688.94	0.0	128	984	2082	4081	0.13008	8.0e-740	399183
1	M7 O7	1.3e-898	2.5e-901	-2073.70	0.0	145	989	2257	3707	0.14661	9.6e-907	264784
1	M8 O8	1.2e-912	2.4e-915	-2105.99	0.0	138	988	2436	4328	0.13968	1.0e-920	233189
1	M9 O9	4.0e-918	8.0e-921	-2118.61	0.0	138	988	3717	8704	0.13968	2.5e-926	313548
1	M10 O10	1.4e-288	2.8e-291	-669.04	0.0	152	984	1568	3941	0.15447	7.0e-297	395255
1	M11 O11	2.3e-781	4.6e-784	-1803.70	0.0	129	981	2269	4475	0.13150	1.1e-789	429240
1	M13 O13	2.3e-944	4.6e-947	-2179.02	0.0	143	989	3730	8367	0.14459	1.5e-952	301834
1	M14 O14	1.9e-458	3.7e-461	-1060.19	0.0	118	988	3443	12721	0.11943	9.5e-467	384047
1	M15 O15	1.2e-086	2.3e-089	-204.10	0.0	142	986	831	2802	0.14402	5.7e-095	402948
1	M16 O16	5.7e-703	1.1e-705	-1623.21	0.0	129	983	1920	3626	0.13123	2.4e-711	468905
1	M17 O17	4.8e-728	9.4e-731	-1680.95	0.0	127	983	2265	4753	0.12920	2.3e-736	407530
1	M18 O18	2.0e-777	4.0e-780	-1794.64	0.0	128	982	2271	4530	0.13035	9.3e-786	427770
1	M19 O19	9.9e-1065	1.9e-1067	-2456.19	0.0	134	990	3765	8317	0.13535	7.2e-1073	270218
1	M20 O20	1.3e-061	2.6e-064	-146.42	0.0	124	980	195	397	0.12653	1.6e-069	156480
1	M21 O21	3.5e-432	6.9e-435	-999.70	0.0	125	983	2064	5734	0.12716	1.6e-440	439936
1	M22 O22	8.1e-188	1.6e-190	-437.03	0.0	94	984	962	3542	0.09553	3.0e-196	524388
1	M23 O23	9.4e-955	1.8e-957	-2202.96	0.0	139	989	3830	8877	0.14055	5.9e-963	313196
1	M24 O24	7.7e-478	1.5e-480	-1104.83	0.0	105	987	3306	13077	0.10638	3.8e-486	401795
1	M25 O25	3.5e-157	6.8e-160	-366.50	0.0	182	988	3713	13158	0.18421	2.5e-165	273615
1	M26 O26	1.3e-466	2.6e-469	-1078.96	0.0	154	988	2121	4834	0.15587	6.0e-475	432361
1	M27 O27	3.5e-641	6.9e-644	-1480.94	0.0	127	983	1771	3410	0.12920	1.4e-649	478725
1	M28 O28	2.2e-529	4.4e-532	-1223.50	0.0	130	982	1292	2224	0.13238	9.9e-538	444430
1	M29 O29	2.1e-298	4.1e-301	-691.66	0.0	127	983	1734	5265	0.12920	1.0e-306	400656
1	M30 O30	1.0e-697	2.0e-700	-1611.11	0.0	132	980	1814	3239	0.13469	4.3e-706	467973
1	M31 O31	2.7e-940	5.3e-943	-2169.68	0.0	123	989	3500	8561	0.12437	1.7e-948	307762
1	M32 O32	2.0e-329	3.9e-332	-763.10	0.0	134	988	3493	13165	0.13563	9.5e-338	409683
1	M33 O33	7.4e-373	1.4e-375	-863.10	0.0	127	983	1093	2187	0.12920	3.3e-381	433553
1	M34 O34	4.0e-173	7.8e-176	-403.19	0.0	116	982	722	1949	0.11813	1.9e-181	414540
1	M35 O35	1.6e-072	3.1e-075	-171.57	0.0	147	985	722	2380	0.14924	6.7e-081	461496
1	M36 O36	7.4e-080	1.5e-082	-188.44	0.0	180	982	433	919	0.18330	5.5e-088	264110
1	M37 O37	4.3e-424	8.5e-427	-981.06	0.0	118	990	2706	9278	0.11919	2.6e-432	322582
1	M38 O38	7.4e-456	1.5e-458	-1054.21	0.0	123	989	3556	12876	0.12437	4.1e-464	349752
1	M39 O39	1.6e-703	3.2e-706	-1624.48	0.0	145	989	2258	4390	0.14661	8.3e-712	380874
1	M40 O40	1.9e-719	3.7e-722	-1661.16	0.0	141	987	2413	4925	0.14286	7.7e-728	478210
1	M41 O41	8.7e-676	1.7e-678	-1560.62	0.0	129	985	1910	3704	0.13096	3.9e-684	434436
1	M42 O42	2.1e-504	4.1e-507	-1166.00	0.0	125	985	1450	2908	0.12690	8.8e-513	468384
1	M43 O43	4.5e-613	8.8e-616	-1416.21	0.0	129	983	1361	2193	0.13123	1.9e-621	468414
1	M44 O44	6.2e-072	1.2e-074	-170.19	0.0	129	985	959	3954	0.13096	3.3e-080	366540
1	M45 O45	1.6e-081	3.1e-084	-192.30	0.0	126	982	505	1552	0.12831	8.7e-090	351330
1	M46 O46	7.1e-437	1.4e-439	-1010.50	0.0	121	981	1148	2196	0.12334	3.1e-445	444430
1	M47 O47	1.3e-302	2.6e-305	-701.35	0.0	149	989	1540	3822	0.15066	7.4e-311	344318
1	M48 O48	9.4e-859	1.8e-861	-1981.92	0.0	146	988	2604	4848	0.14777	4.7e-867	390949
1	M49 O49	1.5e-561	2.9e-564	-1297.58	0.0	131	985	1644	3228	0.13299	8.0e-570	367524
1	M50 O50	4.0e-718	7.9e-721	-1658.10	0.0	127	983	2065	4097	0.12920	1.9e-726	407530
1	M51 O51	1.8e-834	3.6e-837	-1925.99	0.0	134	990	2919	6396	0.13535	1.1e-842	323570
1	M52 O52	9.9e-392	2.0e-394	-906.55	0.0	137	989	1900	4945	0.13852	5.0e-400	389766
1	M53 O53	2.2e-404	4.4e-407	-935.68	0.0	126	986	1708	4394	0.12779	9.6e-413	453132
1	M54 O54	2.3e-202	4.5e-205	-470.52	0.0	128	988	1326	4245	0.12955	1.3e-210	362355
1	M55 O55	3.5e-156	6.9e-159	-364.19	0.0	123	985	1410	5348	0.12487	1.5e-164	450180
1	M56 O56	2.7e-621	5.3e-624	-1435.14	0.0	136	984	2910	7468	0.13821	1.3e-629	415386
1	M57 O57	1.1e-162	2.1e-165	-379.20	0.0	113	983	920	3027	0.11495	4.7e-171	442882
1	M58 O58	9.5e-479	1.9e-481	-1106.92	0.0	120	982	1356	2769	0.12220	4.3e-487	436100
1	M59 O59	8.4e-050	1.6e-052	-119.24	0.0	92	980	394	1774	0.09388	4.4e-058	373107
1	M60 O60	1.7e-064	3.3e-067	-153.08	0.0	144	990	564	1799	0.14545	1.2e-072	282568
1	M61 O61	5.1e-981	1.0e-983	-2263.43	0.0	135	989	3732	8574	0.13650	3.1e-989	327522
1	M62 O62	3.9e-007	7.6e-010	-21.00	0.0	135	989	115	404	0.13650	6.0e-015	126958
1	M63 O63	1.9e-193	3.8e-196	-449.97	0.0	141	989	1684	5600	0.14257	9.5e-202	401622
1	M64 O64	2.5e-539	4.9e-542	-1246.41	0.0	142	988	2279	5332	0.14372	1.1e-547	443207
1	M65 O65	6.5e-443	1.3e-445	-1024.41	0.0	120	990	3215	11541	0.12121	4.1e-451	310232
1	M66 O66	3.5e-348	6.8e-351	-806.29	0.0	116	988	2092	7041	0.11741	1.6e-356	430882
1	M67 O67	1.4e-155	2.8e-158	-362.77	0.0	177	989	2366	7707	0.17897	7.5e-164	377910
1	M68 O68	2.0e-362	3.9e-365	-839.07	0.0	124	988	1807	5196	0.12551	8.7e-371	452081
1	M69 O69	5.8e-719	1.1e-721	-1660.03	0.0	144	988	2488	5102	0.14575	2.8e-727	406232
1	M70 O70	1.6e-067	3.1e-070	-160.05	0.0	174	984	371	811	0.17683	1.2e-075	250410
1	M71 O71	4.3e-154	8.5e-157	-359.37	0.0	134	982	478	940	0.13646	3.1e-162	277340
1	M72 O72	2.2e-431	4.4e-434	-997.85	0.0	146	990	1841	4236	0.14747	1.7e-439	250952
1	M73 O73	3.2e-430	6.2e-433	-995.19	0.0	119	989	3269	12054	0.12032	1.6e-438	379886
1	M74 O74	7.0e-231	1.4e-233	-536.18	0.0	143	989	2140	7211	0.14459	3.8e-239	365560
1	M75 O75	1.1e-086	2.1e-089	-204.18	0.0	112	986	776	3164	0.11359	4.0e-095	534312
1	M76 O76	4.4e-143	8.7e-146	-334.01	0.0	148	986	574	1235	0.15010	2.8e-151	308484
1	M77 O77	9.4e-528	1.8e-530	-1219.76	0.0	126	986	2250	5834	0.12779	4.4e-536	419184
1	M78 O78	4.4e-078	8.6e-081	-184.36	0.0	157	985	613	1735	0.15939	2.3e-086	365064
1	M79 O79	8.5e-635	1.7e-637	-1466.24	0.0	128	984	1694	3165	0.13008	3.7e-643	449265
1	M80 O80	1.2e-251	2.4e-254	-583.97	0.0	120	984	662	1268	0.12195	7.1e-260	338790
1	M81 O81	8.3e-095	1.6e-097	-222.87	0.0	137	983	822	2748	0.13937	3.4e-103	472833
1	M82 O82	1.5e-053	2.9e-056	-127.87	0.0	126	982	421	1426	0.12831	9.3e-062	317030
1	M83 O83	4.8e-168	9.4e-171	-391.50	0.0	121	981	512	1077	0.12334	2.8e-176	332220
1	M84 O84	1.4e-447	2.8e-450	-1035.15	0.0	126	990	3088	10363	0.12727	8.7e-456	316160
1	M85 O85	3.6e-546	7.1e-549	-1262.16	0.0	125	989	3131	9671	0.12639	1.9e-554	374946
1	M86 O86	5.9e-066	1.2e-068	-156.42	0.0	170	988	2173	8706	0.17206	2.4e-074	490535
1	M87 O87	1.2e-140	2.3e-143	-328.43	0.0	209	989	3172	9775	0.21132	6.1e-149	377416
1	M88 O88	2.5e-681	4.9e-684	-1573.39	0.0	141	989	2778	6417	0.14257	1.3e-689	373958
1	M89 O89	6.1e-229	1.2e-231	-531.71	0.0	147	989	1288	3396	0.14863	3.5e-237	342342
1	M90 O90	4.1e-522	8.1e-525	-1206.77	0.0	150	990	2736	6895	0.15152	2.9e-530	281086
1	M91 O91	5.4e-018	1.1e-020	-45.99	0.0	109	987	33	39	0.11044	4.4e-026	243049
1	M92 O92	1.3e-025	2.5e-028	-63.56	0.0	96	986	1241	9042	0.09736	4.3e-034	574164
1	M93 O93	6.5e-423	1.3e-425	-978.35	0.0	136	986	2615	7753	0.13793	3.1e-431	417708
1	M94 O94	1.5e-691	3.0e-694	-1596.89	0.0	146	986	3220	7777	0.14807	6.5e-700	463956
1	M95 O95	4.5e-130	8.9e-133	-304.06	0.0	132	984	904	2863	0.13415	2.2e-138	408021
1	M96 O96	7.4e-285	1.5e-287	-660.46	0.0	130	984	1010	2256	0.13211	3.6e-293	409494
1	M97 O97	1.7e-221	3.3e-224	-514.58	0.0	130	982	2304	8792	0.13238	8.0e-230	416500
1	M98 O98	7.6e-173	1.5e-175	-402.55	0.0	131	981	1764	6610	0.13354	3.3e-181	450800
1	M100 O100	1.9e-830	3.7e-833	-1916.75	0.0	143	991	2397	4393	0.14430	2.0e-838	189090
1	M101 O101	4.3e-468	8.4e-471	-1082.39	0.0	122	990	2561	7888	0.12323	3.0e-476	283556
1	M102 O102	4.3e-539	8.4e-542	-1245.87	0.0	142	990	2074	4598	0.14343	3.7e-547	227240
1	M103 O103	3.8e-556	7.5e-559	-1285.12	0.0	137	989	2145	4897	0.13852	1.9e-564	392730
1	M104 O104	1.9e-109	3.7e-112	-256.59	0.0	147	989	658	1768	0.14863	1.7e-117	210444
1	M105 O105	4.5e-126	8.9e-129	-294.84	0.0	137	989	936	2967	0.13852	2.5e-134	361114
1	M106 O106	2.4e-296	4.7e-299	-686.92	0.0	124	988	1808	5769	0.12551	1.1e-304	447644
1	M107 O107	7.6e-240	1.5e-242	-556.82	0.0	144	988	1558	4482	0.14575	3.5e-248	423487
1	M108 O108	3.1e-335	6.1e-338	-776.46	0.0	128	988	811	1403	0.12955	2.4e-343	255867
1	M109 O109	7.1e-143	1.4e-145	-333.54	0.0	111	987	1056	4040	0.11246	3.3e-151	426445
1	M110 O110	2.0e-077	4.0e-080	-182.82	0.0	208	988	2482	8193	0.21053	1.0e-085	399330
1	M111 O111	3.8e-058	7.5e-061	-138.45	0.0	175	985	1661	6258	0.17766	1.5e-066	487572
1	M112 O112	4.4e-414	8.6e-417	-958.03	0.0	143	985	2017	5060	0.14518	1.8e-422	474288
1	M113 O113	9.6e-144	1.9e-146	-335.54	0.0	140	986	966	2869	0.14199	4.0e-152	466908
1	M114 O114	9.4e-068	1.9e-070	-160.56	0.0	144	986	618	2004	0.14604	3.9e-076	470352
1	M115 O115	2.1e-166	4.1e-169	-387.73	0.0	113	985	638	1669	0.11472	1.1e-174	379332
1	M116 O116	2.0e-048	4.0e-051	-116.05	0.0	124	984	1326	6838	0.12602	9.6e-057	415386
1	M117 O117	4.6e-220	9.0e-223	-511.28	0.0	142	984	2132	7316	0.14431	1.6e-228	552375
1	M118 O118	3.3e-283	6.6e-286	-656.66	0.0	129	983	1482	4197	0.13123	1.5e-291	436008
1	M119 O119	1.3e-031	2.6e-034	-77.32	0.0	180	982	791	2762	0.18330	6.2e-040	425320
1	M120 O120	5.0e-081	9.9e-084	-191.13	0.0	150	982	1282	4837	0.15275	1.8e-089	547330
1	M121 O121	4.7e-087	9.2e-090	-205.02	0.0	130	982	543	1633	0.13238	2.7e-095	342510
1	M122 O122	1.5e-060	2.9e-063	-143.98	0.0	138	982	629	2212	0.14053	7.4e-069	394940
1	M123 O123	6.1e-723	1.2e-725	-1669.19	0.0	138	990	2604	5677	0.13939	3.5e-731	341354
1	M124 O124	2.0e-229	3.9e-232	-532.85	0.0	129	989	948	2350	0.13043	1.3e-237	306280
1	M125 O125	9.6e-327	1.9e-329	-756.92	0.0	132	990	1408	3534	0.13333	9.6e-335	197106
1	M126 O126	8.8e-267	1.7e-269	-618.85	0.0	147	989	1206	2835	0.14863	5.0e-275	345306
1	M127 O127	5.5e-187	1.1e-189	-435.11	0.0	116	990	746	1978	0.11717	1.4e-194	75582
1	M128 O128	9.3e-307	1.8e-309	-710.90	0.0	116	988	1313	3653	0.11741	4.7e-315	390949
1	M129 O129	9.2e-270	1.8e-272	-625.71	0.0	159	989	2414	7306	0.16077	4.9e-278	371488
1	M130 O130	5.7e-339	1.1e-341	-785.06	0.0	157	991	1046	1863	0.15843	2.7e-346	41580
1	M131 O131	7.3e-111	1.4e-113	-259.83	0.0	153	989	1269	4301	0.15470	3.2e-119	448058
1	M132 O132	3.1e-326	6.1e-329	-755.74	0.0	123	989	1204	2908	0.12437	2.0e-334	303316
1	M133 O133	3.5e-131	6.9e-134	-306.61	0.0	101	989	926	3782	0.10212	2.0e-139	344812
1	M134 O134	2.4e-278	4.8e-281	-645.46	0.0	145	989	1945	5765	0.14661	1.3e-286	377910
1	M135 O135	2.7e-362	5.4e-365	-838.76	0.0	146	988	2416	6976	0.14777	1.1e-370	480675
1	M136 O136	8.8e-212	1.7e-214	-492.21	0.0	137	989	2134	7716	0.13852	4.3e-220	401622
1	M137 O137	3.8e-086	7.6e-089	-202.91	0.0	140	988	1432	5895	0.14170	1.8e-094	422501
1	M138 O138	1.9e-316	3.7e-319	-733.23	0.0	129	987	2177	7105	0.13070	8.2e-325	448630
1	M139 O139	6.0e-427	1.2e-429	-987.64	0.0	125	987	2254	6644	0.12665	3.0e-435	398344
1	M140 O140	3.8e-153	7.5e-156	-357.19	0.0	126	988	2714	12667	0.12753	2.0e-161	369257
1	M141 O141	8.9e-203	1.8e-205	-471.47	0.0	145	987	1512	4590	0.14691	3.9e-211	453067
1	M142 O142	1.0e-172	2.0e-175	-402.25	0.0	107	987	892	2942	0.10841	4.7e-181	431868
1	M143 O143	1.1e-164	2.3e-167	-383.72	0.0	121	987	1172	4086	0.12259	5.3e-173	424473
1	M144 O144	3.6e-058	7.1e-061	-138.50	0.0	265	983	3751	10882	0.26958	1.3e-066	558758
1	M145 O145	1.1e-018	2.1e-021	-47.63	0.0	148	982	176	518	0.15071	1.0e-026	199430
1	M146 O146	5.4e-204	1.1e-206	-474.27	0.0	131	981	799	1876	0.13354	2.7e-212	388080
1	M147 O147	9.3e-182	1.8e-184	-423.08	0.0	131	981	901	2426	0.13354	4.4e-190	413560
1	M148 O148	1.0e-048	2.0e-051	-116.71	0.0	154	982	213	446	0.15682	1.3e-056	162190
1	M149 O149	6.5e-344	1.3e-346	-796.44	0.0	118	988	1498	4156	0.11943	2.9e-352	441728
1	M150 O150	2.2e-096	4.2e-099	-226.51	0.0	212	990	4009	13671	0.21414	1.3e-104	317148
1	M151 O151	3.2e-866	6.4e-869	-1999.10	0.0	139	991	2078	3405	0.14026	8.9e-874	71775
1	M152 O152	5.5e-568	1.1e-570	-1312.40	0.0	146	990	1707	3157	0.14747	6.8e-576	159068
1	M153 O153	2.0e-173	4.0e-176	-403.87	0.0	165	989	1820	5622	0.16684	1.0e-181	389272
1	M154 O154	5.2e-213	1.0e-215	-495.04	0.0	142	990	1802	5899	0.14343	3.5e-221	294918
1	M155 O155	1.7e-064	3.4e-067	-153.06	0.0	85	989	669	3729	0.08595	9.9e-073	341848
1	M156 O156	4.0e-135	7.8e-138	-315.71	0.0	136	988	2032	8403	0.13765	1.8e-143	425459
1	M157 O157	1.4e-340	2.8e-343	-788.75	0.0	141	987	3653	13181	0.14286	6.3e-349	446658
1	M158 O158	5.8e-366	1.1e-368	-847.23	0.0	145	987	2436	7065	0.14691	2.6e-374	432854
1	M159 O159	2.2e-452	4.3e-455	-1046.22	0.0	146	988	2904	8256	0.14777	1.0e-460	417571
1	M160 O160	7.6e-194	1.5e-196	-450.90	0.0	113	985	726	1874	0.11472	3.9e-202	389664
1	M161 O161	4.9e-162	9.7e-165	-377.65	0.0	127	987	828	2338	0.12867	2.5e-170	394893
1	M162 O162	3.7e-409	7.3e-412	-946.68	0.0	129	985	1498	3457	0.13096	1.7e-417	436404
1	M163 O163	1.7e-126	3.4e-129	-295.80	0.0	125	983	1146	4267	0.12716	6.6e-135	516041
1	M164 O164	5.5e-073	1.1e-075	-172.62	0.0	167	983	1743	6615	0.16989	2.2e-081	495910
1	M165 O165	5.8e-152	1.1e-154	-354.46	0.0	146	984	1377	4469	0.14837	2.4e-160	484126
1	M166 O166	4.4e-034	8.6e-037	-83.05	0.0	163	983	1172	4832	0.16582	1.8e-042	489036
1	M168 O168	1.9e-291	3.7e-294	-675.64	0.0	126	982	1729	5335	0.12831	6.8e-300	548800
1	M169 O169	2.2e-038	4.3e-041	-92.96	0.0	106	982	622	3202	0.10794	1.0e-046	421400
1	M170 O170	9.2e-192	1.8e-194	-446.11	0.0	122	982	628	1387	0.12424	5.1e-200	350350
1	M171 O171	4.1e-088	8.1e-091	-207.45	0.0	132	982	644	2060	0.13442	2.2e-096	367990
1	M172 O172	1.1e-087	2.2e-090	-206.44	0.0	184	982	2423	8682	0.18737	4.3e-096	513030
1	M173 O173	6.6e-156	1.3e-158	-363.55	0.0	128	982	1386	5025	0.13035	2.7e-164	476280
1	M174 O174	2.0e-320	3.9e-323	-742.36	0.0	127	991	1019	2174	0.12815	1.3e-327	29700
1	M176 O176	3.0e-193	5.9e-196	-449.54	0.0	155	991	949	2235	0.15641	1.5e-200	38610
1	M177 O177	2.8e-332	5.5e-335	-769.66	0.0	153	991	2115	5753	0.15439	3.6e-340	152460
1	M178 O178	9.3e-452	1.8e-454	-1044.77	0.0	135	991	1513	3194	0.13623	1.1e-459	171765
1	M179 O179	1.5e-479	3.0e-482	-1108.74	0.0	123	991	3384	11745	0.12412	1.2e-487	252945
1	M180 O180	6.8e-272	1.3e-274	-630.62	0.0	122	990	2676	10704	0.12323	3.8e-280	352716
1	M181 O181	2.5e-044	5.0e-047	-106.62	0.0	204	990	427	1026	0.20606	1.6e-052	303810
1	M182 O182	4.5e-296	8.9e-299	-686.29	0.0	116	990	1738	5783	0.11717	3.1e-304	283062
1	M183 O183	1.6e-170	3.1e-173	-397.21	0.0	114	990	2638	13062	0.11515	9.8e-179	320112
1	M184 O184	2.9e-129	5.7e-132	-302.20	0.0	123	989	560	1472	0.12437	2.4e-137	238602
1	M185 O185	2.9e-021	5.7e-024	-53.52	0.0	206	990	3251	13066	0.20808	1.7e-029	344318
1	M186 O186	3.7e-054	7.3e-057	-129.26	0.0	243	989	2517	7612	0.24570	1.7e-062	418418
1	M187 O187	6.3e-217	1.2e-219	-504.05	0.0	148	990	1775	5521	0.14949	4.6e-225	268242
1	M188 O188	5.2e-047	1.0e-049	-112.81	0.0	203	989	3086	11607	0.20526	2.2e-055	463372
1	M189 O189	5.0e-540	9.9e-543	-1248.01	0.0	137	989	2743	7340	0.13852	2.5e-548	398658
1	M190 O190	8.3e-290	1.6e-292	-671.87	0.0	122	988	2477	9355	0.12348	3.8e-298	426938
1	M191 O191	1.8e-155	3.5e-158	-362.55	0.0	131	987	1614	6113	0.13273	6.1e-164	583219
1	M193 O193	3.8e-075	7.4e-078	-177.60	0.0	183	987	2016	7235	0.18541	1.4e-083	542793
1	M194 O194	2.2e-137	4.3e-140	-320.91	0.0	127	987	1208	4402	0.12867	8.1e-146	526524
1	M195 O195	1.4e-206	2.7e-209	-480.26	0.0	120	988	1640	6070	0.12146	7.0e-215	379117
1	M196 O196	5.3e-283	1.0e-285	-656.19	0.0	124	986	1236	3280	0.12576	2.5e-291	415740
1	M197 O197	3.8e-251	7.5e-254	-582.84	0.0	136	988	2919	11186	0.13765	2.1e-259	351016
1	M198 O198	9.5e-514	1.9e-516	-1187.51	0.0	145	987	2685	6935	0.14691	4.8e-522	388977
1	M199 O199	1.9e-111	3.8e-114	-261.16	0.0	150	986	1150	3816	0.15213	9.2e-120	416232
1	M201 O201	8.0e-130	1.6e-132	-303.48	0.0	110	986	1290	5626	0.11156	4.1e-138	384252
1	M202 O202	2.4e-125	4.8e-128	-293.17	0.0	140	984	2346	9995	0.14228	1.1e-133	437481
1	M203 O203	8.8e-029	1.7e-031	-70.83	0.0	143	983	113	223	0.14547	6.5e-037	269068
1	M204 O204	6.6e-046	1.3e-048	-110.26	0.0	130	982	1211	5899	0.13238	2.9e-054	450800
1	M205 O205	3.7e-163	7.3e-166	-380.24	0.0	152	982	3371	13638	0.15479	1.5e-171	492450
1	M206 O206	1.2e-058	2.3e-061	-139.63	0.0	149	983	1174	4731	0.15158	4.7e-067	482162
1	M207 O207	1.6e-294	3.2e-297	-682.72	0.0	132	984	1480	4029	0.13415	6.9e-303	456139
1	M208 O208	3.1e-172	6.0e-175	-401.16	0.0	160	982	3122	11650	0.16293	1.3e-180	458640
1	M209 O209	6.8e-034	1.3e-036	-82.61	0.0	166	982	900	3445	0.16904	2.6e-042	519890
1	M212 O212	7.7e-006	1.5e-008	-18.00	0.0	193	983	523	1964	0.19634	3.6e-014	418823
1	M213 O213	1.6e-231	3.2e-234	-537.64	0.0	158	982	2631	8657	0.16090	5.0e-240	642390
1	M214 O214	1.4e-052	2.8e-055	-125.62	0.0	151	981	504	1574	0.15392	7.9e-061	353290
1	M216 O216	9.4e-159	1.8e-161	-370.11	0.0	127	981	539	1176	0.12946	5.9e-167	309680
1	M217 O217	3.7e-008	7.2e-011	-23.36	0.0	123	981	330	1683	0.12538	1.6e-016	442470
1	M218 O218	1.1e-453	2.3e-456	-1049.16	0.0	148	982	1733	3669	0.15071	5.0e-462	453250
1	M219 O219	1.7e-088	3.4e-091	-208.31	0.0	106	982	1061	5081	0.10794	7.2e-097	473830
1	M220 O220	1.4e-506	2.8e-509	-1170.97	0.0	142	990	2122	4945	0.14343	1.1e-514	260832
1	M221 O221	5.1e-415	1.0e-417	-960.18	0.0	115	991	1908	5614	0.11604	7.1e-423	140085
1	M222 O222	2.7e-600	5.3e-603	-1386.78	0.0	137	991	2142	4668	0.13824	3.5e-608	151470
1	M223 O223	1.4e-489	2.8e-492	-1131.84	0.0	140	990	2200	5405	0.14141	9.2e-498	304304
1	M224 O224	5.4e-007	1.1e-009	-20.66	0.0	248	990	2659	9288	0.25051	2.4e-015	437190
1	M225 O225	3.9e-228	7.7e-231	-529.85	0.0	142	990	1352	3778	0.14343	6.6e-236	116090
1	M226 O226	5.2e-066	1.0e-068	-156.56	0.0	163	991	1704	6779	0.16448	4.2e-074	241065
1	M227 O227	1.1e-031	2.2e-034	-77.51	0.0	169	989	1497	6343	0.17088	5.3e-040	413972
1	M228 O228	1.1e-131	2.1e-134	-307.82	0.0	124	990	1316	5174	0.12525	6.8e-140	303316
1	M229 O229	3.9e-040	7.7e-043	-96.96	0.0	290	988	2664	7119	0.29352	1.8e-048	442221
1	M230 O230	2.2e-727	4.3e-730	-1679.44	0.0	136	990	3157	7803	0.13737	1.4e-735	314678
1	M231 O231	2.0e-044	4.0e-047	-106.84	0.0	254	990	4135	13083	0.25657	1.2e-052	318630
1	M232 O232	1.9e-264	3.7e-267	-613.49	0.0	150	990	2996	10422	0.15152	1.1e-272	319618
1	M234 O234	2.2e-039	4.4e-042	-95.24	0.0	283	989	4627	13472	0.28615	1.2e-047	371488
1	M235 O235	5.1e-006	1.0e-008	-18.42	0.0	139	987	385	1878	0.14083	2.2e-014	453560
1	M236 O236	9.7e-160	1.9e-162	-372.37	0.0	104	988	1133	4525	0.10526	4.4e-168	436798
1	M237 O237	2.0e-033	3.9e-036	-81.54	0.0	223	987	1674	5486	0.22594	7.2e-042	541807
1	M238 O238	1.6e-143	3.1e-146	-335.04	0.0	143	989	1412	4840	0.14459	8.0e-152	389766
1	M239 O239	5.0e-072	9.9e-075	-170.40	0.0	134	990	1160	4917	0.13535	2.7e-080	369512
1	M240 O240	2.0e-002	4.0e-005	-10.12	0.0	84	988	116	735	0.08502	1.1e-010	382568
1	M241 O241	4.7e-171	9.2e-174	-398.43	0.0	135	989	1772	6540	0.13650	2.1e-179	435214
1	M243 O243	1.1e-139	2.2e-142	-326.19	0.0	119	989	1062	3865	0.12032	5.5e-148	394212
1	M244 O244	1.3e-109	2.6e-112	-256.94	0.0	175	989	1486	4705	0.17695	7.0e-118	369018
1	M245 O245	5.9e-149	1.2e-151	-347.54	0.0	136	988	1582	5836	0.13765	2.8e-157	420036
1	M246 O246	8.3e-140	1.6e-142	-326.47	0.0	147	989	2141	8288	0.14863	3.8e-148	427310
1	M247 O247	6.4e-056	1.3e-058	-133.31	0.0	177	989	2577	10526	0.17897	2.6e-064	493012
1	M248 O248	8.1e-045	1.6e-047	-107.76	0.0	151	987	608	2151	0.15299	4.3e-053	373201
1	M249 O249	1.3e-018	2.6e-021	-47.42	0.0	220	986	2265	8286	0.22312	4.7e-027	544152
1	M250 O250	5.5e-082	1.1e-084	-193.33	0.0	193	987	1208	3562	0.19554	2.5e-090	430389
1	M251 O251	2.3e-014	4.6e-017	-37.62	0.0	208	988	2679	10724	0.21053	7.8e-023	587656
1	M252 O252	2.7e-039	5.2e-042	-95.05	0.0	198	988	3055	11981	0.20040	9.9e-048	530468
1	M255 O255	4.5e-167	8.8e-170	-389.26	0.0	126	988	659	1607	0.12753	3.0e-175	296786
1	M256 O256	1.3e-026	2.5e-029	-65.84	0.0	263	987	1096	2962	0.26646	5.8e-035	441728
1	M257 O257	5.4e-035	1.1e-037	-85.13	0.0	136	988	492	1916	0.13765	3.0e-043	359397
1	M258 O258	2.1e-117	4.0e-120	-274.91	0.0	145	987	2759	12056	0.14691	6.7e-126	599488
1	M259 O259	4.0e-048	7.9e-051	-115.36	0.0	195	987	1882	6779	0.19757	1.1e-056	707948
1	M260 O260	6.1e-067	1.2e-069	-158.70	0.0	132	986	1978	9864	0.13387	3.0e-075	401472
1	M261 O261	5.0e-176	9.8e-179	-409.88	0.0	126	986	1926	7710	0.12779	2.1e-184	464448
1	M262 O262	1.6e-216	3.1e-219	-503.15	0.0	123	985	2080	8126	0.12487	6.2e-225	490524
1	M263 O263	1.5e-034	2.9e-037	-84.12	0.0	117	985	1470	8700	0.11878	4.5e-043	648456
1	M264 O264	5.1e-135	1.0e-137	-315.45	0.0	168	986	1561	4875	0.17039	1.9e-143	523488
1	M266 O266	1.1e-054	2.1e-057	-130.49	0.0	195	985	2306	8423	0.19797	3.5e-063	616968
1	M267 O267	2.0e-089	3.9e-092	-210.47	0.0	94	986	808	3892	0.09533	7.6e-098	517584
1	M268 O268	2.6e-033	5.0e-036	-81.28	0.0	134	986	525	2144	0.13590	1.3e-041	382284
1	M269 O269	5.8e-222	1.1e-224	-515.64	0.0	155	985	1619	4584	0.15736	2.5e-230	460512
1	M270 O270	9.7e-513	1.9e-515	-1185.19	0.0	147	985	2248	5206	0.14924	4.1e-521	460020
1	M271 O271	1.8e-313	3.4e-316	-726.38	0.0	136	986	2674	9126	0.13793	7.8e-322	443784
1	M272 O272	8.5e-020	1.7e-022	-50.14	0.0	99	985	448	2630	0.10051	3.9e-028	428532
1	M273 O273	1.4e-029	2.8e-032	-72.67	0.0	169	985	343	1014	0.17157	9.9e-038	277980
1	M275 O275	4.0e-162	7.8e-165	-377.87	0.0	99	983	1751	8711	0.10071	1.3e-170	608349
1	M277 O277	2.5e-071	4.9e-074	-168.80	0.0	118	984	1420	7168	0.11992	9.3e-080	526843
1	M278 O278	2.8e-011	5.4e-014	-30.54	0.0	235	985	2036	7142	0.23858	1.1e-019	517092
1	M279 O279	3.0e-112	5.9e-115	-263.02	0.0	146	984	2729	11898	0.14837	1.1e-120	524879
1	M280 O280	8.1e-008	1.6e-010	-22.56	0.0	92	984	424	3050	0.09350	2.9e-016	540100
1	M283 O283	1.0e-029	2.0e-032	-73.01	0.0	203	983	1825	6698	0.20651	3.4e-038	577416
1	M285 O285	3.1e-027	6.1e-030	-67.26	0.0	195	983	495	1472	0.19837	1.9e-035	329952
1	M286 O286	8.1e-052	1.6e-054	-123.88	0.0	214	982	3384	12027	0.21792	3.1e-060	516950
1	M289 O289	6.4e-066	1.3e-068	-156.34	0.0	142	982	1537	6743	0.14460	2.6e-074	493430
1	M290 O290	5.5e-178	1.1e-180	-414.38	0.0	152	982	2147	7449	0.15479	2.3e-186	462560
1	M291 O291	8.6e-012	1.7e-014	-31.71	0.0	184	982	60	101	0.18737	1.9e-019	90650
1	M292 O292	1.0e-125	2.0e-128	-294.04	0.0	142	982	1897	7488	0.14460	3.0e-134	672280
1	M293 O293	3.0e-037	5.9e-040	-90.33	0.0	281	981	3455	9802	0.28644	9.2e-046	636510
1	M295 O295	1.2e-090	2.3e-093	-213.30	0.0	114	982	453	1358	0.11609	6.9e-099	333690
1	M296 O296	6.8e-315	1.3e-317	-729.63	0.0	130	982	1456	3826	0.13238	3.1e-323	435120
1	M298 O298	3.3e-022	6.5e-025	-55.70	0.0	183	981	2247	9630	0.18654	1.2e-030	545370
1	M299 O299	1.6e-091	3.1e-094	-215.33	0.0	132	982	986	3707	0.13442	6.5e-100	468440
1	M301 O301	4.0e-005	7.8e-008	-16.36	0.0	176	982	211	727	0.17923	1.7e-013	459620
1	M302 O302	2.6e-033	5.2e-036	-81.24	0.0	268	982	3769	11411	0.27291	9.5e-042	546840
1	M303 O303	5.1e-028	1.0e-030	-69.07	0.0	222	982	2684	9542	0.22607	1.8e-036	555660
1	M305 O305	7.0e-020	1.4e-022	-50.33	0.0	118	992	898	5291	0.11895	1.7e-027	80685
1	M306 O306	5.3e-072	1.0e-074	-170.35	0.0	244	992	4053	12643	0.24597	5.7e-080	183645
1	M307 O307	4.2e-024	8.2e-027	-60.06	0.0	180	992	888	3380	0.18145	8.8e-032	93555
1	M308 O308	4.7e-415	9.3e-418	-960.25	0.0	124	992	3018	10543	0.12500	6.0e-423	155925
1	M310 O310	7.6e-180	1.5e-182	-418.68	0.0	196	992	4085	13457	0.19758	8.4e-188	176220
1	M311 O311	2.6e-058	5.2e-061	-138.82	0.0	144	992	804	3030	0.14516	2.7e-066	189585
1	M314 O314	8.3e-011	1.6e-013	-29.44	0.0	186	992	142	371	0.18750	8.7e-019	188595
1	M316 O316	5.8e-052	1.1e-054	-124.20	0.0	161	991	780	2715	0.16246	7.5e-060	151965
1	M317 O317	4.3e-252	8.4e-255	-585.03	0.0	117	991	2101	8175	0.11806	3.9e-260	215325
1	M318 O318	6.2e-037	1.2e-039	-89.61	0.0	291	991	2334	6192	0.29364	4.3e-045	282150
1	M319 O319	3.7e-729	7.3e-732	-1683.50	0.0	143	991	1884	3193	0.14430	9.4e-737	78210
1	M321 O321	7.4e-050	1.5e-052	-119.36	0.0	203	991	1276	4100	0.20484	7.1e-058	204435
1	M322 O322	3.5e-187	6.9e-190	-435.56	0.0	153	991	2839	10616	0.15439	2.7e-195	256410
1	M323 O323	3.6e-062	7.0e-065	-147.72	0.0	183	991	2747	10841	0.18466	2.8e-070	249480
1	M324 O324	7.4e-194	1.4e-196	-450.94	0.0	135	991	2689	11002	0.13623	7.2e-202	200475
1	M326 O326	2.9e-175	5.6e-178	-408.13	0.0	125	991	2295	9901	0.12614	2.7e-183	209385
1	M327 O327	1.7e-113	3.3e-116	-265.90	0.0	119	991	1226	5151	0.12008	2.2e-121	148005
1	M328 O328	1.1e-105	2.1e-108	-247.94	0.0	157	991	2216	8766	0.15843	8.0e-114	259380
1	M329 O329	4.8e-109	9.5e-112	-255.64	0.0	203	991	2987	9859	0.20484	4.4e-117	214830
1	M330 O330	5.8e-468	1.1e-470	-1082.08	0.0	115	991	2207	6598	0.11604	5.8e-476	196515
1	M331 O331	4.0e-071	7.8e-074	-168.33	0.0	158	990	3054	13819	0.15960	2.5e-079	311220
1	M332 O332	1.1e-200	2.2e-203	-466.63	0.0	134	990	1270	3847	0.13535	8.8e-209	251446
1	M333 O333	1.1e-236	2.2e-239	-549.54	0.0	154	990	2196	6932	0.15556	7.1e-245	307268
1	M334 O334	4.7e-313	9.2e-316	-725.39	0.0	146	990	838	1425	0.14747	1.9e-320	49400
1	M335 O335	2.7e-083	5.2e-086	-196.37	0.0	204	990	3510	12419	0.20606	1.4e-091	361608
1	M336 O336	7.3e-246	1.4e-248	-570.68	0.0	152	990	962	2024	0.15354	1.4e-253	99788
1	M337 O337	9.3e-162	1.8e-164	-377.02	0.0	168	990	2998	10823	0.16970	4.6e-170	401128
1	M338 O338	7.5e-104	1.5e-106	-243.69	0.0	256	990	3671	10211	0.25859	3.4e-112	426816
1	M339 O339	8.9e-157	1.7e-159	-365.55	0.0	142	990	2936	12448	0.14343	4.9e-165	357656
1	M340 O340	1.3e-043	2.6e-046	-104.98	0.0	312	990	3152	7973	0.31515	8.0e-052	319618
1	M341 O341	2.0e-061	3.9e-064	-145.99	0.0	274	990	3869	10926	0.27677	1.1e-069	366054
1	M342 O342	1.7e-020	3.3e-023	-51.77	0.0	348	990	2010	4679	0.35152	1.4e-028	231192
1	M343 O343	9.2e-100	1.8e-102	-234.27	0.0	144	990	1778	7297	0.14545	5.4e-108	333450
1	M344 O344	1.1e-036	2.1e-039	-89.07	0.0	164	990	2016	9051	0.16566	5.3e-045	391742
1	M345 O345	2.2e-056	4.3e-059	-134.39	0.0	230	990	3728	12499	0.23232	1.1e-064	377910
1	M346 O346	3.5e-027	6.9e-030	-67.14	0.0	186	990	1233	4716	0.18788	2.3e-035	298376
1	M347 O347	3.9e-314	7.6e-317	-727.89	0.0	145	989	2137	6264	0.14661	1.9e-322	398658
1	M348 O348	3.0e-060	6.0e-063	-143.28	0.0	167	989	2638	11311	0.16886	9.9e-069	604656
1	M349 O349	1.3e-126	2.6e-129	-296.09	0.0	119	989	636	1877	0.12032	1.2e-134	220324
1	M350 O350	8.9e-018	1.7e-020	-45.50	0.0	123	989	448	2195	0.12437	6.4e-026	272688
1	M351 O351	1.5e-204	3.0e-207	-475.53	0.0	149	989	566	963	0.15066	3.6e-212	83980
1	M352 O352	4.7e-556	9.3e-559	-1284.92	0.0	151	989	1884	3670	0.15268	2.5e-564	364572
1	M353 O353	6.0e-026	1.2e-028	-64.30	0.0	247	989	3639	12196	0.24975	2.5e-034	475722
1	M354 O354	1.1e-037	2.2e-040	-91.31	0.0	117	989	790	4016	0.11830	5.0e-046	444600
1	M355 O355	3.0e-031	5.9e-034	-76.51	0.0	251	989	3239	10413	0.25379	1.1e-039	546858
1	M356 O356	1.8e-003	3.5e-006	-12.57	0.0	91	989	904	7876	0.09201	7.3e-012	474734
1	M357 O357	2.8e-035	5.5e-038	-85.80	0.0	151	989	131	245	0.15268	1.4e-043	387790
1	M358 O358	8.7e-364	1.7e-366	-842.21	0.0	147	989	1939	4997	0.14863	4.5e-372	377416
1	M360 O360	4.0e-052	7.9e-055	-124.58	0.0	181	989	1235	4331	0.18301	1.8e-060	447564
1	M361 O361	1.5e-086	3.0e-089	-203.82	0.0	181	989	2786	10522	0.18301	7.0e-095	431756
1	M362 O362	1.7e-092	3.4e-095	-217.53	0.0	161	989	2210	8768	0.16279	7.4e-101	453492
1	M363 O363	1.9e-020	3.8e-023	-51.63	0.0	135	989	806	4033	0.13650	1.2e-028	325052
1	M364 O364	2.4e-069	4.7e-072	-164.24	0.0	243	989	3271	9948	0.24570	1.0e-077	455468
1	M365 O365	1.5e-615	3.0e-618	-1421.91	0.0	141	989	1664	2933	0.14257	8.7e-624	339872
1	M366 O366	6.0e-582	1.2e-584	-1344.55	0.0	145	989	1562	2684	0.14661	4.3e-590	270712
1	M367 O367	1.6e-265	3.1e-268	-615.97	0.0	136	988	2560	9174	0.13765	9.0e-274	339677
1	M368 O368	3.9e-123	7.6e-126	-288.10	0.0	140	988	1307	4680	0.14170	1.6e-131	475745
1	M369 O369	9.8e-322	1.9e-324	-745.38	0.0	132	988	2507	8480	0.13360	4.3e-330	453560
1	M372 O372	3.7e-373	7.2e-376	-863.80	0.0	136	988	2102	5953	0.13765	1.9e-381	385526
1	M373 O373	4.9e-658	9.6e-661	-1519.75	0.0	144	988	3016	7317	0.14575	2.2e-666	427431
1	M374 O374	1.6e-108	3.1e-111	-254.45	0.0	156	988	652	1663	0.15789	9.6e-117	324394
1	M375 O375	1.8e-186	3.5e-189	-433.93	0.0	154	988	1210	3271	0.15587	8.5e-195	412148
1	M377 O377	2.9e-044	5.7e-047	-106.48	0.0	202	988	3361	12919	0.20445	1.4e-052	415106
1	M378 O378	2.7e-045	5.2e-048	-108.87	0.0	180	988	3214	13701	0.18219	1.3e-053	388484
1	M380 O380	1.9e-144	3.7e-147	-337.16	0.0	156	988	3262	13219	0.15789	8.8e-153	422994
1	M381 O381	3.8e-189	7.5e-192	-440.08	0.0	178	988	3672	12701	0.18016	1.8e-197	422994
1	M383 O383	1.3e-131	2.5e-134	-307.64	0.0	114	988	2547	13372	0.11538	5.8e-140	430389
1	M384 O384	1.1e-121	2.1e-124	-284.79	0.0	116	988	2146	10791	0.11741	4.3e-130	485605
1	M385 O385	3.4e-152	6.6e-155	-355.01	0.0	156	988	1982	6910	0.15789	1.4e-160	462927
1	M386 O386	2.6e-534	5.1e-537	-1234.87	0.0	140	988	2242	5287	0.14170	1.2e-542	407711
1	M387 O387	1.1e-003	2.1e-006	-13.06	0.0	414	988	4355	9599	0.41903	3.7e-012	576317
1	M388 O388	1.9e-025	3.7e-028	-63.18	0.0	180	988	3091	13874	0.18219	9.8e-034	371722
1	M389 O389	3.8e-251	7.5e-254	-582.84	0.0	124	988	3113	13289	0.12551	1.7e-259	437784
1	M390 O390	2.6e-071	5.1e-074	-168.76	0.0	105	987	2121	13236	0.10638	1.1e-079	460955
1	M391 O391	1.7e-094	3.4e-097	-222.12	0.0	123	987	1181	5023	0.12462	6.7e-103	512720
1	M395 O395	1.8e-003	3.5e-006	-12.56	0.0	317	987	1929	5281	0.32118	6.8e-012	514692
1	M397 O397	4.8e-128	9.5e-131	-299.39	0.0	173	987	2157	7348	0.17528	1.6e-136	602939
1	M398 O398	1.3e-097	2.5e-100	-229.35	0.0	157	987	2797	11810	0.15907	5.1e-106	482154
1	M399 O399	5.9e-166	1.2e-168	-386.69	0.0	187	987	2282	6853	0.18946	2.1e-174	537863
1	M400 O400	1.5e-048	3.0e-051	-116.34	0.0	241	987	3987	13059	0.24417	6.5e-057	458490
1	M401 O401	6.0e-071	1.2e-073	-167.93	0.0	111	987	416	1389	0.11246	3.6e-079	320943
1	M402 O402	2.2e-023	4.3e-026	-58.42	0.0	111	987	652	3668	0.11246	9.1e-032	465885
1	M403 O403	3.6e-039	7.0e-042	-94.76	0.0	108	986	557	2713	0.10953	1.3e-047	529392
1	M405 O405	2.2e-132	4.3e-135	-309.40	0.0	130	986	1440	5570	0.13185	9.0e-141	476256
1	M407 O407	2.1e-061	4.2e-064	-145.93	0.0	194	986	2853	10670	0.19675	7.9e-070	535788
1	M409 O409	2.1e-110	4.1e-113	-258.77	0.0	136	986	1951	8412	0.13793	7.3e-119	565800
1	M410 O410	6.1e-077	1.2e-079	-181.72	0.0	178	986	1920	6960	0.18053	2.7e-085	446244
1	M411 O411	1.2e-014	2.3e-017	-38.32	0.0	98	986	1454	11348	0.09939	4.3e-023	534312
1	M413 O413	1.3e-040	2.5e-043	-98.10	0.0	164	986	2125	9444	0.16633	4.7e-049	534804
1	M414 O414	1.5e-134	3.0e-137	-314.37	0.0	128	986	2184	9760	0.12982	5.2e-143	564816
1	M415 O415	4.0e-112	8.0e-115	-262.72	0.0	112	986	1391	6458	0.11359	1.3e-120	614016
1	M416 O416	2.1e-064	4.1e-067	-152.85	0.0	176	986	2105	8127	0.17850	7.0e-073	588432
1	M417 O417	2.8e-190	5.5e-193	-442.69	0.0	100	986	1087	4035	0.10142	1.2e-198	458052
1	M418 O418	2.0e-105	3.8e-108	-247.33	0.0	187	985	1056	2836	0.18985	8.4e-114	456084
1	M419 O419	1.1e-163	2.1e-166	-381.48	0.0	115	985	2192	10231	0.11675	5.0e-172	420660
1	M420 O420	1.8e-124	3.6e-127	-291.14	0.0	151	985	2343	9315	0.15330	6.7e-133	542184
1	M421 O421	9.3e-110	1.8e-112	-257.29	0.0	101	985	978	4399	0.10254	3.9e-118	473796
1	M423 O423	1.3e-059	2.5e-062	-141.83	0.0	145	985	2403	11586	0.14721	3.9e-068	655836
1	M424 O424	6.7e-069	1.3e-071	-163.21	0.0	177	985	2754	10973	0.17970	2.1e-077	633696
1	M425 O425	8.5e-155	1.7e-157	-360.99	0.0	159	985	2776	10407	0.16142	2.6e-163	636648
1	M426 O426	3.9e-025	7.6e-028	-62.44	0.0	217	985	1605	5545	0.22030	1.4e-033	527424
1	M427 O427	8.4e-061	1.6e-063	-144.57	0.0	147	985	494	1492	0.14924	4.7e-069	346368
1	M428 O428	6.2e-241	1.2e-243	-559.33	0.0	143	985	3192	12148	0.14518	2.2e-249	552516
1	M429 O429	5.8e-088	1.1e-090	-207.10	0.0	137	985	1897	8516	0.13909	1.8e-096	640584
1	M430 O430	2.7e-251	5.2e-254	-583.20	0.0	141	985	3325	12819	0.14315	9.6e-260	546120
1	M431 O431	1.9e-068	3.8e-071	-162.15	0.0	167	985	2572	10714	0.16954	6.1e-077	628284
1	M432 O432	9.2e-015	1.8e-017	-38.55	0.0	161	985	1144	5315	0.16345	4.0e-023	450672
1	M433 O433	9.8e-220	1.9e-222	-510.52	0.0	131	985	2387	9208	0.13299	3.2e-228	590892
1	M434 O434	4.6e-017	9.1e-020	-43.84	0.0	335	985	584	1204	0.34010	2.8e-025	328164
1	M435 O435	2.7e-009	5.3e-012	-25.95	0.0	165	985	2400	12192	0.16751	1.1e-017	467400
1	M436 O436	4.0e-019	7.8e-022	-48.60	0.0	201	985	814	2806	0.20406	1.8e-027	447228
1	M437 O437	1.3e-555	2.6e-558	-1283.91	0.0	123	985	2642	7455	0.12487	5.8e-564	438864
1	M438 O438	1.6e-172	3.1e-175	-401.83	0.0	135	985	1018	2936	0.13706	7.3e-181	424104
1	M439 O439	1.5e-059	3.0e-062	-141.65	0.0	159	985	2196	9536	0.16142	5.5e-068	549072
1	M440 O440	1.7e-026	3.3e-029	-65.58	0.0	123	985	856	4525	0.12487	6.3e-035	529392
1	M441 O441	5.1e-036	1.0e-038	-87.50	0.0	105	985	1757	11857	0.10660	1.6e-044	617952
1	M443 O443	5.2e-285	1.0e-287	-660.82	0.0	146	984	3243	11518	0.14837	1.8e-293	575452
1	M444 O444	1.2e-034	2.3e-037	-84.38	0.0	110	984	813	4482	0.11179	4.3e-043	529789
1	M445 O445	1.0e-091	2.1e-094	-215.72	0.0	122	984	1615	7672	0.12398	4.4e-100	467432
1	M446 O446	8.5e-053	1.7e-055	-126.13	0.0	118	984	219	555	0.11992	8.9e-061	187071
1	M447 O447	5.1e-043	1.0e-045	-103.62	0.0	146	984	1450	6664	0.14837	2.2e-051	454666
1	M448 O448	6.3e-003	1.2e-005	-11.29	0.0	520	984	5908	10542	0.52846	2.5e-011	493455
1	M449 O449	3.7e-039	7.2e-042	-94.73	0.0	356	984	3438	7786	0.36179	1.4e-047	506221
1	M450 O450	5.6e-009	1.1e-011	-25.23	0.0	94	984	494	3541	0.09553	2.3e-017	480689
1	M451 O451	8.5e-251	1.7e-253	-582.04	0.0	122	984	2100	7820	0.12398	3.7e-259	445337
1	M452 O452	1.8e-027	3.5e-030	-67.83	0.0	194	984	2162	8562	0.19715	5.9e-036	587236
1	M454 O454	2.0e-184	3.9e-187	-429.23	0.0	138	984	2691	10872	0.14024	5.2e-193	751230
1	M456 O456	8.2e-121	1.6e-123	-282.74	0.0	104	984	993	4203	0.10569	3.0e-129	529298
1	M458 O458	3.0e-062	5.9e-065	-147.89	0.0	130	984	399	1203	0.13211	1.9e-070	314240
1	M459 O459	6.1e-103	1.2e-105	-241.58	0.0	146	984	984	3236	0.14837	2.7e-111	442391
1	M462 O462	5.4e-191	1.1e-193	-444.34	0.0	138	984	1392	4357	0.14024	2.5e-199	429625
1	M463 O463	4.1e-091	8.1e-094	-214.35	0.0	142	984	2520	11579	0.14431	1.6e-099	512604
1	M464 O464	4.3e-047	8.5e-050	-112.98	0.0	113	983	771	3786	0.11495	1.4e-055	599511
1	M465 O465	1.0e-046	2.1e-049	-112.11	0.0	185	983	3204	13180	0.18820	4.2e-055	483635
1	M467 O467	8.9e-045	1.7e-047	-107.67	0.0	169	983	2231	9548	0.17192	2.8e-053	627007
1	M468 O468	1.0e-039	2.0e-042	-96.02	0.0	121	983	2054	12193	0.12309	4.0e-048	499838
1	M469 O469	4.4e-157	8.7e-160	-366.26	0.0	123	983	1824	7594	0.12513	1.8e-165	481180
1	M471 O471	1.5e-009	3.0e-012	-26.54	0.0	153	983	802	3863	0.15565	5.6e-018	536172
1	M472 O472	4.7e-072	9.2e-075	-170.48	0.0	149	983	2784	12996	0.15158	1.9e-080	484617
1	M473 O473	6.1e-084	1.2e-086	-197.85	0.0	137	983	2370	11295	0.13937	1.7e-092	682490
1	M475 O475	7.9e-081	1.6e-083	-190.67	0.0	259	983	3610	10214	0.26348	2.9e-089	532735
1	M478 O478	2.5e-057	5.0e-060	-136.55	0.0	229	983	1052	2783	0.23296	1.2e-065	421278
1	M479 O479	4.5e-152	8.9e-155	-354.72	0.0	129	983	2443	10789	0.13123	1.6e-160	570542
1	M480 O480	4.4e-034	8.6e-037	-83.04	0.0	165	983	795	2972	0.16785	1.8e-042	483635
1	M482 O482	1.1e-004	2.1e-007	-15.37	0.0	51	983	264	3205	0.05188	4.5e-013	475779
1	M483 O483	4.0e-041	7.8e-044	-99.25	0.0	205	983	1300	4264	0.20855	1.5e-049	515059
1	M485 O485	6.0e-061	1.2e-063	-144.90	0.0	170	982	2044	8158	0.17312	2.3e-069	521360
1	M486 O486	2.4e-060	4.8e-063	-143.49	0.0	150	982	471	1368	0.15275	1.4e-068	350840
1	M489 O489	1.9e-089	3.8e-092	-210.50	0.0	126	982	1731	8164	0.12831	7.6e-098	496370
1	M490 O490	1.9e-065	3.7e-068	-155.26	0.0	226	982	3269	10659	0.23014	6.6e-074	564970
1	M491 O491	3.6e-016	7.1e-019	-41.79	0.0	108	982	247	1152	0.10998	1.4e-024	493430
1	M492 O492	2.2e-208	4.3e-211	-484.39	0.0	116	982	2437	10772	0.11813	7.7e-217	555170
1	M493 O493	3.4e-077	6.8e-080	-182.30	0.0	138	982	659	2160	0.14053	1.4e-085	468440
1	M494 O494	8.9e-091	1.8e-093	-213.58	0.0	172	982	1088	3328	0.17515	3.0e-099	595350
1	M495 O495	3.9e-060	7.6e-063	-143.03	0.0	144	982	1251	5250	0.14664	1.2e-068	637490
1	M496 O496	3.7e-008	7.3e-011	-23.34	0.0	182	982	2899	13606	0.18534	1.7e-016	440510
1	M498 O498	1.6e-059	3.1e-062	-141.62	0.0	154	982	702	2335	0.15682	7.9e-068	394450
1	M499 O499	2.7e-060	5.3e-063	-143.39	0.0	164	982	2488	10673	0.16701	9.3e-069	568400
1	M500 O500	4.2e-079	8.3e-082	-186.70	0.0	164	982	1762	6694	0.16701	1.7e-087	485100
1	M501 O501	2.7e-102	5.3e-105	-240.10	0.0	150	982	430	929	0.15275	1.9e-110	274890
1	M502 O502	5.1e-023	1.0e-025	-57.57	0.0	420	982	5148	10643	0.42770	1.7e-031	594860
1	M505 O505	2.1e-193	4.1e-196	-449.90	0.0	110	982	1559	6254	0.11202	9.0e-202	452270
1	M508 O508	4.9e-126	9.5e-129	-294.78	0.0	162	982	2001	7094	0.16497	1.9e-134	510090
1	M509 O509	3.4e-010	6.6e-013	-28.05	0.0	96	982	643	4669	0.09776	1.5e-018	450800
1	M510 O510	3.0e-072	5.8e-075	-170.93	0.0	214	982	3430	11703	0.21792	1.0e-080	556150
