# Supplementary material for: Motif signatures in stretch enhancers are enriched for disease-associated genetic variants
Source: Epigenetics Chromatin. 2015 Jul 16;8:23. doi: 10.1186/s13072-015-0015-7 (PMC4502539; doi:10.1186/s13072-015-0015-7)
Supplement: Additional file 4: — De novo motif disocvery results. Zip archive of de novo motif discovery results. Discovered motifs are condensed in MEME Minimal Motif Format. TOMTOM output HTML files documenting the comparison of the discovered motifs to known motifs and CentriMo output text files detailing the enrichment of the discovered motifs in SE or TE DHS sequences are also included. File names indicate the type of sequences used for the motif discovery, including the method of footprinting. Can be downloaded at http://fusion.nhgri.nih.gov/files/se-motifs/AdditionalFile4.zip. [file 13072_2015_15_MOESM4_ESM.zip › AdditionalFile4/K562.SE.vs.K562_Footprints_ConcatenatedEnhancers_SingleHitWellington.meme.CentriMo.txt]

# WARNING: this file is not sorted!
# db	id alt	E-value	adj_p-value	log_adj_p-value	bin_location	bin_width	total_width	sites_in_bin	total_sites	p_success	p-value	mult_tests
1	M1 O1	7.2e-058	1.5e-060	-137.74	0.0	147	985	1378	5883	0.14924	3.7e-066	404424
1	M2 O2	1.6e-903	3.3e-906	-2084.95	0.0	138	988	2321	4011	0.13968	1.0e-911	320943
1	M3 O3	5.3e-905	1.1e-907	-2088.35	0.0	143	989	2410	4170	0.14459	3.9e-913	284544
1	M4 O4	3.1e-750	6.4e-753	-1731.98	0.0	129	983	2219	4440	0.13123	1.4e-758	449265
1	M5 O5	4.2e-923	8.8e-926	-2130.02	0.0	146	986	2430	4100	0.14807	2.4e-931	363096
1	M6 O6	2.0e-725	4.2e-728	-1674.84	0.0	131	981	2066	3969	0.13354	9.1e-734	465010
1	M7 O7	2.9e-899	6.0e-902	-2075.14	0.0	141	989	2976	6038	0.14257	1.9e-907	317148
1	M8 O8	2.8e-920	5.9e-923	-2123.51	0.0	145	989	2505	4359	0.14661	2.6e-928	223782
1	M9 O9	1.0e-922	2.1e-925	-2129.14	0.0	146	988	2480	4251	0.14777	6.2e-931	340663
1	M10 O10	6.3e-721	1.3e-723	-1664.50	0.0	131	981	2050	3937	0.13354	2.9e-729	461090
1	M12 O12	1.2e-699	2.5e-702	-1615.52	0.0	128	982	2029	4023	0.13035	5.5e-708	449330
1	M13 O13	8.9e-1036	1.8e-1038	-2389.47	0.0	140	988	3663	7800	0.14170	5.7e-1044	322915
1	M14 O14	4.1e-653	8.5e-656	-1508.36	0.0	129	985	1842	3566	0.13096	2.0e-661	423612
1	M15 O15	4.8e-031	9.9e-034	-75.99	0.0	112	982	406	1828	0.11405	2.6e-039	380730
1	M16 O16	2.3e-1024	4.8e-1027	-2363.19	0.0	135	989	3630	7972	0.13650	1.5e-1032	311220
1	M17 O17	1.1e-839	2.2e-842	-1937.97	0.0	138	988	2463	4675	0.13968	5.5e-848	408697
1	M18 O18	8.0e-793	1.7e-795	-1830.04	0.0	132	988	3040	7135	0.13360	5.1e-801	328831
1	M19 O19	5.9e-685	1.2e-687	-1581.66	0.0	130	984	2122	4364	0.13211	2.7e-693	464486
1	M20 O20	1.0e-265	2.2e-268	-616.31	0.0	132	982	1651	4999	0.13442	4.7e-274	461090
1	M21 O21	7.7e-630	1.6e-632	-1454.77	0.0	128	982	1983	4163	0.13035	3.5e-638	455700
1	M22 O22	1.2e-645	2.5e-648	-1491.17	0.0	128	982	1810	3500	0.13035	5.4e-654	459130
1	M23 O23	2.3e-159	4.8e-162	-371.45	0.0	151	981	608	1247	0.15392	1.4e-167	332220
1	M24 O24	2.8e-733	5.9e-736	-1692.93	0.0	129	981	2175	4355	0.13150	1.3e-741	463540
1	M25 O25	9.6e-357	2.0e-359	-825.94	0.0	139	989	3404	11946	0.14055	6.2e-365	319124
1	M26 O26	1.2e-039	2.5e-042	-95.78	0.0	161	987	384	1125	0.16312	5.5e-048	457997
1	M27 O27	2.4e-309	5.0e-312	-716.80	0.0	126	984	1784	5440	0.12805	1.1e-317	462522
1	M28 O28	9.0e-223	1.9e-225	-517.45	0.0	131	983	1214	3456	0.13327	4.6e-231	406548
1	M29 O29	5.1e-985	1.1e-987	-2272.59	0.0	142	988	3418	7109	0.14372	3.4e-993	317492
1	M30 O30	1.2e-026	2.6e-029	-65.83	0.0	210	986	2954	11281	0.21298	2.4e-035	1059768
1	M31 O31	5.4e-592	1.1e-594	-1367.63	0.0	128	984	1546	2841	0.13008	2.5e-600	455648
1	M32 O32	8.5e-117	1.8e-119	-273.43	0.0	197	989	1683	4877	0.19919	4.7e-125	376428
1	M33 O33	3.0e-796	6.3e-799	-1837.93	0.0	144	988	2404	4509	0.14575	1.5e-804	411655
1	M34 O34	2.8e-205	5.9e-208	-477.16	0.0	104	984	1040	3482	0.10569	1.5e-213	391818
1	M35 O35	5.6e-333	1.2e-335	-771.21	0.0	116	988	2350	8552	0.11741	2.7e-341	437784
1	M36 O36	3.5e-416	7.4e-419	-962.78	0.0	125	985	1778	4634	0.12690	1.5e-424	489540
1	M37 O37	6.5e-484	1.3e-486	-1118.76	0.0	136	984	1648	3476	0.13821	3.0e-492	450247
1	M38 O38	3.3e-649	6.9e-652	-1499.35	0.0	140	990	2720	6427	0.14141	2.2e-657	315172
1	M39 O39	3.0e-888	6.3e-891	-2049.77	0.0	137	987	2411	4355	0.13880	1.4e-896	452574
1	M40 O40	6.3e-561	1.3e-563	-1296.08	0.0	140	988	2528	6213	0.14170	3.1e-569	421022
1	M41 O41	8.3e-316	1.7e-318	-731.68	0.0	117	985	1502	4403	0.11878	5.1e-324	341448
1	M42 O42	2.8e-746	5.8e-749	-1722.89	0.0	131	983	2364	4905	0.13327	1.3e-754	451229
1	M43 O43	1.5e-029	3.1e-032	-72.55	0.0	163	989	418	1369	0.16481	9.0e-038	343330
1	M44 O44	3.4e-643	7.0e-646	-1485.52	0.0	148	984	2704	6085	0.15041	1.5e-651	483144
1	M45 O45	6.6e-697	1.4e-699	-1609.19	0.0	125	985	2116	4426	0.12690	3.0e-705	464448
1	M46 O46	6.1e-201	1.3e-203	-467.19	0.0	115	981	663	1544	0.11723	3.5e-209	364560
1	M47 O47	1.0e-690	2.1e-693	-1594.96	0.0	128	982	1983	3903	0.13035	4.6e-699	455210
1	M48 O48	7.8e-180	1.6e-182	-418.58	0.0	129	981	664	1515	0.13150	4.5e-188	360150
1	M49 O49	4.1e-243	8.5e-246	-564.29	0.0	113	987	1868	7208	0.11449	1.5e-251	568922
1	M50 O50	1.1e-902	2.4e-905	-2082.98	0.0	140	990	2948	5967	0.14141	8.0e-911	294424
1	M51 O51	2.5e-221	5.2e-224	-514.13	0.0	133	983	892	2112	0.13530	1.3e-229	400656
1	M52 O52	2.3e-599	4.7e-602	-1384.61	0.0	129	985	1955	4190	0.13096	1.0e-607	451656
1	M53 O53	7.3e-674	1.5e-676	-1556.12	0.0	134	982	1908	3592	0.13646	3.2e-682	471870
1	M54 O54	5.2e-128	1.1e-130	-299.26	0.0	122	982	527	1341	0.12424	2.9e-136	366520
1	M55 O55	3.8e-433	7.9e-436	-1001.86	0.0	106	988	2877	11064	0.10729	2.0e-441	405246
1	M56 O56	3.5e-393	7.3e-396	-909.83	0.0	119	989	2278	7373	0.12032	1.8e-401	403598
1	M57 O57	9.7e-819	2.0e-821	-1889.72	0.0	142	988	3106	6829	0.14372	5.8e-827	350523
1	M58 O58	2.8e-467	5.9e-470	-1080.44	0.0	133	989	2182	5714	0.13448	1.7e-475	358150
1	M59 O59	4.1e-224	8.5e-227	-520.54	0.0	142	988	1704	5326	0.14372	1.9e-232	455532
1	M60 O60	2.7e-071	5.7e-074	-168.66	0.0	115	989	1813	10022	0.11628	1.7e-079	330486
1	M61 O61	4.8e-673	1.0e-675	-1554.25	0.0	131	985	1955	3820	0.13299	2.3e-681	426072
1	M63 O63	2.6e-904	5.3e-907	-2086.77	0.0	142	990	2237	3691	0.14343	2.1e-912	256880
1	M64 O64	5.9e-397	1.2e-399	-918.53	0.0	121	989	2971	10715	0.12235	3.3e-405	370500
1	M65 O65	2.3e-381	4.8e-384	-882.62	0.0	147	989	2256	6131	0.14863	1.2e-389	394212
1	M66 O66	3.1e-426	6.4e-429	-985.96	0.0	120	990	2004	5753	0.12121	1.9e-434	333450
1	M67 O67	3.2e-137	6.6e-140	-320.47	0.0	208	988	4215	13893	0.21053	1.8e-145	369750
1	M68 O68	6.6e-209	1.4e-211	-485.53	0.0	148	986	1672	5131	0.15010	2.7e-217	506760
1	M69 O69	1.3e-615	2.8e-618	-1421.96	0.0	129	985	1750	3406	0.13096	6.3e-624	444768
1	M70 O70	2.0e-010	4.2e-013	-28.50	0.0	130	982	858	4845	0.13238	7.0e-019	602700
1	M71 O71	4.0e-228	8.3e-231	-529.78	0.0	131	983	1425	4351	0.13327	1.8e-236	470378
1	M72 O72	8.6e-127	1.8e-129	-296.45	0.0	131	981	675	1875	0.13354	3.8e-135	470400
1	M73 O73	4.5e-224	9.4e-227	-520.44	0.0	136	990	1116	2953	0.13737	4.4e-232	213408
1	M74 O74	1.9e-930	3.9e-933	-2146.95	0.0	124	990	3038	6765	0.12525	1.3e-938	292942
1	M75 O75	2.5e-687	5.3e-690	-1587.12	0.0	122	990	2889	7674	0.12323	1.6e-695	319618
1	M76 O76	1.5e-251	3.2e-254	-583.69	0.0	125	987	1546	4904	0.12665	7.2e-260	449123
1	M77 O77	9.8e-213	2.0e-215	-494.34	0.0	116	982	1113	3442	0.11813	3.1e-221	654150
1	M78 O78	4.9e-779	1.0e-781	-1798.29	0.0	144	990	2271	4164	0.14545	4.4e-787	236132
1	M79 O79	6.3e-461	1.3e-463	-1065.82	0.0	124	990	2796	8947	0.12525	4.1e-469	317148
1	M80 O80	1.6e-057	3.4e-060	-136.93	0.0	143	989	532	1739	0.14459	8.5e-066	398658
1	M81 O81	1.8e-024	3.7e-027	-60.86	0.0	170	988	458	1559	0.17206	1.3e-032	284461
1	M82 O82	1.1e-482	2.2e-485	-1115.97	0.0	133	989	2569	7225	0.13448	5.8e-491	375934
1	M83 O83	1.2e-910	2.4e-913	-2101.38	0.0	145	991	2471	4296	0.14632	1.3e-918	179190
1	M84 O84	2.0e-566	4.1e-569	-1308.76	0.0	122	990	2517	6906	0.12323	1.3e-574	306280
1	M85 O85	6.0e-186	1.2e-188	-432.67	0.0	145	991	1502	4735	0.14632	1.1e-193	110385
1	M86 O86	1.3e-215	2.8e-218	-500.93	0.0	141	987	1694	5391	0.14286	5.0e-224	564978
1	M87 O87	3.5e-379	7.3e-382	-877.60	0.0	136	988	1003	1778	0.13765	2.4e-387	300730
1	M88 O88	1.4e-017	2.8e-020	-45.01	0.0	133	987	404	1786	0.13475	6.9e-026	406725
1	M89 O89	1.0e-026	2.1e-029	-66.02	0.0	141	987	562	2357	0.14286	5.7e-035	376159
1	M90 O90	9.7e-182	2.0e-184	-422.98	0.0	142	986	1032	2797	0.14402	4.7e-190	429024
1	M91 O91	9.0e-183	1.9e-185	-425.35	0.0	131	983	1706	6192	0.13327	4.2e-191	447792
1	M92 O92	1.0e-068	2.1e-071	-162.72	0.0	143	981	2370	11237	0.14577	3.5e-077	614460
1	M93 O93	4.6e-443	9.5e-446	-1024.70	0.0	137	989	2216	5871	0.13852	2.3e-451	416936
1	M94 O94	5.1e-753	1.1e-755	-1738.40	0.0	115	991	2553	6204	0.11604	4.7e-761	223245
1	M95 O95	3.5e-818	7.3e-821	-1888.44	0.0	142	990	3314	7594	0.14343	2.3e-826	310726
1	M96 O96	4.7e-078	9.7e-081	-184.24	0.0	145	989	2098	9418	0.14661	2.4e-086	402116
1	M97 O97	1.8e-345	3.7e-348	-799.99	0.0	139	991	3462	12398	0.14026	1.4e-353	262350
1	M98 O98	1.7e-109	3.5e-112	-256.63	0.0	180	988	2048	6909	0.18219	8.0e-118	440742
1	M99 O99	2.7e-053	5.5e-056	-127.23	0.0	155	989	2490	11575	0.15672	1.2e-061	443612
1	M100 O100	1.5e-227	3.2e-230	-528.44	0.0	146	990	1817	5667	0.14747	1.0e-235	305786
1	M101 O101	2.3e-039	4.8e-042	-95.14	0.0	147	989	1614	7677	0.14863	1.4e-047	350740
1	M102 O102	2.0e-143	4.2e-146	-334.75	0.0	135	989	1828	7242	0.13650	1.1e-151	391742
1	M103 O103	9.9e-017	2.1e-019	-43.02	0.0	105	989	535	3224	0.10617	5.3e-025	387296
1	M104 O104	2.6e-047	5.4e-050	-113.44	0.0	133	987	1630	8277	0.13475	1.2e-055	460462
1	M105 O105	3.3e-013	7.0e-016	-34.90	0.0	143	985	254	967	0.14518	1.3e-021	528408
1	M106 O106	1.1e-070	2.4e-073	-167.22	0.0	127	983	1194	5359	0.12920	5.0e-079	479216
1	M107 O107	2.8e-009	5.8e-012	-25.88	0.0	78	982	425	3516	0.07943	1.2e-017	483140
1	M108 O108	1.2e-032	2.5e-035	-79.67	0.0	129	991	2303	13527	0.13017	9.3e-041	268785
1	M110 O110	7.5e-041	1.6e-043	-98.57	0.0	160	990	1217	5024	0.16162	4.7e-049	328510
1	M111 O111	6.6e-088	1.4e-090	-206.91	0.0	130	990	969	3752	0.13131	5.3e-096	261820
1	M112 O112	2.5e-272	5.2e-275	-631.57	0.0	119	989	2069	7602	0.12032	1.3e-280	412984
1	M113 O113	3.1e-139	6.4e-142	-325.11	0.0	150	990	2048	7698	0.15152	1.7e-147	380380
1	M114 O114	1.2e-102	2.5e-105	-240.85	0.0	151	987	1514	5617	0.15299	6.0e-111	422008
1	M115 O115	1.4e-013	2.9e-016	-35.78	0.0	113	989	30	38	0.11426	1.0e-021	277134
1	M116 O116	2.3e-055	4.8e-058	-131.97	0.0	203	989	2692	9727	0.20526	1.1e-063	430768
1	M117 O117	5.0e-110	1.0e-112	-257.86	0.0	160	988	1156	3645	0.16194	2.2e-118	473773
1	M118 O118	2.3e-090	4.7e-093	-212.59	0.0	122	988	841	3228	0.12348	9.6e-099	491028
1	M120 O120	6.2e-333	1.3e-335	-771.10	0.0	136	986	2842	9709	0.13793	2.8e-341	472812
1	M121 O121	1.4e-002	2.9e-005	-10.46	0.0	104	986	82	368	0.10548	5.7e-011	504300
1	M122 O122	6.1e-143	1.3e-145	-333.64	0.0	149	987	1283	4080	0.15096	2.6e-151	486591
1	M123 O123	9.1e-113	1.9e-115	-264.16	0.0	107	987	1526	7626	0.10841	4.4e-121	427924
1	M124 O124	2.6e-054	5.4e-057	-129.57	0.0	157	985	2959	13864	0.15939	9.1e-063	591876
1	M125 O125	7.7e-392	1.6e-394	-906.74	0.0	115	983	1456	3720	0.11699	3.4e-400	476270
1	M126 O126	5.4e-349	1.1e-351	-808.09	0.0	117	983	1359	3524	0.11902	2.1e-357	540100
1	M127 O127	1.3e-247	2.7e-250	-574.65	0.0	122	982	1507	4839	0.12424	6.1e-256	444920
1	M128 O128	4.1e-051	8.6e-054	-122.19	0.0	174	990	639	1948	0.17576	3.0e-059	286026
1	M129 O129	1.7e-547	3.6e-550	-1265.15	0.0	156	990	2246	4794	0.15758	1.3e-555	264290
1	M130 O130	1.2e-042	2.4e-045	-102.72	0.0	159	991	2103	9606	0.16044	9.3e-051	263835
1	M131 O131	1.8e-723	3.7e-726	-1670.37	0.0	139	991	2705	6008	0.14026	2.8e-731	134145
1	M132 O132	5.0e-250	1.0e-252	-580.21	0.0	132	990	1786	5814	0.13333	3.5e-258	296894
1	M133 O133	4.4e-346	9.2e-349	-801.38	0.0	146	990	1774	4511	0.14747	3.5e-354	263796
1	M136 O136	8.6e-283	1.8e-285	-655.66	0.0	116	990	1340	3963	0.11717	8.7e-291	205010
1	M137 O137	1.8e-864	3.8e-867	-1995.00	0.0	139	991	2635	5123	0.14026	1.9e-872	204435
1	M138 O138	3.9e-032	8.2e-035	-78.49	0.0	126	990	562	2520	0.12727	2.8e-040	292448
1	M139 O139	5.5e-072	1.2e-074	-170.25	0.0	140	990	1754	7961	0.14141	3.4e-080	340366
1	M140 O140	3.5e-024	7.3e-027	-60.18	0.0	236	990	2858	9850	0.23838	2.3e-032	323570
1	M141 O141	2.9e-573	6.0e-576	-1324.49	0.0	146	990	2598	6195	0.14747	1.9e-581	324558
1	M142 O142	3.3e-136	7.0e-139	-318.12	0.0	110	990	1384	6119	0.11111	2.3e-144	304798
1	M143 O143	3.3e-190	7.0e-193	-442.46	0.0	122	990	1271	4290	0.12323	2.2e-198	313690
1	M144 O144	5.9e-050	1.2e-052	-119.52	0.0	105	989	1873	12201	0.10617	3.6e-058	339872
1	M145 O145	2.6e-175	5.4e-178	-408.17	0.0	120	988	2195	9664	0.12146	1.2e-183	446165
1	M147 O147	8.6e-100	1.8e-102	-234.28	0.0	214	988	2899	9172	0.21660	3.4e-108	525045
1	M148 O148	1.9e-102	4.0e-105	-240.39	0.0	150	988	1610	6129	0.15182	8.6e-111	464406
1	M151 O151	2.8e-002	5.8e-005	-9.76	0.0	81	987	168	1235	0.08207	1.2e-010	481168
1	M152 O152	4.0e-108	8.3e-111	-253.47	0.0	130	988	1614	6926	0.13158	2.0e-116	406232
1	M154 O154	2.6e-155	5.4e-158	-362.12	0.0	109	987	1970	9515	0.11044	1.3e-163	416585
1	M155 O155	5.4e-013	1.1e-015	-34.41	0.0	100	986	81	255	0.10142	3.1e-021	369000
1	M156 O156	1.4e-053	2.9e-056	-127.88	0.0	115	985	776	3629	0.11675	6.7e-062	432960
1	M157 O157	5.2e-169	1.1e-171	-393.67	0.0	128	986	1422	5063	0.12982	1.6e-177	653868
1	M158 O158	2.9e-080	6.0e-083	-189.32	0.0	178	986	3053	12033	0.18053	9.2e-089	650424
1	M159 O159	2.8e-612	5.9e-615	-1414.32	0.0	123	985	2292	5596	0.12487	1.3e-620	460020
1	M160 O160	2.7e-200	5.6e-203	-465.71	0.0	144	984	776	1681	0.14634	1.6e-208	354993
1	M162 O162	1.7e-006	3.5e-009	-19.46	0.0	127	985	230	1071	0.12893	5.3e-015	664200
1	M163 O163	2.2e-039	4.5e-042	-95.20	0.0	131	985	588	2425	0.13299	7.6e-048	594336
1	M164 O164	1.1e-058	2.3e-061	-139.62	0.0	160	984	1159	4353	0.16260	3.4e-067	672179
1	M166 O166	3.4e-052	7.1e-055	-124.68	0.0	99	983	1642	10860	0.10071	1.3e-060	559249
1	M167 O167	2.9e-134	6.1e-137	-313.65	0.0	131	983	836	2524	0.13327	1.5e-142	419805
1	M168 O168	1.9e-045	4.0e-048	-109.13	0.0	179	983	3088	13091	0.18210	9.4e-054	428152
1	M169 O169	2.7e-093	5.6e-096	-219.32	0.0	132	984	1977	9158	0.13415	1.2e-101	469396
1	M170 O170	7.3e-091	1.5e-093	-213.72	0.0	167	983	1363	4601	0.16989	2.9e-099	525861
1	M171 O171	2.1e-056	4.4e-059	-134.38	0.0	175	981	1291	4609	0.17839	8.7e-065	501760
1	M172 O172	7.7e-004	1.6e-006	-13.34	0.0	128	982	1884	12418	0.13035	2.5e-012	643370
1	M173 O173	8.6e-008	1.8e-010	-22.45	0.0	204	982	2136	8778	0.20774	3.7e-016	479710
1	M174 O174	4.9e-197	1.0e-199	-458.20	0.0	164	990	1496	4116	0.16566	2.9e-205	350246
1	M177 O177	3.4e-086	7.1e-089	-202.96	0.0	159	991	1588	5992	0.16044	3.8e-094	187605
1	M178 O178	1.2e-146	2.6e-149	-342.15	0.0	124	992	1408	5473	0.12500	1.4e-154	181170
1	M180 O180	6.6e-056	1.4e-058	-133.23	0.0	126	990	872	3853	0.12727	4.0e-064	342342
1	M181 O181	1.6e-007	3.4e-010	-21.80	0.0	127	991	135	538	0.12815	1.0e-014	33165
1	M182 O182	5.2e-107	1.1e-109	-250.90	0.0	109	991	1659	8540	0.10999	5.2e-115	208890
1	M185 O185	6.5e-035	1.3e-037	-84.90	0.0	147	989	941	4091	0.14863	3.5e-043	379886
1	M186 O186	6.6e-011	1.4e-013	-29.61	0.0	154	990	2127	11409	0.15556	3.6e-019	379886
1	M187 O187	1.9e-333	4.0e-336	-772.29	0.0	118	990	1876	6025	0.11919	1.3e-341	318136
1	M188 O188	7.4e-072	1.5e-074	-169.96	0.0	126	988	2136	11180	0.12753	2.4e-080	625617
1	M189 O189	2.2e-034	4.5e-037	-83.70	0.0	138	990	464	1768	0.13939	2.0e-042	224276
1	M190 O190	1.9e-299	4.0e-302	-693.99	0.0	134	990	2060	6515	0.13535	1.3e-307	307268
1	M191 O191	5.1e-042	1.1e-044	-101.25	0.0	150	990	2760	13911	0.15152	3.4e-050	313690
1	M192 O192	1.1e-242	2.3e-245	-563.31	0.0	125	991	1455	4579	0.12614	3.4e-250	66825
1	M193 O193	7.6e-051	1.6e-053	-121.58	0.0	327	991	2643	6164	0.32997	6.0e-059	263835
1	M194 O194	5.0e-103	1.0e-105	-241.73	0.0	136	990	1147	4288	0.13737	3.0e-111	345800
1	M195 O195	8.5e-023	1.8e-025	-57.00	0.0	112	988	766	4455	0.11336	3.5e-031	508776
1	M196 O196	3.2e-110	6.7e-113	-258.30	0.0	191	989	3273	11599	0.19312	1.5e-118	457444
1	M197 O197	4.6e-181	9.6e-184	-421.42	0.0	108	990	1403	5663	0.10909	3.1e-189	306774
1	M198 O198	1.3e-039	2.7e-042	-95.72	0.0	232	990	3909	13556	0.23434	7.9e-048	339872
1	M201 O201	9.7e-286	2.0e-288	-662.44	0.0	117	989	784	1596	0.11830	1.3e-293	162032
1	M202 O202	2.0e-002	4.1e-005	-10.10	0.0	440	988	3042	6266	0.44534	9.5e-011	430389
1	M203 O203	8.6e-083	1.8e-085	-195.14	0.0	137	989	979	3690	0.13852	3.6e-091	491036
1	M205 O205	2.3e-026	4.8e-029	-65.20	0.0	105	989	1009	6467	0.10617	9.3e-035	516230
1	M206 O206	1.4e-008	2.8e-011	-24.29	0.0	40	988	660	11658	0.04049	4.6e-017	618715
1	M207 O207	1.6e-072	3.3e-075	-171.51	0.0	137	989	938	3631	0.13852	7.6e-081	432744
1	M208 O208	6.9e-038	1.4e-040	-91.74	0.0	122	988	1791	10430	0.12348	2.4e-046	596037
1	M209 O209	1.6e-081	3.3e-084	-192.21	0.0	165	989	3190	13635	0.16684	7.7e-090	431756
1	M210 O210	1.6e-154	3.3e-157	-360.30	0.0	137	989	2221	9023	0.13852	8.1e-163	411996
1	M211 O211	2.4e-027	5.0e-030	-67.47	0.0	211	987	2688	10111	0.21378	1.1e-035	472294
1	M213 O213	7.5e-164	1.6e-166	-381.78	0.0	133	989	2728	11909	0.13448	3.8e-172	415454
1	M214 O214	1.2e-161	2.5e-164	-376.72	0.0	198	988	3761	12276	0.20040	5.0e-170	496944
1	M215 O215	2.5e-110	5.3e-113	-258.53	0.0	184	988	1853	5953	0.18623	1.1e-118	480182
1	M216 O216	6.3e-038	1.3e-040	-91.83	0.0	157	989	312	875	0.15875	3.4e-046	389272
1	M218 O218	3.6e-002	7.4e-005	-9.51	0.0	574	986	3275	5241	0.58215	1.6e-010	473796
1	M219 O219	2.6e-231	5.3e-234	-537.13	0.0	177	989	2332	6691	0.17897	1.4e-239	389766
1	M220 O220	2.3e-010	4.8e-013	-28.36	0.0	338	988	4503	11834	0.34211	1.3e-018	374680
1	M221 O221	3.5e-044	7.2e-047	-106.24	0.0	152	988	1721	7861	0.15385	1.7e-052	432361
1	M223 O223	1.0e-040	2.2e-043	-98.25	0.0	163	987	2879	13459	0.16515	3.2e-049	676396
1	M224 O224	2.8e-819	5.9e-822	-1890.94	0.0	144	988	2518	4779	0.14575	1.7e-827	358904
1	M226 O226	9.7e-241	2.0e-243	-558.83	0.0	115	987	698	1492	0.11651	6.3e-249	321929
1	M227 O227	2.0e-100	4.3e-103	-235.72	0.0	102	986	1303	6697	0.10345	9.3e-109	459036
1	M228 O228	3.3e-132	6.9e-135	-308.92	0.0	84	986	310	698	0.08519	1.5e-140	456084
1	M229 O229	9.5e-125	2.0e-127	-291.75	0.0	219	985	3114	9345	0.22234	3.3e-133	590892
1	M230 O230	2.9e-154	5.9e-157	-359.72	0.0	141	985	484	925	0.14315	2.1e-162	284868
1	M231 O231	5.4e-206	1.1e-208	-478.81	0.0	140	986	793	1753	0.14199	3.3e-214	347352
1	M232 O232	3.3e-678	6.8e-681	-1566.14	0.0	143	987	2506	5378	0.14488	1.5e-686	455532
1	M234 O234	6.7e-069	1.4e-071	-163.15	0.0	147	987	571	1751	0.14894	3.6e-077	390456
1	M236 O236	1.6e-049	3.4e-052	-118.50	0.0	89	987	497	2582	0.09017	7.6e-058	453067
1	M237 O237	1.7e-056	3.4e-059	-134.62	0.0	157	985	2944	13713	0.15939	7.5e-065	456576
1	M240 O240	4.6e-058	9.6e-061	-138.20	0.0	177	985	1725	6478	0.17970	1.5e-066	623364
1	M242 O242	2.2e-085	4.7e-088	-201.08	0.0	104	984	924	4344	0.10569	7.6e-094	615223
1	M246 O246	6.2e-026	1.3e-028	-64.22	0.0	319	983	4293	11333	0.32452	1.9e-034	693292
1	M247 O247	1.2e-038	2.5e-041	-93.50	0.0	236	984	3038	10037	0.23984	4.7e-047	526352
1	M248 O248	1.6e-047	3.3e-050	-113.94	0.0	179	983	3012	12659	0.18210	6.9e-056	476270
1	M249 O249	2.1e-612	4.4e-615	-1414.61	0.0	147	983	2222	4597	0.14954	9.1e-621	483635
1	M251 O251	8.7e-049	1.8e-051	-116.83	0.0	195	983	3451	13552	0.19837	2.9e-057	621115
1	M252 O252	3.4e-149	7.0e-152	-348.05	0.0	164	984	3476	13483	0.16667	1.6e-157	436499
1	M253 O253	1.3e-045	2.7e-048	-109.51	0.0	172	982	2424	10298	0.17515	4.2e-054	657090
1	M255 O255	2.3e-127	4.8e-130	-297.77	0.0	189	983	3039	10343	0.19227	6.8e-136	704094
1	M256 O256	4.8e-033	1.0e-035	-80.59	0.0	172	982	2378	10484	0.17515	1.6e-041	613480
1	M258 O258	9.6e-069	2.0e-071	-162.79	0.0	135	983	736	2682	0.13733	4.5e-077	450247
1	M259 O259	1.1e-067	2.3e-070	-160.34	0.0	172	982	2366	9426	0.17515	3.7e-076	632100
1	M261 O261	1.3e-018	2.7e-021	-47.38	0.0	528	982	5567	9393	0.53768	4.1e-027	654640
1	M262 O262	1.3e-003	2.7e-006	-12.82	0.0	486	982	5608	10619	0.49491	4.1e-012	655130
1	M263 O263	2.3e-082	4.8e-085	-194.14	0.0	210	992	3572	12385	0.21169	3.2e-090	152955
1	M265 O265	5.6e-003	1.2e-005	-11.35	0.0	158	992	78	235	0.15927	5.5e-011	211860
1	M269 O269	6.6e-045	1.4e-047	-107.90	0.0	184	992	3055	12736	0.18548	7.5e-053	184635
1	M270 O270	1.5e-028	3.2e-031	-70.22	0.0	222	992	612	1712	0.22379	2.7e-036	117315
1	M271 O271	1.6e-266	3.4e-269	-618.18	0.0	136	992	1397	3819	0.13710	4.7e-274	71775
1	M273 O273	4.2e-013	8.7e-016	-34.68	0.0	93	991	153	729	0.09384	3.7e-021	236115
1	M274 O274	8.8e-040	1.8e-042	-96.10	0.0	149	991	612	2285	0.15035	1.2e-047	158400
1	M275 O275	1.8e-055	3.8e-058	-132.21	0.0	209	991	2186	7445	0.21090	1.9e-063	199980
1	M276 O276	8.6e-018	1.8e-020	-45.47	0.0	171	991	2711	13026	0.17255	6.1e-026	291060
1	M277 O277	2.2e-016	4.5e-019	-42.24	0.0	149	991	792	3722	0.15035	2.1e-024	216810
1	M278 O278	2.0e-008	4.1e-011	-23.92	0.0	109	991	46	110	0.10999	1.3e-016	323730
1	M279 O279	7.3e-143	1.5e-145	-333.45	0.0	121	991	1356	5358	0.12210	5.3e-151	288090
1	M280 O280	1.8e-632	3.7e-635	-1460.83	0.0	145	991	1653	2794	0.14632	9.7e-640	38115
1	M281 O281	2.5e-064	5.2e-067	-152.63	0.0	143	991	2717	13495	0.14430	1.8e-072	287100
1	M282 O282	2.5e-016	5.3e-019	-42.08	0.0	327	991	3232	8455	0.32997	2.8e-024	188595
1	M284 O284	9.1e-017	1.9e-019	-43.11	0.0	247	991	3937	13681	0.24924	6.9e-025	273735
1	M285 O285	5.8e-060	1.2e-062	-142.57	0.0	257	991	4496	13794	0.25933	4.4e-068	273735
1	M286 O286	1.8e-059	3.8e-062	-141.42	0.0	172	990	3120	13403	0.17374	1.1e-067	335920
1	M288 O288	2.3e-031	4.7e-034	-76.73	0.0	246	990	2525	8058	0.24848	1.3e-039	353704
1	M289 O289	1.3e-183	2.7e-186	-427.28	0.0	136	990	2398	9542	0.13737	7.5e-192	359632
1	M291 O291	1.6e-361	3.2e-364	-836.97	0.0	142	990	1036	1888	0.14343	4.4e-369	73112
1	M293 O293	2.7e-690	5.6e-693	-1593.97	0.0	124	990	2093	4419	0.12525	1.7e-698	332462
1	M294 O294	2.8e-076	5.8e-079	-180.15	0.0	172	990	2515	10013	0.17374	1.6e-084	364572
1	M295 O295	2.8e-110	5.9e-113	-258.42	0.0	140	990	2806	12941	0.14141	1.5e-118	405080
1	M296 O296	2.3e-248	4.8e-251	-576.38	0.0	124	990	1524	4881	0.12525	1.7e-256	286520
1	M297 O297	1.0e-404	2.2e-407	-936.37	0.0	132	990	1688	4164	0.13333	6.6e-413	332956
1	M298 O298	1.4e-385	3.0e-388	-892.30	0.0	122	990	2408	7926	0.12323	8.6e-394	348764
1	M300 O300	5.9e-082	1.2e-084	-193.22	0.0	121	989	348	906	0.12235	1.4e-089	88426
1	M301 O301	1.7e-009	3.4e-012	-26.39	0.0	95	989	102	430	0.09606	9.4e-018	367042
1	M302 O302	8.1e-057	1.7e-059	-135.33	0.0	307	989	4413	11450	0.31041	3.9e-065	432744
1	M303 O303	1.5e-090	3.2e-093	-212.99	0.0	231	989	3425	10584	0.23357	7.6e-099	412984
1	M304 O304	9.7e-502	2.0e-504	-1159.80	0.0	149	989	1889	3970	0.15066	5.7e-510	354692
1	M305 O305	1.3e-035	2.8e-038	-86.47	0.0	143	989	1866	9477	0.14459	6.0e-044	468312
1	M308 O308	2.6e-227	5.4e-230	-527.92	0.0	145	989	2844	10530	0.14661	1.3e-235	397670
1	M309 O309	8.7e-057	1.8e-059	-135.26	0.0	165	989	643	1995	0.16684	6.2e-065	294424
1	M311 O311	1.9e-048	3.9e-051	-116.07	0.0	149	989	1508	6741	0.15066	9.5e-057	411502
1	M313 O313	7.1e-094	1.5e-096	-220.65	0.0	253	989	4481	13187	0.25581	3.6e-102	408044
1	M314 O314	6.9e-018	1.4e-020	-45.69	0.0	247	989	3987	13787	0.24975	3.9e-026	367536
1	M315 O315	6.4e-020	1.3e-022	-50.36	0.0	195	989	3095	13104	0.19717	2.8e-028	474240
1	M318 O318	4.1e-074	8.5e-077	-175.16	0.0	167	989	3218	13823	0.16886	2.0e-082	430768
1	M319 O319	8.0e-265	1.7e-267	-614.27	0.0	159	989	1220	2718	0.16077	6.3e-273	266760
1	M320 O320	9.7e-062	2.0e-064	-146.66	0.0	127	989	2509	13841	0.12841	5.3e-070	380380
1	M321 O321	6.3e-136	1.3e-138	-317.49	0.0	145	989	2112	8313	0.14661	3.2e-144	403598
1	M322 O322	1.4e-008	2.9e-011	-24.26	0.0	87	989	1230	11069	0.08797	5.9e-017	495976
1	M323 O323	1.0e-225	2.2e-228	-524.22	0.0	139	989	2426	8865	0.14055	4.5e-234	484614
1	M325 O325	2.9e-041	6.1e-044	-99.51	0.0	139	989	2476	13239	0.14055	1.5e-049	408044
1	M326 O326	7.5e-023	1.6e-025	-57.12	0.0	265	989	2972	9219	0.26795	3.2e-031	490542
1	M327 O327	2.0e-035	4.2e-038	-86.05	0.0	211	989	1470	4946	0.21335	1.1e-043	390260
1	M328 O328	5.0e-110	1.0e-112	-257.85	0.0	144	988	2954	13393	0.14575	2.4e-118	443700
1	M329 O329	3.9e-003	8.2e-006	-11.71	0.0	604	988	7776	12136	0.61134	1.4e-011	592586
1	M330 O330	7.4e-105	1.5e-107	-245.95	0.0	144	988	992	3307	0.14575	3.5e-113	438277
1	M332 O332	1.6e-036	3.3e-039	-88.60	0.0	152	988	2652	13307	0.15385	7.8e-045	427924
1	M334 O334	2.9e-024	6.0e-027	-60.38	0.0	138	988	2254	12709	0.13968	1.2e-032	484619
1	M335 O335	1.7e-073	3.6e-076	-173.70	0.0	158	988	2999	13431	0.15992	8.3e-082	440249
1	M336 O336	6.8e-071	1.4e-073	-167.74	0.0	248	988	3980	12162	0.25101	2.7e-079	522087
1	M337 O337	1.1e-083	2.2e-086	-197.23	0.0	206	988	3607	12667	0.20850	5.2e-092	426445
1	M338 O338	4.8e-067	1.0e-069	-158.88	0.0	178	988	2763	11039	0.18016	2.2e-075	458983
1	M339 O339	6.0e-065	1.2e-067	-154.05	0.0	158	988	544	1569	0.15992	4.4e-073	282982
1	M340 O340	2.6e-037	5.4e-040	-90.42	0.0	160	988	2106	9703	0.16194	1.0e-045	517157
1	M343 O343	2.4e-112	5.0e-115	-263.18	0.0	146	988	2287	9591	0.14777	1.1e-120	452081
1	M344 O344	5.7e-055	1.2e-057	-131.07	0.0	268	988	4666	13890	0.27126	2.3e-063	511734
1	M345 O345	1.1e-015	2.3e-018	-40.62	0.0	290	988	1114	2930	0.29352	4.9e-024	463913
1	M346 O346	1.4e-141	2.8e-144	-330.53	0.0	148	988	2548	10247	0.14980	5.6e-150	509762
1	M347 O347	3.9e-270	8.2e-273	-626.50	0.0	142	988	857	1662	0.14372	2.9e-278	279531
1	M350 O350	5.2e-091	1.1e-093	-214.07	0.0	221	987	3710	12075	0.22391	1.6e-099	685763
1	M351 O351	4.6e-040	9.6e-043	-96.75	0.0	287	987	4255	12079	0.29078	1.5e-048	659634
1	M352 O352	7.2e-083	1.5e-085	-195.32	0.0	187	987	3495	13397	0.18946	3.2e-091	465392
1	M353 O353	9.5e-020	2.0e-022	-49.97	0.0	179	987	1647	7057	0.18136	3.4e-028	585684
1	M355 O355	1.0e-024	2.1e-027	-61.43	0.0	215	987	1834	6534	0.21783	4.5e-033	466871
1	M356 O356	6.5e-037	1.4e-039	-89.50	0.0	145	987	2555	13329	0.14691	3.2e-045	420036
1	M357 O357	1.6e-006	3.4e-009	-19.50	0.0	203	987	3141	13488	0.20567	7.3e-015	462434
1	M358 O358	8.4e-030	1.7e-032	-73.13	0.0	149	987	2653	13863	0.15096	4.4e-038	399823
1	M359 O359	6.4e-006	1.3e-008	-18.14	0.0	323	987	3655	10078	0.32725	3.0e-014	442714
1	M360 O360	4.1e-093	8.6e-096	-218.89	0.0	179	987	2692	10047	0.18136	1.4e-101	619208
1	M361 O361	8.9e-069	1.8e-071	-162.87	0.0	207	987	3812	13799	0.20973	4.8e-077	386019
1	M362 O362	8.4e-111	1.7e-113	-259.63	0.0	165	987	1920	6873	0.16717	3.1e-119	563992
1	M363 O363	7.2e-003	1.5e-005	-11.11	0.0	185	987	992	4369	0.18744	2.9e-011	515678
1	M364 O364	1.4e-011	2.9e-014	-31.18	0.0	189	987	2854	12754	0.19149	5.8e-020	496944
1	M365 O365	9.4e-019	2.0e-021	-47.69	0.0	339	987	588	1188	0.34347	4.0e-027	482647
1	M366 O366	2.1e-054	4.5e-057	-129.75	0.0	211	987	2640	9165	0.21378	6.9e-063	642872
1	M367 O367	1.2e-019	2.5e-022	-49.73	0.0	323	987	2933	7578	0.32725	4.6e-028	543779
1	M369 O369	3.3e-146	6.9e-149	-341.16	0.0	106	986	2275	12015	0.10751	8.9e-155	772440
1	M370 O370	5.0e-091	1.0e-093	-214.10	0.0	140	986	2834	13561	0.14199	2.4e-099	430008
1	M372 O372	3.4e-107	7.1e-110	-251.32	0.0	110	986	2235	12320	0.11156	1.3e-115	539232
1	M374 O374	8.3e-196	1.7e-198	-455.36	0.0	176	986	3885	13631	0.17850	3.3e-204	523488
1	M375 O375	1.1e-195	2.2e-198	-455.10	0.0	118	986	2247	9745	0.11968	4.8e-204	466416
1	M376 O376	1.9e-105	3.9e-108	-247.31	0.0	186	986	3555	13190	0.18864	8.5e-114	462480
1	M377 O377	4.7e-019	9.7e-022	-48.39	0.0	146	986	335	1260	0.14807	2.1e-027	470352
1	M378 O378	9.7e-026	2.0e-028	-63.77	0.0	234	986	2155	7185	0.23732	3.7e-034	554484
1	M381 O381	4.7e-031	9.7e-034	-76.01	0.0	278	986	2742	7836	0.28195	2.2e-039	437880
1	M382 O382	1.1e-042	2.3e-045	-102.79	0.0	268	986	4518	13692	0.27181	4.8e-051	481668
1	M384 O384	2.0e-029	4.2e-032	-72.25	0.0	202	986	3255	12938	0.20487	5.5e-038	756696
1	M388 O388	2.1e-061	4.3e-064	-145.90	0.0	220	986	3677	12661	0.22312	1.0e-069	417708
1	M389 O389	3.4e-025	7.0e-028	-62.53	0.0	138	986	587	2569	0.13996	1.5e-033	471828
1	M392 O392	5.7e-076	1.2e-078	-179.43	0.0	143	985	1876	8334	0.14518	2.1e-084	576624
1	M393 O393	1.0e-014	2.2e-017	-38.38	0.0	285	985	4472	13629	0.28934	3.4e-023	637632
1	M395 O395	1.6e-076	3.3e-079	-180.71	0.0	199	985	3742	13796	0.20203	7.4e-085	449688
1	M396 O396	2.8e-066	5.8e-069	-157.11	0.0	181	985	2671	10431	0.18376	1.3e-074	454116
1	M398 O398	4.4e-070	9.2e-073	-165.87	0.0	211	985	2489	8224	0.21421	1.5e-078	616476
1	M400 O400	1.0e-164	2.2e-167	-383.77	0.0	171	985	3435	12504	0.17360	4.2e-173	516600
1	M402 O402	1.1e-112	2.3e-115	-263.94	0.0	163	985	1098	3304	0.16548	4.1e-121	578592
1	M403 O403	1.1e-011	2.3e-014	-31.38	0.0	271	985	2325	7174	0.27513	3.7e-020	635664
1	M404 O404	1.5e-065	3.1e-068	-155.45	0.0	155	985	2348	10410	0.15736	6.2e-074	501840
1	M405 O405	2.4e-288	4.9e-291	-668.46	0.0	139	985	1428	3690	0.14112	1.1e-296	460512
1	M406 O406	1.1e-634	2.3e-637	-1465.93	0.0	144	984	2399	5177	0.14634	4.9e-643	465959
1	M407 O407	1.6e-020	3.3e-023	-51.77	0.0	164	984	741	3008	0.16667	6.9e-029	476761
1	M411 O411	6.5e-074	1.4e-076	-174.69	0.0	204	984	3710	13396	0.20732	3.0e-082	448283
1	M412 O412	6.6e-162	1.4e-164	-377.31	0.0	182	984	3748	13172	0.18496	3.2e-170	427170
1	M414 O414	4.8e-016	1.0e-018	-41.44	0.0	282	984	3976	12085	0.28659	1.3e-024	752212
1	M415 O415	2.5e-044	5.2e-047	-106.58	0.0	140	984	2529	13279	0.14228	9.9e-053	523406
1	M416 O416	1.1e-102	2.3e-105	-240.92	0.0	138	984	2857	13533	0.14024	5.1e-111	461540
1	M418 O418	1.6e-084	3.3e-087	-199.12	0.0	170	984	2225	8517	0.17276	8.0e-093	419805
1	M419 O419	7.8e-087	1.6e-089	-204.45	0.0	176	984	3160	12478	0.17886	2.4e-095	669724
1	M420 O420	3.4e-179	7.1e-182	-417.11	0.0	114	984	2729	13368	0.11585	8.9e-188	791001
1	M421 O421	1.9e-112	3.9e-115	-263.44	0.0	132	984	1561	6436	0.13415	1.0e-120	373651
1	M426 O426	2.5e-192	5.2e-195	-447.36	0.0	148	984	3394	13563	0.15041	9.8e-201	529789
1	M427 O427	5.8e-130	1.2e-132	-303.75	0.0	118	984	1534	6671	0.11992	2.5e-138	490509
1	M428 O428	3.0e-076	6.3e-079	-180.06	0.0	146	984	826	2830	0.14837	1.4e-084	441409
1	M430 O430	1.4e-061	2.9e-064	-146.31	0.0	223	983	3931	13437	0.22686	6.2e-070	466941
1	M431 O431	3.9e-073	8.1e-076	-172.90	0.0	215	983	3966	13758	0.21872	2.0e-081	414895
1	M432 O432	1.1e-048	2.3e-051	-116.61	0.0	271	983	3598	10362	0.27569	3.1e-057	737482
1	M435 O435	3.1e-003	6.5e-006	-11.95	0.0	169	983	1165	5644	0.17192	1.1e-011	572015
1	M436 O436	8.0e-064	1.7e-066	-151.47	0.0	121	983	1934	10499	0.12309	3.0e-072	552866
1	M437 O437	6.0e-022	1.3e-024	-55.03	0.0	109	983	598	3371	0.11089	2.2e-030	563177
1	M438 O438	9.9e-122	2.1e-124	-284.80	0.0	119	983	1918	9066	0.12106	3.8e-130	546483
1	M439 O439	7.1e-099	1.5e-101	-232.17	0.0	171	983	2189	8021	0.17396	2.6e-107	569069
1	M442 O442	9.3e-095	1.9e-097	-222.69	0.0	159	983	3114	13298	0.16175	4.3e-103	452211
1	M444 O444	2.6e-739	5.4e-742	-1706.84	0.0	149	983	2257	4140	0.15158	1.2e-747	452702
1	M446 O446	5.4e-143	1.1e-145	-333.76	0.0	163	983	2354	8403	0.16582	2.0e-151	551393
1	M447 O447	1.9e-073	4.1e-076	-173.60	0.0	149	983	2763	12834	0.15158	5.8e-082	703112
1	M450 O450	2.8e-039	5.9e-042	-94.94	0.0	267	983	2150	6024	0.27162	1.1e-047	514077
1	M453 O453	1.1e-011	2.2e-014	-31.44	0.0	135	983	2067	12435	0.13733	4.2e-020	527334
1	M454 O454	7.2e-033	1.5e-035	-80.19	0.0	361	983	5050	11815	0.36724	2.4e-041	620624
1	M455 O455	8.1e-019	1.7e-021	-47.83	0.0	189	983	3169	13830	0.19227	3.1e-027	539609
1	M457 O457	7.6e-047	1.6e-049	-112.36	0.0	160	982	2622	12050	0.16293	3.0e-055	538020
1	M459 O459	4.2e-209	8.7e-212	-485.99	0.0	132	982	1220	3567	0.13442	1.8e-217	474810
1	M460 O460	8.8e-029	1.8e-031	-70.77	0.0	96	982	1520	11242	0.09776	2.8e-037	661500
1	M461 O461	2.9e-060	6.0e-063	-143.28	0.0	228	982	3090	10017	0.23218	9.5e-069	629160
1	M465 O465	1.3e-139	2.8e-142	-325.94	0.0	170	982	2124	7123	0.17312	5.9e-148	477750
1	M466 O466	2.2e-219	4.5e-222	-509.67	0.0	148	982	1264	3328	0.15071	9.5e-228	471870
1	M467 O467	4.5e-002	9.3e-005	-9.28	0.0	268	982	1938	6276	0.27291	1.5e-010	634060
1	M468 O468	2.0e-012	4.1e-015	-33.13	0.0	178	982	2398	11092	0.18126	5.8e-021	707560
1	M469 O469	5.1e-053	1.1e-055	-126.57	0.0	186	982	3391	13758	0.18941	1.7e-061	630140
1	M472 O472	6.7e-032	1.4e-034	-77.95	0.0	220	982	3477	12673	0.22403	2.3e-040	624260
1	M474 O474	1.4e-049	3.0e-052	-118.63	0.0	132	982	1702	8658	0.13442	5.5e-058	553700
1	M475 O475	5.9e-085	1.2e-087	-200.13	0.0	148	982	2046	8738	0.15071	2.1e-093	582610
1	M476 O476	5.4e-083	1.1e-085	-195.61	0.0	234	982	3366	10312	0.23829	1.8e-091	619850
1	M477 O477	7.2e-235	1.5e-237	-545.31	0.0	130	982	1041	2659	0.13238	3.5e-243	421890
1	M478 O478	5.1e-008	1.1e-010	-22.96	0.0	254	982	791	2366	0.25866	1.7e-016	613970
1	M479 O479	5.1e-370	1.1e-372	-856.50	0.0	126	982	1275	2870	0.12831	2.3e-378	460600
1	M480 O480	9.5e-008	2.0e-010	-22.34	0.0	292	982	2485	7281	0.29735	2.9e-016	688450
1	M481 O481	8.2e-005	1.7e-007	-15.58	0.0	246	982	3329	11908	0.25051	2.6e-013	651210
1	M482 O482	1.1e-047	2.2e-050	-114.33	0.0	170	982	2391	10190	0.17312	3.4e-056	650720
