# Supplementary material for: Motif signatures in stretch enhancers are enriched for disease-associated genetic variants
Source: Epigenetics Chromatin. 2015 Jul 16;8:23. doi: 10.1186/s13072-015-0015-7 (PMC4502539; doi:10.1186/s13072-015-0015-7)
Supplement: Additional file 4: — De novo motif disocvery results. Zip archive of de novo motif discovery results. Discovered motifs are condensed in MEME Minimal Motif Format. TOMTOM output HTML files documenting the comparison of the discovered motifs to known motifs and CentriMo output text files detailing the enrichment of the discovered motifs in SE or TE DHS sequences are also included. File names indicate the type of sequences used for the motif discovery, including the method of footprinting. Can be downloaded at http://fusion.nhgri.nih.gov/files/se-motifs/AdditionalFile4.zip. [file 13072_2015_15_MOESM4_ESM.zip › AdditionalFile4/K562.SE.vs.K562_StretchEnhancersDHS.meme.CentriMo.txt]

# WARNING: this file is not sorted!
# db	id alt	E-value	adj_p-value	log_adj_p-value	bin_location	bin_width	total_width	sites_in_bin	total_sites	p_success	p-value	mult_tests
1	M1 O1	5.4e-086	1.5e-088	-202.20	0.0	94	988	2069	13754	0.09514	4.4e-094	349044
1	M2 O2	1.7e-654	4.8e-657	-1511.24	0.0	147	989	2047	3870	0.14863	1.5e-662	322582
1	M3 O3	2.2e-689	6.2e-692	-1591.56	0.0	147	989	2210	4248	0.14863	1.9e-697	328510
1	M4 O4	2.0e-649	5.8e-652	-1499.54	0.0	127	981	1942	3957	0.12946	1.2e-657	464030
1	M5 O5	1.8e-141	5.1e-144	-329.95	0.0	184	988	3499	12389	0.18623	1.2e-149	418064
1	M6 O6	6.2e-095	1.8e-097	-222.79	0.0	134	984	2657	12952	0.13618	3.4e-103	511131
1	M7 O7	9.7e-116	2.8e-118	-270.69	0.0	143	985	2635	11561	0.14518	5.5e-124	504300
1	M8 O8	4.6e-625	1.3e-627	-1443.46	0.0	135	981	1900	3732	0.13761	2.7e-633	471870
1	M9 O9	1.0e-589	3.0e-592	-1362.05	0.0	135	981	1781	3482	0.13761	6.1e-598	486080
1	M10 O10	1.4e-057	3.8e-060	-136.81	0.0	179	989	836	2616	0.18099	2.9e-065	130416
1	M11 O11	4.6e-374	1.3e-376	-865.52	0.0	142	990	2472	7306	0.14343	4.2e-382	306774
1	M12 O12	2.1e-163	5.9e-166	-380.46	0.0	121	981	542	1209	0.12334	1.6e-171	360150
1	M14 O14	3.3e-087	9.4e-090	-204.99	0.0	173	987	1968	7182	0.17528	1.8e-095	530961
1	M15 O15	6.5e-184	1.9e-186	-427.66	0.0	131	987	3035	13394	0.13273	4.5e-192	407218
1	M16 O16	2.4e-110	6.8e-113	-258.28	0.0	117	983	589	1806	0.11902	1.8e-118	383471
1	M17 O17	3.6e-146	1.0e-148	-340.76	0.0	102	990	2125	11460	0.10303	3.6e-154	286520
1	M18 O18	7.1e-111	2.0e-113	-259.49	0.0	112	988	856	3300	0.11336	7.4e-119	272136
1	M19 O19	4.4e-154	1.3e-156	-358.98	0.0	115	989	1432	5874	0.11628	3.5e-162	354692
1	M20 O20	8.4e-491	2.4e-493	-1134.31	0.0	118	988	2405	7168	0.11943	4.9e-499	487084
1	M21 O21	1.1e-116	3.1e-119	-272.88	0.0	163	989	916	2550	0.16481	4.2e-124	73606
1	M22 O22	1.5e-514	4.3e-517	-1188.97	0.0	136	982	1750	3688	0.13849	9.5e-523	457660
1	M23 O23	8.1e-166	2.3e-168	-386.00	0.0	118	990	1499	5954	0.11919	1.5e-173	149682
1	M24 O24	1.5e-071	4.2e-074	-168.95	0.0	110	988	2205	13270	0.11134	1.0e-079	418064
1	M25 O25	7.1e-118	2.0e-120	-275.61	0.0	139	989	1956	8152	0.14055	5.2e-126	386802
1	M26 O26	1.9e-116	5.4e-119	-272.33	0.0	150	988	2901	12456	0.15182	1.1e-124	482647
1	M28 O28	8.6e-108	2.4e-110	-252.39	0.0	115	985	2104	10920	0.11675	5.1e-116	475272
1	M31 O31	1.3e-161	3.6e-164	-376.34	0.0	179	987	3315	11537	0.18136	7.3e-170	493000
1	M32 O32	5.0e-083	1.4e-085	-195.38	0.0	107	985	860	3869	0.10863	2.5e-091	564816
1	M33 O33	1.6e-040	4.5e-043	-97.50	0.0	119	985	2204	13452	0.12081	1.0e-048	443292
1	M34 O34	9.8e-053	2.8e-055	-125.62	0.0	150	990	599	2041	0.15152	1.2e-059	22724
1	M36 O36	4.1e-137	1.1e-139	-319.92	0.0	113	989	2331	11930	0.11426	3.1e-145	368524
1	M37 O37	3.2e-004	9.0e-007	-13.92	0.0	432	988	3232	6742	0.43725	1.9e-012	481661
1	M38 O38	1.5e-020	4.1e-023	-51.54	0.0	218	988	848	2715	0.22065	1.5e-028	284954
1	M39 O39	6.9e-176	2.0e-178	-409.19	0.0	98	986	2446	13480	0.09939	4.3e-184	451164
1	M40 O40	1.1e-434	3.1e-437	-1005.10	0.0	129	985	1675	3996	0.13096	8.2e-443	376872
1	M41 O41	7.4e-033	2.1e-035	-79.86	0.0	235	985	2470	8136	0.23858	4.0e-041	525456
1	M42 O42	3.1e-471	8.7e-474	-1089.26	0.0	127	981	1346	2646	0.12946	1.9e-479	470400
1	M43 O43	9.0e-002	2.6e-004	-8.27	0.0	492	980	647	1088	0.50204	5.3e-010	479220
1	M44 O44	2.2e-091	6.4e-094	-214.59	0.0	92	990	2020	13468	0.09293	2.1e-099	307762
1	M45 O45	2.5e-325	7.0e-328	-753.30	0.0	123	991	1600	4607	0.12412	4.0e-333	172755
1	M47 O47	7.6e-070	2.1e-072	-165.02	0.0	129	989	1811	9004	0.13043	5.4e-078	397670
1	M48 O48	4.1e-082	1.2e-084	-193.27	0.0	164	990	2996	12742	0.16566	4.3e-090	271206
1	M49 O49	6.8e-091	1.9e-093	-213.49	0.0	100	988	2140	13341	0.10121	5.0e-099	385526
1	M50 O50	1.1e-094	3.2e-097	-222.17	0.0	163	987	1090	3479	0.16515	7.8e-103	413134
1	M51 O51	6.8e-130	1.9e-132	-303.29	0.0	111	987	2474	13254	0.11246	4.4e-138	435319
1	M52 O52	3.9e-073	1.1e-075	-172.60	0.0	126	984	1883	9522	0.12805	2.5e-081	436008
1	M54 O54	1.1e-169	3.2e-172	-394.88	0.0	132	990	2412	10133	0.13333	8.8e-178	365066
1	M55 O55	1.1e-135	3.0e-138	-316.66	0.0	162	990	2236	8083	0.16364	1.0e-143	285038
1	M56 O56	1.6e-089	4.6e-092	-210.32	0.0	210	990	3313	11172	0.21212	1.4e-097	315666
1	M57 O57	9.4e-162	2.7e-164	-376.64	0.0	116	988	2159	10016	0.11741	5.6e-170	473773
1	M59 O59	1.4e-096	4.0e-099	-226.56	0.0	161	985	2655	10830	0.16345	7.3e-105	551532
1	M60 O60	2.4e-053	6.7e-056	-127.04	0.0	116	986	427	1578	0.11765	1.7e-061	385728
1	M64 O64	5.4e-120	1.5e-122	-280.49	0.0	172	990	2878	10788	0.17374	4.5e-128	337402
1	M65 O65	3.6e-048	1.0e-050	-115.11	0.0	201	991	1988	7065	0.20283	4.7e-056	215820
1	M66 O66	1.9e-154	5.4e-157	-359.82	0.0	173	989	3634	13507	0.17492	1.4e-162	380380
1	M68 O68	9.5e-096	2.7e-098	-224.66	0.0	179	989	1960	6795	0.18099	8.1e-104	331474
1	M70 O70	5.8e-108	1.6e-110	-252.79	0.0	174	990	2539	9361	0.17576	5.6e-116	290966
1	M72 O72	1.8e-011	5.0e-014	-30.63	0.0	143	989	1323	7225	0.14459	1.2e-019	401128
1	M73 O73	4.5e-041	1.3e-043	-98.77	0.0	228	988	3742	13066	0.23077	2.8e-049	453067
1	M74 O74	4.2e-062	1.2e-064	-147.20	0.0	136	988	1161	5037	0.13765	2.6e-070	451588
1	M75 O75	4.5e-055	1.3e-057	-131.00	0.0	184	988	3284	13425	0.18623	2.7e-063	468843
1	M77 O77	1.0e-042	2.9e-045	-102.56	0.0	176	986	2061	8464	0.17850	5.1e-051	558912
1	M78 O78	1.2e-060	3.3e-063	-143.88	0.0	253	987	3436	10288	0.25633	4.9e-069	670480
1	M79 O79	1.3e-143	3.8e-146	-334.85	0.0	182	986	2781	9376	0.18458	6.2e-152	603192
1	M80 O80	1.8e-059	5.2e-062	-141.11	0.0	103	987	1907	12282	0.10436	1.3e-067	386019
1	M83 O83	3.8e-153	1.1e-155	-356.82	0.0	111	985	2519	12947	0.11269	2.1e-161	523488
1	M84 O84	8.6e-092	2.4e-094	-215.55	0.0	116	986	1460	7082	0.11765	6.2e-100	391632
1	M87 O87	3.6e-070	1.0e-072	-165.77	0.0	168	984	1067	3580	0.17073	1.7e-078	607858
1	M91 O91	1.6e-008	4.5e-011	-23.83	0.0	251	983	301	772	0.25534	1.7e-016	263176
1	M92 O92	4.0e-005	1.1e-007	-15.99	0.0	129	983	218	1021	0.13123	2.1e-013	548938
1	M94 O94	6.1e-153	1.7e-155	-356.36	0.0	145	983	2724	11093	0.14751	2.8e-161	608349
1	M96 O96	2.5e-799	7.2e-802	-1844.70	0.0	143	991	2173	3819	0.14430	6.7e-807	107910
1	M98 O98	9.0e-025	2.5e-027	-61.24	0.0	171	991	1362	5833	0.17255	2.1e-032	122265
1	M99 O99	1.4e-140	3.9e-143	-327.92	0.0	127	991	1938	8356	0.12815	2.4e-148	163845
1	M100 O100	8.2e-007	2.3e-009	-19.88	0.0	125	991	400	2196	0.12614	3.4e-014	68310
1	M101 O101	2.0e-122	5.7e-125	-286.09	0.0	162	990	1202	3674	0.16364	2.0e-130	278616
1	M102 O102	2.3e-028	6.4e-031	-69.52	0.0	148	990	697	2941	0.14949	9.2e-036	69654
1	M103 O103	4.9e-672	1.4e-674	-1551.61	0.0	147	991	1664	2680	0.14834	8.2e-680	170775
1	M105 O105	1.6e-076	4.6e-079	-180.37	0.0	122	990	1223	5664	0.12323	1.2e-084	386308
1	M106 O106	3.1e-036	8.9e-039	-87.62	0.0	143	989	958	4264	0.14459	2.3e-044	383344
1	M107 O107	4.2e-031	1.2e-033	-75.81	0.0	127	991	1969	11559	0.12815	5.0e-039	240570
1	M109 O109	8.5e-026	2.4e-028	-63.59	0.0	165	989	1161	4964	0.16684	5.8e-034	420888
1	M111 O111	1.4e-043	3.9e-046	-104.55	0.0	148	990	2632	13286	0.14949	1.1e-051	361608
1	M116 O116	4.3e-031	1.2e-033	-75.80	0.0	219	987	1458	4807	0.22188	2.4e-039	494972
1	M118 O118	1.6e-021	4.6e-024	-53.74	0.0	155	987	1005	4548	0.15704	8.7e-030	527017
1	M122 O122	9.2e-016	2.6e-018	-40.48	0.0	314	986	1448	3641	0.31846	5.2e-024	499380
1	M125 O125	1.0e-294	2.9e-297	-682.82	0.0	90	986	1317	4689	0.09128	5.8e-303	490524
1	M128 O128	4.3e-047	1.2e-049	-112.63	0.0	198	986	974	3029	0.20081	2.6e-055	475272
1	M130 O130	5.6e-030	1.6e-032	-73.23	0.0	139	985	1650	8610	0.14112	2.8e-038	557928
1	M132 O132	1.5e-029	4.2e-032	-72.25	0.0	134	984	733	3372	0.13618	7.7e-038	544028
1	M134 O134	1.4e-140	3.9e-143	-327.92	0.0	155	985	3081	12432	0.15736	7.3e-149	530868
1	M135 O135	3.3e-016	9.4e-019	-41.51	0.0	111	985	482	2694	0.11269	2.0e-024	461496
1	M136 O136	5.9e-094	1.7e-096	-220.53	0.0	164	984	1071	3375	0.16667	2.7e-102	616205
1	M140 O140	7.2e-036	2.0e-038	-86.78	0.0	177	983	1025	3768	0.18006	3.9e-044	519478
1	M142 O142	3.3e-019	9.3e-022	-48.43	0.0	207	983	593	1866	0.21058	2.4e-027	388872
1	M144 O144	5.5e-006	1.6e-008	-17.97	0.0	164	984	694	3176	0.16667	2.4e-014	654503
1	M145 O145	4.3e-021	1.2e-023	-52.76	0.0	336	984	2553	6232	0.34146	2.6e-029	476270
1	M146 O146	7.0e-075	2.0e-077	-176.61	0.0	239	983	4060	12737	0.24313	3.7e-083	537645
1	M149 O149	1.4e-157	3.9e-160	-367.05	0.0	155	983	2904	11213	0.15768	6.8e-166	577416
1	M150 O150	1.6e-187	4.4e-190	-436.01	0.0	146	982	2997	11779	0.14868	8.0e-196	548310
1	M151 O151	9.8e-198	2.8e-200	-459.50	0.0	152	982	2096	6968	0.15479	5.6e-206	494410
1	M153 O153	9.6e-193	2.7e-195	-448.00	0.0	144	982	2750	10589	0.14664	3.3e-201	828100
1	M155 O155	3.4e-164	9.6e-167	-382.27	0.0	120	992	896	2774	0.12097	1.5e-171	63360
1	M159 O159	5.1e-021	1.4e-023	-52.60	0.0	204	992	2800	11256	0.20565	1.2e-028	117810
1	M160 O160	2.7e-121	7.8e-124	-283.47	0.0	176	992	2136	7296	0.17742	1.9e-128	41085
1	M161 O161	1.6e-062	4.5e-065	-148.16	0.0	146	992	1019	4017	0.14718	1.8e-069	25740
1	M162 O162	7.5e-569	2.1e-571	-1314.02	0.0	140	992	2465	5949	0.14113	3.0e-576	69795
1	M163 O163	5.0e-109	1.4e-111	-255.25	0.0	210	992	3337	10921	0.21169	9.3e-117	150480
1	M165 O165	5.5e-113	1.5e-115	-264.36	0.0	184	992	2989	10764	0.18548	1.3e-120	117315
1	M167 O167	7.3e-068	2.1e-070	-160.46	0.0	222	992	3993	13708	0.22379	1.1e-075	186615
1	M168 O168	5.5e-051	1.5e-053	-121.60	0.0	154	992	2168	10027	0.15524	1.7e-058	93060
1	M169 O169	6.0e-061	1.7e-063	-144.54	0.0	152	992	1891	8375	0.15323	2.4e-068	69795
1	M170 O170	3.1e-101	8.8e-104	-237.29	0.0	140	992	1920	8267	0.14113	1.0e-108	87615
1	M171 O171	1.4e-058	3.9e-061	-139.10	0.0	190	992	2685	10295	0.19153	3.8e-066	103455
1	M172 O172	6.1e-552	1.7e-554	-1275.08	0.0	146	992	1493	2577	0.14718	2.7e-558	6435
1	M174 O174	2.1e-077	6.0e-080	-182.42	0.0	166	992	1442	5244	0.16734	8.2e-085	72765
1	M175 O175	6.4e-130	1.8e-132	-303.34	0.0	123	991	1195	4586	0.12412	1.1e-137	169785
1	M176 O176	6.1e-577	1.7e-579	-1332.65	0.0	153	991	1334	1992	0.15439	4.0e-584	43065
1	M178 O178	5.3e-137	1.5e-139	-319.66	0.0	155	991	1921	6914	0.15641	8.9e-145	168300
1	M179 O179	5.5e-089	1.5e-091	-209.10	0.0	155	991	1564	5972	0.15641	1.2e-096	129690
1	M181 O181	6.9e-017	2.0e-019	-43.07	0.0	287	991	4157	12534	0.28961	6.6e-025	295515
1	M183 O183	4.6e-063	1.3e-065	-149.40	0.0	241	991	3782	12010	0.24319	5.4e-071	240075
1	M186 O186	1.4e-021	4.1e-024	-53.86	0.0	159	991	2443	12294	0.16044	1.7e-029	241560
1	M187 O187	3.4e-032	9.6e-035	-78.32	0.0	191	991	2858	11803	0.19273	3.8e-040	255915
1	M190 O190	7.5e-024	2.1e-026	-59.12	0.0	166	990	1167	5026	0.16768	8.3e-032	254410
1	M191 O191	5.4e-052	1.5e-054	-123.92	0.0	218	990	2948	10186	0.22020	4.7e-060	320112
1	M192 O192	2.6e-014	7.3e-017	-37.16	0.0	400	990	6183	13913	0.40404	2.3e-022	317642
1	M193 O193	8.0e-720	2.3e-722	-1661.64	0.0	146	990	1751	2797	0.14747	1.2e-727	190684
1	M195 O195	2.4e-067	6.9e-070	-159.25	0.0	138	990	2433	12155	0.13939	2.1e-075	329004
1	M200 O200	1.7e-061	4.7e-064	-145.81	0.0	162	990	2528	11067	0.16364	1.4e-069	340860
1	M202 O202	1.9e-054	5.3e-057	-129.57	0.0	245	989	2319	6869	0.24772	1.2e-062	463372
1	M204 O204	7.4e-025	2.1e-027	-61.44	0.0	133	989	1806	10247	0.13448	5.2e-033	404586
1	M206 O206	2.3e-014	6.5e-017	-37.27	0.0	301	989	2183	6017	0.30435	1.7e-022	372476
1	M207 O207	5.0e-066	1.4e-068	-156.22	0.0	185	989	2286	8546	0.18706	3.0e-074	482144
1	M208 O208	4.2e-019	1.2e-021	-48.19	0.0	225	989	3046	11242	0.22750	2.7e-027	439660
1	M209 O209	3.8e-027	1.1e-029	-66.69	0.0	161	989	955	4001	0.16279	3.8e-035	286026
1	M210 O210	5.5e-027	1.6e-029	-66.33	0.0	249	989	2381	7563	0.25177	3.7e-035	417924
1	M211 O211	3.1e-099	8.7e-102	-232.70	0.0	233	989	3578	10889	0.23559	2.0e-107	433238
1	M213 O213	6.0e-041	1.7e-043	-98.47	0.0	269	989	4282	12953	0.27199	4.1e-049	418912
1	M217 O217	6.4e-038	1.8e-040	-91.51	0.0	245	989	1906	5752	0.24772	4.8e-046	377910
1	M219 O219	5.1e-044	1.4e-046	-105.55	0.0	199	989	3255	12669	0.20121	3.5e-052	418418
1	M221 O221	2.5e-032	7.0e-035	-78.64	0.0	143	989	997	4575	0.14459	1.8e-040	388778
1	M223 O223	6.2e-061	1.7e-063	-144.50	0.0	157	989	2750	12586	0.15875	4.8e-069	363090
1	M224 O224	2.2e-040	6.3e-043	-97.17	0.0	164	988	2272	10240	0.16599	1.3e-048	480675
1	M225 O225	3.3e-003	9.3e-006	-11.58	0.0	150	988	189	776	0.15182	1.8e-011	520115
1	M227 O227	3.4e-014	9.5e-017	-36.89	0.0	240	988	498	1389	0.24291	4.4e-022	216427
1	M228 O228	6.3e-057	1.8e-059	-135.27	0.0	158	988	740	2500	0.15992	5.1e-065	349044
1	M230 O230	6.0e-051	1.7e-053	-121.51	0.0	90	988	1454	10385	0.09109	3.7e-059	457011
1	M234 O234	4.6e-048	1.3e-050	-114.86	0.0	136	988	794	3305	0.13765	3.0e-056	442714
1	M235 O235	4.9e-088	1.4e-090	-206.90	0.0	178	988	1910	6734	0.18016	2.9e-096	486591
1	M236 O236	2.4e-585	6.7e-588	-1352.02	0.0	142	988	1949	3936	0.14372	1.6e-593	419050
1	M237 O237	2.7e-051	7.7e-054	-122.30	0.0	150	988	2164	10191	0.15182	1.6e-059	478210
1	M240 O240	3.6e-080	1.0e-082	-188.78	0.0	168	988	3092	12943	0.17004	2.6e-088	389963
1	M242 O242	1.2e-019	3.5e-022	-49.41	0.0	332	988	1126	2562	0.33603	9.3e-028	375173
1	M243 O243	3.7e-008	1.1e-010	-22.97	0.0	175	987	2511	12190	0.17730	2.3e-016	465392
1	M245 O245	2.0e-041	5.7e-044	-99.57	0.0	159	987	1813	8079	0.16109	1.0e-049	571387
1	M248 O248	4.1e-006	1.2e-008	-18.28	0.0	411	987	5031	11137	0.41641	2.6e-014	439756
1	M257 O257	1.6e-063	4.6e-066	-150.44	0.0	147	987	2386	11254	0.14894	9.7e-072	473280
1	M258 O258	3.5e-104	9.9e-107	-244.08	0.0	181	987	3332	12577	0.18338	2.4e-112	409190
1	M260 O260	2.4e-015	6.8e-018	-39.53	0.0	294	986	2881	8253	0.29817	1.2e-023	548580
1	M262 O262	1.0e-016	2.9e-019	-42.68	0.0	136	986	584	2790	0.13793	5.6e-025	519060
1	M263 O263	4.1e-040	1.2e-042	-96.56	0.0	166	986	1175	4643	0.16836	2.1e-048	551532
1	M267 O267	8.8e-017	2.5e-019	-42.84	0.0	220	986	1616	5747	0.22312	4.8e-025	521520
1	M268 O268	2.6e-009	7.2e-012	-25.65	0.0	252	986	2337	7839	0.25558	1.2e-017	605160
1	M269 O269	2.5e-042	7.2e-045	-101.65	0.0	176	986	1795	7211	0.17850	1.3e-050	540216
1	M270 O270	1.3e-007	3.7e-010	-21.72	0.0	376	986	5290	12720	0.38134	7.7e-016	480192
1	M272 O272	8.5e-010	2.4e-012	-26.75	0.0	496	986	5824	10699	0.50304	6.2e-018	387204
1	M273 O273	3.2e-007	9.1e-010	-20.82	0.0	326	986	597	1382	0.33063	2.7e-015	334068
1	M274 O274	9.6e-018	2.7e-020	-45.05	0.0	170	986	920	3846	0.17241	4.8e-026	568260
1	M276 O276	1.1e-126	3.0e-129	-295.93	0.0	170	986	2256	7923	0.17241	6.2e-135	490032
1	M277 O277	2.6e-019	7.5e-022	-48.65	0.0	202	986	896	3127	0.20487	1.6e-027	479208
1	M278 O278	9.5e-006	2.7e-008	-17.43	0.0	189	985	367	1331	0.19188	7.6e-014	350796
1	M279 O279	2.0e-002	5.6e-005	-9.79	0.0	495	985	952	1638	0.50254	1.0e-010	546120
1	M282 O282	1.5e-054	4.1e-057	-129.83	0.0	173	985	1787	6991	0.17563	7.4e-063	552024
1	M284 O284	6.9e-022	1.9e-024	-54.60	0.0	285	985	2746	7881	0.28934	3.7e-030	527916
1	M285 O285	1.2e-058	3.4e-061	-139.24	0.0	165	985	1680	6698	0.16751	6.2e-067	548580
1	M288 O288	3.8e-057	1.1e-059	-135.78	0.0	201	985	623	1594	0.20406	3.0e-065	357684
1	M291 O291	1.1e-039	3.2e-042	-95.53	0.0	257	985	3938	12324	0.26091	6.8e-048	479208
1	M292 O292	4.9e-130	1.4e-132	-303.62	0.0	137	985	1657	6439	0.13909	2.3e-138	600240
1	M294 O294	9.2e-079	2.6e-081	-185.56	0.0	197	985	3412	12469	0.20000	5.3e-087	487080
1	M295 O295	1.5e-024	4.2e-027	-60.74	0.0	283	985	3152	9145	0.28731	7.0e-033	598764
1	M296 O296	4.2e-044	1.2e-046	-105.74	0.0	173	985	1848	7532	0.17563	2.1e-052	566784
1	M301 O301	3.6e-094	1.0e-096	-221.02	0.0	186	984	3325	12400	0.18902	1.3e-102	778726
1	M302 O302	1.5e-148	4.2e-151	-346.26	0.0	176	984	3491	12698	0.17886	8.2e-157	508676
1	M303 O303	7.8e-081	2.2e-083	-190.33	0.0	118	984	2230	12215	0.11992	4.2e-089	524879
1	M308 O308	1.8e-026	5.1e-029	-65.14	0.0	266	984	1084	2891	0.27033	1.1e-034	471360
1	M309 O309	6.0e-020	1.7e-022	-50.12	0.0	176	984	794	3069	0.17886	3.5e-028	492964
1	M310 O310	2.8e-052	8.0e-055	-124.57	0.0	136	984	1138	5098	0.13821	1.4e-060	567596
1	M311 O311	2.1e-070	5.9e-073	-166.32	0.0	144	984	293	644	0.14634	2.9e-078	206711
1	M315 O315	8.7e-029	2.5e-031	-70.48	0.0	162	984	660	2486	0.16463	5.1e-037	479216
1	M316 O316	1.9e-008	5.5e-011	-23.62	0.0	174	984	361	1354	0.17683	1.6e-016	346646
1	M317 O317	1.5e-097	4.4e-100	-228.78	0.0	132	984	1272	5126	0.13415	6.8e-106	643701
1	M323 O323	1.6e-008	4.5e-011	-23.82	0.0	227	983	1669	6029	0.23093	7.5e-017	597547
1	M324 O324	2.7e-069	7.7e-072	-163.74	0.0	127	983	2066	10684	0.12920	1.5e-077	501802
1	M326 O326	1.0e-012	3.0e-015	-33.45	0.0	247	983	1954	6458	0.25127	6.2e-021	477252
1	M327 O327	2.6e-077	7.4e-080	-182.20	0.0	137	983	2603	12854	0.13937	1.6e-085	479707
1	M328 O328	6.1e-160	1.7e-162	-372.47	0.0	151	983	2801	10933	0.15361	2.9e-168	603930
1	M332 O332	2.3e-011	6.6e-014	-30.35	0.0	355	983	1241	2794	0.36114	1.3e-019	491000
1	M333 O333	9.3e-028	2.6e-030	-68.11	0.0	171	983	1251	5148	0.17396	4.4e-036	594601
1	M339 O339	6.4e-044	1.8e-046	-105.32	0.0	120	982	2188	13034	0.12220	3.0e-052	604170
1	M340 O340	6.2e-068	1.8e-070	-160.61	0.0	184	982	1970	7106	0.18737	3.4e-076	525770
1	M341 O341	3.4e-106	9.7e-109	-248.71	0.0	146	982	1938	7850	0.14868	1.6e-114	602700
1	M342 O342	2.9e-031	8.2e-034	-76.18	0.0	228	982	1204	3679	0.23218	1.5e-039	537530
1	M346 O346	2.3e-012	6.4e-015	-32.68	0.0	124	982	380	1878	0.12627	1.5e-020	434630
1	M347 O347	9.7e-007	2.8e-009	-19.71	0.0	120	982	634	3838	0.12220	5.2e-015	535080
