# Supplementary material for: Motif signatures in stretch enhancers are enriched for disease-associated genetic variants
Source: Epigenetics Chromatin. 2015 Jul 16;8:23. doi: 10.1186/s13072-015-0015-7 (PMC4502539; doi:10.1186/s13072-015-0015-7)
Supplement: Additional file 4: — De novo motif disocvery results. Zip archive of de novo motif discovery results. Discovered motifs are condensed in MEME Minimal Motif Format. TOMTOM output HTML files documenting the comparison of the discovered motifs to known motifs and CentriMo output text files detailing the enrichment of the discovered motifs in SE or TE DHS sequences are also included. File names indicate the type of sequences used for the motif discovery, including the method of footprinting. Can be downloaded at http://fusion.nhgri.nih.gov/files/se-motifs/AdditionalFile4.zip. [file 13072_2015_15_MOESM4_ESM.zip › AdditionalFile4/K562.TE.vs.K562_Footprints_ConcatenatedEnhancers_Boyle.meme.CentriMo.txt]

# WARNING: this file is not sorted!
# db	id alt	E-value	adj_p-value	log_adj_p-value	bin_location	bin_width	total_width	sites_in_bin	total_sites	p_success	p-value	mult_tests
1	M1 O1	3.7e-484	8.1e-487	-1119.26	0.0	106	988	1002	1747	0.10729	2.5e-492	322915
1	M2 O2	8.4e-472	1.8e-474	-1090.83	0.0	106	988	966	1671	0.10729	5.0e-480	361369
1	M3 O3	2.4e-174	5.1e-177	-405.92	0.0	174	980	653	1188	0.17755	8.3e-183	622497
1	M4 O4	8.2e-416	1.8e-418	-961.90	0.0	93	987	830	1535	0.09422	3.0e-424	598009
1	M5 O5	3.0e-470	6.4e-473	-1087.26	0.0	105	989	1023	1879	0.10617	1.2e-478	528086
1	M6 O6	2.7e-217	5.9e-220	-504.79	0.0	141	989	1680	5323	0.14257	1.1e-225	544882
1	M7 O7	1.5e-454	3.4e-457	-1051.07	0.0	105	987	949	1677	0.10638	5.7e-463	583219
1	M8 O8	4.9e-085	1.1e-087	-200.27	0.0	145	981	564	1583	0.14781	1.4e-093	765380
1	M9 O9	3.7e-284	8.0e-287	-658.77	0.0	153	989	1071	2192	0.15470	1.5e-292	524628
1	M10 O10	7.7e-428	1.7e-430	-989.60	0.0	94	988	854	1569	0.09514	2.9e-436	566950
1	M11 O11	2.2e-215	4.7e-218	-500.42	0.0	111	989	1452	5359	0.11223	8.3e-224	566618
1	M12 O12	2.3e-256	5.1e-259	-594.75	0.0	122	988	1575	5110	0.12348	8.2e-265	617236
1	M13 O13	1.9e-313	4.2e-316	-726.19	0.0	138	988	1226	2789	0.13968	8.0e-322	524059
1	M14 O14	2.6e-202	5.7e-205	-470.28	0.0	121	987	1543	5562	0.12259	8.3e-211	688721
1	M15 O15	1.0e-468	2.2e-471	-1083.75	0.0	92	990	890	1588	0.09293	9.1e-477	237120
1	M16 O16	6.6e-341	1.4e-343	-789.42	0.0	153	989	1271	2590	0.15470	2.9e-349	503386
1	M17 O17	3.6e-129	7.8e-132	-301.89	0.0	111	989	1243	5323	0.11223	1.2e-137	624416
1	M18 O18	2.1e-192	4.5e-195	-447.51	0.0	103	989	1274	4982	0.10415	7.9e-201	567606
1	M19 O19	1.3e-128	2.7e-131	-300.63	0.0	128	988	1343	5193	0.12955	3.7e-137	736542
1	M20 O20	8.7e-182	1.9e-184	-423.04	0.0	165	981	1161	2916	0.16820	3.1e-190	613970
1	M21 O21	9.1e-187	2.0e-189	-434.50	0.0	129	989	1264	4078	0.13043	3.5e-195	560690
1	M22 O22	1.8e-286	3.8e-289	-664.10	0.0	148	990	1022	2079	0.14949	8.6e-295	448552
1	M23 O23	7.9e-091	1.7e-093	-213.61	0.0	120	984	1080	4598	0.12195	3.0e-099	563668
1	M24 O24	3.5e-103	7.6e-106	-242.04	0.0	107	989	1222	5831	0.10819	1.2e-111	631826
1	M25 O25	4.4e-088	9.5e-091	-207.29	0.0	84	988	942	5417	0.08502	1.3e-096	736542
1	M26 O26	4.5e-287	9.7e-290	-665.47	0.0	107	987	813	1811	0.10841	1.5e-295	651746
1	M27 O27	3.2e-104	7.0e-107	-244.43	0.0	138	982	828	2654	0.14053	1.2e-112	586530
1	M28 O28	5.7e-140	1.2e-142	-326.75	0.0	146	982	568	1238	0.14868	2.0e-148	619360
1	M29 O29	3.3e-329	7.1e-332	-762.50	0.0	147	989	1200	2487	0.14863	1.4e-337	510796
1	M30 O30	6.7e-070	1.4e-072	-165.42	0.0	282	988	2255	5608	0.28543	2.6e-078	560541
1	M31 O31	3.0e-012	6.5e-015	-32.67	0.0	102	990	66	184	0.10303	2.1e-020	309738
1	M32 O32	2.6e-104	5.7e-107	-244.64	0.0	107	989	1222	5813	0.10819	9.1e-113	621946
1	M33 O33	5.1e-157	1.1e-159	-366.01	0.0	131	989	1326	4640	0.13246	1.8e-165	596752
1	M34 O34	6.2e-015	1.3e-017	-38.85	0.0	123	985	35	45	0.12487	2.1e-023	645504
1	M35 O35	5.4e-183	1.2e-185	-425.83	0.0	128	984	1118	3440	0.13008	2.0e-191	579871
1	M36 O36	2.5e-066	5.3e-069	-157.20	0.0	144	984	651	2164	0.14634	8.7e-075	615714
1	M37 O37	5.2e-294	1.1e-296	-681.45	0.0	89	989	1012	3051	0.08999	2.0e-302	551304
1	M38 O38	6.6e-075	1.4e-077	-176.94	0.0	186	988	1743	5975	0.18826	2.3e-083	626110
1	M39 O39	2.5e-315	5.4e-318	-730.53	0.0	91	987	722	1532	0.09220	8.8e-324	613785
1	M40 O40	2.4e-111	5.3e-114	-260.83	0.0	110	984	594	1922	0.11179	9.0e-120	590182
1	M41 O41	1.8e-312	4.0e-315	-723.94	0.0	148	990	1113	2262	0.14949	8.4e-321	473252
1	M42 O42	3.8e-191	8.2e-194	-444.60	0.0	108	990	726	1977	0.10909	1.6e-199	509314
1	M43 O43	3.7e-333	8.0e-336	-771.59	0.0	140	990	1181	2503	0.14141	1.7e-341	460408
1	M44 O44	1.5e-249	3.3e-252	-579.07	0.0	106	990	696	1544	0.10707	7.2e-258	453986
1	M45 O45	3.8e-031	8.2e-034	-76.19	0.0	134	988	1064	5291	0.13563	1.4e-039	586177
1	M46 O46	1.3e-159	2.8e-162	-371.98	0.0	174	984	751	1553	0.17683	4.9e-168	576925
1	M47 O47	7.2e-224	1.6e-226	-519.94	0.0	153	989	1676	4871	0.15470	2.8e-232	558714
1	M48 O48	4.3e-341	9.4e-344	-789.85	0.0	105	989	805	1577	0.10617	1.7e-349	563160
1	M49 O49	1.3e-233	2.9e-236	-542.34	0.0	155	989	933	1953	0.15672	5.6e-242	523146
1	M50 O50	8.1e-025	1.8e-027	-61.61	0.0	282	990	2017	5627	0.28485	3.6e-033	485108
1	M51 O51	2.5e-063	5.4e-066	-150.29	0.0	174	988	1601	5931	0.17611	8.5e-072	628575
1	M52 O52	1.5e-086	3.3e-089	-203.74	0.0	100	988	1137	5970	0.10121	5.0e-095	653718
1	M53 O53	9.2e-243	2.0e-245	-563.45	0.0	144	988	1732	5200	0.14575	3.3e-251	600967
1	M54 O54	2.4e-150	5.1e-153	-350.67	0.0	128	984	848	2496	0.13008	8.3e-159	614241
1	M55 O55	7.5e-053	1.6e-055	-126.16	0.0	152	984	458	1367	0.15447	2.5e-061	661377
1	M56 O56	3.9e-067	8.5e-070	-159.04	0.0	123	989	896	3870	0.12437	1.5e-075	558714
1	M58 O58	1.3e-049	2.9e-052	-118.67	0.0	125	991	1159	5762	0.12614	7.8e-058	369765
1	M59 O59	5.1e-037	1.1e-039	-89.69	0.0	87	987	859	5953	0.08815	1.9e-045	599488
1	M60 O60	7.6e-121	1.6e-123	-282.72	0.0	112	984	844	3096	0.11382	2.3e-129	713914
1	M61 O61	7.3e-057	1.6e-059	-135.39	0.0	285	989	1549	3689	0.28817	2.6e-065	617500
1	M62 O62	3.0e-360	6.6e-363	-833.96	0.0	92	990	863	1899	0.09293	1.5e-368	431262
1	M63 O63	5.3e-232	1.1e-234	-538.67	0.0	126	990	1385	4308	0.12727	2.5e-240	453986
1	M64 O64	6.4e-130	1.4e-132	-303.61	0.0	154	990	1496	5067	0.15556	2.6e-138	539448
1	M65 O65	2.3e-160	4.9e-163	-373.73	0.0	140	988	1515	5215	0.14170	7.4e-169	666043
1	M66 O66	3.2e-048	7.0e-051	-115.48	0.0	105	989	1039	5956	0.10617	1.3e-056	537472
1	M67 O67	7.7e-096	1.7e-098	-225.14	0.0	116	988	848	3342	0.11741	2.2e-104	767601
1	M68 O68	1.9e-071	4.0e-074	-168.99	0.0	122	988	1152	5322	0.12348	6.7e-080	600967
1	M69 O69	8.0e-040	1.7e-042	-96.16	0.0	135	987	1214	5891	0.13678	2.5e-048	703511
1	M70 O70	1.4e-052	3.0e-055	-125.54	0.0	198	986	1665	5692	0.20081	4.0e-061	743904
1	M71 O71	2.9e-068	6.2e-071	-161.66	0.0	128	984	582	2034	0.13008	8.2e-077	756631
1	M72 O72	3.5e-039	7.5e-042	-94.69	0.0	218	984	1730	5683	0.22154	1.0e-047	747302
1	M73 O73	7.4e-158	1.6e-160	-367.94	0.0	120	984	1448	5648	0.12195	2.2e-166	729135
1	M74 O74	9.5e-055	2.1e-057	-130.52	0.0	166	982	1284	4845	0.16904	2.9e-063	717850
1	M75 O75	6.8e-015	1.5e-017	-38.75	0.0	178	982	1391	5991	0.18126	2.4e-023	628670
1	M76 O76	1.5e-053	3.2e-056	-127.79	0.0	163	989	1438	5731	0.16481	5.8e-062	545870
1	M77 O77	1.0e-187	2.2e-190	-436.70	0.0	143	989	1131	3151	0.14459	4.0e-196	555750
1	M78 O78	1.5e-027	3.2e-030	-67.92	0.0	137	991	274	924	0.13824	8.6e-036	371745
1	M79 O79	5.5e-096	1.2e-098	-225.48	0.0	108	990	842	3538	0.10909	2.3e-104	522652
1	M80 O80	5.2e-072	1.1e-074	-170.27	0.0	76	990	863	5685	0.07677	2.1e-080	536978
1	M81 O81	1.7e-039	3.6e-042	-95.42	0.0	190	988	1144	3969	0.19231	5.1e-048	712878
1	M82 O82	3.8e-065	8.2e-068	-154.48	0.0	115	989	1161	5838	0.11628	1.3e-073	644670
1	M83 O83	1.1e-069	2.5e-072	-164.88	0.0	118	988	1201	5839	0.11943	3.6e-078	698088
1	M84 O84	5.2e-098	1.1e-100	-230.13	0.0	135	987	1302	5182	0.13678	1.8e-106	612799
1	M85 O85	1.3e-043	2.8e-046	-104.90	0.0	129	985	1122	5473	0.13096	3.4e-052	804420
1	M86 O86	8.2e-079	1.8e-081	-185.93	0.0	119	985	1248	5871	0.12081	2.3e-087	762108
1	M87 O87	1.0e-025	2.2e-028	-63.70	0.0	76	986	706	5717	0.07708	2.9e-034	748824
1	M88 O88	4.0e-083	8.7e-086	-195.86	0.0	199	985	1839	5843	0.20203	1.2e-091	754236
1	M89 O89	2.3e-074	5.0e-077	-175.69	0.0	121	985	1053	4700	0.12284	6.1e-083	819672
1	M90 O90	6.2e-008	1.3e-010	-22.73	0.0	173	985	1274	5860	0.17563	1.6e-016	848700
1	M91 O91	2.4e-055	5.1e-058	-131.92	0.0	236	984	1403	3890	0.23984	7.1e-064	718824
1	M92 O92	2.7e-041	5.9e-044	-99.54	0.0	111	985	1057	5941	0.11269	8.1e-050	727176
1	M93 O93	2.3e-079	5.0e-082	-187.21	0.0	180	982	1722	5954	0.18330	5.9e-088	846720
1	M94 O94	1.3e-023	2.8e-026	-58.85	0.0	134	982	251	864	0.13646	4.2e-032	653170
1	M95 O95	1.6e-028	3.4e-031	-70.16	0.0	116	982	986	5597	0.11813	5.7e-037	591430
1	M96 O96	1.1e-068	2.4e-071	-162.62	0.0	132	982	1297	5779	0.13442	3.2e-077	752640
1	M97 O97	3.9e-046	8.4e-049	-110.70	0.0	243	991	1947	5794	0.24521	2.0e-054	421740
1	M98 O98	1.0e-060	2.2e-063	-144.25	0.0	110	990	793	3768	0.11111	3.7e-069	609102
1	M99 O99	2.4e-070	5.1e-073	-166.45	0.0	119	989	502	1738	0.12032	9.5e-079	541424
1	M100 O100	2.0e-048	4.3e-051	-115.96	0.0	128	990	1206	5935	0.12929	9.2e-057	473746
1	M101 O101	5.5e-040	1.2e-042	-96.52	0.0	124	990	1139	5928	0.12525	2.5e-048	471770
1	M102 O102	6.6e-052	1.4e-054	-123.98	0.0	156	988	1431	5967	0.15789	2.1e-060	685270
1	M103 O103	2.8e-059	6.1e-062	-140.96	0.0	167	989	1488	5717	0.16886	9.1e-068	664924
1	M104 O104	2.5e-132	5.5e-135	-309.15	0.0	155	989	1652	5708	0.15672	8.7e-141	629356
1	M105 O105	1.9e-091	4.2e-094	-215.01	0.0	170	986	1554	5362	0.17241	6.3e-100	665184
1	M106 O106	2.1e-007	4.6e-010	-21.49	0.0	200	988	1134	4507	0.20243	6.3e-016	730626
1	M108 O108	6.4e-092	1.4e-094	-216.11	0.0	133	989	1283	5264	0.13448	2.2e-100	634790
1	M109 O109	1.9e-028	4.2e-031	-69.95	0.0	75	989	733	5972	0.07583	7.1e-037	587860
1	M110 O110	7.2e-063	1.6e-065	-149.23	0.0	194	988	1612	5406	0.19636	2.1e-071	736049
1	M111 O111	2.6e-052	5.6e-055	-124.91	0.0	92	988	872	5281	0.09312	7.8e-061	725203
1	M112 O112	1.9e-027	4.2e-030	-67.64	0.0	129	989	1116	5943	0.13043	7.6e-036	553280
1	M113 O113	9.0e-037	2.0e-039	-89.13	0.0	209	987	1389	4629	0.21175	2.9e-045	683791
1	M114 O114	1.5e-066	3.2e-069	-157.70	0.0	144	988	1374	5803	0.14575	4.7e-075	681819
1	M115 O115	1.1e-062	2.3e-065	-148.83	0.0	169	987	1514	5700	0.17123	3.5e-071	655690
1	M116 O116	1.1e-032	2.4e-035	-79.71	0.0	62	988	643	5885	0.06275	4.2e-041	581740
1	M117 O117	1.6e-063	3.5e-066	-150.73	0.0	205	985	1661	5300	0.20812	4.8e-072	719796
1	M119 O119	5.2e-089	1.1e-091	-209.42	0.0	163	985	1486	5294	0.16548	1.5e-097	739476
1	M120 O120	2.3e-041	5.0e-044	-99.70	0.0	144	986	394	1270	0.14604	8.1e-050	623856
1	M121 O121	1.3e-056	2.9e-059	-134.80	0.0	111	985	1114	5912	0.11269	4.0e-065	714384
1	M122 O122	3.0e-060	6.5e-063	-143.18	0.0	127	985	1228	5795	0.12893	8.6e-069	758172
1	M123 O123	4.7e-013	1.0e-015	-34.52	0.0	123	985	981	5850	0.12487	1.3e-021	791628
1	M124 O124	2.9e-116	6.3e-119	-272.16	0.0	177	983	1702	5426	0.18006	8.2e-125	777744
1	M125 O125	2.0e-055	4.4e-058	-132.06	0.0	173	983	1558	5896	0.17599	6.9e-064	643210
1	M126 O126	2.6e-023	5.6e-026	-58.15	0.0	89	985	804	5866	0.09036	7.7e-032	725208
1	M127 O127	2.2e-053	4.7e-056	-127.40	0.0	166	984	1465	5734	0.16870	5.9e-062	803276
1	M128 O128	8.8e-056	1.9e-058	-132.91	0.0	111	985	1112	5918	0.11269	2.7e-064	707496
1	M129 O129	7.9e-033	1.7e-035	-80.05	0.0	142	982	1239	5918	0.14460	2.4e-041	704620
1	M130 O130	1.3e-027	2.9e-030	-68.02	0.0	78	982	752	5926	0.07943	4.4e-036	654640
1	M131 O131	2.1e-030	4.6e-033	-74.45	0.0	231	983	1596	5064	0.23499	6.9e-039	676598
1	M132 O132	3.2e-095	6.8e-098	-223.73	0.0	116	982	1268	5785	0.11813	7.8e-104	876610
1	M133 O133	1.3e-031	2.9e-034	-77.24	0.0	145	981	610	2434	0.14781	3.9e-040	729120
1	M134 O134	8.6e-056	1.9e-058	-132.93	0.0	137	981	813	3218	0.13965	2.3e-064	796250
1	M135 O135	7.4e-219	1.6e-221	-508.40	0.0	97	991	918	2937	0.09788	5.4e-227	296505
1	M136 O136	3.0e-062	6.4e-065	-147.80	0.0	157	991	1160	4408	0.15843	1.7e-070	384120
1	M137 O137	7.1e-067	1.6e-069	-158.44	0.0	113	991	1153	5858	0.11403	3.8e-075	412335
1	M139 O139	5.4e-054	1.2e-056	-128.79	0.0	147	989	1227	5185	0.14863	1.7e-062	680732
1	M140 O140	1.1e-046	2.4e-049	-111.95	0.0	117	991	1117	5935	0.11806	5.5e-055	433125
1	M141 O141	6.7e-138	1.5e-140	-321.99	0.0	162	990	1507	4790	0.16364	2.9e-146	500916
1	M142 O142	2.5e-048	5.4e-051	-115.74	0.0	177	991	1526	5815	0.17861	1.2e-056	456390
1	M143 O143	6.9e-027	1.5e-029	-66.37	0.0	209	989	1632	5833	0.21132	2.3e-035	636272
1	M144 O144	4.0e-032	8.7e-035	-78.43	0.0	125	989	1113	5948	0.12639	1.3e-040	646646
1	M145 O145	1.1e-032	2.3e-035	-79.75	0.0	253	991	1658	4854	0.25530	6.2e-041	376695
1	M146 O146	1.7e-031	3.8e-034	-76.96	0.0	302	990	2264	5866	0.30505	6.4e-040	589342
1	M147 O147	1.1e-022	2.4e-025	-56.69	0.0	341	991	2490	5989	0.34410	6.0e-031	396990
1	M148 O148	6.9e-053	1.5e-055	-126.24	0.0	103	989	1033	5889	0.10415	2.3e-061	655044
1	M149 O149	4.3e-125	9.2e-128	-292.51	0.0	138	990	1478	5582	0.13939	1.8e-133	524134
1	M150 O150	3.3e-025	7.2e-028	-62.50	0.0	122	988	1041	5835	0.12348	9.7e-034	739500
1	M151 O151	4.5e-053	9.8e-056	-126.66	0.0	163	989	1456	5826	0.16481	1.3e-061	751868
1	M152 O152	1.8e-086	3.9e-089	-203.57	0.0	131	989	1366	5900	0.13246	6.0e-095	648128
1	M153 O153	3.5e-028	7.6e-031	-69.35	0.0	180	990	817	2958	0.18182	1.5e-036	514748
1	M154 O154	1.5e-002	3.2e-005	-10.36	0.0	135	989	197	912	0.13650	4.7e-011	664430
1	M155 O155	3.4e-010	7.3e-013	-27.94	0.0	153	989	1086	5452	0.15470	1.0e-018	718770
1	M156 O156	3.3e-020	7.1e-023	-51.01	0.0	108	990	48	72	0.10909	1.4e-028	512278
1	M157 O157	8.6e-036	1.9e-038	-86.87	0.0	145	989	1151	5270	0.14661	2.8e-044	666900
1	M158 O158	2.3e-032	5.1e-035	-78.97	0.0	161	987	1362	5910	0.16312	8.1e-041	623645
1	M159 O159	3.5e-051	7.6e-054	-122.31	0.0	155	987	1373	5714	0.15704	9.2e-060	825282
1	M160 O160	1.5e-019	3.3e-022	-49.46	0.0	98	990	856	5952	0.09899	6.3e-028	519194
1	M161 O161	7.8e-042	1.7e-044	-100.79	0.0	120	988	1102	5804	0.12146	2.2e-050	749360
1	M162 O162	3.0e-044	6.5e-047	-106.35	0.0	131	989	1148	5559	0.13246	1.0e-052	621946
1	M163 O163	9.9e-080	2.1e-082	-188.05	0.0	134	990	1084	4370	0.13535	4.0e-088	533520
1	M164 O164	7.6e-034	1.7e-036	-82.39	0.0	166	990	1412	5972	0.16768	3.2e-042	516230
1	M165 O165	1.8e-045	3.8e-048	-109.18	0.0	154	988	1367	5856	0.15587	5.5e-054	703018
1	M166 O166	3.5e-012	7.6e-015	-32.51	0.0	135	989	257	1058	0.13650	1.4e-020	553280
1	M167 O167	1.0e-034	2.2e-037	-84.40	0.0	345	987	2583	5923	0.34954	3.0e-043	732105
1	M168 O168	2.8e-070	6.2e-073	-166.27	0.0	165	989	1563	5927	0.16684	1.1e-078	572546
1	M169 O169	1.2e-030	2.6e-033	-75.02	0.0	148	990	1270	5971	0.14949	5.9e-039	448058
1	M170 O170	4.2e-019	9.1e-022	-48.45	0.0	161	989	1262	5802	0.16279	1.3e-027	689130
1	M171 O171	6.2e-037	1.3e-039	-89.51	0.0	159	989	1361	5866	0.16077	2.2e-045	615030
1	M172 O172	7.3e-058	1.6e-060	-137.70	0.0	78	988	843	5744	0.07895	2.4e-066	662099
1	M173 O173	7.2e-003	1.6e-005	-11.06	0.0	134	988	934	5602	0.13563	2.0e-011	781898
1	M174 O174	9.7e-078	2.1e-080	-183.46	0.0	136	988	1364	5842	0.13765	2.7e-086	764150
1	M175 O175	1.4e-043	3.1e-046	-104.79	0.0	179	989	1308	4859	0.18099	4.2e-052	737048
1	M176 O176	2.0e-064	4.3e-067	-152.80	0.0	211	987	1783	5618	0.21378	5.5e-073	789786
1	M177 O177	3.8e-039	8.3e-042	-94.59	0.0	146	988	1292	5920	0.14777	1.4e-047	609841
1	M178 O178	1.8e-052	3.9e-055	-125.28	0.0	134	988	1135	5163	0.13563	5.8e-061	674917
1	M179 O179	3.0e-030	6.5e-033	-74.12	0.0	128	988	1068	5582	0.12955	8.5e-039	762178
1	M180 O180	3.0e-025	6.5e-028	-62.60	0.0	169	989	1388	5982	0.17088	1.2e-033	523640
1	M181 O181	6.2e-007	1.4e-009	-20.42	0.0	82	988	639	5630	0.08300	1.9e-015	720766
1	M182 O182	8.9e-072	1.9e-074	-169.74	0.0	205	987	1855	5929	0.20770	2.9e-080	660620
1	M183 O183	1.9e-064	4.2e-067	-152.83	0.0	142	986	1096	4440	0.14402	6.2e-073	682404
1	M184 O184	1.3e-006	2.7e-009	-19.71	0.0	218	988	649	2227	0.22065	4.0e-015	689214
1	M185 O185	9.6e-040	2.1e-042	-95.98	0.0	143	989	1270	5901	0.14459	3.3e-048	623428
1	M187 O187	1.4e-066	3.0e-069	-157.76	0.0	97	987	956	5284	0.09828	4.0e-075	760206
1	M188 O188	3.5e-034	7.6e-037	-83.16	0.0	150	988	1289	5879	0.15182	1.0e-042	750839
1	M189 O189	5.0e-089	1.1e-091	-209.45	0.0	166	986	1653	5966	0.16836	1.5e-097	701592
1	M190 O190	4.4e-047	9.5e-050	-112.88	0.0	196	988	1490	5137	0.19838	1.4e-055	694637
1	M191 O191	1.1e-029	2.4e-032	-72.82	0.0	136	988	1174	5915	0.13765	3.8e-038	613785
1	M193 O193	1.9e-013	4.1e-016	-35.44	0.0	227	987	716	2247	0.22999	5.5e-022	738514
1	M194 O194	1.5e-024	3.2e-027	-61.01	0.0	91	987	828	5901	0.09220	4.6e-033	699567
1	M195 O195	1.2e-108	2.5e-111	-254.66	0.0	170	988	800	2078	0.17206	4.3e-117	588642
1	M196 O196	2.1e-040	4.6e-043	-97.48	0.0	328	986	2540	5998	0.33266	1.0e-048	461496
1	M197 O197	1.1e-039	2.5e-042	-95.81	0.0	210	986	1670	5653	0.21298	3.5e-048	696672
1	M199 O199	3.9e-037	8.5e-040	-89.97	0.0	116	986	1052	5790	0.11765	1.1e-045	744888
1	M200 O200	2.8e-063	6.1e-066	-150.16	0.0	135	987	1314	5902	0.13678	1.1e-071	548216
1	M201 O201	5.8e-019	1.3e-021	-48.13	0.0	91	985	782	5736	0.09239	1.7e-027	741444
1	M202 O202	1.5e-026	3.2e-029	-65.61	0.0	142	984	1088	5249	0.14431	4.1e-035	790019
1	M203 O203	8.5e-040	1.8e-042	-96.10	0.0	129	985	1158	5796	0.13096	2.3e-048	797040
1	M204 O204	1.7e-075	3.8e-078	-178.27	0.0	134	986	1150	4777	0.13590	5.6e-084	676992
1	M205 O205	1.5e-019	3.3e-022	-49.46	0.0	108	986	932	5966	0.10953	5.2e-028	634680
1	M206 O206	2.8e-025	6.1e-028	-62.67	0.0	105	987	926	5859	0.10638	8.1e-034	754783
1	M207 O207	4.0e-029	8.8e-032	-71.51	0.0	100	984	909	5842	0.10163	1.2e-037	714405
1	M208 O208	1.3e-079	2.8e-082	-187.77	0.0	82	984	938	5691	0.08333	3.9e-088	718824
1	M209 O209	2.5e-023	5.3e-026	-58.20	0.0	215	983	1672	5893	0.21872	6.4e-032	826844
1	M210 O210	5.6e-136	1.2e-138	-317.57	0.0	124	986	1138	4147	0.12576	1.9e-144	636648
1	M211 O211	9.1e-103	2.0e-105	-241.09	0.0	102	986	1171	5744	0.10345	2.3e-111	862476
1	M212 O212	3.2e-041	6.9e-044	-99.38	0.0	129	985	1028	4974	0.13096	1.1e-049	625332
1	M213 O213	4.3e-014	9.3e-017	-36.92	0.0	121	985	683	3858	0.12284	1.4e-022	650916
1	M214 O214	1.0e-075	2.2e-078	-178.80	0.0	196	984	1809	5915	0.19919	2.9e-084	768906
1	M215 O215	5.1e-006	1.1e-008	-18.33	0.0	108	984	822	5776	0.10976	1.5e-014	721770
1	M216 O216	2.0e-048	4.4e-051	-115.96	0.0	141	985	1294	5870	0.14315	5.5e-057	798516
1	M217 O217	2.4e-043	5.3e-046	-104.26	0.0	137	985	1236	5831	0.13909	7.1e-052	738000
1	M218 O218	8.9e-053	1.9e-055	-125.99	0.0	107	983	1053	5782	0.10885	2.2e-061	862196
1	M219 O219	3.6e-049	7.7e-052	-117.69	0.0	214	984	1764	5716	0.21748	9.5e-058	810641
1	M220 O220	9.3e-034	2.0e-036	-82.19	0.0	172	984	1434	5838	0.17480	2.6e-042	775780
1	M221 O221	3.0e-031	6.6e-034	-76.40	0.0	122	984	1068	5787	0.12398	8.4e-040	788055
1	M222 O222	2.2e-085	4.8e-088	-201.05	0.0	162	984	1473	5319	0.16463	5.8e-094	831754
1	M223 O223	1.1e-052	2.3e-055	-125.82	0.0	165	985	1483	5874	0.16751	3.1e-061	744396
1	M224 O224	2.1e-055	4.5e-058	-132.05	0.0	99	983	1017	5888	0.10071	6.1e-064	736991
1	M225 O225	4.6e-004	1.0e-006	-13.81	0.0	101	985	752	5710	0.10254	1.3e-012	765060
1	M226 O226	1.0e-033	2.2e-036	-82.12	0.0	334	984	2430	5704	0.33943	3.1e-042	709495
1	M227 O227	2.8e-011	6.1e-014	-30.43	0.0	145	985	1139	5993	0.14721	9.8e-020	621396
1	M228 O228	1.0e-003	2.2e-006	-13.01	0.0	84	982	662	5930	0.08554	2.8e-012	800170
1	M229 O229	3.9e-100	8.5e-103	-235.02	0.0	114	982	1270	5805	0.11609	1.1e-108	788410
1	M230 O230	2.5e-023	5.4e-026	-58.19	0.0	93	983	839	5902	0.09461	7.1e-032	751230
1	M231 O231	1.6e-019	3.6e-022	-49.39	0.0	135	983	1118	5934	0.13733	5.1e-028	704094
1	M233 O233	1.3e-068	2.9e-071	-162.43	0.0	135	983	1351	5969	0.13733	4.2e-077	686909
1	M234 O234	3.7e-040	7.9e-043	-96.94	0.0	285	983	2136	5606	0.28993	1.0e-048	784127
1	M235 O235	1.4e-020	3.1e-023	-51.82	0.0	225	983	1724	5915	0.22889	4.3e-029	736009
1	M236 O236	3.5e-064	7.5e-067	-152.25	0.0	150	982	1424	5851	0.15275	1.0e-072	753620
1	M237 O237	3.9e-020	8.5e-023	-50.82	0.0	148	982	1225	6007	0.15071	1.4e-028	619850
1	M238 O238	1.0e-038	2.2e-041	-93.60	0.0	239	983	1923	5894	0.24313	3.3e-047	675616
1	M239 O239	5.7e-067	1.2e-069	-158.67	0.0	138	982	1361	5930	0.14053	1.8e-075	673750
1	M240 O240	1.3e-023	2.9e-026	-58.80	0.0	138	982	1164	5932	0.14053	4.3e-032	678160
1	M241 O241	1.6e-024	3.5e-027	-60.91	0.0	121	981	1033	5815	0.12334	4.4e-033	800170
1	M242 O242	2.6e-083	5.7e-086	-196.28	0.0	158	982	1532	5744	0.16090	6.2e-092	925610
1	M243 O243	1.2e-031	2.5e-034	-77.37	0.0	140	982	1176	5668	0.14257	3.1e-040	800170
1	M244 O244	3.4e-015	7.4e-018	-39.44	0.0	163	981	1263	5827	0.16616	9.8e-024	760480
1	M245 O245	5.3e-037	1.2e-039	-89.66	0.0	115	981	1041	5740	0.11723	1.6e-045	717360
1	M246 O246	1.3e-026	2.8e-029	-65.74	0.0	296	982	1895	4937	0.30143	3.9e-035	730590
1	M247 O247	9.2e-037	2.0e-039	-89.11	0.0	151	981	1288	5730	0.15392	2.8e-045	717850
1	M248 O248	1.1e-064	2.4e-067	-153.41	0.0	188	982	1670	5747	0.19145	3.3e-073	718830
1	M249 O249	8.9e-030	1.9e-032	-73.03	0.0	170	982	1427	5967	0.17312	2.7e-038	726670
1	M250 O250	9.8e-025	2.1e-027	-61.42	0.0	210	982	1493	5258	0.21385	2.6e-033	824180
1	M251 O251	1.9e-055	4.1e-058	-132.13	0.0	122	992	1104	5412	0.12298	1.7e-063	248490
1	M252 O252	2.5e-096	5.5e-099	-226.25	0.0	180	992	1670	5536	0.18145	2.1e-104	256410
1	M253 O253	3.7e-050	8.0e-053	-119.96	0.0	286	992	2267	5873	0.28831	2.7e-058	292050
1	M254 O254	1.9e-018	4.2e-021	-46.91	0.0	344	992	1692	3949	0.34677	1.7e-026	254430
1	M255 O255	7.4e-053	1.6e-055	-126.16	0.0	178	992	1432	5278	0.17944	5.3e-061	303930
1	M256 O256	7.2e-019	1.6e-021	-47.91	0.0	382	992	1737	3681	0.38508	6.6e-027	239085
1	M257 O257	7.7e-005	1.7e-007	-15.60	0.0	116	992	867	5870	0.11694	7.0e-013	241065
1	M258 O258	1.1e-024	2.4e-027	-61.29	0.0	248	992	1902	5975	0.25000	1.0e-032	233640
1	M259 O259	5.2e-006	1.1e-008	-18.30	0.0	185	991	1338	5927	0.18668	2.8e-014	403425
1	M261 O261	3.1e-016	6.6e-019	-41.85	0.0	337	991	1928	4686	0.34006	1.7e-024	387090
1	M262 O262	2.0e-038	4.4e-041	-92.93	0.0	189	991	1536	5723	0.19072	1.2e-046	372240
1	M264 O264	1.6e-046	3.5e-049	-111.59	0.0	157	991	1414	5989	0.15843	9.0e-055	382140
1	M265 O265	4.8e-017	1.0e-019	-43.72	0.0	295	991	1226	3199	0.29768	2.8e-025	364815
1	M266 O266	4.1e-036	8.9e-039	-87.62	0.0	185	991	1534	5883	0.18668	2.1e-044	426195
1	M267 O267	2.9e-032	6.2e-035	-78.76	0.0	151	991	1294	5952	0.15237	1.5e-040	403425
1	M268 O268	7.6e-039	1.6e-041	-93.91	0.0	195	991	1616	5884	0.19677	3.6e-047	452430
1	M269 O269	5.4e-085	1.2e-087	-200.17	0.0	93	991	664	3044	0.09384	3.0e-093	384615
1	M270 O270	3.0e-020	6.6e-023	-51.08	0.0	257	991	1429	4262	0.25933	1.9e-028	346995
1	M271 O271	3.2e-049	7.0e-052	-117.78	0.0	191	991	1598	5702	0.19273	2.0e-057	360855
1	M272 O272	5.6e-055	1.2e-057	-131.05	0.0	187	991	1563	5553	0.18870	2.7e-063	451935
1	M273 O273	1.3e-017	2.7e-020	-45.05	0.0	139	991	1048	5467	0.14026	7.2e-026	380160
1	M274 O274	5.7e-068	1.2e-070	-160.97	0.0	81	991	857	5410	0.08174	2.9e-076	433125
1	M275 O275	4.8e-057	1.0e-059	-135.82	0.0	233	991	1537	4401	0.23512	2.3e-065	442035
1	M277 O277	3.8e-038	8.3e-041	-92.29	0.0	77	991	232	1060	0.07770	1.9e-046	433125
1	M278 O278	2.9e-026	6.2e-029	-64.95	0.0	121	991	1056	5969	0.12210	1.4e-034	447480
1	M279 O279	2.4e-070	5.2e-073	-166.44	0.0	235	991	2065	5991	0.23713	1.5e-078	345510
1	M280 O280	2.5e-056	5.3e-059	-134.18	0.0	192	990	1704	5977	0.19394	1.1e-064	482144
1	M281 O281	2.1e-026	4.7e-029	-65.24	0.0	120	990	1037	5875	0.12121	8.9e-035	523640
1	M282 O282	5.1e-096	1.1e-098	-225.55	0.0	164	990	1344	4555	0.16566	2.0e-104	546858
1	M283 O283	2.0e-025	4.3e-028	-63.00	0.0	224	990	1222	3943	0.22626	7.4e-034	584402
1	M284 O284	9.7e-005	2.1e-007	-15.37	0.0	340	990	1271	3140	0.34343	4.3e-013	486590
1	M285 O285	2.1e-020	4.5e-023	-51.46	0.0	290	990	1560	4185	0.29293	7.5e-029	598728
1	M286 O286	1.4e-033	3.1e-036	-81.77	0.0	174	990	1257	4979	0.17576	5.4e-042	562666
1	M287 O287	2.6e-119	5.5e-122	-279.20	0.0	152	990	1202	3925	0.15354	1.0e-127	532038
1	M288 O288	1.5e-036	3.3e-039	-88.59	0.0	145	989	697	2814	0.14661	5.4e-045	619970
1	M289 O289	1.1e-093	2.4e-096	-220.19	0.0	81	989	871	4908	0.08190	4.1e-102	581932
1	M291 O291	2.2e-055	4.8e-058	-131.98	0.0	197	989	1538	5165	0.19919	7.3e-064	663936
1	M292 O292	1.6e-054	3.5e-057	-130.01	0.0	181	989	1599	5881	0.18301	5.1e-063	672334
1	M293 O293	3.8e-058	8.1e-061	-138.36	0.0	123	989	1197	5856	0.12437	1.3e-066	641212
1	M294 O294	1.7e-009	3.8e-012	-26.30	0.0	125	989	699	4029	0.12639	5.6e-018	680732
1	M295 O295	1.1e-026	2.4e-029	-65.91	0.0	163	989	1304	5715	0.16481	3.8e-035	620958
1	M298 O298	1.0e-063	2.2e-066	-151.19	0.0	213	989	1874	5935	0.21537	3.9e-072	555256
1	M299 O299	4.7e-008	1.0e-010	-23.00	0.0	87	989	41	109	0.08797	2.1e-016	502398
1	M300 O300	1.7e-009	3.8e-012	-26.30	0.0	157	989	1182	5884	0.15875	5.4e-018	697528
1	M301 O301	3.2e-050	7.0e-053	-120.09	0.0	291	989	2183	5512	0.29424	1.1e-058	659984
1	M302 O302	3.2e-014	7.0e-017	-37.19	0.0	145	989	1114	5740	0.14661	1.0e-022	675792
1	M303 O303	1.2e-011	2.5e-014	-31.31	0.0	153	989	1173	5885	0.15470	4.1e-020	623922
1	M304 O304	6.1e-045	1.3e-047	-107.94	0.0	171	989	1499	5943	0.17290	2.1e-053	643682
1	M305 O305	4.9e-034	1.1e-036	-82.83	0.0	149	989	1284	5903	0.15066	1.6e-042	646646
1	M306 O306	7.8e-032	1.7e-034	-77.76	0.0	409	989	2388	4685	0.41355	2.9e-040	587366
1	M307 O307	2.7e-069	6.0e-072	-164.00	0.0	177	989	1652	5961	0.17897	1.1e-077	543894
1	M308 O308	7.9e-092	1.7e-094	-215.90	0.0	129	989	1063	4215	0.13043	3.3e-100	517712
1	M309 O309	1.6e-108	3.4e-111	-254.35	0.0	161	989	1535	5313	0.16279	5.3e-117	651586
1	M310 O310	8.7e-013	1.9e-015	-33.90	0.0	393	989	2558	5565	0.39737	2.8e-021	683696
1	M311 O311	1.9e-007	4.1e-010	-21.62	0.0	133	989	990	5766	0.13448	6.9e-016	592306
1	M312 O312	9.2e-036	2.0e-038	-86.81	0.0	126	988	1099	5695	0.12753	2.7e-044	724217
1	M313 O313	4.4e-002	9.6e-005	-9.25	0.0	118	988	879	6000	0.11943	1.9e-010	495465
1	M314 O314	3.0e-022	6.5e-025	-55.70	0.0	248	988	1419	4309	0.25101	8.3e-031	779433
1	M315 O315	1.9e-030	4.1e-033	-74.58	0.0	160	988	1327	5826	0.16194	6.2e-039	655197
1	M316 O316	5.0e-052	1.1e-054	-124.26	0.0	182	988	1568	5756	0.18421	1.5e-060	717315
1	M317 O317	4.7e-025	1.0e-027	-62.15	0.0	150	988	1192	5618	0.15182	1.5e-033	682805
1	M318 O318	1.4e-037	3.1e-040	-90.97	0.0	146	988	1232	5625	0.14777	4.6e-046	679354
1	M319 O319	1.1e-029	2.5e-032	-72.78	0.0	156	988	1329	6002	0.15789	4.5e-038	553639
1	M320 O320	2.1e-002	4.6e-005	-9.99	0.0	388	988	1012	2199	0.39271	6.6e-011	690693
1	M321 O321	4.8e-023	1.0e-025	-57.53	0.0	260	988	1742	5180	0.26316	1.4e-031	735063
1	M322 O322	3.9e-023	8.4e-026	-57.74	0.0	204	988	1598	5920	0.20648	1.4e-031	620687
1	M323 O323	2.1e-062	4.5e-065	-148.17	0.0	180	988	1638	5924	0.18219	6.2e-071	720273
1	M324 O324	2.3e-025	5.1e-028	-62.85	0.0	168	988	508	1776	0.17004	8.7e-034	583712
1	M325 O325	4.6e-049	9.9e-052	-117.44	0.0	166	988	1366	5371	0.16802	1.5e-057	675410
1	M326 O326	1.9e-024	4.2e-027	-60.73	0.0	126	988	1052	5751	0.12753	5.6e-033	759220
1	M327 O327	8.7e-013	1.9e-015	-33.90	0.0	162	988	1246	5908	0.16397	2.7e-021	690200
1	M328 O328	3.2e-020	7.0e-023	-51.01	0.0	158	988	1237	5735	0.15992	1.1e-028	652732
1	M329 O329	1.5e-034	3.2e-037	-84.03	0.0	172	988	1411	5731	0.17409	4.2e-043	760699
1	M330 O330	4.1e-061	8.8e-064	-145.19	0.0	196	988	1752	5957	0.19838	1.4e-069	625124
1	M331 O331	5.0e-020	1.1e-022	-50.58	0.0	132	988	1076	5805	0.13360	1.4e-028	771545
1	M332 O332	1.7e-005	3.6e-008	-17.14	0.0	297	987	746	1962	0.30091	4.6e-014	781898
1	M333 O333	1.0e-047	2.2e-050	-114.34	0.0	203	987	1682	5724	0.20567	3.3e-056	663085
1	M335 O335	7.5e-101	1.6e-103	-236.68	0.0	141	987	1447	5671	0.14286	2.4e-109	667522
1	M336 O336	4.1e-056	9.0e-059	-133.66	0.0	219	987	1848	5803	0.22188	1.2e-064	719287
1	M337 O337	4.3e-021	9.4e-024	-53.03	0.0	91	987	820	5988	0.09220	1.5e-029	619701
1	M338 O338	3.7e-040	8.1e-043	-96.92	0.0	135	987	1186	5712	0.13678	8.9e-049	906627
1	M340 O340	7.4e-044	1.6e-046	-105.44	0.0	213	987	1778	5920	0.21581	2.3e-052	706962
1	M341 O341	3.3e-030	7.2e-033	-74.00	0.0	131	987	1128	5820	0.13273	1.0e-038	698581
1	M342 O342	4.2e-034	9.2e-037	-82.98	0.0	171	987	1432	5873	0.17325	1.3e-042	691679
1	M343 O343	3.4e-022	7.3e-025	-55.58	0.0	135	987	1051	5444	0.13678	9.3e-031	784363
1	M344 O344	2.8e-012	6.1e-015	-32.72	0.0	263	987	1566	4787	0.26646	8.6e-021	711399
1	M345 O345	2.0e-021	4.3e-024	-53.80	0.0	159	987	1265	5803	0.16109	6.4e-030	677382
1	M346 O346	2.4e-026	5.2e-029	-65.12	0.0	133	987	406	1634	0.13475	7.8e-035	675903
1	M347 O347	2.7e-013	5.9e-016	-35.07	0.0	145	987	1135	5891	0.14691	7.4e-022	787814
1	M348 O348	1.4e-027	3.0e-030	-67.97	0.0	87	987	769	5512	0.08815	4.7e-036	651746
1	M349 O349	4.4e-036	9.5e-039	-87.55	0.0	113	987	1041	5902	0.11449	1.3e-044	729147
1	M350 O350	4.3e-055	9.3e-058	-131.32	0.0	107	987	1029	5578	0.10841	1.5e-063	629561
1	M351 O351	2.6e-014	5.6e-017	-37.42	0.0	235	987	1715	5835	0.23810	8.0e-023	696116
1	M352 O352	4.1e-016	8.9e-019	-41.57	0.0	153	987	1194	5817	0.15502	1.4e-024	636463
1	M353 O353	1.7e-032	3.8e-035	-79.27	0.0	113	987	1017	5848	0.11449	5.4e-041	699074
1	M354 O354	2.7e-038	5.9e-041	-92.64	0.0	208	986	1719	5927	0.21095	7.4e-047	790644
1	M355 O355	2.5e-015	5.3e-018	-39.78	0.0	140	986	1098	5779	0.14199	7.8e-024	677976
1	M356 O356	1.6e-043	3.4e-046	-104.69	0.0	144	986	1274	5767	0.14604	4.5e-052	753744
1	M357 O357	6.0e-022	1.3e-024	-54.99	0.0	130	986	1030	5522	0.13185	1.7e-030	756204
1	M358 O358	2.1e-045	4.5e-048	-109.02	0.0	156	986	1319	5530	0.15822	6.2e-054	720780
1	M359 O359	8.7e-003	1.9e-005	-10.88	0.0	136	986	987	5857	0.13793	2.3e-011	816228
1	M361 O361	6.9e-016	1.5e-018	-41.04	0.0	216	986	1624	5900	0.21907	2.0e-024	744396
1	M362 O362	1.5e-068	3.3e-071	-162.29	0.0	188	986	1737	5986	0.19067	5.3e-077	627300
1	M363 O363	3.4e-021	7.4e-024	-53.26	0.0	174	986	1273	5358	0.17647	1.0e-029	738492
1	M364 O364	1.7e-067	3.7e-070	-159.86	0.0	202	986	1786	5804	0.20487	5.1e-076	731112
1	M365 O365	5.3e-002	1.1e-004	-9.08	0.0	52	986	410	5648	0.05274	1.6e-010	703560
1	M366 O366	5.3e-007	1.1e-009	-20.59	0.0	228	986	1500	5402	0.23124	1.5e-015	784740
1	M367 O367	9.3e-050	2.0e-052	-119.03	0.0	170	986	1267	4770	0.17241	2.9e-058	694704
1	M368 O368	4.6e-039	1.0e-041	-94.40	0.0	84	986	824	5759	0.08519	1.2e-047	827052
1	M369 O369	1.3e-048	2.9e-051	-116.37	0.0	178	986	1474	5515	0.18053	3.5e-057	814260
1	M370 O370	3.8e-007	8.2e-010	-20.92	0.0	222	986	835	2893	0.22515	1.1e-015	750300
1	M372 O372	7.4e-008	1.6e-010	-22.55	0.0	109	985	838	5749	0.11066	2.1e-016	749316
1	M373 O373	8.7e-005	1.9e-007	-15.49	0.0	193	985	1209	5098	0.19594	2.6e-013	728652
1	M374 O374	6.5e-061	1.4e-063	-144.72	0.0	179	985	1612	5852	0.18173	1.9e-069	738492
1	M375 O375	3.9e-015	8.4e-018	-39.31	0.0	271	985	1118	3133	0.27513	1.4e-023	596796
1	M376 O376	1.2e-031	2.5e-034	-77.37	0.0	125	985	1114	5942	0.12690	3.7e-040	676500
1	M377 O377	1.4e-034	3.1e-037	-84.07	0.0	203	985	1591	5619	0.20609	4.1e-043	753744
1	M378 O378	1.1e-013	2.3e-016	-36.00	0.0	101	985	836	5859	0.10254	2.9e-022	791136
1	M379 O379	3.8e-092	8.3e-095	-216.63	0.0	105	985	1111	5396	0.10660	1.2e-100	687816
1	M380 O380	4.0e-019	8.6e-022	-48.50	0.0	189	985	1399	5570	0.19188	1.1e-027	771948
1	M381 O381	5.9e-009	1.3e-011	-25.08	0.0	199	985	1469	5948	0.20203	2.2e-017	569736
1	M382 O382	5.2e-042	1.1e-044	-101.19	0.0	137	985	1222	5783	0.13909	1.4e-050	805404
1	M383 O383	2.4e-070	5.2e-073	-166.44	0.0	151	985	1422	5703	0.15330	7.4e-079	703068
1	M385 O385	1.4e-065	2.9e-068	-155.49	0.0	179	985	1620	5801	0.18173	4.3e-074	683880
1	M386 O386	2.3e-035	5.0e-038	-85.89	0.0	139	985	1130	5357	0.14112	6.5e-044	769488
1	M387 O387	7.3e-060	1.6e-062	-142.30	0.0	135	985	1288	5817	0.13706	2.3e-068	682404
1	M388 O388	6.3e-021	1.4e-023	-52.65	0.0	265	985	1360	3870	0.26904	1.8e-029	780804
1	M389 O389	1.5e-051	3.2e-054	-123.16	0.0	220	984	1764	5529	0.22358	3.9e-060	835191
1	M390 O390	1.1e-029	2.4e-032	-72.79	0.0	156	984	1213	5365	0.15854	3.0e-038	808186
1	M391 O391	2.6e-011	5.7e-014	-30.50	0.0	270	984	1028	2929	0.27439	7.8e-020	725698
1	M392 O392	1.3e-013	2.9e-016	-35.79	0.0	168	984	1212	5476	0.17073	4.3e-022	672179
1	M393 O393	1.3e-002	2.7e-005	-10.51	0.0	178	984	761	3372	0.18089	3.2e-011	860723
1	M394 O394	4.5e-028	9.7e-031	-69.11	0.0	108	984	912	5472	0.10976	1.1e-036	858268
1	M395 O395	2.6e-070	5.6e-073	-166.36	0.0	214	984	1864	5739	0.21748	7.0e-079	804749
1	M396 O396	1.2e-041	2.5e-044	-100.38	0.0	176	984	1508	5869	0.17886	3.5e-050	725207
1	M397 O397	1.7e-050	3.6e-053	-120.75	0.0	90	984	901	5654	0.09146	4.2e-059	849430
1	M398 O398	4.6e-050	9.9e-053	-119.74	0.0	284	984	2094	5350	0.28862	1.3e-058	767433
1	M399 O399	2.2e-033	4.7e-036	-81.34	0.0	168	984	1380	5718	0.17073	6.3e-042	747302
1	M401 O401	3.4e-040	7.3e-043	-97.02	0.0	154	984	1362	5937	0.15650	1.0e-048	701639
1	M403 O403	1.3e-017	2.8e-020	-45.04	0.0	140	984	1101	5701	0.14228	4.1e-026	668251
1	M404 O404	1.7e-045	3.7e-048	-109.21	0.0	250	984	1993	5766	0.25407	4.9e-054	755649
1	M405 O405	1.4e-013	3.0e-016	-35.74	0.0	110	984	886	5764	0.11179	4.1e-022	735027
1	M406 O406	2.5e-059	5.4e-062	-141.08	0.0	188	984	1609	5598	0.19106	6.6e-068	809659
1	M407 O407	4.8e-054	1.1e-056	-128.89	0.0	142	984	1278	5605	0.14431	1.4e-062	755649
1	M408 O408	3.2e-065	7.0e-068	-154.64	0.0	112	984	1061	5295	0.11382	8.0e-074	872507
1	M409 O409	7.5e-033	1.6e-035	-80.11	0.0	128	984	1119	5801	0.13008	2.4e-041	674143
1	M410 O410	8.5e-014	1.8e-016	-36.23	0.0	372	984	2613	5949	0.37805	2.7e-022	681999
1	M411 O411	5.4e-066	1.2e-068	-156.42	0.0	158	984	1425	5552	0.16057	1.6e-074	749757
1	M412 O412	1.2e-071	2.6e-074	-169.45	0.0	141	983	1340	5609	0.14344	3.0e-080	840101
1	M413 O413	2.3e-059	5.1e-062	-141.13	0.0	181	983	1621	5848	0.18413	6.9e-068	735027
1	M414 O414	7.7e-027	1.7e-029	-66.27	0.0	157	983	1272	5714	0.15972	2.0e-035	836173
1	M415 O415	8.9e-030	1.9e-032	-73.02	0.0	185	983	1512	5893	0.18820	2.3e-038	829790
1	M416 O416	1.1e-030	2.3e-033	-75.15	0.0	187	983	1495	5732	0.19023	3.0e-039	755649
1	M418 O418	2.2e-023	4.7e-026	-58.31	0.0	125	983	1004	5497	0.12716	6.7e-032	707531
1	M419 O419	2.1e-003	4.7e-006	-12.28	0.0	545	983	1680	2714	0.55443	6.4e-012	734045
1	M420 O420	3.5e-036	7.7e-039	-87.76	0.0	213	983	1702	5757	0.21668	9.4e-045	820952
1	M421 O421	1.5e-048	3.3e-051	-116.23	0.0	95	983	936	5688	0.09664	3.7e-057	897057
1	M422 O422	4.4e-036	9.5e-039	-87.54	0.0	141	983	1235	5847	0.14344	1.2e-044	780690
1	M423 O423	6.4e-020	1.4e-022	-50.33	0.0	137	983	442	1887	0.13937	1.9e-028	710968
1	M424 O424	3.2e-032	6.9e-035	-78.66	0.0	131	983	1158	5922	0.13327	9.4e-041	732572
1	M426 O426	1.8e-025	3.8e-028	-63.14	0.0	149	983	1236	5859	0.15158	5.4e-034	704094
1	M427 O427	2.2e-006	4.9e-009	-19.14	0.0	121	983	912	5788	0.12309	6.7e-015	723243
1	M428 O428	2.7e-006	5.8e-009	-18.97	0.0	369	983	2384	5603	0.37538	8.4e-015	692310
1	M429 O429	2.9e-033	6.2e-036	-81.07	0.0	159	983	1335	5794	0.16175	8.0e-042	779708
1	M430 O430	1.6e-002	3.4e-005	-10.28	0.0	87	983	660	5813	0.08850	4.9e-011	700166
1	M431 O431	2.2e-016	4.9e-019	-42.17	0.0	163	983	982	4339	0.16582	6.3e-025	766942
1	M432 O432	6.0e-029	1.3e-031	-71.11	0.0	334	982	2383	5649	0.34012	1.8e-037	710010
1	M433 O433	5.6e-053	1.2e-055	-126.45	0.0	156	982	1369	5592	0.15886	1.4e-061	846720
1	M434 O434	5.3e-077	1.1e-079	-181.77	0.0	160	982	1522	5742	0.16293	1.4e-085	797720
1	M435 O435	2.5e-004	5.4e-007	-14.43	0.0	186	982	1350	5968	0.18941	7.4e-013	737450
1	M436 O436	4.7e-045	1.0e-047	-108.21	0.0	126	982	1134	5619	0.12831	1.4e-053	707560
1	M437 O437	1.0e-021	2.2e-024	-54.49	0.0	268	982	1956	5729	0.27291	2.7e-030	792820
1	M438 O438	4.1e-048	8.9e-051	-115.24	0.0	156	982	1381	5760	0.15886	1.1e-056	850150
1	M440 O440	6.1e-019	1.3e-021	-48.07	0.0	224	982	1689	5841	0.22811	1.7e-027	771750
1	M441 O441	4.6e-039	1.0e-041	-94.40	0.0	210	982	1650	5561	0.21385	1.2e-047	818790
1	M442 O442	3.0e-066	6.4e-069	-157.02	0.0	220	982	1939	5917	0.22403	9.2e-075	699230
1	M443 O443	9.6e-041	2.1e-043	-98.27	0.0	188	982	1508	5522	0.19145	2.8e-049	742840
1	M444 O444	1.8e-022	3.9e-025	-56.20	0.0	92	982	814	5786	0.09369	5.8e-031	675710
1	M445 O445	2.9e-022	6.2e-025	-55.74	0.0	102	982	840	5441	0.10387	9.3e-031	663460
1	M446 O446	4.6e-013	1.0e-015	-34.53	0.0	188	982	1389	5733	0.19145	1.3e-021	767340
1	M447 O447	6.6e-015	1.4e-017	-38.79	0.0	114	982	844	5190	0.11609	1.7e-023	844760
1	M448 O448	4.8e-036	1.1e-038	-87.45	0.0	182	982	1515	5835	0.18534	1.4e-044	757540
1	M449 O449	5.8e-027	1.3e-029	-66.55	0.0	200	982	1554	5708	0.20367	1.6e-035	775180
1	M450 O450	6.1e-016	1.3e-018	-41.17	0.0	178	982	1286	5445	0.18126	1.8e-024	740880
1	M451 O451	1.5e-031	3.3e-034	-77.11	0.0	226	982	1779	5824	0.23014	4.7e-040	695800
1	M452 O452	2.8e-042	6.1e-045	-101.81	0.0	178	982	1444	5491	0.18126	8.8e-051	693840
1	M453 O453	7.7e-025	1.7e-027	-61.65	0.0	356	982	2528	5751	0.36253	2.2e-033	766850
1	M454 O454	4.6e-060	1.0e-062	-142.77	0.0	142	982	1318	5679	0.14460	1.2e-068	865340
1	M455 O455	3.6e-031	7.7e-034	-76.25	0.0	244	982	1852	5680	0.24847	1.1e-039	686000
1	M456 O456	2.0e-028	4.3e-031	-69.92	0.0	184	982	1473	5771	0.18737	5.0e-037	860440
1	M457 O457	7.1e-044	1.5e-046	-105.48	0.0	130	982	1204	5905	0.13238	1.9e-052	804580
1	M458 O458	2.6e-117	5.6e-120	-274.59	0.0	204	982	2006	5862	0.20774	7.1e-126	787430
1	M459 O459	2.8e-033	6.0e-036	-81.10	0.0	138	982	631	2636	0.14053	9.3e-042	648270
1	M460 O460	5.5e-019	1.2e-021	-48.18	0.0	196	982	1481	5726	0.19959	1.5e-027	776160
1	M461 O461	6.3e-030	1.4e-032	-73.37	0.0	96	982	888	5859	0.09776	1.6e-038	865830
1	M462 O462	1.7e-047	3.6e-050	-113.84	0.0	98	982	988	5944	0.09980	4.9e-056	733040
