# Supplementary material for: Motif signatures in stretch enhancers are enriched for disease-associated genetic variants
Source: Epigenetics Chromatin. 2015 Jul 16;8:23. doi: 10.1186/s13072-015-0015-7 (PMC4502539; doi:10.1186/s13072-015-0015-7)
Supplement: Additional file 4: — De novo motif disocvery results. Zip archive of de novo motif discovery results. Discovered motifs are condensed in MEME Minimal Motif Format. TOMTOM output HTML files documenting the comparison of the discovered motifs to known motifs and CentriMo output text files detailing the enrichment of the discovered motifs in SE or TE DHS sequences are also included. File names indicate the type of sequences used for the motif discovery, including the method of footprinting. Can be downloaded at http://fusion.nhgri.nih.gov/files/se-motifs/AdditionalFile4.zip. [file 13072_2015_15_MOESM4_ESM.zip › AdditionalFile4/K562.TE.vs.K562_Footprints_ConcatenatedEnhancers_DoubleHitWellington.meme.CentriMo.txt]

# WARNING: this file is not sorted!
# db	id alt	E-value	adj_p-value	log_adj_p-value	bin_location	bin_width	total_width	sites_in_bin	total_sites	p_success	p-value	mult_tests
1	M1 O1	6.5e-064	1.5e-066	-151.58	0.0	138	986	396	1118	0.13996	2.7e-072	548580
1	M2 O2	3.9e-090	8.8e-093	-211.96	0.0	146	982	571	1564	0.14868	1.5e-098	571340
1	M3 O3	3.7e-196	8.5e-199	-456.07	0.0	127	981	770	1857	0.12946	1.4e-204	625240
1	M4 O4	7.8e-496	1.8e-498	-1146.11	0.0	105	989	1064	1933	0.10617	5.1e-504	346788
1	M5 O5	4.9e-051	1.1e-053	-121.92	0.0	147	985	294	748	0.14924	1.8e-059	616968
1	M6 O6	4.7e-484	1.1e-486	-1118.98	0.0	99	989	976	1750	0.10010	3.2e-492	341848
1	M7 O7	9.1e-181	2.1e-183	-420.64	0.0	126	984	734	1820	0.12805	3.7e-189	554830
1	M8 O8	1.0e-492	2.3e-495	-1138.93	0.0	123	989	1120	1907	0.12437	7.4e-501	318136
1	M9 O9	1.7e-061	3.8e-064	-146.03	0.0	147	983	360	927	0.14954	6.4e-070	591164
1	M10 O10	4.6e-153	1.0e-155	-356.86	0.0	129	983	639	1573	0.13123	1.6e-161	633390
1	M11 O11	5.3e-171	1.2e-173	-398.15	0.0	136	982	685	1577	0.13849	2.2e-179	548800
1	M12 O12	1.2e-295	2.7e-298	-685.18	0.0	150	988	1186	2561	0.15182	5.1e-304	523566
1	M13 O13	1.2e-356	2.6e-359	-825.66	0.0	93	987	860	1884	0.09422	4.8e-365	551667
1	M14 O14	3.1e-058	7.0e-061	-138.51	0.0	171	983	432	1091	0.17396	1.2e-066	591655
1	M15 O15	3.5e-194	8.0e-197	-451.53	0.0	119	989	1568	5893	0.12032	1.6e-202	490048
1	M16 O16	1.1e-131	2.6e-134	-307.59	0.0	145	981	538	1181	0.14781	3.9e-140	672280
1	M17 O17	2.4e-010	5.6e-013	-28.21	0.0	140	984	414	1902	0.14228	6.5e-019	853358
1	M18 O18	2.0e-166	4.5e-169	-387.64	0.0	156	982	1016	2622	0.15886	7.7e-175	578200
1	M19 O19	2.9e-483	6.7e-486	-1117.15	0.0	120	988	1126	1986	0.12146	1.2e-491	547230
1	M20 O20	1.9e-232	4.4e-235	-539.63	0.0	130	988	1480	4615	0.13158	7.0e-241	627589
1	M21 O21	1.4e-013	3.1e-016	-35.70	0.0	110	986	884	5760	0.11156	3.4e-022	927912
1	M22 O22	3.6e-061	8.3e-064	-145.25	0.0	138	986	323	836	0.13996	2.2e-069	369492
1	M23 O23	5.1e-099	1.2e-101	-232.40	0.0	147	983	650	1807	0.14954	2.0e-107	572506
1	M24 O24	9.5e-432	2.2e-434	-998.55	0.0	105	989	1072	2198	0.10617	4.4e-440	491530
1	M25 O25	9.1e-248	2.1e-250	-574.92	0.0	140	990	1689	5105	0.14141	4.6e-256	450528
1	M26 O26	5.8e-426	1.3e-428	-985.23	0.0	105	989	926	1699	0.10617	4.7e-434	278122
1	M27 O27	1.4e-049	3.1e-052	-118.61	0.0	142	988	346	997	0.14372	5.8e-058	533426
1	M28 O28	2.3e-452	5.3e-455	-1046.00	0.0	106	988	1045	2003	0.10729	1.4e-460	378624
1	M29 O29	3.4e-185	7.8e-188	-430.83	0.0	163	983	917	2058	0.16582	1.4e-193	555321
1	M30 O30	1.4e-020	3.3e-023	-51.77	0.0	73	983	281	1867	0.07426	4.6e-029	706549
1	M31 O31	2.3e-031	5.2e-034	-76.65	0.0	148	986	221	596	0.15010	7.1e-040	726684
1	M32 O32	3.9e-058	9.0e-061	-138.26	0.0	137	983	325	867	0.13937	1.5e-066	591164
1	M33 O33	3.2e-175	7.2e-178	-407.88	0.0	136	982	706	1632	0.13849	1.3e-183	545860
1	M34 O34	3.1e-173	7.0e-176	-403.31	0.0	130	988	1435	5018	0.13158	1.1e-181	628082
1	M35 O35	8.2e-208	1.9e-210	-482.91	0.0	128	984	815	1957	0.13008	3.4e-216	554339
1	M36 O36	2.1e-314	4.7e-317	-728.37	0.0	106	990	984	2393	0.10707	1.2e-322	388284
1	M37 O37	5.9e-147	1.3e-149	-342.79	0.0	128	988	837	2481	0.12955	1.7e-155	769573
1	M38 O38	1.1e-077	2.6e-080	-183.25	0.0	87	987	281	858	0.08815	4.8e-086	536384
1	M39 O39	6.4e-213	1.5e-215	-494.68	0.0	87	987	777	2474	0.08815	2.5e-221	579768
1	M40 O40	2.8e-174	6.3e-177	-405.72	0.0	138	984	635	1364	0.14024	1.1e-182	556794
1	M41 O41	1.0e-055	2.3e-058	-132.71	0.0	136	984	335	933	0.13821	3.8e-064	616696
1	M42 O42	1.6e-395	3.8e-398	-915.11	0.0	91	989	942	2079	0.09201	8.0e-404	472264
1	M44 O44	6.7e-123	1.5e-125	-287.39	0.0	73	987	308	823	0.07396	2.0e-131	758727
1	M45 O45	5.3e-080	1.2e-082	-188.62	0.0	115	987	1124	5276	0.11651	2.0e-088	597023
1	M46 O46	1.0e-039	2.3e-042	-95.86	0.0	142	988	1101	4992	0.14372	4.1e-048	566457
1	M47 O47	3.4e-023	7.8e-026	-57.81	0.0	136	984	224	730	0.13821	9.2e-032	847957
1	M48 O48	1.0e-266	2.3e-269	-618.56	0.0	111	989	1588	5530	0.11223	6.6e-275	351234
1	M49 O49	3.0e-464	6.9e-467	-1073.38	0.0	94	990	931	1723	0.09495	2.0e-472	350246
1	M50 O50	2.1e-393	4.7e-396	-910.27	0.0	91	989	968	2202	0.09201	9.9e-402	479674
1	M51 O51	1.7e-445	3.9e-448	-1030.19	0.0	104	990	989	1861	0.10505	1.2e-453	338884
1	M52 O52	7.9e-033	1.8e-035	-80.00	0.0	141	989	220	609	0.14257	3.8e-041	468806
1	M53 O53	2.4e-217	5.4e-220	-504.89	0.0	155	989	1034	2387	0.15672	1.0e-225	521170
1	M54 O54	1.9e-361	4.4e-364	-836.67	0.0	86	988	798	1717	0.08704	8.3e-370	527510
1	M55 O55	7.0e-435	1.6e-437	-1005.76	0.0	106	988	1047	2076	0.10729	2.9e-443	542793
1	M56 O56	2.1e-038	4.8e-041	-92.83	0.0	139	985	558	2157	0.14112	8.6e-047	566784
1	M57 O57	1.1e-053	2.4e-056	-128.05	0.0	111	983	663	3028	0.11292	3.9e-062	628971
1	M58 O58	2.6e-055	6.0e-058	-131.76	0.0	147	981	866	3288	0.14985	1.0e-063	595840
1	M59 O59	9.8e-111	2.2e-113	-259.39	0.0	143	981	1134	3895	0.14577	3.6e-119	617400
1	M60 O60	1.1e-177	2.5e-180	-413.57	0.0	136	982	817	2043	0.13849	4.5e-186	546840
1	M61 O61	1.2e-207	2.7e-210	-482.56	0.0	129	989	1032	2843	0.13043	4.5e-216	590824
1	M62 O62	8.6e-273	2.0e-275	-632.53	0.0	121	989	1463	4464	0.12235	3.7e-281	538460
1	M63 O63	1.5e-233	3.4e-236	-542.18	0.0	146	990	1138	2801	0.14747	7.4e-242	460902
1	M64 O64	4.5e-148	1.0e-150	-345.36	0.0	103	989	620	1859	0.10415	1.4e-156	716300
1	M65 O65	7.4e-186	1.7e-188	-432.36	0.0	134	988	1288	4053	0.13563	2.8e-194	607869
1	M66 O66	3.6e-040	8.3e-043	-96.90	0.0	160	990	550	1847	0.16162	1.8e-048	464360
1	M67 O67	7.7e-203	1.8e-205	-471.46	0.0	146	988	1003	2478	0.14777	3.3e-211	531947
1	M68 O68	1.1e-303	2.4e-306	-703.70	0.0	133	989	1110	2496	0.13448	4.6e-312	525122
1	M69 O69	1.4e-007	3.2e-010	-21.87	0.0	154	988	409	1789	0.15587	5.6e-016	567443
1	M70 O70	9.6e-230	2.2e-232	-533.41	0.0	150	990	1138	2762	0.15152	4.7e-238	469794
1	M71 O71	1.3e-178	3.0e-181	-415.68	0.0	81	987	674	2331	0.08207	5.0e-187	588642
1	M72 O72	3.2e-343	7.2e-346	-794.72	0.0	86	988	867	2103	0.08704	1.3e-351	552160
1	M73 O73	1.2e-200	2.9e-203	-466.38	0.0	135	987	1423	4500	0.13678	4.4e-209	653225
1	M74 O74	4.2e-102	9.7e-105	-239.50	0.0	91	987	445	1505	0.09220	1.2e-110	781898
1	M75 O75	6.8e-049	1.6e-051	-116.99	0.0	141	987	414	1310	0.14286	2.6e-057	606390
1	M76 O76	2.7e-035	6.1e-038	-85.69	0.0	130	986	1145	5808	0.13185	6.9e-044	891504
1	M77 O77	3.9e-125	9.0e-128	-292.54	0.0	130	984	424	902	0.13211	1.6e-133	565632
1	M78 O78	7.8e-213	1.8e-215	-494.47	0.0	118	990	882	2363	0.11919	4.3e-221	411996
1	M80 O80	1.5e-290	3.5e-293	-673.40	0.0	92	990	752	1765	0.09293	9.2e-299	382850
1	M81 O81	1.6e-441	3.6e-444	-1021.07	0.0	106	990	978	1811	0.10707	1.0e-449	349752
1	M82 O82	1.2e-245	2.8e-248	-570.01	0.0	101	989	942	2743	0.10212	4.3e-254	650104
1	M83 O83	6.2e-248	1.4e-250	-575.31	0.0	141	989	890	1881	0.14257	2.6e-256	538460
1	M84 O84	3.5e-017	8.0e-020	-43.97	0.0	242	986	174	342	0.24544	1.1e-025	748332
1	M85 O85	1.7e-055	3.9e-058	-132.18	0.0	119	987	195	439	0.12057	7.1e-064	555611
1	M86 O86	2.2e-066	5.1e-069	-157.26	0.0	140	986	632	2137	0.14199	9.3e-075	544152
1	M87 O87	1.0e-127	2.3e-130	-298.51	0.0	126	986	628	1734	0.12779	4.3e-136	529392
1	M88 O88	4.5e-067	1.0e-069	-158.86	0.0	222	982	1468	4180	0.22607	1.5e-075	674240
1	M89 O89	2.3e-246	5.2e-249	-571.70	0.0	131	989	1439	4276	0.13246	1.0e-254	521664
1	M90 O90	2.7e-129	6.1e-132	-302.13	0.0	100	990	1248	5906	0.10101	1.4e-137	442130
1	M91 O91	2.0e-168	4.7e-171	-392.20	0.0	107	989	1035	3760	0.10819	8.5e-177	546364
1	M92 O92	9.7e-429	2.2e-431	-991.62	0.0	106	988	1042	2082	0.10729	4.1e-437	536384
1	M93 O93	1.8e-237	4.1e-240	-551.21	0.0	123	989	1405	4440	0.12437	7.7e-246	532532
1	M94 O94	1.7e-036	4.0e-039	-88.42	0.0	85	987	366	1950	0.08612	6.4e-045	621180
1	M95 O95	9.8e-064	2.2e-066	-151.17	0.0	116	986	1178	5914	0.11765	3.2e-072	704544
1	M96 O96	2.5e-053	5.8e-056	-127.19	0.0	141	981	334	916	0.14373	9.3e-062	621810
1	M97 O97	1.7e-169	4.0e-172	-394.67	0.0	136	982	716	1702	0.13849	6.9e-178	571830
1	M98 O98	8.3e-444	1.9e-446	-1026.31	0.0	92	990	1029	2207	0.09293	6.3e-452	298376
1	M99 O99	1.9e-112	4.4e-115	-263.32	0.0	98	988	910	4053	0.09919	7.1e-121	618222
1	M100 O100	2.7e-223	6.1e-226	-518.57	0.0	121	989	1237	3832	0.12235	1.2e-231	506350
1	M101 O101	1.0e-012	2.4e-015	-33.68	0.0	177	989	104	234	0.17897	6.7e-021	353704
1	M102 O102	6.6e-032	1.5e-034	-77.87	0.0	132	988	286	957	0.13360	2.5e-040	618222
1	M103 O103	4.3e-039	9.8e-042	-94.42	0.0	200	988	1387	4777	0.20243	1.6e-047	624138
1	M104 O104	1.5e-078	3.4e-081	-185.28	0.0	162	986	782	2365	0.16430	5.5e-087	619428
1	M105 O105	5.2e-057	1.2e-059	-135.68	0.0	134	984	908	3791	0.13618	1.8e-065	677580
1	M106 O106	4.0e-107	9.0e-110	-251.08	0.0	133	981	717	2197	0.13558	1.5e-115	617890
1	M107 O107	3.4e-295	7.9e-298	-684.11	0.0	105	989	1036	2749	0.10617	1.1e-303	739518
1	M108 O108	1.7e-261	3.8e-264	-606.55	0.0	119	989	1446	4548	0.12032	7.1e-270	535496
1	M109 O109	3.6e-004	8.1e-007	-14.02	0.0	282	990	166	362	0.28485	1.8e-012	452504
1	M110 O110	3.7e-086	8.4e-089	-202.80	0.0	89	987	273	743	0.09017	1.6e-094	536384
1	M111 O111	2.2e-158	4.9e-161	-369.12	0.0	127	987	1509	5692	0.12867	7.0e-167	705976
1	M112 O112	3.1e-135	7.0e-138	-315.81	0.0	118	986	1395	5785	0.11968	8.6e-144	820164
1	M113 O113	2.6e-036	5.9e-039	-88.03	0.0	123	987	479	2006	0.12462	9.4e-045	620687
1	M114 O114	3.5e-080	8.0e-083	-189.03	0.0	123	987	785	3038	0.12462	1.3e-088	625124
1	M115 O115	2.0e-106	4.5e-109	-249.49	0.0	110	984	455	1288	0.11179	7.8e-115	569069
1	M116 O116	1.2e-409	2.8e-412	-947.65	0.0	94	990	839	1581	0.09495	8.9e-418	312208
1	M117 O117	3.0e-187	6.9e-190	-435.57	0.0	101	989	690	1946	0.10212	1.3e-195	536484
1	M118 O118	1.4e-092	3.3e-095	-217.56	0.0	132	990	1314	5470	0.13333	7.2e-101	456950
1	M119 O119	3.6e-136	8.2e-139	-317.96	0.0	101	989	1140	5035	0.10212	1.4e-144	600704
1	M120 O120	2.6e-023	6.0e-026	-58.08	0.0	142	988	306	1086	0.14372	8.8e-032	678368
1	M121 O121	2.7e-041	6.1e-044	-99.50	0.0	151	985	223	527	0.15330	1.0e-049	610080
1	M122 O122	3.5e-043	8.1e-046	-103.83	0.0	141	983	1135	5103	0.14344	1.1e-051	753194
1	M123 O123	1.4e-075	3.2e-078	-178.44	0.0	155	983	920	3102	0.15768	5.5e-084	573979
1	M124 O124	3.1e-054	7.0e-057	-129.30	0.0	141	983	662	2410	0.14344	9.5e-063	739446
1	M125 O125	4.1e-055	9.4e-058	-131.31	0.0	113	983	343	1143	0.11495	1.5e-063	635845
1	M126 O126	1.1e-073	2.6e-076	-174.06	0.0	181	983	1676	5834	0.18413	4.0e-082	636827
1	M127 O127	1.1e-154	2.6e-157	-360.55	0.0	81	989	810	3465	0.08190	4.3e-163	608114
1	M128 O128	7.6e-082	1.7e-084	-192.86	0.0	126	990	663	2328	0.12727	3.6e-090	488072
1	M129 O129	1.3e-186	2.9e-189	-434.13	0.0	123	989	1204	3961	0.12437	5.6e-195	514748
1	M130 O130	2.0e-034	4.5e-037	-83.70	0.0	185	989	1208	4460	0.18706	7.7e-043	580944
1	M131 O131	1.3e-144	2.9e-147	-337.41	0.0	117	989	1228	4770	0.11830	5.0e-153	582920
1	M132 O132	3.7e-134	8.4e-137	-313.32	0.0	126	986	850	2685	0.12779	1.4e-142	622872
1	M133 O133	2.7e-122	6.2e-125	-286.01	0.0	137	985	1102	3767	0.13909	8.9e-131	692244
1	M134 O134	4.0e-066	9.0e-069	-156.68	0.0	128	986	827	3354	0.12982	1.5e-074	615492
1	M135 O135	6.0e-010	1.4e-012	-27.32	0.0	123	985	598	3379	0.12487	1.6e-018	845748
1	M136 O136	8.5e-043	1.9e-045	-102.96	0.0	139	983	660	2606	0.14140	2.9e-051	674143
1	M137 O137	4.0e-134	9.1e-137	-313.25	0.0	141	983	1128	3657	0.14344	1.2e-142	725698
1	M138 O138	3.0e-014	6.7e-017	-37.24	0.0	390	984	2424	5236	0.39634	8.2e-023	825371
1	M139 O139	9.6e-036	2.2e-038	-86.72	0.0	100	982	332	1462	0.10183	2.9e-044	744800
1	M140 O140	2.8e-049	6.3e-052	-117.89	0.0	98	982	458	2091	0.09980	8.9e-058	703640
1	M141 O141	4.9e-103	1.1e-105	-241.66	0.0	74	990	914	5516	0.07475	2.0e-111	557726
1	M142 O142	8.8e-109	2.0e-111	-254.89	0.0	136	990	619	1731	0.13737	4.1e-117	489554
1	M143 O143	1.1e-063	2.4e-066	-151.09	0.0	131	989	1196	5387	0.13246	3.5e-072	696540
1	M144 O144	3.1e-290	7.2e-293	-672.69	0.0	119	989	1507	4587	0.12032	1.3e-298	547846
1	M145 O145	4.6e-092	1.0e-094	-216.40	0.0	107	989	1099	5245	0.10819	1.5e-100	684684
1	M146 O146	1.1e-059	2.5e-062	-141.86	0.0	193	989	1489	4990	0.19515	3.8e-068	644176
1	M147 O147	1.7e-181	4.0e-184	-422.29	0.0	91	989	840	3011	0.09201	6.1e-190	652574
1	M148 O148	1.0e-088	2.4e-091	-208.66	0.0	158	988	944	3009	0.15992	3.3e-097	720273
1	M149 O149	9.6e-110	2.2e-112	-257.11	0.0	127	987	733	2352	0.12867	3.6e-118	607376
1	M152 O152	5.8e-057	1.3e-059	-135.57	0.0	119	985	1098	5424	0.12081	1.8e-065	753252
1	M154 O154	2.1e-058	4.9e-061	-138.88	0.0	160	984	1225	4671	0.16260	7.1e-067	678562
1	M155 O155	3.9e-036	8.9e-039	-87.61	0.0	130	986	972	4738	0.13185	1.6e-044	573180
1	M156 O156	1.0e-050	2.4e-053	-121.18	0.0	164	984	967	3503	0.16667	3.1e-059	752703
1	M157 O157	1.1e-029	2.4e-032	-72.80	0.0	158	982	1194	5194	0.16090	3.3e-038	739410
1	M158 O158	4.2e-008	9.6e-011	-23.06	0.0	164	982	1203	5765	0.16701	1.2e-016	795760
1	M159 O159	6.4e-059	1.5e-061	-140.08	0.0	115	983	703	3078	0.11699	2.2e-067	660886
1	M160 O160	9.4e-041	2.1e-043	-98.25	0.0	232	982	1785	5517	0.23625	3.0e-049	724220
1	M162 O162	8.8e-071	2.0e-073	-167.40	0.0	85	983	401	1662	0.08647	3.1e-079	643210
1	M163 O163	1.4e-030	3.2e-033	-74.83	0.0	165	981	1294	5448	0.16820	4.9e-039	647780
1	M165 O165	2.5e-019	5.6e-022	-48.93	0.0	111	981	719	4243	0.11315	8.2e-028	691390
1	M166 O166	2.4e-240	5.4e-243	-557.84	0.0	113	991	1231	3891	0.11403	1.4e-248	395010
1	M167 O167	7.5e-042	1.7e-044	-100.78	0.0	143	989	670	2617	0.14459	2.9e-050	587860
1	M168 O168	7.0e-141	1.6e-143	-328.81	0.0	113	991	1207	4865	0.11403	4.9e-149	322245
1	M169 O169	4.1e-132	9.4e-135	-308.60	0.0	111	991	1110	4512	0.11201	3.7e-140	252450
1	M170 O170	3.2e-012	7.2e-015	-32.56	0.0	125	989	232	994	0.12639	1.2e-020	595270
1	M171 O171	6.3e-063	1.4e-065	-149.30	0.0	120	990	816	3572	0.12121	3.0e-071	482638
1	M172 O172	5.2e-103	1.2e-105	-241.61	0.0	107	989	1226	5862	0.10819	1.9e-111	611572
1	M173 O173	9.9e-033	2.3e-035	-79.78	0.0	111	989	137	352	0.11223	4.6e-041	489060
1	M174 O174	5.1e-052	1.2e-054	-124.19	0.0	159	989	1356	5491	0.16077	2.0e-060	596258
1	M175 O175	3.9e-173	8.9e-176	-403.07	0.0	113	989	772	2230	0.11426	1.8e-181	489060
1	M176 O176	1.1e-083	2.4e-086	-197.14	0.0	131	989	1303	5600	0.13246	4.0e-092	608608
1	M177 O177	2.3e-066	5.3e-069	-157.20	0.0	109	989	909	4437	0.11021	9.5e-075	564642
1	M178 O178	4.2e-019	9.7e-022	-48.38	0.0	125	989	46	63	0.12639	2.2e-027	444600
1	M179 O179	1.0e-057	2.3e-060	-137.32	0.0	102	988	798	4132	0.10324	3.3e-066	700060
1	M181 O181	8.8e-091	2.0e-093	-213.44	0.0	121	987	1139	4918	0.12259	2.7e-099	750839
1	M182 O182	2.2e-035	5.1e-038	-85.87	0.0	168	986	927	3516	0.17039	7.7e-044	661248
1	M183 O183	7.9e-066	1.8e-068	-155.98	0.0	167	987	1566	5948	0.16920	2.8e-074	643365
1	M184 O184	1.9e-078	4.4e-081	-185.02	0.0	104	986	965	4751	0.10548	7.0e-087	636156
1	M185 O185	1.2e-069	2.8e-072	-164.75	0.0	137	987	1327	5754	0.13880	5.3e-078	538849
1	M186 O186	1.5e-028	3.3e-031	-70.18	0.0	211	987	1607	5629	0.21378	5.5e-037	602446
1	M187 O187	9.2e-037	2.1e-039	-89.06	0.0	167	985	1342	5483	0.16954	2.4e-045	887076
1	M188 O188	6.9e-039	1.6e-041	-93.95	0.0	244	986	1838	5501	0.24746	2.4e-047	642552
1	M189 O189	9.5e-011	2.2e-013	-29.16	0.0	74	986	204	1406	0.07505	2.9e-019	748332
1	M190 O190	1.8e-066	4.1e-069	-157.46	0.0	128	984	1267	5838	0.13008	5.0e-075	820952
1	M192 O192	3.9e-099	8.8e-102	-232.69	0.0	194	984	1598	4811	0.19715	1.3e-107	658431
1	M195 O195	4.9e-006	1.1e-008	-18.31	0.0	368	984	2477	5864	0.37398	1.6e-014	710968
1	M196 O196	2.2e-013	5.1e-016	-35.21	0.0	83	983	484	3676	0.08444	6.9e-022	743865
1	M197 O197	2.8e-031	6.5e-034	-76.42	0.0	232	982	1841	5914	0.23625	8.9e-040	727160
1	M198 O198	2.3e-027	5.3e-030	-67.41	0.0	114	982	458	2182	0.11609	6.5e-036	818300
1	M199 O199	3.0e-039	6.9e-042	-94.77	0.0	176	982	1457	5677	0.17923	7.9e-048	872690
1	M200 O200	1.5e-110	3.5e-113	-258.93	0.0	144	982	753	2173	0.14664	5.9e-119	592410
1	M201 O201	3.4e-401	7.7e-404	-928.21	0.0	105	991	999	2057	0.10595	4.3e-409	177705
1	M202 O202	2.6e-028	5.9e-031	-69.60	0.0	241	991	672	1781	0.24319	1.7e-036	340065
1	M203 O203	1.2e-127	2.7e-130	-298.36	0.0	107	991	1160	5035	0.10797	7.7e-136	343530
1	M204 O204	3.7e-264	8.3e-267	-612.67	0.0	136	992	1144	2806	0.13710	3.5e-272	241065
1	M205 O205	4.5e-069	1.0e-071	-163.46	0.0	92	990	799	4322	0.09293	2.0e-077	514748
1	M206 O206	4.5e-077	1.0e-079	-181.88	0.0	94	990	1022	5708	0.09495	2.0e-085	511784
1	M207 O207	2.7e-058	6.3e-061	-138.62	0.0	148	990	677	2340	0.14949	1.2e-066	507338
1	M208 O208	1.0e-130	2.3e-133	-305.40	0.0	135	991	1007	3294	0.13623	6.4e-139	364320
1	M209 O209	4.2e-045	9.6e-048	-108.27	0.0	167	991	1460	5904	0.16852	2.3e-053	407385
1	M210 O210	2.1e-006	4.8e-009	-19.15	0.0	164	990	296	1164	0.16566	8.5e-015	571558
1	M211 O211	2.5e-004	5.7e-007	-14.38	0.0	375	989	1552	3549	0.37917	9.3e-013	610090
1	M212 O212	3.8e-003	8.6e-006	-11.67	0.0	126	990	70	240	0.12727	1.4e-011	627380
1	M214 O214	1.7e-036	3.9e-039	-88.45	0.0	138	990	688	2906	0.13939	6.1e-045	629356
1	M215 O215	1.7e-057	3.8e-060	-136.83	0.0	136	990	1286	5846	0.13737	7.0e-066	539448
1	M217 O217	2.4e-089	5.4e-092	-210.14	0.0	129	989	1301	5565	0.13043	8.0e-098	678756
1	M218 O218	1.8e-029	4.1e-032	-72.27	0.0	140	988	1080	5211	0.14170	6.2e-038	665550
1	M219 O219	1.8e-013	4.2e-016	-35.40	0.0	105	989	420	2472	0.10617	5.7e-022	735072
1	M220 O220	8.2e-026	1.9e-028	-63.85	0.0	201	987	1603	5947	0.20365	2.6e-034	709920
1	M221 O221	2.0e-030	4.6e-033	-74.46	0.0	124	988	667	3215	0.12551	7.7e-039	595051
1	M223 O223	2.8e-009	6.4e-012	-25.77	0.0	182	988	84	182	0.18421	1.2e-017	539835
1	M224 O224	3.4e-085	7.7e-088	-200.59	0.0	125	989	1275	5662	0.12639	1.3e-093	606632
1	M225 O225	3.5e-063	7.9e-066	-149.91	0.0	133	987	948	3937	0.13475	1.3e-071	583712
1	M226 O226	7.4e-057	1.7e-059	-135.33	0.0	216	988	1773	5590	0.21862	2.4e-065	688721
1	M227 O227	1.3e-007	3.0e-010	-21.94	0.0	343	987	2379	5985	0.34752	5.2e-016	564978
1	M228 O228	1.7e-015	3.9e-018	-40.10	0.0	294	988	1933	5346	0.29757	4.9e-024	784856
1	M230 O230	1.1e-019	2.6e-022	-49.71	0.0	104	986	870	5692	0.10548	3.2e-028	806388
1	M233 O233	3.0e-041	6.8e-044	-99.39	0.0	121	987	1135	5990	0.12259	1.1e-049	617729
1	M234 O234	6.0e-031	1.4e-033	-75.68	0.0	187	985	1540	5936	0.18985	1.7e-039	788676
1	M235 O235	3.8e-029	8.7e-032	-71.52	0.0	168	986	1407	5981	0.17039	1.4e-037	645012
1	M236 O236	1.6e-008	3.6e-011	-24.03	0.0	117	985	160	687	0.11878	5.8e-017	631728
1	M237 O237	6.9e-088	1.6e-090	-206.78	0.0	157	985	1575	5924	0.15939	1.9e-096	833448
1	M238 O238	9.6e-006	2.2e-008	-17.63	0.0	141	987	574	2969	0.14286	2.9e-014	770559
1	M239 O239	1.4e-036	3.2e-039	-88.63	0.0	146	986	1248	5732	0.14807	4.7e-045	681420
1	M240 O240	9.3e-038	2.1e-040	-91.35	0.0	89	985	271	1181	0.09036	3.3e-046	648456
1	M241 O241	1.0e-054	2.3e-057	-130.41	0.0	92	986	956	5868	0.09331	2.9e-063	799992
1	M242 O242	6.3e-065	1.4e-067	-153.91	0.0	146	986	1313	5432	0.14807	2.0e-073	723240
1	M243 O243	1.4e-084	3.2e-087	-199.15	0.0	102	984	1133	5849	0.10366	4.2e-093	773325
1	M244 O244	6.8e-053	1.6e-055	-126.20	0.0	128	986	1230	5942	0.12982	2.3e-061	678960
1	M247 O247	5.8e-045	1.3e-047	-107.93	0.0	137	985	1258	5917	0.13909	1.8e-053	728160
1	M248 O248	3.2e-047	7.4e-050	-113.13	0.0	123	983	748	3353	0.12513	1.1e-055	700657
1	M249 O249	5.1e-020	1.2e-022	-50.51	0.0	161	985	313	1038	0.16345	1.8e-028	654852
1	M250 O250	7.4e-119	1.7e-121	-278.08	0.0	158	986	1650	5769	0.16024	2.5e-127	681420
1	M252 O252	1.4e-009	3.3e-012	-26.44	0.0	163	985	598	2580	0.16548	3.7e-018	882156
1	M253 O253	1.8e-056	4.2e-059	-134.43	0.0	211	985	1818	5875	0.21421	5.6e-065	737016
1	M254 O254	1.4e-078	3.3e-081	-185.33	0.0	125	985	861	3419	0.12690	5.3e-087	618444
1	M255 O255	9.6e-031	2.2e-033	-75.20	0.0	150	984	1292	5973	0.15244	3.0e-039	735518
1	M256 O256	8.3e-003	1.9e-005	-10.88	0.0	196	984	1266	5372	0.19919	2.8e-011	686909
1	M257 O257	1.3e-007	2.9e-010	-21.95	0.0	444	984	2982	5921	0.45122	3.7e-016	786091
1	M258 O258	9.6e-038	2.2e-040	-91.31	0.0	152	984	982	4087	0.15447	3.2e-046	687400
1	M259 O259	6.2e-034	1.4e-036	-82.55	0.0	152	984	522	1877	0.15447	2.1e-042	679053
1	M261 O261	2.0e-072	4.5e-075	-171.20	0.0	86	984	591	2931	0.08740	6.4e-081	697711
1	M262 O262	2.4e-039	5.6e-042	-94.99	0.0	142	984	1263	5885	0.14431	8.2e-048	675616
1	M263 O263	2.3e-019	5.2e-022	-49.00	0.0	150	984	1183	5726	0.15244	6.2e-028	842556
1	M264 O264	5.5e-027	1.2e-029	-66.55	0.0	163	985	1352	5930	0.16548	1.9e-035	657804
1	M265 O265	1.4e-042	3.3e-045	-102.43	0.0	212	984	1782	5968	0.21545	4.1e-051	796893
1	M267 O267	3.3e-018	7.6e-021	-46.33	0.0	141	983	1097	5609	0.14344	9.5e-027	797875
1	M268 O268	2.7e-034	6.2e-037	-83.37	0.0	121	983	1080	5810	0.12309	8.7e-043	713914
1	M269 O269	1.4e-008	3.1e-011	-24.19	0.0	124	982	823	4911	0.12627	4.0e-017	788410
1	M270 O270	3.1e-032	7.0e-035	-78.64	0.0	324	982	2436	5899	0.32994	9.8e-041	719810
1	M271 O271	6.3e-025	1.4e-027	-61.81	0.0	119	983	963	5429	0.12106	1.9e-033	749266
1	M272 O272	4.1e-028	9.4e-031	-69.14	0.0	156	982	678	2670	0.15886	1.3e-036	709030
1	M275 O275	2.7e-038	6.2e-041	-92.59	0.0	174	982	1375	5380	0.17719	7.1e-047	865340
1	M276 O276	1.4e-010	3.1e-013	-28.79	0.0	154	982	485	2098	0.15682	4.2e-019	744310
1	M277 O277	4.1e-013	9.3e-016	-34.62	0.0	292	982	2118	5977	0.29735	1.6e-021	586530
1	M278 O278	2.0e-048	4.6e-051	-115.91	0.0	178	982	1519	5697	0.18126	5.9e-057	778610
1	M280 O280	2.5e-057	5.8e-060	-136.41	0.0	159	983	1455	5834	0.16175	8.5e-066	679053
1	M281 O281	1.9e-069	4.3e-072	-164.34	0.0	122	982	997	4414	0.12424	6.0e-078	710010
1	M284 O284	2.6e-029	6.0e-032	-71.89	0.0	186	992	1500	5882	0.18750	2.3e-037	260370
1	M285 O285	6.2e-049	1.4e-051	-117.08	0.0	182	992	1471	5420	0.18347	6.6e-057	215820
1	M286 O286	2.2e-047	5.0e-050	-113.51	0.0	74	992	194	726	0.07460	2.4e-055	210870
1	M287 O287	5.6e-050	1.3e-052	-119.48	0.0	160	992	1373	5609	0.16129	5.2e-058	247995
1	M288 O288	1.7e-058	3.8e-061	-139.12	0.0	135	991	1250	5667	0.13623	8.9e-067	426690
1	M289 O289	3.2e-104	7.4e-107	-244.38	0.0	129	991	1407	5906	0.13017	1.9e-112	382140
1	M290 O290	2.0e-077	4.6e-080	-182.67	0.0	137	991	974	3754	0.13824	1.2e-085	377685
1	M291 O291	9.4e-045	2.1e-047	-107.46	0.0	189	991	1606	5888	0.19072	5.9e-053	365310
1	M292 O292	7.0e-045	1.6e-047	-107.75	0.0	79	991	693	4741	0.07972	4.6e-053	345510
1	M293 O293	1.5e-011	3.4e-014	-31.02	0.0	145	991	1024	5338	0.14632	8.5e-020	394515
1	M294 O294	1.4e-052	3.1e-055	-125.51	0.0	255	991	2024	5687	0.25732	8.7e-061	354915
1	M295 O295	1.4e-038	3.1e-041	-93.26	0.0	215	991	1774	5989	0.21695	7.8e-047	401940
1	M296 O296	7.9e-020	1.8e-022	-50.07	0.0	333	991	2213	5436	0.33602	5.5e-028	327690
1	M297 O297	3.0e-005	6.9e-008	-16.50	0.0	409	991	2468	5341	0.41271	1.7e-013	407385
1	M298 O298	2.3e-010	5.3e-013	-28.27	0.0	257	991	1606	5114	0.25933	1.3e-018	394515
1	M299 O299	1.3e-121	3.0e-124	-284.41	0.0	110	990	1180	5116	0.11111	6.7e-130	456456
1	M300 O300	6.1e-016	1.4e-018	-41.12	0.0	202	990	1527	5902	0.20404	2.6e-024	530062
1	M301 O301	2.4e-018	5.5e-021	-46.65	0.0	130	990	593	2934	0.13131	9.8e-027	562172
1	M302 O302	6.6e-039	1.5e-041	-94.00	0.0	184	990	1284	4729	0.18586	3.1e-047	488566
1	M303 O303	1.8e-039	4.1e-042	-95.29	0.0	110	990	937	5235	0.11111	7.6e-048	549328
1	M304 O304	2.7e-013	6.1e-016	-35.03	0.0	178	990	1157	4954	0.17980	1.1e-021	579956
1	M305 O305	8.0e-052	1.8e-054	-123.74	0.0	126	990	1173	5736	0.12727	3.8e-060	480168
1	M306 O306	8.1e-080	1.9e-082	-188.20	0.0	166	990	1406	5017	0.16768	3.3e-088	557232
1	M307 O307	1.1e-029	2.4e-032	-72.80	0.0	146	990	1150	5406	0.14747	4.8e-038	507338
1	M308 O308	3.5e-036	8.0e-039	-87.72	0.0	148	990	1289	5915	0.14949	1.4e-044	579462
1	M309 O309	7.0e-172	1.6e-174	-400.18	0.0	138	990	1484	5009	0.13939	3.2e-180	508820
1	M310 O310	1.4e-108	3.3e-111	-254.41	0.0	131	989	1136	4297	0.13246	6.2e-117	528580
1	M312 O312	6.1e-056	1.4e-058	-133.21	0.0	127	989	1215	5838	0.12841	2.3e-064	621946
1	M313 O313	2.1e-035	4.8e-038	-85.92	0.0	143	989	1257	5948	0.14459	8.3e-044	584896
1	M315 O315	1.3e-007	3.0e-010	-21.93	0.0	135	989	1029	5926	0.13650	4.4e-016	676286
1	M316 O316	5.7e-021	1.3e-023	-52.69	0.0	87	989	768	5799	0.08797	1.9e-029	695058
1	M317 O317	5.0e-055	1.1e-057	-131.11	0.0	159	989	987	3649	0.16077	2.3e-063	498446
1	M318 O318	6.0e-025	1.4e-027	-61.85	0.0	239	989	900	2598	0.24166	2.6e-033	533026
1	M319 O319	8.3e-052	1.9e-054	-123.70	0.0	233	989	1775	5302	0.23559	2.8e-060	679250
1	M320 O320	7.8e-079	1.8e-081	-185.94	0.0	177	989	1469	5004	0.17897	2.6e-087	693082
1	M324 O324	5.1e-018	1.2e-020	-45.90	0.0	144	988	1176	5998	0.14575	2.3e-026	517157
1	M325 O325	4.2e-003	9.6e-006	-11.55	0.0	210	988	1326	5293	0.21255	1.8e-011	534412
1	M326 O326	2.1e-092	4.7e-095	-217.19	0.0	122	988	498	1476	0.12348	8.3e-101	570894
1	M327 O327	1.2e-038	2.6e-041	-93.43	0.0	144	988	1230	5662	0.14575	3.9e-047	686256
1	M328 O328	4.2e-062	9.6e-065	-147.41	0.0	74	988	794	5453	0.07490	1.4e-070	681819
1	M329 O329	7.2e-017	1.6e-019	-43.25	0.0	146	988	1157	5845	0.14777	2.2e-025	762671
1	M330 O330	1.4e-004	3.2e-007	-14.94	0.0	520	988	2892	5016	0.52632	5.6e-013	584698
1	M331 O331	5.5e-084	1.3e-086	-197.79	0.0	160	988	1466	5392	0.16194	1.8e-092	711892
1	M332 O332	5.9e-084	1.4e-086	-197.72	0.0	92	988	531	2201	0.09312	2.3e-092	590614
1	M333 O333	1.4e-014	3.1e-017	-38.01	0.0	100	988	141	578	0.10121	5.3e-023	589135
1	M335 O335	5.6e-073	1.3e-075	-172.45	0.0	110	988	1008	4900	0.11134	2.0e-081	648295
1	M336 O336	1.2e-012	2.7e-015	-33.56	0.0	90	988	705	5431	0.09109	3.7e-021	707948
1	M337 O337	1.1e-138	2.5e-141	-323.73	0.0	126	988	1290	4847	0.12753	3.8e-147	662592
1	M338 O338	4.2e-072	9.7e-075	-170.43	0.0	92	988	839	4545	0.09312	1.7e-080	559062
1	M340 O340	5.5e-082	1.2e-084	-193.20	0.0	184	988	1750	5947	0.18623	1.9e-090	649281
1	M341 O341	3.0e-022	6.8e-025	-55.65	0.0	153	987	955	4314	0.15502	1.1e-030	620687
1	M342 O342	9.4e-058	2.1e-060	-137.39	0.0	139	987	1203	5245	0.14083	3.4e-066	623645
1	M343 O343	8.7e-065	2.0e-067	-153.59	0.0	143	987	1258	5253	0.14488	2.2e-073	913529
1	M344 O344	1.4e-105	3.2e-108	-247.52	0.0	165	987	1445	4828	0.16717	4.2e-114	763657
1	M346 O346	7.3e-054	1.7e-056	-128.44	0.0	239	987	1845	5374	0.24215	2.2e-062	752811
1	M347 O347	1.7e-035	3.8e-038	-86.16	0.0	93	987	841	5484	0.09422	5.4e-044	704004
1	M348 O348	2.5e-060	5.6e-063	-143.34	0.0	153	987	1386	5661	0.15502	7.3e-069	774010
1	M349 O349	7.2e-029	1.6e-031	-70.89	0.0	109	987	964	5795	0.11044	2.3e-037	713864
1	M350 O350	2.0e-036	4.7e-039	-88.26	0.0	113	987	973	5417	0.11449	5.7e-045	814436
1	M351 O351	1.7e-081	4.0e-084	-192.04	0.0	156	986	1400	5234	0.15822	5.0e-090	791628
1	M352 O352	4.7e-121	1.1e-123	-283.14	0.0	136	986	1032	3477	0.13793	1.7e-129	652392
1	M353 O353	2.4e-085	5.6e-088	-200.91	0.0	158	986	1564	5885	0.16024	7.8e-094	718812
1	M354 O354	8.5e-051	1.9e-053	-121.37	0.0	126	986	1214	5989	0.12779	3.1e-059	636156
1	M356 O356	1.2e-039	2.7e-042	-95.72	0.0	148	986	1085	4704	0.15010	3.9e-048	682404
1	M357 O357	7.5e-014	1.7e-016	-36.31	0.0	94	986	517	3532	0.09533	2.9e-022	597780
1	M358 O358	7.3e-090	1.7e-092	-211.33	0.0	136	986	870	3066	0.13793	2.6e-098	646980
1	M359 O359	2.4e-040	5.4e-043	-97.33	0.0	212	986	1606	5338	0.21501	8.1e-049	663708
1	M360 O360	1.4e-082	3.1e-085	-194.58	0.0	132	986	623	2025	0.13387	4.9e-091	636156
1	M361 O361	1.0e-031	2.3e-034	-77.45	0.0	138	986	1202	5920	0.13996	3.3e-040	711924
1	M362 O362	4.0e-037	9.2e-040	-89.89	0.0	242	986	1943	5943	0.24544	1.2e-045	787200
1	M364 O364	4.7e-012	1.1e-014	-32.17	0.0	176	986	1332	5893	0.17850	1.6e-020	649440
1	M365 O365	7.1e-047	1.6e-049	-112.34	0.0	162	986	1379	5597	0.16430	2.1e-055	773916
1	M366 O366	1.2e-070	2.7e-073	-167.09	0.0	132	986	1262	5565	0.13387	3.9e-079	694704
1	M367 O367	1.0e-029	2.4e-032	-72.81	0.0	176	986	1411	5718	0.17850	2.8e-038	870840
1	M368 O368	1.6e-119	3.6e-122	-279.64	0.0	116	986	1274	5421	0.11765	5.6e-128	636648
1	M370 O370	9.8e-062	2.2e-064	-146.56	0.0	175	985	1506	5487	0.17766	3.3e-070	680436
1	M371 O371	1.2e-058	2.7e-061	-139.45	0.0	197	985	1720	5825	0.20000	3.7e-067	738492
1	M372 O372	1.7e-050	3.8e-053	-120.70	0.0	231	985	1902	5799	0.23452	4.9e-059	773424
1	M374 O374	3.9e-019	8.8e-022	-48.48	0.0	267	985	1910	5674	0.27107	1.2e-027	752268
1	M375 O375	3.4e-033	7.7e-036	-80.85	0.0	165	985	1367	5762	0.16751	9.8e-042	784248
1	M376 O376	4.1e-050	9.4e-053	-119.80	0.0	185	985	1564	5672	0.18782	1.2e-058	754236
1	M377 O377	6.7e-067	1.5e-069	-158.45	0.0	201	985	1553	4923	0.20406	2.0e-075	753744
1	M378 O378	3.1e-063	7.1e-066	-150.01	0.0	109	985	1044	5373	0.11066	7.7e-072	919548
1	M379 O379	9.9e-023	2.3e-025	-56.75	0.0	365	985	2460	5509	0.37056	4.0e-031	560880
1	M380 O380	8.3e-052	1.9e-054	-123.70	0.0	217	985	1772	5632	0.22030	2.6e-060	717336
1	M381 O381	4.6e-003	1.1e-005	-11.46	0.0	161	985	1156	5884	0.16345	1.5e-011	712908
1	M382 O382	2.1e-049	4.8e-052	-118.16	0.0	145	985	1351	6004	0.14721	8.7e-058	558912
1	M383 O383	9.6e-017	2.2e-019	-42.96	0.0	103	985	844	5673	0.10457	3.2e-025	695196
1	M384 O384	3.6e-037	8.2e-040	-90.00	0.0	127	985	1106	5642	0.12893	1.2e-045	676500
1	M385 O385	5.6e-021	1.3e-023	-52.72	0.0	261	985	1678	4977	0.26497	1.4e-029	891012
1	M386 O386	1.9e-092	4.3e-095	-217.28	0.0	124	984	1199	5105	0.12602	6.7e-101	645665
1	M387 O387	4.0e-019	9.2e-022	-48.44	0.0	162	984	991	4340	0.16463	1.7e-027	546974
1	M388 O388	1.5e-015	3.5e-018	-40.19	0.0	408	984	2726	5669	0.41463	4.8e-024	734045
1	M389 O389	1.9e-046	4.3e-049	-111.37	0.0	192	984	1321	4525	0.19512	5.2e-055	833227
1	M390 O390	9.3e-028	2.1e-030	-68.32	0.0	186	984	1062	3917	0.18902	3.0e-036	703112
1	M391 O391	3.3e-059	7.5e-062	-140.75	0.0	202	984	1736	5738	0.20528	1.0e-067	727171
1	M392 O392	6.3e-013	1.4e-015	-34.18	0.0	230	984	1258	4236	0.23374	2.1e-021	670215
1	M393 O393	3.4e-035	7.8e-038	-85.44	0.0	142	984	1138	5289	0.14431	1.1e-043	738464
1	M394 O394	5.6e-029	1.3e-031	-71.14	0.0	150	984	1274	5928	0.15244	1.7e-037	754176
1	M395 O395	1.9e-058	4.4e-061	-138.97	0.0	165	983	1533	5982	0.16785	5.7e-067	778235
1	M396 O396	2.2e-065	5.1e-068	-154.94	0.0	209	983	1776	5607	0.21261	7.4e-074	689364
1	M398 O398	5.9e-002	1.3e-004	-8.91	0.0	137	983	184	838	0.13937	2.2e-010	605403
1	M400 O400	5.3e-026	1.2e-028	-64.27	0.0	211	983	1508	5269	0.21465	1.6e-034	740428
1	M402 O402	2.7e-010	6.3e-013	-28.10	0.0	233	983	1690	5895	0.23703	8.7e-019	716860
1	M403 O403	2.8e-003	6.4e-006	-11.95	0.0	261	983	993	3102	0.26551	8.9e-012	723734
1	M404 O404	2.6e-021	5.9e-024	-53.49	0.0	159	983	799	3366	0.16175	8.5e-030	697220
1	M405 O405	3.3e-051	7.6e-054	-122.31	0.0	147	983	1256	5365	0.14954	9.5e-060	802785
1	M406 O406	6.0e-021	1.4e-023	-52.65	0.0	87	983	791	5970	0.08850	1.8e-029	775289
1	M407 O407	7.7e-141	1.7e-143	-328.71	0.0	132	982	1549	5909	0.13442	2.4e-149	719810
1	M408 O408	1.2e-033	2.7e-036	-81.91	0.0	148	982	1280	5893	0.15071	4.1e-042	653660
1	M409 O409	1.2e-020	2.8e-023	-51.93	0.0	116	982	463	2328	0.11813	3.9e-029	712460
1	M410 O410	1.5e-004	3.5e-007	-14.87	0.0	650	982	2118	2929	0.66191	5.5e-013	635040
1	M411 O411	3.4e-042	7.8e-045	-101.56	0.0	174	982	1413	5469	0.17719	1.1e-050	733040
1	M412 O412	1.8e-029	4.1e-032	-72.26	0.0	142	982	1168	5609	0.14460	5.8e-038	710010
1	M413 O413	1.2e-069	2.8e-072	-164.76	0.0	138	982	1256	5300	0.14053	3.5e-078	808010
1	M414 O414	2.1e-046	4.7e-049	-111.27	0.0	148	982	1356	5966	0.15071	6.8e-055	691880
1	M416 O416	2.9e-079	6.6e-082	-186.92	0.0	138	982	1381	5788	0.14053	7.2e-088	914830
1	M417 O417	1.1e-054	2.4e-057	-130.35	0.0	158	982	1374	5518	0.16090	3.1e-063	801150
1	M418 O418	5.3e-022	1.2e-024	-55.07	0.0	108	982	929	5819	0.10998	1.6e-030	735980
1	M419 O419	6.5e-039	1.5e-041	-94.00	0.0	128	982	1154	5827	0.13035	2.0e-047	765380
1	M420 O420	2.3e-091	5.3e-094	-214.77	0.0	132	982	1403	5932	0.13442	6.5e-100	821730
1	M422 O422	1.1e-064	2.6e-067	-153.31	0.0	134	982	999	4138	0.13646	4.0e-073	658070
1	M423 O423	8.1e-005	1.8e-007	-15.51	0.0	224	982	780	2706	0.22811	2.3e-013	785470
1	M424 O424	1.2e-100	2.8e-103	-236.15	0.0	114	982	1219	5483	0.11609	3.0e-109	909440
1	M425 O425	2.0e-024	4.5e-027	-60.67	0.0	190	982	1115	4132	0.19348	6.9e-033	645330
1	M426 O426	2.3e-040	5.2e-043	-97.36	0.0	156	982	1328	5678	0.15886	6.6e-049	789390
1	M427 O427	1.2e-021	2.7e-024	-54.27	0.0	188	982	1493	5934	0.19145	3.3e-030	819280
1	M428 O428	2.7e-055	6.2e-058	-131.73	0.0	144	982	1362	5947	0.14664	8.0e-064	778120
1	M429 O429	8.6e-027	2.0e-029	-66.10	0.0	204	982	1573	5687	0.20774	2.9e-035	686490
1	M430 O430	1.4e-047	3.2e-050	-113.97	0.0	216	982	1804	5841	0.21996	3.9e-056	820750
1	M431 O431	2.1e-026	4.9e-029	-65.19	0.0	132	982	392	1563	0.13442	7.8e-035	628670
1	M432 O432	5.5e-031	1.3e-033	-75.75	0.0	154	982	1323	5970	0.15682	1.8e-039	689920
1	M433 O433	7.8e-049	1.8e-051	-116.85	0.0	116	982	1112	5834	0.11813	2.1e-057	838390
1	M434 O434	1.8e-165	4.1e-168	-385.43	0.0	154	982	1516	4709	0.15682	6.0e-174	675710
1	M436 O436	1.4e-025	3.1e-028	-63.34	0.0	200	982	1572	5823	0.20367	4.4e-034	715400
1	M437 O437	9.7e-075	2.2e-077	-176.51	0.0	130	982	473	1423	0.13238	3.2e-083	680120
1	M438 O438	3.5e-016	8.1e-019	-41.66	0.0	158	982	1240	5856	0.16090	1.2e-024	683060
