# Supplementary material for: Motif signatures in stretch enhancers are enriched for disease-associated genetic variants
Source: Epigenetics Chromatin. 2015 Jul 16;8:23. doi: 10.1186/s13072-015-0015-7 (PMC4502539; doi:10.1186/s13072-015-0015-7)
Supplement: Additional file 4: — De novo motif disocvery results. Zip archive of de novo motif discovery results. Discovered motifs are condensed in MEME Minimal Motif Format. TOMTOM output HTML files documenting the comparison of the discovered motifs to known motifs and CentriMo output text files detailing the enrichment of the discovered motifs in SE or TE DHS sequences are also included. File names indicate the type of sequences used for the motif discovery, including the method of footprinting. Can be downloaded at http://fusion.nhgri.nih.gov/files/se-motifs/AdditionalFile4.zip. [file 13072_2015_15_MOESM4_ESM.zip › AdditionalFile4/K562.TE.vs.K562_Footprints_ConcatenatedEnhancers_Neph.meme.CentriMo.txt]

# WARNING: this file is not sorted!
# db	id alt	E-value	adj_p-value	log_adj_p-value	bin_location	bin_width	total_width	sites_in_bin	total_sites	p_success	p-value	mult_tests
1	M1 O1	1.3e-464	2.6e-467	-1074.35	0.0	94	986	917	1667	0.09533	7.1e-473	369000
1	M2 O2	7.4e-451	1.5e-453	-1042.70	0.0	97	989	944	1776	0.09808	4.5e-459	322582
1	M3 O3	3.8e-196	7.5e-199	-456.21	0.0	177	983	843	1644	0.18006	2.1e-204	361867
1	M4 O4	1.9e-490	3.8e-493	-1133.84	0.0	108	988	1048	1856	0.10931	1.5e-498	257346
1	M5 O5	6.8e-214	1.3e-216	-497.06	0.0	116	988	1429	5046	0.11741	3.4e-222	395386
1	M6 O6	4.8e-181	9.4e-184	-421.44	0.0	126	984	654	1505	0.12805	2.7e-189	352538
1	M7 O7	1.0e-479	2.0e-482	-1109.16	0.0	107	989	989	1710	0.10819	7.8e-488	253916
1	M8 O8	2.2e-488	4.3e-491	-1129.12	0.0	106	988	1017	1785	0.10729	2.0e-496	210018
1	M9 O9	1.1e-279	2.2e-282	-648.52	0.0	156	988	1408	3341	0.15789	7.3e-288	305660
1	M10 O10	1.7e-069	3.4e-072	-164.57	0.0	146	984	492	1411	0.14837	9.4e-078	356957
1	M11 O11	4.7e-198	9.2e-201	-460.60	0.0	137	981	684	1430	0.13965	2.5e-206	362600
1	M13 O13	1.4e-289	2.7e-292	-671.38	0.0	155	989	1233	2687	0.15672	9.0e-298	294918
1	M14 O14	1.6e-221	3.1e-224	-514.65	0.0	112	988	1518	5601	0.11336	8.5e-230	362848
1	M15 O15	4.8e-062	9.3e-065	-147.43	0.0	138	986	400	1149	0.13996	2.5e-070	369984
1	M16 O16	9.5e-173	1.9e-175	-402.33	0.0	125	983	539	1127	0.12716	5.8e-181	318659
1	M17 O17	3.2e-181	6.3e-184	-421.83	0.0	127	983	671	1558	0.12920	1.8e-189	360885
1	M18 O18	1.7e-196	3.3e-199	-457.02	0.0	126	982	664	1463	0.12831	9.1e-205	361620
1	M19 O19	1.1e-340	2.1e-343	-789.02	0.0	148	990	1365	2988	0.14949	8.1e-349	266266
1	M20 O20	8.3e-015	1.6e-017	-38.65	0.0	66	980	47	131	0.06735	2.8e-022	59169
1	M21 O21	9.9e-115	1.9e-117	-268.74	0.0	143	983	754	2158	0.14547	5.5e-123	351065
1	M22 O22	3.2e-076	6.3e-079	-180.07	0.0	120	984	494	1620	0.12195	1.4e-084	436499
1	M23 O23	2.8e-286	5.5e-289	-663.75	0.0	155	989	1407	3316	0.15672	1.8e-294	304798
1	M24 O24	3.0e-210	5.8e-213	-488.69	0.0	113	987	1508	5631	0.11449	1.5e-218	389470
1	M25 O25	5.7e-067	1.1e-069	-158.76	0.0	218	988	1932	5971	0.22065	4.4e-075	255374
1	M26 O26	9.1e-160	1.8e-162	-372.44	0.0	152	988	689	1521	0.15385	4.8e-168	369750
1	M27 O27	2.7e-157	5.3e-160	-366.74	0.0	127	983	530	1152	0.12920	1.7e-165	308839
1	M28 O28	5.3e-150	1.0e-152	-349.96	0.0	134	982	393	684	0.13646	4.4e-158	235690
1	M29 O29	1.2e-094	2.3e-097	-222.52	0.0	143	983	662	1942	0.14547	6.4e-103	357448
1	M30 O30	3.9e-178	7.7e-181	-414.72	0.0	126	980	528	1056	0.12857	2.6e-186	295845
1	M31 O31	1.2e-287	2.4e-290	-666.85	0.0	157	989	1369	3140	0.15875	8.1e-296	300846
1	M32 O32	3.3e-137	6.6e-140	-320.48	0.0	126	988	1445	5700	0.12753	1.6e-145	400809
1	M33 O33	2.0e-087	3.9e-090	-205.87	0.0	147	983	301	581	0.14954	1.7e-095	226351
1	M34 O34	1.3e-042	2.6e-045	-102.66	0.0	102	982	212	671	0.10387	1.1e-050	230300
1	M35 O35	2.1e-059	4.1e-062	-141.35	0.0	147	985	381	1030	0.14924	1.0e-067	410328
1	M36 O36	2.2e-018	4.4e-021	-46.88	0.0	106	982	82	212	0.10794	3.6e-026	122990
1	M37 O37	1.7e-205	3.4e-208	-477.71	0.0	142	990	1345	3933	0.14343	1.2e-213	285532
1	M38 O38	2.1e-223	4.1e-226	-518.98	0.0	103	989	1141	3896	0.10415	1.2e-231	327522
1	M39 O39	7.3e-246	1.4e-248	-570.68	0.0	139	989	795	1587	0.14055	4.6e-254	311714
1	M40 O40	9.3e-212	1.8e-214	-492.15	0.0	121	987	728	1684	0.12259	5.0e-220	369750
1	M41 O41	6.7e-184	1.3e-186	-428.01	0.0	127	985	579	1207	0.12893	4.0e-192	327180
1	M42 O42	8.5e-111	1.7e-113	-259.68	0.0	175	985	492	975	0.17766	5.9e-119	282408
1	M43 O43	4.2e-148	8.3e-151	-345.58	0.0	127	983	397	731	0.12920	3.2e-156	260230
1	M44 O44	4.6e-016	9.1e-019	-41.54	0.0	141	985	600	2803	0.14315	2.7e-024	334068
1	M45 O45	2.9e-015	5.7e-018	-39.71	0.0	156	982	173	514	0.15886	3.2e-023	174930
1	M46 O46	1.1e-121	2.1e-124	-284.76	0.0	143	981	388	733	0.14577	9.0e-130	239120
1	M47 O47	5.2e-096	1.0e-098	-225.63	0.0	123	989	516	1523	0.12437	3.6e-104	288496
1	M48 O48	2.9e-466	5.8e-469	-1078.16	0.0	106	988	1039	1932	0.10729	1.7e-474	344114
1	M49 O49	1.0e-143	2.0e-146	-335.46	0.0	131	985	504	1097	0.13299	6.2e-152	332100
1	M50 O50	5.7e-179	1.1e-181	-416.66	0.0	137	983	694	1560	0.13937	3.1e-187	361376
1	M51 O51	3.6e-299	7.2e-302	-693.41	0.0	146	990	1016	2026	0.14747	2.5e-307	291954
1	M52 O52	1.6e-126	3.2e-129	-295.88	0.0	139	989	557	1332	0.14055	1.0e-134	314678
1	M53 O53	3.9e-101	7.7e-104	-237.43	0.0	144	986	624	1721	0.14604	2.3e-109	338004
1	M54 O54	2.3e-050	4.4e-053	-120.55	0.0	104	988	398	1613	0.10526	1.4e-058	327352
1	M55 O55	2.2e-044	4.3e-047	-106.75	0.0	133	985	460	1653	0.13503	1.3e-052	343908
1	M56 O56	1.5e-177	3.0e-180	-413.36	0.0	110	984	776	2262	0.11179	8.4e-186	362358
1	M57 O57	3.7e-041	7.3e-044	-99.32	0.0	135	983	389	1324	0.13733	2.4e-049	305402
1	M58 O58	2.8e-116	5.4e-119	-272.32	0.0	134	982	372	741	0.13646	2.0e-124	266560
1	M59 O59	3.0e-012	5.8e-015	-32.78	0.0	158	980	206	680	0.16122	2.8e-020	209781
1	M60 O60	4.5e-033	8.8e-036	-80.72	0.0	174	990	301	800	0.17576	3.6e-041	245024
1	M61 O61	1.4e-273	2.7e-276	-634.52	0.0	113	989	1144	3205	0.11426	8.4e-282	319618
1	M62 O62	5.1e-014	1.0e-016	-36.84	0.0	217	989	160	359	0.21941	8.4e-022	120042
1	M63 O63	3.3e-058	6.4e-061	-138.60	0.0	123	989	585	2268	0.12437	1.9e-066	332956
1	M64 O64	3.2e-171	6.2e-174	-398.82	0.0	134	988	774	1948	0.13563	1.8e-179	338198
1	M65 O65	6.0e-231	1.2e-233	-536.33	0.0	138	990	1611	4980	0.13939	4.0e-239	297882
1	M66 O66	1.3e-168	2.6e-171	-392.77	0.0	130	988	995	2974	0.13158	6.6e-177	399330
1	M67 O67	1.1e-055	2.1e-058	-132.79	0.0	171	989	1204	4366	0.17290	5.7e-064	376428
1	M68 O68	1.1e-107	2.2e-110	-252.48	0.0	124	988	577	1692	0.12551	6.3e-116	355946
1	M69 O69	3.1e-410	6.2e-413	-949.15	0.0	94	988	856	1638	0.09514	1.7e-418	362355
1	M70 O70	6.3e-015	1.2e-017	-38.93	0.0	148	984	103	255	0.15041	1.1e-022	113421
1	M71 O71	3.5e-039	6.8e-042	-94.79	0.0	104	982	124	280	0.10591	5.6e-047	121520
1	M72 O72	1.0e-144	2.0e-147	-337.78	0.0	138	990	508	1067	0.13939	9.4e-153	212914
1	M73 O73	7.0e-190	1.4e-192	-441.78	0.0	129	989	1509	5236	0.13043	3.7e-198	370994
1	M74 O74	1.0e-058	2.0e-061	-139.75	0.0	123	989	553	2091	0.12437	5.9e-067	343824
1	M75 O75	3.4e-028	6.7e-031	-69.48	0.0	94	986	285	1361	0.09533	1.7e-036	393108
1	M76 O76	4.0e-042	7.8e-045	-101.57	0.0	178	986	205	404	0.18053	4.8e-050	160884
1	M77 O77	5.7e-117	1.1e-119	-273.90	0.0	128	986	692	2079	0.12982	3.1e-125	357684
1	M78 O78	1.3e-027	2.5e-030	-68.15	0.0	121	985	187	586	0.12284	1.2e-035	219432
1	M79 O79	1.1e-160	2.2e-163	-374.55	0.0	176	984	576	1015	0.17886	7.5e-169	286253
1	M80 O80	3.5e-059	7.0e-062	-140.82	0.0	162	984	204	360	0.16463	4.5e-067	153192
1	M81 O81	3.5e-033	6.9e-036	-80.96	0.0	167	983	374	1109	0.16989	2.1e-041	328479
1	M82 O82	1.6e-017	3.1e-020	-44.92	0.0	166	982	154	395	0.16904	1.7e-025	186690
1	M83 O83	2.4e-024	4.8e-027	-60.60	0.0	131	981	123	301	0.13354	3.6e-032	131320
1	M84 O84	7.7e-235	1.5e-237	-545.29	0.0	160	990	1601	4305	0.16162	5.1e-243	297388
1	M85 O85	1.0e-244	2.0e-247	-568.06	0.0	113	989	1503	5226	0.11426	5.5e-253	362596
1	M86 O86	5.9e-025	1.2e-027	-62.02	0.0	102	988	596	3514	0.10324	2.7e-033	423487
1	M87 O87	5.2e-052	1.0e-054	-124.32	0.0	239	989	1300	3567	0.24166	2.8e-060	369512
1	M88 O88	4.3e-218	8.4e-221	-506.74	0.0	143	989	911	2087	0.14459	2.5e-226	334932
1	M89 O89	6.1e-083	1.2e-085	-195.54	0.0	127	989	453	1304	0.12841	4.5e-091	269230
1	M90 O90	5.6e-157	1.1e-159	-366.01	0.0	144	990	896	2410	0.14545	3.9e-165	279604
1	M91 O91	1.9e-020	3.8e-023	-51.62	0.0	125	987	38	44	0.12665	2.5e-028	149872
1	M92 O92	9.3e-006	1.8e-008	-17.82	0.0	172	986	834	3748	0.17444	3.9e-014	463464
1	M93 O93	2.0e-118	4.0e-121	-277.24	0.0	112	986	690	2318	0.11359	1.1e-126	359652
1	M94 O94	4.1e-177	8.2e-180	-412.37	0.0	126	986	914	2614	0.12779	2.1e-185	386712
1	M95 O95	6.1e-036	1.2e-038	-87.31	0.0	114	984	235	778	0.11585	4.1e-044	292636
1	M96 O96	4.7e-059	9.2e-062	-140.54	0.0	132	984	235	532	0.13415	4.1e-067	224878
1	M97 O97	7.0e-056	1.4e-058	-133.24	0.0	110	982	664	3024	0.11202	3.7e-064	366520
1	M98 O98	1.0e-046	2.0e-049	-112.14	0.0	133	981	647	2579	0.13558	5.3e-055	378280
1	M100 O100	1.2e-450	2.4e-453	-1042.20	0.0	101	991	961	1786	0.10192	1.3e-458	179685
1	M101 O101	3.3e-224	6.5e-227	-520.81	0.0	118	990	1155	3518	0.11919	2.6e-232	255892
1	M102 O102	7.8e-182	1.5e-184	-423.25	0.0	136	990	726	1683	0.13737	6.6e-190	229710
1	M103 O103	6.9e-193	1.4e-195	-448.70	0.0	127	989	684	1553	0.12841	4.4e-201	309244
1	M104 O104	6.3e-033	1.2e-035	-80.38	0.0	119	989	216	693	0.12032	8.7e-041	141778
1	M105 O105	2.9e-031	5.7e-034	-76.55	0.0	117	989	302	1169	0.11830	2.1e-039	270712
1	M106 O106	4.5e-102	8.9e-105	-239.58	0.0	192	988	774	1832	0.19433	2.4e-110	368764
1	M107 O107	1.8e-118	3.5e-121	-277.36	0.0	124	988	598	1700	0.12551	9.5e-127	366792
1	M108 O108	1.3e-201	2.6e-204	-468.77	0.0	88	988	368	642	0.08907	1.6e-209	165648
1	M109 O109	1.2e-051	2.4e-054	-123.47	0.0	107	987	278	899	0.10841	7.5e-060	320943
1	M110 O110	3.8e-039	7.5e-042	-94.70	0.0	276	988	2156	5889	0.27935	2.0e-047	381582
1	M111 O111	7.3e-023	1.4e-025	-57.21	0.0	151	985	698	2977	0.15330	3.6e-031	397536
1	M112 O112	1.6e-258	3.2e-261	-599.81	0.0	89	985	774	2087	0.09036	8.3e-267	385236
1	M113 O113	1.3e-039	2.5e-042	-95.77	0.0	168	986	403	1161	0.17039	8.3e-048	306516
1	M114 O114	9.5e-049	1.9e-051	-116.81	0.0	136	986	263	688	0.13793	5.1e-057	365064
1	M115 O115	8.3e-043	1.6e-045	-103.13	0.0	115	985	222	651	0.11675	7.5e-051	216972
1	M116 O116	8.0e-014	1.6e-016	-36.39	0.0	190	984	806	3045	0.19309	4.3e-022	363340
1	M117 O117	1.5e-059	3.0e-062	-141.66	0.0	194	984	1073	3294	0.19715	7.2e-068	415877
1	M118 O118	1.0e-080	2.0e-083	-190.43	0.0	123	983	714	2643	0.12513	5.0e-089	396237
1	M119 O119	1.0e-006	2.0e-009	-20.03	0.0	190	982	346	1211	0.19348	7.0e-015	286160
1	M120 O120	3.5e-025	6.9e-028	-62.53	0.0	182	982	585	1966	0.18534	1.7e-033	403760
1	M121 O121	3.9e-018	7.7e-021	-46.32	0.0	142	982	187	592	0.14460	3.8e-026	199920
1	M122 O122	8.6e-025	1.7e-027	-61.64	0.0	116	982	200	701	0.11813	6.9e-033	244510
1	M123 O123	7.9e-235	1.5e-237	-545.28	0.0	158	990	988	2102	0.15960	5.2e-243	299858
1	M124 O124	8.4e-065	1.6e-067	-153.78	0.0	149	989	335	809	0.15066	8.2e-073	201058
1	M125 O125	7.1e-123	1.4e-125	-287.49	0.0	154	990	584	1343	0.15556	7.9e-131	176852
1	M126 O126	4.2e-099	8.2e-102	-232.76	0.0	123	989	401	1002	0.12437	3.2e-107	253916
1	M127 O127	1.1e-104	2.1e-107	-245.62	0.0	138	990	433	1002	0.13939	3.9e-112	54340
1	M128 O128	4.0e-157	8.0e-160	-366.34	0.0	122	988	674	1780	0.12348	2.4e-165	332775
1	M129 O129	4.3e-115	8.5e-118	-269.56	0.0	107	989	836	3273	0.10819	2.3e-123	364078
1	M130 O130	1.5e-171	2.9e-174	-399.59	0.0	101	991	444	960	0.10192	7.3e-179	39600
1	M131 O131	9.6e-034	1.9e-036	-82.26	0.0	147	989	466	1677	0.14863	5.4e-042	347776
1	M132 O132	1.4e-096	2.7e-099	-226.95	0.0	121	989	403	1039	0.12235	1.2e-104	221806
1	M133 O133	2.4e-070	4.7e-073	-166.54	0.0	65	989	180	525	0.06572	1.6e-078	287014
1	M134 O134	3.3e-119	6.5e-122	-279.04	0.0	107	989	1186	5318	0.10819	1.8e-127	366054
1	M135 O135	5.3e-096	1.0e-098	-225.61	0.0	146	988	596	1631	0.14777	2.6e-104	404753
1	M136 O136	1.7e-067	3.3e-070	-159.98	0.0	127	989	524	1783	0.12841	9.6e-076	346294
1	M137 O137	9.1e-021	1.8e-023	-52.38	0.0	192	988	330	943	0.19433	5.0e-029	354467
1	M138 O138	2.5e-065	5.0e-068	-154.97	0.0	131	987	762	2958	0.13273	1.3e-073	379117
1	M139 O139	1.2e-110	2.4e-113	-259.33	0.0	131	987	822	2696	0.13273	6.9e-119	343621
1	M140 O140	1.6e-033	3.2e-036	-81.74	0.0	162	988	716	2677	0.16397	9.3e-042	341156
1	M141 O141	5.7e-053	1.1e-055	-126.52	0.0	139	987	404	1241	0.14083	3.4e-061	331789
1	M142 O142	3.2e-033	6.3e-036	-81.05	0.0	71	987	136	508	0.07194	2.3e-041	274108
1	M143 O143	4.8e-047	9.4e-050	-112.89	0.0	137	987	453	1549	0.13880	3.1e-055	305660
1	M144 O144	5.6e-017	1.1e-019	-43.66	0.0	309	983	1783	4614	0.31434	2.3e-025	476761
1	M145 O145	1.3e-003	2.6e-006	-12.85	0.0	186	982	81	210	0.18941	2.9e-011	89670
1	M146 O146	3.0e-052	5.8e-055	-124.88	0.0	113	981	228	617	0.11519	2.9e-060	200900
1	M147 O147	1.6e-048	3.2e-051	-116.26	0.0	153	981	288	715	0.15596	1.3e-056	257740
1	M149 O149	4.5e-110	8.8e-113	-258.02	0.0	148	988	587	1476	0.14980	2.8e-118	317492
1	M150 O150	2.5e-040	4.9e-043	-97.42	0.0	162	990	1264	5205	0.16364	1.6e-048	304798
1	M151 O151	9.1e-470	1.8e-472	-1086.24	0.0	97	991	859	1430	0.09788	2.7e-477	65835
1	M152 O152	7.4e-282	1.5e-284	-653.56	0.0	102	990	676	1373	0.10303	1.0e-289	139308
1	M153 O153	1.5e-056	3.0e-059	-134.76	0.0	125	989	741	3118	0.12639	8.4e-065	354692
1	M154 O154	1.1e-051	2.1e-054	-123.59	0.0	146	990	651	2336	0.14747	7.7e-060	272194
1	M155 O155	3.2e-018	6.3e-021	-46.51	0.0	123	989	204	765	0.12437	2.3e-026	278616
1	M156 O156	5.4e-044	1.1e-046	-105.86	0.0	104	988	320	1236	0.10526	2.9e-052	366299
1	M157 O157	1.1e-153	2.1e-156	-358.47	0.0	129	987	1358	4899	0.13070	5.0e-162	419050
1	M158 O158	3.5e-085	6.8e-088	-200.71	0.0	123	987	555	1798	0.12462	1.9e-093	358904
1	M159 O159	5.9e-141	1.2e-143	-329.12	0.0	146	988	1003	2951	0.14777	3.1e-149	376159
1	M160 O160	8.0e-055	1.6e-057	-130.79	0.0	111	985	228	611	0.11269	7.4e-063	214020
1	M161 O161	4.8e-035	9.3e-038	-85.26	0.0	151	987	286	823	0.15299	3.9e-043	240091
1	M162 O162	6.2e-098	1.2e-100	-230.07	0.0	107	985	422	1226	0.10863	4.1e-106	297168
1	M163 O163	8.4e-025	1.7e-027	-61.67	0.0	151	983	438	1628	0.15361	4.5e-033	366286
1	M164 O164	1.6e-023	3.0e-026	-58.75	0.0	141	983	600	2614	0.14344	7.9e-032	387399
1	M165 O165	6.0e-090	1.2e-092	-211.67	0.0	110	984	566	1989	0.11179	3.0e-098	399183
1	M168 O168	9.0e-072	1.8e-074	-169.82	0.0	156	982	681	2082	0.15886	4.5e-080	389060
1	M169 O169	3.7e-007	7.2e-010	-21.05	0.0	124	982	280	1387	0.12627	2.3e-015	310660
1	M170 O170	1.3e-052	2.6e-055	-125.69	0.0	96	982	194	538	0.09776	1.3e-060	197470
1	M171 O171	7.9e-022	1.6e-024	-54.82	0.0	102	982	183	725	0.10387	6.4e-030	243530
1	M172 O172	8.1e-023	1.6e-025	-57.10	0.0	126	982	412	1811	0.12831	3.7e-031	427770
1	M173 O173	1.2e-038	2.3e-041	-93.59	0.0	152	982	521	1806	0.15479	6.3e-047	360640
1	M174 O174	4.8e-162	9.4e-165	-377.68	0.0	97	991	410	897	0.09788	3.0e-169	31680
1	M176 O176	3.9e-114	7.6e-117	-267.38	0.0	131	991	454	1075	0.13219	2.3e-121	33165
1	M177 O177	1.1e-174	2.1e-177	-406.80	0.0	141	991	997	2740	0.14228	1.6e-182	136620
1	M178 O178	2.2e-174	4.3e-177	-406.10	0.0	147	991	597	1182	0.14834	2.6e-182	163350
1	M179 O179	5.5e-229	1.1e-231	-531.82	0.0	119	991	1487	5082	0.12008	4.4e-237	244035
1	M180 O180	2.7e-103	5.3e-106	-242.40	0.0	146	990	1284	4669	0.14747	1.6e-111	342342
1	M181 O181	4.7e-007	9.3e-010	-20.79	0.0	374	990	339	639	0.37778	3.4e-015	270712
1	M182 O182	3.1e-104	6.0e-107	-244.58	0.0	128	990	568	1636	0.12929	2.4e-112	249470
1	M183 O183	1.1e-056	2.2e-059	-135.07	0.0	88	990	895	5595	0.08889	7.1e-065	309244
1	M184 O184	8.3e-057	1.6e-059	-135.36	0.0	91	989	230	723	0.09201	1.0e-064	158574
1	M185 O185	1.4e-007	2.7e-010	-22.03	0.0	206	990	1407	5571	0.20808	8.0e-016	339378
1	M186 O186	9.2e-017	1.8e-019	-43.16	0.0	235	989	964	3009	0.23761	4.6e-025	392236
1	M187 O187	1.6e-091	3.2e-094	-215.27	0.0	124	990	828	3106	0.12525	1.3e-099	252928
1	M188 O188	9.5e-016	1.9e-018	-40.82	0.0	135	989	905	4792	0.13650	4.4e-024	423852
1	M189 O189	2.6e-158	5.2e-161	-369.07	0.0	147	989	714	1660	0.14863	1.4e-166	359138
1	M190 O190	4.2e-084	8.2e-087	-198.22	0.0	146	988	907	3119	0.14777	2.1e-092	386019
1	M191 O191	4.2e-043	8.2e-046	-103.81	0.0	105	987	472	2159	0.10638	1.7e-051	473773
1	M193 O193	2.7e-012	5.3e-015	-32.87	0.0	155	987	950	4544	0.15704	1.1e-020	485605
1	M194 O194	2.8e-045	5.5e-048	-108.82	0.0	145	987	369	1115	0.14691	1.5e-053	373201
1	M195 O195	3.7e-051	7.4e-054	-122.34	0.0	132	988	454	1562	0.13360	2.1e-059	347565
1	M196 O196	2.8e-084	5.4e-087	-198.63	0.0	126	986	434	1215	0.12779	1.9e-092	283884
1	M197 O197	4.6e-069	9.1e-072	-163.58	0.0	110	988	697	3020	0.11134	2.8e-077	324887
1	M198 O198	3.9e-138	7.6e-141	-322.63	0.0	125	987	914	2979	0.12665	2.2e-146	348058
1	M199 O199	1.2e-027	2.4e-030	-68.22	0.0	148	986	296	953	0.15010	7.9e-036	299628
1	M201 O201	1.3e-027	2.6e-030	-68.11	0.0	130	986	321	1200	0.13185	7.5e-036	350304
1	M202 O202	2.0e-029	3.9e-032	-72.32	0.0	110	984	315	1333	0.11179	1.0e-037	378561
1	M203 O203	2.5e-016	5.0e-019	-42.15	0.0	101	983	93	289	0.10275	3.4e-024	145336
1	M204 O204	5.8e-007	1.1e-009	-20.60	0.0	116	982	394	2255	0.11813	3.2e-015	357210
1	M205 O205	3.4e-067	6.7e-070	-159.28	0.0	190	982	1706	5800	0.19348	1.5e-075	435610
1	M206 O206	7.1e-020	1.4e-022	-50.33	0.0	173	983	587	2165	0.17599	3.6e-028	381507
1	M207 O207	1.0e-063	2.0e-066	-151.27	0.0	142	984	455	1338	0.14431	5.9e-072	342718
1	M208 O208	3.4e-050	6.7e-053	-120.14	0.0	172	982	1228	4520	0.17515	1.7e-058	393960
1	M209 O209	1.2e-014	2.3e-017	-38.30	0.0	118	982	258	1151	0.12016	6.5e-023	360150
1	M213 O213	4.0e-104	8.0e-107	-244.30	0.0	122	982	1073	4277	0.12424	1.4e-112	575750
1	M214 O214	6.1e-017	1.2e-019	-43.56	0.0	109	981	163	630	0.11111	5.6e-025	216090
1	M216 O216	4.3e-026	8.4e-029	-64.65	0.0	159	981	150	339	0.16208	6.0e-034	140140
1	M218 O218	1.1e-251	2.2e-254	-584.05	0.0	108	982	627	1245	0.10998	6.5e-260	344960
1	M219 O219	1.4e-019	2.8e-022	-49.63	0.0	116	982	336	1555	0.11813	7.7e-028	362110
1	M220 O220	7.2e-169	1.4e-171	-393.40	0.0	142	990	773	1872	0.14343	5.3e-177	266760
1	M221 O221	5.9e-219	1.2e-221	-508.72	0.0	125	991	990	2667	0.12614	9.9e-227	117810
1	M222 O222	2.0e-213	3.9e-216	-495.99	0.0	143	991	798	1714	0.14430	2.8e-221	143055
1	M223 O223	2.4e-139	4.8e-142	-325.40	0.0	134	990	744	2050	0.13535	1.7e-147	281580
1	M224 O224	1.1e-010	2.1e-013	-29.17	0.0	130	990	39	64	0.13131	5.4e-019	398658
1	M225 O225	5.3e-122	1.0e-124	-285.48	0.0	160	990	731	1834	0.16162	9.8e-130	105716
1	M226 O226	3.7e-054	7.2e-057	-129.28	0.0	147	991	767	2853	0.14834	3.0e-062	241065
1	M227 O227	9.9e-013	1.9e-015	-33.87	0.0	183	989	722	2817	0.18504	5.3e-021	365066
1	M228 O228	1.3e-032	2.6e-035	-79.64	0.0	148	990	500	1851	0.14949	9.6e-041	269230
1	M229 O229	1.4e-013	2.8e-016	-35.83	0.0	266	988	1006	2871	0.26923	7.4e-022	370736
1	M230 O230	3.0e-203	6.0e-206	-472.55	0.0	144	990	1078	2806	0.14545	2.0e-211	303810
1	M231 O231	1.3e-018	2.5e-021	-47.42	0.0	300	990	2163	5875	0.30303	8.4e-027	301834
1	M232 O232	1.7e-163	3.4e-166	-381.01	0.0	162	990	1520	4571	0.16364	1.1e-171	315172
1	M234 O234	3.0e-025	6.0e-028	-62.69	0.0	301	989	1822	4712	0.30435	1.7e-033	349752
1	M236 O236	1.6e-039	3.2e-042	-95.54	0.0	130	988	436	1639	0.13158	9.3e-048	345593
1	M237 O237	1.6e-011	3.1e-014	-31.09	0.0	321	987	925	2217	0.32523	7.4e-020	423487
1	M238 O238	8.1e-048	1.6e-050	-114.67	0.0	119	989	285	886	0.12032	5.4e-056	291954
1	M239 O239	1.1e-020	2.3e-023	-52.15	0.0	110	990	378	1900	0.11111	6.4e-029	349752
1	M241 O241	1.3e-065	2.5e-068	-155.66	0.0	127	989	534	1853	0.12841	6.5e-074	380874
1	M243 O243	7.6e-032	1.5e-034	-77.89	0.0	129	989	216	649	0.13043	4.2e-040	355186
1	M244 O244	6.6e-038	1.3e-040	-91.84	0.0	147	989	445	1525	0.14863	4.4e-046	298870
1	M245 O245	1.4e-032	2.8e-035	-79.55	0.0	126	988	166	435	0.12753	8.1e-041	351509
1	M246 O246	4.1e-039	8.1e-042	-94.62	0.0	127	989	727	3316	0.12841	2.2e-047	365066
1	M247 O247	2.1e-026	4.2e-029	-65.34	0.0	195	989	1260	4634	0.19717	9.3e-035	450528
1	M248 O248	4.7e-017	9.2e-020	-43.83	0.0	129	987	214	798	0.13070	3.9e-025	236147
1	M249 O249	3.5e-011	6.9e-014	-30.31	0.0	120	986	819	4948	0.12170	1.4e-019	486588
1	M250 O250	2.7e-031	5.4e-034	-76.61	0.0	115	987	330	1343	0.11651	1.8e-039	304181
1	M251 O251	3.2e-003	6.3e-006	-11.98	0.0	58	988	129	1173	0.05870	1.2e-011	504339
1	M252 O252	1.9e-016	3.6e-019	-42.46	0.0	192	988	1419	5679	0.19433	7.9e-025	460462
1	M255 O255	1.3e-100	2.6e-103	-236.23	0.0	92	988	260	589	0.09312	1.3e-108	199172
1	M256 O256	8.4e-007	1.7e-009	-20.22	0.0	203	987	435	1500	0.20567	5.2e-015	316999
1	M257 O257	1.5e-007	2.9e-010	-21.95	0.0	178	988	233	784	0.18016	1.3e-015	226287
1	M258 O258	2.8e-035	5.4e-038	-85.81	0.0	155	987	1198	5189	0.15704	1.0e-043	523566
1	M259 O259	5.5e-013	1.1e-015	-34.47	0.0	153	987	648	2927	0.15502	1.9e-021	578289
1	M260 O260	2.0e-015	4.0e-018	-40.07	0.0	260	986	1459	4401	0.26369	1.1e-023	357192
1	M261 O261	1.6e-052	3.1e-055	-125.50	0.0	134	986	512	1801	0.13590	7.9e-061	398028
1	M262 O262	2.5e-050	5.0e-053	-120.43	0.0	141	985	648	2405	0.14315	1.2e-058	407376
1	M263 O263	3.2e-010	6.3e-013	-28.09	0.0	159	985	840	3906	0.16142	1.2e-018	544152
1	M264 O264	7.8e-046	1.5e-048	-110.10	0.0	114	986	398	1536	0.11562	3.8e-054	399012
1	M266 O266	3.1e-020	6.1e-023	-51.16	0.0	169	985	912	3752	0.17157	1.2e-028	505284
1	M267 O267	2.6e-032	5.2e-035	-78.95	0.0	92	986	357	1824	0.09331	1.2e-040	418692
1	M268 O268	9.3e-009	1.8e-011	-24.73	0.0	186	986	211	648	0.18864	7.5e-017	242556
1	M269 O269	6.4e-071	1.3e-073	-167.86	0.0	193	985	413	855	0.19594	3.3e-079	382776
1	M270 O270	3.7e-295	7.2e-298	-684.19	0.0	89	985	836	2161	0.09036	2.0e-303	369984
1	M271 O271	2.5e-096	4.8e-099	-226.38	0.0	126	986	936	3551	0.12779	1.3e-104	373428
1	M272 O272	1.2e-005	2.4e-008	-17.55	0.0	143	985	131	472	0.14518	8.1e-014	295692
1	M273 O273	6.9e-006	1.4e-008	-18.11	0.0	153	985	123	408	0.15533	9.1e-014	149076
1	M275 O275	2.1e-043	4.2e-046	-104.48	0.0	77	983	576	3785	0.07833	7.5e-052	560722
1	M277 O277	2.1e-010	4.1e-013	-28.53	0.0	128	984	63	149	0.13008	9.7e-019	418823
1	M279 O279	1.8e-052	3.5e-055	-125.40	0.0	160	984	1286	5079	0.16260	7.4e-061	469396
1	M283 O283	5.3e-008	1.0e-010	-22.99	0.0	251	983	949	2943	0.25534	2.3e-016	455648
1	M285 O285	2.2e-006	4.3e-009	-19.26	0.0	151	983	148	520	0.15361	2.4e-014	181179
1	M286 O286	6.1e-018	1.2e-020	-45.87	0.0	392	982	2362	4994	0.39919	2.7e-026	446390
1	M289 O289	2.6e-014	5.2e-017	-37.50	0.0	156	982	226	748	0.15886	1.3e-022	407190
1	M290 O290	1.5e-084	2.9e-087	-199.25	0.0	110	982	855	3707	0.11202	7.3e-093	400330
1	M291 O291	7.9e-012	1.6e-014	-31.79	0.0	100	982	45	99	0.10183	2.7e-019	58310
1	M292 O292	1.6e-052	3.1e-055	-125.52	0.0	116	982	708	3190	0.11813	5.5e-061	560560
1	M293 O293	2.7e-006	5.3e-009	-19.05	0.0	215	981	977	3570	0.21916	1.0e-014	518910
1	M295 O295	1.4e-011	2.7e-014	-31.23	0.0	128	982	125	418	0.13035	1.5e-019	181790
1	M296 O296	3.8e-190	7.4e-193	-442.40	0.0	122	982	692	1644	0.12424	2.2e-198	340060
1	M298 O298	1.6e-005	3.2e-008	-17.25	0.0	337	981	1386	3428	0.34353	7.1e-014	456190
1	M299 O299	2.1e-023	4.1e-026	-58.46	0.0	80	982	235	1277	0.08147	1.2e-031	334180
1	M302 O302	9.2e-009	1.8e-011	-24.73	0.0	380	982	1925	4282	0.38697	3.9e-017	462560
1	M303 O303	5.7e-014	1.1e-016	-36.73	0.0	228	982	1195	4003	0.23218	2.4e-022	456680
1	M305 O305	3.7e-011	7.2e-014	-30.26	0.0	284	992	907	2462	0.28629	1.0e-018	71280
1	M306 O306	6.4e-040	1.3e-042	-96.48	0.0	268	992	1961	5446	0.27016	7.1e-048	177210
1	M307 O307	5.8e-007	1.1e-009	-20.59	0.0	252	992	467	1341	0.25403	1.2e-014	91575
1	M308 O308	1.9e-152	3.8e-155	-355.57	0.0	142	992	1314	4324	0.14315	2.5e-160	153945
1	M310 O310	1.2e-072	2.3e-075	-171.87	0.0	196	992	1751	5786	0.19758	1.3e-080	172755
1	M311 O311	3.7e-007	7.3e-010	-21.04	0.0	112	992	225	1179	0.11290	4.1e-015	178695
1	M316 O316	1.6e-017	3.1e-020	-44.93	0.0	113	991	250	1117	0.11403	2.0e-025	152460
1	M317 O317	5.3e-112	1.0e-114	-262.45	0.0	131	991	1043	3786	0.13219	4.8e-120	216810
1	M318 O318	2.0e-011	4.0e-014	-30.85	0.0	283	991	978	2674	0.28557	1.6e-019	248985
1	M319 O319	4.1e-401	8.0e-404	-928.16	0.0	113	991	824	1368	0.11403	1.1e-408	75735
1	M321 O321	8.0e-013	1.6e-015	-34.08	0.0	189	991	493	1742	0.19072	7.8e-021	202455
1	M322 O322	3.5e-083	6.8e-086	-196.10	0.0	155	991	1216	4395	0.15641	2.8e-091	243540
1	M323 O323	3.3e-031	6.5e-034	-76.42	0.0	95	991	740	4734	0.09586	2.5e-039	255420
1	M324 O324	2.7e-060	5.2e-063	-143.41	0.0	109	991	908	4574	0.10999	2.9e-068	183645
1	M326 O326	2.5e-066	4.9e-069	-157.29	0.0	99	991	843	4412	0.09990	2.7e-074	181665
1	M327 O327	3.5e-026	7.0e-029	-64.83	0.0	195	991	472	1412	0.19677	4.6e-034	150480
1	M328 O328	3.3e-042	6.4e-045	-101.76	0.0	173	991	1002	3659	0.17457	2.7e-050	240075
1	M329 O329	1.9e-035	3.7e-038	-86.19	0.0	165	991	982	3866	0.16650	1.8e-043	203940
1	M330 O330	4.8e-140	9.3e-143	-327.03	0.0	133	991	607	1501	0.13421	4.8e-148	193050
1	M331 O331	3.3e-029	6.4e-032	-71.82	0.0	266	990	1799	5147	0.26869	2.1e-037	301340
1	M332 O332	1.9e-071	3.6e-074	-169.10	0.0	154	990	484	1308	0.15556	1.7e-079	217854
1	M333 O333	1.9e-131	3.7e-134	-307.23	0.0	162	990	1084	3098	0.16364	1.3e-139	282568
1	M334 O334	1.0e-181	2.0e-184	-422.96	0.0	90	990	348	627	0.09091	4.8e-189	42484
1	M335 O335	1.0e-025	2.0e-028	-63.76	0.0	244	990	1702	5317	0.24646	5.8e-034	352716
1	M336 O336	3.6e-124	7.0e-127	-290.48	0.0	102	990	365	857	0.10303	7.8e-132	89414
1	M337 O337	7.2e-087	1.4e-089	-204.58	0.0	148	990	1319	5029	0.14949	3.8e-095	377416
1	M338 O338	4.1e-039	8.0e-042	-94.63	0.0	234	990	1474	4439	0.23636	1.9e-047	411008
1	M339 O339	9.1e-067	1.8e-069	-158.30	0.0	140	990	1258	5344	0.14141	5.1e-075	347776
1	M340 O340	6.0e-015	1.2e-017	-38.98	0.0	328	990	1336	3222	0.33131	3.9e-023	302328
1	M341 O341	1.6e-034	3.0e-037	-84.08	0.0	194	990	1312	4709	0.19596	9.0e-043	337896
1	M342 O342	3.0e-006	5.9e-009	-18.95	0.0	204	990	491	1740	0.20606	2.7e-014	220818
1	M343 O343	5.4e-022	1.1e-024	-55.21	0.0	134	990	872	4425	0.13535	3.3e-030	320606
1	M344 O344	1.5e-013	2.9e-016	-35.78	0.0	138	990	946	5031	0.13939	7.6e-022	377910
1	M345 O345	3.6e-031	7.0e-034	-76.34	0.0	208	990	1508	5262	0.21010	2.0e-039	347282
1	M346 O346	3.4e-011	6.6e-014	-30.34	0.0	136	990	393	1838	0.13737	2.9e-019	232674
1	M347 O347	1.8e-178	3.5e-181	-415.50	0.0	159	989	986	2401	0.16077	1.0e-186	351728
1	M348 O348	4.4e-011	8.6e-014	-30.09	0.0	225	989	1556	5574	0.22750	1.6e-019	539448
1	M349 O349	9.0e-039	1.8e-041	-93.84	0.0	117	989	229	711	0.11830	1.1e-046	155610
1	M350 O350	1.1e-009	2.1e-012	-26.87	0.0	115	989	193	889	0.11628	1.2e-017	182286
1	M351 O351	4.9e-124	9.6e-127	-290.16	0.0	79	989	230	434	0.07988	1.3e-131	74594
1	M352 O352	1.4e-296	2.7e-299	-687.48	0.0	97	989	818	1938	0.09808	9.0e-305	299858
1	M353 O353	5.8e-019	1.1e-021	-48.23	0.0	241	989	1456	4642	0.24368	2.6e-027	438672
1	M354 O354	5.3e-015	1.0e-017	-39.11	0.0	283	989	797	2056	0.28615	2.9e-023	354198
1	M355 O355	4.3e-017	8.4e-020	-43.92	0.0	295	989	1655	4463	0.29828	1.7e-025	505362
1	M357 O357	1.5e-017	3.0e-020	-44.95	0.0	213	989	790	2606	0.21537	8.6e-026	346294
1	M358 O358	6.3e-216	1.2e-218	-501.75	0.0	113	989	818	2142	0.11426	3.4e-224	359138
1	M360 O360	2.0e-020	3.9e-023	-51.60	0.0	203	989	590	1880	0.20526	1.1e-028	359632
1	M361 O361	1.9e-030	3.7e-033	-74.68	0.0	181	989	1177	4499	0.18301	9.1e-039	404092
1	M362 O362	1.3e-035	2.6e-038	-86.55	0.0	235	989	1216	3570	0.23761	6.4e-044	403598
1	M364 O364	1.3e-030	2.5e-033	-75.07	0.0	211	989	1341	4532	0.21335	5.9e-039	424346
1	M365 O365	2.0e-314	4.0e-317	-728.53	0.0	101	989	662	1210	0.10212	1.6e-322	248482
1	M366 O366	1.5e-333	3.0e-336	-772.58	0.0	91	989	626	1110	0.09201	1.4e-341	218842
1	M367 O367	1.6e-084	3.2e-087	-199.17	0.0	128	988	656	2231	0.12955	9.9e-093	320943
1	M368 O368	2.6e-046	5.1e-049	-111.20	0.0	100	988	452	2077	0.10121	1.3e-054	390949
1	M369 O369	1.2e-133	2.4e-136	-312.26	0.0	108	988	1077	4391	0.10931	5.6e-142	436305
1	M372 O372	4.8e-100	9.4e-103	-234.93	0.0	146	988	570	1496	0.14777	2.6e-108	357918
1	M373 O373	5.8e-189	1.1e-191	-439.66	0.0	142	988	799	1848	0.14372	3.1e-197	363834
1	M374 O374	6.7e-056	1.3e-058	-133.28	0.0	88	988	197	574	0.08907	6.0e-064	216920
1	M375 O375	5.5e-055	1.1e-057	-131.17	0.0	164	988	431	1161	0.16599	2.9e-063	374187
1	M377 O377	8.2e-024	1.6e-026	-59.39	0.0	174	988	1391	5870	0.17611	4.1e-032	392921
1	M378 O378	1.8e-012	3.6e-015	-33.25	0.0	130	988	1022	5862	0.13158	9.8e-021	368271
1	M380 O380	4.0e-044	7.9e-047	-106.16	0.0	158	988	1358	5706	0.15992	1.9e-052	407218
1	M381 O381	3.2e-077	6.2e-080	-182.38	0.0	172	988	1535	5453	0.17409	1.5e-085	407711
1	M383 O383	1.4e-067	2.8e-070	-160.14	0.0	170	988	645	1837	0.17206	7.1e-076	395386
1	M384 O384	1.4e-043	2.7e-046	-104.92	0.0	106	988	863	4772	0.10729	5.9e-052	462434
1	M385 O385	8.6e-066	1.7e-068	-156.05	0.0	114	988	719	3100	0.11538	4.1e-074	414120
1	M386 O386	2.2e-175	4.4e-178	-408.38	0.0	156	988	684	1396	0.15789	1.2e-183	363834
1	M387 O387	1.0e-003	2.0e-006	-13.14	0.0	488	988	2100	3823	0.49393	4.1e-012	485605
1	M388 O388	9.3e-009	1.8e-011	-24.73	0.0	218	988	970	3449	0.22065	5.3e-017	344114
1	M389 O389	2.2e-088	4.4e-091	-208.05	0.0	112	988	1074	4935	0.11336	1.1e-096	411655
1	M390 O390	3.7e-009	7.3e-012	-25.65	0.0	71	987	586	5712	0.07194	1.7e-017	437784
1	M391 O391	3.7e-037	7.2e-040	-90.13	0.0	125	987	510	2137	0.12665	1.8e-045	411162
1	M397 O397	1.1e-045	2.3e-048	-109.71	0.0	137	987	744	3046	0.13880	4.5e-054	500395
1	M398 O398	7.8e-051	1.5e-053	-121.61	0.0	229	987	1691	5094	0.23202	3.4e-059	445179
1	M399 O399	5.2e-056	1.0e-058	-133.52	0.0	133	987	738	2926	0.13475	2.3e-064	452081
1	M400 O400	3.9e-013	7.7e-016	-34.79	0.0	245	987	1503	4877	0.24823	1.9e-021	411162
1	M401 O401	9.9e-009	1.9e-011	-24.67	0.0	147	987	152	523	0.14894	1.1e-016	179945
1	M402 O402	9.1e-006	1.8e-008	-17.83	0.0	173	987	209	725	0.17528	4.9e-014	364327
1	M403 O403	8.8e-010	1.7e-012	-27.08	0.0	186	986	105	244	0.18864	4.1e-018	426072
1	M405 O405	1.4e-038	2.8e-041	-93.37	0.0	148	986	568	2084	0.15010	7.1e-047	401472
1	M407 O407	5.5e-044	1.1e-046	-105.84	0.0	150	986	1080	4528	0.15213	2.4e-052	456084
1	M409 O409	6.2e-034	1.2e-036	-82.69	0.0	146	986	821	3485	0.14807	2.5e-042	496428
1	M410 O410	9.7e-019	1.9e-021	-47.71	0.0	182	986	153	353	0.18458	4.9e-027	393108
1	M413 O413	1.8e-024	3.6e-027	-60.90	0.0	164	986	996	4180	0.16633	7.8e-033	458544
1	M414 O414	8.1e-058	1.6e-060	-137.69	0.0	128	986	957	4230	0.12982	3.1e-066	517092
1	M415 O415	1.3e-039	2.5e-042	-95.80	0.0	88	986	499	2833	0.08925	4.9e-048	502824
1	M416 O416	3.0e-023	5.9e-026	-58.09	0.0	326	986	1542	3644	0.33063	1.2e-031	481668
1	M417 O417	5.2e-078	1.0e-080	-184.19	0.0	88	986	242	650	0.08925	2.7e-086	376872
1	M418 O418	1.8e-065	3.6e-068	-155.30	0.0	123	985	371	1105	0.12487	1.2e-073	302580
1	M419 O419	3.0e-028	5.9e-031	-69.60	0.0	109	985	315	1364	0.11066	1.6e-036	378840
1	M420 O420	4.0e-053	7.9e-056	-126.88	0.0	159	985	1050	3963	0.16142	1.7e-061	468876
1	M421 O421	4.9e-051	9.5e-054	-122.08	0.0	79	985	373	1873	0.08020	2.7e-059	354732
1	M423 O423	1.2e-028	2.3e-031	-70.56	0.0	177	985	1263	5019	0.17970	4.1e-037	554976
1	M424 O424	7.5e-032	1.5e-034	-77.90	0.0	143	985	1001	4586	0.14518	2.7e-040	550056
1	M425 O425	7.1e-059	1.4e-061	-140.13	0.0	137	985	967	3997	0.13909	2.4e-067	568260
1	M426 O426	1.0e-007	2.0e-010	-22.34	0.0	251	985	852	2620	0.25482	4.9e-016	407868
1	M427 O427	5.8e-025	1.1e-027	-62.04	0.0	151	985	243	735	0.15330	4.4e-033	257808
1	M428 O428	4.5e-081	8.9e-084	-191.23	0.0	107	985	1065	5224	0.10863	1.8e-089	506268
1	M429 O429	1.3e-026	2.6e-029	-65.83	0.0	227	985	1136	3539	0.23046	4.9e-035	526440
1	M430 O430	9.5e-114	1.9e-116	-266.48	0.0	107	985	1190	5412	0.10863	3.6e-122	510696
1	M431 O431	8.3e-028	1.6e-030	-68.59	0.0	185	985	1197	4538	0.18782	3.1e-036	524472
1	M432 O432	3.9e-008	7.7e-011	-23.28	0.0	251	985	430	1188	0.25482	2.2e-016	358668
1	M433 O433	5.5e-107	1.1e-109	-250.91	0.0	143	985	1140	3986	0.14518	2.1e-115	505284
1	M434 O434	2.2e-006	4.3e-009	-19.26	0.0	161	985	148	493	0.16345	2.2e-014	194832
1	M435 O435	4.0e-006	7.8e-009	-18.67	0.0	229	985	1158	4080	0.23249	1.9e-014	414264
1	M436 O436	9.2e-007	1.8e-009	-20.13	0.0	341	985	548	1206	0.34619	5.9e-015	307500
1	M437 O437	4.3e-162	8.5e-165	-377.78	0.0	151	985	876	2194	0.15330	2.3e-170	365556
1	M438 O438	1.2e-032	2.4e-035	-79.71	0.0	201	985	384	984	0.20406	8.8e-041	273552
1	M439 O439	9.0e-015	1.8e-017	-38.58	0.0	193	985	1022	3917	0.19594	3.8e-023	467892
1	M440 O440	1.1e-005	2.2e-008	-17.62	0.0	85	985	227	1586	0.08629	5.6e-014	398028
1	M441 O441	1.5e-014	2.9e-017	-38.07	0.0	115	985	847	5203	0.11675	5.4e-023	540708
1	M443 O443	1.7e-097	3.4e-100	-229.05	0.0	110	984	1089	4926	0.11179	6.3e-106	534699
1	M444 O444	1.1e-009	2.2e-012	-26.83	0.0	88	984	290	1929	0.08943	5.5e-018	402620
1	M445 O445	4.0e-010	7.8e-013	-27.87	0.0	144	984	742	3730	0.14634	2.0e-018	397710
1	M446 O446	1.1e-028	2.2e-031	-70.60	0.0	82	984	87	222	0.08333	2.3e-036	93290
1	M447 O447	3.3e-005	6.5e-008	-16.55	0.0	190	984	777	3159	0.19309	1.7e-013	389363
1	M449 O449	8.1e-024	1.6e-026	-59.40	0.0	292	984	1259	3192	0.29675	3.8e-032	423733
1	M450 O450	1.7e-005	3.3e-008	-17.23	0.0	626	984	3516	5131	0.63618	7.7e-014	425206
1	M451 O451	8.0e-076	1.6e-078	-179.15	0.0	122	984	383	1083	0.12398	4.2e-084	377579
1	M452 O452	1.4e-006	2.7e-009	-19.73	0.0	122	984	615	3658	0.12398	5.6e-015	482162
1	M454 O454	1.2e-063	2.3e-066	-151.15	0.0	118	984	997	4682	0.11992	3.5e-072	650575
1	M456 O456	3.7e-022	7.2e-025	-55.59	0.0	144	984	300	1059	0.14634	1.8e-030	398201
1	M458 O458	1.6e-029	3.2e-032	-72.51	0.0	112	984	161	482	0.11382	1.8e-037	176760
1	M459 O459	4.8e-051	9.4e-054	-122.10	0.0	118	984	326	1058	0.11992	2.9e-059	322096
1	M462 O462	4.2e-093	8.2e-096	-218.95	0.0	100	984	352	994	0.10163	2.2e-101	368250
1	M463 O463	1.4e-031	2.7e-034	-77.28	0.0	156	984	1162	5053	0.15854	5.8e-040	472342
1	M464 O464	1.4e-010	2.7e-013	-28.95	0.0	105	983	300	1678	0.10682	6.1e-019	440918
1	M465 O465	5.8e-030	1.1e-032	-73.54	0.0	177	983	1423	5728	0.18006	2.7e-038	430116
1	M467 O467	6.4e-032	1.2e-034	-78.07	0.0	229	983	1239	3780	0.23296	2.4e-040	515059
1	M468 O468	2.8e-013	5.6e-016	-35.13	0.0	139	983	996	5273	0.14140	1.2e-021	445337
1	M469 O469	7.5e-032	1.5e-034	-77.90	0.0	119	983	688	3427	0.12106	3.9e-040	376597
1	M472 O472	3.7e-015	7.2e-018	-39.47	0.0	149	983	1127	5605	0.15158	1.7e-023	435026
1	M473 O473	1.3e-036	2.6e-039	-88.84	0.0	107	983	850	4807	0.10885	4.6e-045	569069
1	M475 O475	1.6e-050	3.1e-053	-120.92	0.0	225	983	1476	4394	0.22889	6.7e-059	458594
1	M478 O478	4.8e-018	9.4e-021	-46.11	0.0	233	983	448	1199	0.23703	3.1e-026	302456
1	M479 O479	5.7e-066	1.1e-068	-156.46	0.0	127	983	1080	4793	0.12920	2.2e-074	520951
1	M480 O480	1.2e-014	2.4e-017	-38.28	0.0	213	983	455	1372	0.21668	6.5e-023	366286
1	M483 O483	4.1e-012	8.1e-015	-32.45	0.0	143	983	368	1577	0.14547	2.0e-020	396728
1	M485 O485	2.9e-030	5.7e-033	-74.24	0.0	294	982	1332	3283	0.29939	1.4e-038	423360
1	M486 O486	1.4e-016	2.8e-019	-42.72	0.0	110	982	150	558	0.11202	1.4e-024	193550
1	M489 O489	1.2e-019	2.4e-022	-49.76	0.0	154	982	451	1742	0.15682	6.0e-028	408170
1	M490 O490	7.2e-022	1.4e-024	-54.91	0.0	300	982	1765	4591	0.30550	2.9e-030	485100
1	M492 O492	3.0e-097	5.8e-100	-228.50	0.0	154	982	1305	4591	0.15682	1.2e-105	474320
1	M493 O493	1.4e-025	2.7e-028	-63.47	0.0	170	982	359	1112	0.17312	7.8e-034	351330
1	M494 O494	4.1e-025	8.1e-028	-62.38	0.0	106	982	328	1528	0.10794	1.9e-033	436590
1	M495 O495	3.7e-019	7.2e-022	-48.68	0.0	126	982	503	2426	0.12831	1.5e-027	494410
1	M496 O496	8.7e-008	1.7e-010	-22.49	0.0	548	982	2038	3247	0.55804	4.3e-016	392980
1	M498 O498	5.1e-015	9.9e-018	-39.15	0.0	180	982	303	959	0.18330	3.8e-023	262640
1	M499 O499	3.1e-028	6.1e-031	-69.57	0.0	118	982	870	4734	0.12016	1.2e-036	491470
1	M500 O500	8.2e-039	1.6e-041	-93.93	0.0	144	982	714	2863	0.14664	4.2e-047	386120
1	M501 O501	4.2e-046	8.2e-049	-110.72	0.0	82	982	140	377	0.08350	5.9e-054	139160
1	M502 O502	1.2e-006	2.3e-009	-19.90	0.0	440	982	2346	4646	0.44807	4.4e-015	519400
1	M505 O505	3.4e-110	6.6e-113	-258.31	0.0	94	982	623	2394	0.09572	1.9e-118	354270
1	M508 O508	7.7e-039	1.5e-041	-93.99	0.0	154	982	828	3243	0.15682	3.1e-047	480690
1	M510 O510	1.7e-039	3.3e-042	-95.50	0.0	150	982	1167	5060	0.15275	6.9e-048	483630
