# Supplementary material for: Motif signatures in stretch enhancers are enriched for disease-associated genetic variants
Source: Epigenetics Chromatin. 2015 Jul 16;8:23. doi: 10.1186/s13072-015-0015-7 (PMC4502539; doi:10.1186/s13072-015-0015-7)
Supplement: Additional file 4: — De novo motif disocvery results. Zip archive of de novo motif discovery results. Discovered motifs are condensed in MEME Minimal Motif Format. TOMTOM output HTML files documenting the comparison of the discovered motifs to known motifs and CentriMo output text files detailing the enrichment of the discovered motifs in SE or TE DHS sequences are also included. File names indicate the type of sequences used for the motif discovery, including the method of footprinting. Can be downloaded at http://fusion.nhgri.nih.gov/files/se-motifs/AdditionalFile4.zip. [file 13072_2015_15_MOESM4_ESM.zip › AdditionalFile4/K562.TE.vs.K562_Footprints_ConcatenatedEnhancers_SingleHitWellington.meme.CentriMo.txt]

# WARNING: this file is not sorted!
# db	id alt	E-value	adj_p-value	log_adj_p-value	bin_location	bin_width	total_width	sites_in_bin	total_sites	p_success	p-value	mult_tests
1	M1 O1	1.7e-031	3.6e-034	-77.01	0.0	139	985	1192	5835	0.14112	9.8e-040	368016
1	M2 O2	4.2e-480	8.7e-483	-1109.99	0.0	98	988	922	1588	0.09919	2.9e-488	301716
1	M3 O3	2.8e-483	5.8e-486	-1117.30	0.0	107	989	1056	1922	0.10819	2.2e-491	264784
1	M4 O4	2.4e-196	5.0e-199	-456.61	0.0	127	983	726	1685	0.12920	1.3e-204	385435
1	M5 O5	1.0e-493	2.1e-496	-1141.34	0.0	106	986	1042	1849	0.10751	6.1e-502	340464
1	M6 O6	1.4e-176	2.9e-179	-411.09	0.0	127	981	492	935	0.12946	7.6e-185	383670
1	M7 O7	3.9e-298	8.2e-301	-690.97	0.0	151	989	1145	2397	0.15268	2.6e-306	313196
1	M8 O8	2.1e-491	4.3e-494	-1136.01	0.0	99	989	1012	1847	0.10010	2.2e-499	198094
1	M9 O9	9.5e-490	2.0e-492	-1132.19	0.0	98	988	980	1755	0.09919	6.3e-498	313548
1	M10 O10	2.5e-177	5.3e-180	-412.81	0.0	137	981	535	1017	0.13965	1.3e-185	389550
1	M12 O12	1.0e-174	2.1e-177	-406.81	0.0	136	982	602	1260	0.13849	5.4e-183	390040
1	M13 O13	1.2e-333	2.6e-336	-772.72	0.0	154	988	1382	2982	0.15587	8.1e-342	318971
1	M14 O14	5.6e-166	1.2e-168	-386.68	0.0	127	985	579	1292	0.12893	3.2e-174	367524
1	M16 O16	1.1e-330	2.3e-333	-765.94	0.0	147	989	1340	2964	0.14863	7.4e-339	307268
1	M17 O17	1.2e-465	2.5e-468	-1076.71	0.0	96	988	977	1853	0.09717	6.9e-474	355453
1	M18 O18	6.5e-257	1.4e-259	-596.07	0.0	146	988	1018	2227	0.14777	4.2e-265	322915
1	M19 O19	1.3e-179	2.7e-182	-418.07	0.0	124	984	709	1751	0.12602	8.1e-188	336335
1	M20 O20	5.1e-077	1.1e-079	-181.84	0.0	146	982	559	1625	0.14868	3.2e-085	334670
1	M21 O21	3.4e-141	7.2e-144	-329.60	0.0	130	982	549	1282	0.13238	2.0e-149	361620
1	M22 O22	6.9e-164	1.4e-166	-381.87	0.0	126	982	543	1174	0.12831	3.8e-172	377790
1	M23 O23	5.6e-030	1.2e-032	-73.53	0.0	131	981	139	330	0.13354	7.4e-038	156800
1	M24 O24	4.1e-183	8.6e-186	-426.13	0.0	127	981	742	1820	0.12946	2.2e-191	392000
1	M25 O25	7.8e-109	1.6e-111	-255.11	0.0	173	989	1564	5096	0.17492	5.3e-117	304304
1	M26 O26	8.1e-010	1.7e-012	-27.11	0.0	401	987	409	723	0.40628	4.3e-018	387498
1	M27 O27	4.2e-077	8.7e-080	-182.04	0.0	144	984	663	2103	0.14634	2.4e-085	356957
1	M28 O28	7.1e-049	1.5e-051	-117.04	0.0	119	983	287	881	0.12106	4.1e-057	356466
1	M29 O29	1.5e-311	3.1e-314	-721.89	0.0	138	988	1177	2623	0.13968	9.7e-320	315520
1	M30 O30	1.1e-009	2.3e-012	-26.78	0.0	342	986	1895	4645	0.34686	2.8e-018	826560
1	M31 O31	4.4e-146	9.3e-149	-340.86	0.0	110	984	425	930	0.11179	3.3e-154	278888
1	M32 O32	6.4e-042	1.3e-044	-101.02	0.0	207	989	1402	4639	0.20930	3.7e-050	361608
1	M33 O33	1.9e-435	3.9e-438	-1007.18	0.0	92	988	878	1655	0.09312	1.1e-443	362848
1	M34 O34	1.2e-044	2.5e-047	-107.29	0.0	110	984	436	1824	0.11179	7.2e-053	349592
1	M35 O35	1.2e-160	2.5e-163	-374.42	0.0	102	988	1008	3856	0.10324	5.9e-169	415599
1	M36 O36	1.2e-133	2.5e-136	-312.25	0.0	129	985	647	1737	0.13096	7.2e-142	342924
1	M37 O37	4.9e-111	1.0e-113	-260.17	0.0	168	984	556	1213	0.17073	3.6e-119	287235
1	M38 O38	3.0e-195	6.3e-198	-454.08	0.0	156	990	1016	2444	0.15758	2.1e-203	303810
1	M39 O39	4.3e-482	9.0e-485	-1114.56	0.0	97	987	957	1712	0.09828	2.3e-490	390949
1	M40 O40	2.0e-170	4.1e-173	-396.93	0.0	134	988	876	2370	0.13563	1.1e-178	358411
1	M41 O41	1.9e-071	4.0e-074	-169.00	0.0	133	985	758	2804	0.13503	1.3e-079	321768
1	M42 O42	1.2e-188	2.4e-191	-438.90	0.0	127	983	658	1468	0.12920	6.4e-197	382489
1	M43 O43	1.7e-003	3.4e-006	-12.58	0.0	401	989	404	768	0.40546	1.0e-011	329992
1	M44 O44	6.2e-177	1.3e-179	-411.91	0.0	128	984	791	2052	0.13008	3.4e-185	380034
1	M45 O45	2.3e-166	4.7e-169	-387.58	0.0	133	985	635	1448	0.13503	1.4e-174	337020
1	M46 O46	4.7e-040	9.9e-043	-96.72	0.0	79	981	144	452	0.08053	5.8e-048	169540
1	M47 O47	1.5e-172	3.2e-175	-401.79	0.0	126	982	543	1134	0.12831	8.2e-181	386610
1	M48 O48	7.7e-040	1.6e-042	-96.23	0.0	103	981	186	558	0.10499	8.6e-048	186690
1	M49 O49	6.7e-090	1.4e-092	-211.50	0.0	115	987	802	3191	0.11651	2.7e-098	516664
1	M50 O50	8.2e-300	1.7e-302	-694.85	0.0	152	990	953	1764	0.15354	5.9e-308	291460
1	M51 O51	8.8e-065	1.8e-067	-153.67	0.0	127	983	301	778	0.12920	7.8e-073	235189
1	M52 O52	5.2e-166	1.1e-168	-386.75	0.0	177	985	737	1461	0.17970	3.3e-174	332592
1	M53 O53	2.8e-172	5.8e-175	-401.19	0.0	136	982	567	1151	0.13849	1.8e-180	319970
1	M54 O54	1.8e-017	3.7e-020	-44.74	0.0	140	982	159	481	0.14257	2.0e-025	184730
1	M55 O55	5.2e-213	1.1e-215	-494.97	0.0	124	988	1055	3003	0.12551	2.8e-221	384047
1	M56 O56	9.1e-127	1.9e-129	-296.39	0.0	131	989	620	1655	0.13246	5.2e-135	365066
1	M57 O57	3.7e-272	7.7e-275	-631.16	0.0	142	988	1045	2295	0.14372	2.3e-280	340170
1	M58 O58	3.5e-149	7.3e-152	-348.00	0.0	137	989	629	1490	0.13852	2.2e-157	327028
1	M59 O59	7.3e-065	1.5e-067	-153.86	0.0	152	988	534	1581	0.15385	3.8e-073	398344
1	M60 O60	2.6e-028	5.4e-031	-69.70	0.0	103	989	666	3900	0.10415	1.6e-036	326534
1	M61 O61	6.8e-164	1.4e-166	-381.88	0.0	127	985	493	992	0.12893	3.8e-172	369492
1	M63 O63	3.5e-484	7.3e-487	-1119.37	0.0	104	990	952	1610	0.10505	3.0e-492	243542
1	M64 O64	3.2e-195	6.7e-198	-454.01	0.0	127	989	1005	2864	0.12841	1.9e-203	354198
1	M65 O65	7.6e-119	1.6e-121	-278.15	0.0	125	989	794	2594	0.12639	4.6e-127	341354
1	M66 O66	2.4e-134	4.9e-137	-313.86	0.0	144	990	833	2329	0.14545	1.6e-142	315172
1	M67 O67	1.0e-044	2.2e-047	-107.44	0.0	202	988	1706	5920	0.20445	6.3e-053	347072
1	M68 O68	4.4e-056	9.1e-059	-133.65	0.0	166	986	494	1381	0.16836	2.4e-064	373920
1	M69 O69	3.4e-153	7.0e-156	-357.25	0.0	127	985	576	1348	0.12893	2.0e-161	346860
1	M71 O71	3.4e-057	7.0e-060	-136.21	0.0	115	983	346	1120	0.11699	2.0e-065	350574
1	M72 O72	5.5e-028	1.1e-030	-68.94	0.0	167	981	502	1711	0.17023	2.9e-036	397390
1	M73 O73	3.2e-066	6.6e-069	-156.99	0.0	130	990	374	1066	0.13131	4.5e-074	145236
1	M74 O74	5.0e-309	1.0e-311	-716.07	0.0	138	990	1105	2382	0.13939	3.6e-317	290472
1	M75 O75	5.8e-214	1.2e-216	-497.17	0.0	136	990	908	2190	0.13737	4.1e-222	298376
1	M76 O76	3.9e-050	8.1e-053	-119.94	0.0	175	987	410	1056	0.17730	2.4e-058	344114
1	M77 O77	3.7e-049	7.7e-052	-117.69	0.0	88	982	429	2109	0.08961	1.8e-057	439530
1	M78 O78	6.1e-429	1.3e-431	-992.17	0.0	94	990	866	1610	0.09495	6.1e-437	208962
1	M79 O79	4.6e-214	9.6e-217	-497.40	0.0	130	990	1292	3929	0.13131	3.3e-222	288990
1	M80 O80	8.6e-030	1.8e-032	-73.10	0.0	133	989	408	1595	0.13448	5.2e-038	345800
1	M81 O81	8.3e-020	1.7e-022	-50.11	0.0	142	988	201	642	0.14372	9.4e-028	183889
1	M82 O82	9.1e-169	1.9e-171	-393.10	0.0	145	989	813	1988	0.14661	5.4e-177	352222
1	M83 O83	3.1e-499	6.4e-502	-1154.04	0.0	125	991	1138	1922	0.12614	3.1e-507	202950
1	M84 O84	5.2e-182	1.1e-184	-423.59	0.0	150	990	886	2125	0.15152	3.5e-190	316160
1	M85 O85	1.6e-060	3.2e-063	-143.89	0.0	149	991	529	1642	0.15035	3.2e-068	101970
1	M86 O86	2.2e-064	4.5e-067	-152.76	0.0	123	987	590	2210	0.12462	1.0e-072	446165
1	M87 O87	1.3e-199	2.6e-202	-464.15	0.0	84	988	394	767	0.08502	1.3e-207	208046
1	M89 O89	2.0e-006	4.2e-009	-19.28	0.0	129	987	186	814	0.13070	1.8e-014	238612
1	M90 O90	2.1e-039	4.3e-042	-95.24	0.0	148	986	335	1005	0.15010	1.6e-047	276996
1	M91 O91	2.4e-040	5.1e-043	-97.38	0.0	115	983	348	1313	0.11699	1.3e-048	380034
1	M92 O92	4.7e-023	9.9e-026	-57.58	0.0	193	981	1270	4767	0.19674	1.9e-031	529690
1	M93 O93	1.2e-149	2.4e-152	-349.10	0.0	127	989	771	2187	0.12841	6.9e-158	353704
1	M94 O94	7.9e-243	1.6e-245	-563.63	0.0	151	991	964	2057	0.15237	7.6e-251	215325
1	M95 O95	2.1e-262	4.4e-265	-608.71	0.0	130	990	990	2311	0.13131	1.4e-270	307268
1	M96 O96	6.8e-018	1.4e-020	-45.71	0.0	141	989	740	3560	0.14257	3.8e-026	372970
1	M97 O97	6.2e-105	1.3e-107	-246.12	0.0	205	991	1766	5157	0.20686	5.1e-113	252945
1	M98 O98	1.2e-037	2.6e-040	-91.15	0.0	240	988	810	2121	0.24291	6.2e-046	417078
1	M99 O99	1.6e-038	3.3e-041	-93.21	0.0	149	989	1146	5045	0.15066	8.1e-047	408044
1	M100 O100	7.2e-066	1.5e-068	-156.17	0.0	124	990	558	2017	0.12525	4.7e-074	318630
1	M101 O101	1.0e-003	2.1e-006	-13.05	0.0	169	989	425	1821	0.17088	6.5e-012	331968
1	M102 O102	7.9e-045	1.7e-047	-107.72	0.0	129	989	380	1297	0.13043	4.6e-053	358644
1	M104 O104	6.8e-009	1.4e-011	-24.98	0.0	105	987	322	1888	0.10638	3.6e-017	398344
1	M106 O106	1.7e-024	3.6e-027	-60.89	0.0	109	983	193	705	0.11089	8.7e-033	413422
1	M108 O108	1.4e-008	2.9e-011	-24.27	0.0	283	991	584	1523	0.28557	1.1e-016	263340
1	M110 O110	1.5e-005	3.1e-008	-17.30	0.0	114	990	36	81	0.11515	1.0e-013	304304
1	M111 O111	3.1e-023	6.5e-026	-57.99	0.0	142	990	367	1400	0.14343	3.0e-031	219830
1	M112 O112	4.1e-090	8.6e-093	-211.99	0.0	125	989	743	2657	0.12639	2.4e-098	361608
1	M113 O113	1.8e-054	3.8e-057	-129.92	0.0	132	990	404	1288	0.13333	1.1e-062	356668
1	M114 O114	5.9e-027	1.2e-029	-66.57	0.0	177	987	607	2095	0.17933	3.3e-035	372708
1	M115 O115	2.0e-023	4.1e-026	-58.45	0.0	115	989	44	56	0.11628	1.9e-031	217360
1	M116 O116	2.3e-010	4.8e-013	-28.37	0.0	169	989	892	3961	0.17088	1.2e-018	383344
1	M117 O117	1.2e-025	2.4e-028	-63.59	0.0	112	988	225	853	0.11336	7.2e-034	332282
1	M118 O118	2.4e-026	5.0e-029	-65.17	0.0	110	988	298	1284	0.11134	1.3e-034	374680
1	M120 O120	1.5e-116	3.1e-119	-272.88	0.0	142	986	931	2935	0.14402	7.4e-125	414264
1	M122 O122	1.3e-041	2.7e-044	-100.30	0.0	133	987	353	1168	0.13475	8.1e-050	339184
1	M123 O123	5.0e-018	1.1e-020	-46.00	0.0	113	987	608	3465	0.11449	2.7e-026	383554
1	M124 O124	2.5e-030	5.1e-033	-74.35	0.0	307	985	2174	5513	0.31168	9.9e-039	517092
1	M125 O125	2.0e-077	4.3e-080	-182.76	0.0	163	983	403	908	0.16582	1.4e-085	307857
1	M126 O126	6.5e-063	1.4e-065	-149.36	0.0	119	983	418	1387	0.12106	3.8e-071	355484
1	M127 O127	4.1e-066	8.5e-069	-156.74	0.0	156	982	644	1984	0.15886	2.3e-074	375830
1	M128 O128	6.9e-031	1.4e-033	-75.62	0.0	150	990	253	729	0.15152	5.7e-039	251940
1	M129 O129	2.7e-286	5.7e-289	-663.71	0.0	104	990	776	1716	0.10505	2.4e-294	234156
1	M130 O130	1.0e-014	2.1e-017	-38.41	0.0	135	991	798	4183	0.13623	8.8e-023	236610
1	M131 O131	1.0e-252	2.2e-255	-586.38	0.0	153	991	946	1933	0.15439	1.7e-260	125235
1	M132 O132	1.2e-070	2.5e-073	-167.18	0.0	118	990	582	2176	0.11919	1.0e-078	241072
1	M133 O133	2.7e-128	5.6e-131	-299.92	0.0	152	990	632	1499	0.15354	2.4e-136	236132
1	M136 O136	4.0e-152	8.4e-155	-354.77	0.0	124	990	701	1909	0.12525	4.5e-160	187226
1	M137 O137	2.7e-296	5.7e-299	-686.73	0.0	137	991	938	1876	0.13824	2.5e-304	232650
1	M138 O138	1.0e-036	2.1e-039	-89.06	0.0	126	990	316	1103	0.12727	7.8e-045	267254
1	M139 O139	2.3e-014	4.8e-017	-37.57	0.0	336	990	1582	3811	0.33939	1.4e-022	336908
1	M140 O140	1.3e-015	2.7e-018	-40.46	0.0	296	990	1553	4184	0.29899	8.5e-024	316654
1	M141 O141	3.3e-181	6.8e-184	-421.75	0.0	130	990	821	2131	0.13131	2.1e-189	326040
1	M142 O142	2.4e-038	5.1e-041	-92.78	0.0	132	990	411	1506	0.13333	1.8e-046	288002
1	M143 O143	2.7e-048	5.6e-051	-115.72	0.0	132	990	449	1573	0.13333	2.2e-056	256880
1	M144 O144	1.6e-007	3.3e-010	-21.82	0.0	481	989	2980	5520	0.48635	1.0e-015	329004
1	M145 O145	9.7e-077	2.0e-079	-181.20	0.0	134	988	976	3843	0.13563	5.0e-085	402288
1	M147 O147	6.6e-034	1.4e-036	-82.58	0.0	148	988	906	3894	0.14980	3.0e-042	462434
1	M148 O148	5.1e-030	1.1e-032	-73.63	0.0	148	988	601	2392	0.14980	2.8e-038	376159
1	M152 O152	1.4e-025	3.0e-028	-63.39	0.0	114	988	414	1963	0.11538	8.0e-034	371229
1	M154 O154	8.6e-031	1.8e-033	-75.40	0.0	113	987	426	1952	0.11449	4.7e-039	380596
1	M155 O155	3.6e-009	7.5e-012	-25.61	0.0	90	986	33	67	0.09128	3.0e-017	250920
1	M156 O156	8.1e-008	1.7e-010	-22.51	0.0	137	985	182	719	0.13909	4.2e-016	402948
1	M157 O157	1.3e-104	2.6e-107	-245.40	0.0	84	986	534	2144	0.08519	4.6e-113	570720
1	M158 O158	1.2e-031	2.5e-034	-77.36	0.0	256	986	1727	5022	0.25963	4.4e-040	567768
1	M159 O159	6.4e-161	1.3e-163	-375.03	0.0	125	985	674	1713	0.12690	3.6e-169	371460
1	M160 O160	7.9e-095	1.7e-097	-222.85	0.0	142	984	321	632	0.14431	7.6e-103	218495
1	M163 O163	8.0e-004	1.7e-006	-13.30	0.0	73	985	142	1044	0.07411	3.3e-012	504792
1	M164 O164	3.5e-018	7.3e-021	-46.36	0.0	152	984	362	1353	0.15447	1.3e-026	555812
1	M166 O166	7.3e-009	1.5e-011	-24.90	0.0	121	983	748	4510	0.12309	3.1e-017	487072
1	M167 O167	1.2e-032	2.6e-035	-79.64	0.0	105	983	182	588	0.10682	9.5e-041	272996
1	M168 O168	5.1e-019	1.1e-021	-48.29	0.0	201	983	1296	4811	0.20448	2.8e-027	384944
1	M169 O169	6.0e-026	1.2e-028	-64.26	0.0	140	984	612	2654	0.14228	3.2e-034	389854
1	M170 O170	3.7e-032	7.7e-035	-78.55	0.0	85	983	362	2006	0.08647	1.9e-040	405566
1	M171 O171	3.3e-015	6.9e-018	-39.52	0.0	185	981	507	1772	0.18858	1.8e-023	376810
1	M173 O173	3.6e-003	7.4e-006	-11.81	0.0	530	982	1840	3071	0.53971	1.8e-011	409640
1	M174 O174	1.9e-050	4.0e-053	-120.65	0.0	126	990	367	1206	0.12727	1.2e-058	329004
1	M177 O177	6.2e-022	1.3e-024	-55.00	0.0	131	991	608	2920	0.13219	7.0e-030	186615
1	M178 O178	3.8e-033	7.9e-036	-80.82	0.0	128	992	430	1730	0.12903	4.8e-041	164835
1	M180 O180	1.1e-051	2.2e-054	-123.55	0.0	132	990	432	1449	0.13333	6.7e-060	328016
1	M181 O181	3.8e-005	7.9e-008	-16.36	0.0	153	991	42	90	0.15439	2.8e-012	27720
1	M182 O182	8.9e-026	1.9e-028	-63.85	0.0	75	991	514	3905	0.07568	9.0e-034	207405
1	M185 O185	5.4e-009	1.1e-011	-25.21	0.0	175	989	854	3689	0.17695	3.2e-017	355680
1	M187 O187	3.8e-117	8.0e-120	-274.23	0.0	150	990	888	2618	0.15152	2.7e-125	294424
1	M188 O188	4.8e-023	1.0e-025	-57.56	0.0	132	988	958	4969	0.13360	1.8e-031	552653
1	M190 O190	2.4e-098	5.1e-101	-230.93	0.0	154	990	573	1454	0.15556	1.8e-106	287508
1	M191 O191	2.4e-007	4.9e-010	-21.43	0.0	130	990	1001	5999	0.13131	1.7e-015	286026
1	M192 O192	9.5e-076	2.0e-078	-178.92	0.0	155	991	482	1266	0.15641	3.4e-083	58410
1	M193 O193	1.4e-013	2.9e-016	-35.79	0.0	361	991	1848	4244	0.36428	1.1e-021	266805
1	M194 O194	8.4e-029	1.8e-031	-70.82	0.0	108	990	358	1643	0.10909	5.7e-037	309738
1	M196 O196	9.3e-043	1.9e-045	-102.96	0.0	253	989	1723	4884	0.25581	4.6e-051	420888
1	M197 O197	4.8e-045	1.0e-047	-108.22	0.0	130	990	584	2344	0.13131	3.4e-053	296894
1	M198 O198	4.5e-017	9.4e-020	-43.81	0.0	254	990	1306	3954	0.25657	2.9e-025	330486
1	M201 O201	3.2e-169	6.6e-172	-394.16	0.0	83	989	346	701	0.08392	4.7e-177	141284
1	M203 O203	4.4e-014	9.1e-017	-36.94	0.0	215	989	794	2667	0.21739	2.2e-022	407550
1	M205 O205	7.3e-002	1.5e-004	-8.80	0.0	255	989	957	3115	0.25784	3.5e-010	430274
1	M207 O207	6.1e-021	1.3e-023	-52.71	0.0	157	989	529	2078	0.15875	3.2e-029	401128
1	M208 O208	4.9e-009	1.0e-011	-25.30	0.0	412	988	1997	4143	0.41700	2.1e-017	500888
1	M209 O209	3.8e-037	7.8e-040	-90.05	0.0	109	989	1001	5807	0.11021	2.0e-045	398164
1	M210 O210	6.3e-072	1.3e-074	-170.12	0.0	131	989	965	3947	0.13246	3.5e-080	379392
1	M211 O211	1.6e-016	3.4e-019	-42.53	0.0	295	987	1548	4147	0.29889	8.1e-025	419050
1	M213 O213	1.2e-052	2.5e-055	-125.72	0.0	133	989	1128	5168	0.13448	6.4e-061	393224
1	M214 O214	2.2e-066	4.6e-069	-157.34	0.0	142	988	1273	5348	0.14372	9.9e-075	466871
1	M215 O215	8.8e-024	1.8e-026	-59.27	0.0	226	988	729	2141	0.22874	4.7e-032	386019
1	M216 O216	2.4e-006	5.1e-009	-19.10	0.0	373	989	305	570	0.37715	1.5e-014	343824
1	M219 O219	1.1e-077	2.3e-080	-183.39	0.0	147	989	543	1552	0.14863	6.1e-086	368524
1	M220 O220	1.0e-002	2.2e-005	-10.74	0.0	204	988	147	431	0.20648	6.1e-011	354960
1	M221 O221	5.2e-009	1.1e-011	-25.25	0.0	190	988	814	3221	0.19231	2.7e-017	406725
1	M223 O223	5.8e-019	1.2e-021	-48.17	0.0	339	987	2379	5776	0.34347	2.0e-027	609348
1	M224 O224	1.7e-459	3.6e-462	-1062.51	0.0	98	988	1052	2121	0.09919	1.0e-467	354960
1	M226 O226	3.8e-153	8.0e-156	-357.13	0.0	115	987	365	662	0.11651	3.6e-161	222343
1	M227 O227	1.9e-024	4.0e-027	-60.80	0.0	148	986	441	1681	0.15010	9.6e-033	413280
1	M228 O228	2.7e-061	5.6e-064	-145.64	0.0	88	986	140	283	0.08925	1.5e-069	368508
1	M229 O229	2.3e-051	4.9e-054	-122.76	0.0	139	985	980	4151	0.14112	9.5e-060	511680
1	M230 O230	1.1e-079	2.4e-082	-187.95	0.0	75	985	170	373	0.07614	1.6e-087	147108
1	M231 O231	1.1e-124	2.3e-127	-291.60	0.0	88	986	316	737	0.08925	9.7e-133	235668
1	M232 O232	5.5e-397	1.1e-399	-918.59	0.0	93	987	862	1720	0.09422	2.8e-405	409190
1	M234 O234	3.3e-043	6.8e-046	-104.00	0.0	145	987	248	631	0.14691	1.9e-051	361862
1	M236 O236	1.3e-012	2.8e-015	-33.51	0.0	143	987	264	1031	0.14488	7.0e-021	399823
1	M237 O237	9.0e-028	1.9e-030	-68.44	0.0	193	985	1551	5898	0.19594	4.5e-036	420660
1	M240 O240	3.3e-026	6.8e-029	-64.86	0.0	283	985	876	2129	0.28731	1.4e-034	498396
1	M242 O242	4.8e-010	1.0e-012	-27.62	0.0	110	984	37	67	0.11179	2.0e-018	517023
1	M246 O246	4.7e-018	9.8e-021	-46.08	0.0	275	983	1664	4748	0.27976	1.7e-026	582326
1	M247 O247	6.1e-022	1.3e-024	-55.02	0.0	210	984	1487	5319	0.21341	2.7e-030	468414
1	M248 O248	7.8e-011	1.6e-013	-29.44	0.0	153	983	694	3229	0.15565	3.9e-019	419314
1	M249 O249	2.4e-332	5.0e-335	-769.75	0.0	93	983	848	1938	0.09461	1.3e-340	385435
1	M251 O251	7.3e-022	1.5e-024	-54.85	0.0	429	983	2670	5181	0.43642	2.8e-030	545992
1	M252 O252	5.8e-069	1.2e-071	-163.29	0.0	204	984	1803	5786	0.20732	3.0e-077	406548
1	M253 O253	1.8e-011	3.8e-014	-30.89	0.0	170	982	1002	4424	0.17312	7.0e-020	550270
1	M255 O255	1.3e-048	2.6e-051	-116.47	0.0	105	983	785	4119	0.10682	4.4e-057	591655
1	M256 O256	5.4e-020	1.1e-022	-50.53	0.0	208	982	1207	4262	0.21181	2.2e-028	524790
1	M258 O258	1.6e-025	3.4e-028	-63.25	0.0	181	983	370	1097	0.18413	1.1e-033	309821
1	M259 O259	1.5e-011	3.2e-014	-31.07	0.0	222	982	553	1719	0.22607	6.2e-020	519400
1	M261 O261	6.2e-012	1.3e-014	-31.97	0.0	428	982	1880	3676	0.43585	2.4e-020	530670
1	M263 O263	2.4e-028	5.0e-031	-69.77	0.0	166	992	1234	5251	0.16734	3.5e-036	144540
1	M269 O269	8.6e-023	1.8e-025	-56.98	0.0	96	992	773	5272	0.09677	9.3e-031	192060
1	M270 O270	4.2e-004	8.7e-007	-13.95	0.0	374	992	432	882	0.37702	7.7e-012	113355
1	M271 O271	2.4e-122	5.1e-125	-286.20	0.0	104	992	542	1671	0.10484	6.9e-130	73260
1	M273 O273	2.3e-002	4.7e-005	-9.96	0.0	201	991	45	89	0.20283	2.1e-010	224730
1	M274 O274	2.4e-010	5.1e-013	-28.31	0.0	323	991	866	2079	0.32593	3.4e-018	150975
1	M275 O275	7.8e-017	1.6e-019	-43.26	0.0	215	991	978	3343	0.21695	9.1e-025	178695
1	M277 O277	2.4e-010	5.0e-013	-28.33	0.0	159	991	430	1790	0.16044	2.2e-018	227700
1	M279 O279	1.6e-052	3.2e-055	-125.47	0.0	137	991	577	2095	0.13824	1.3e-060	253935
1	M280 O280	7.5e-375	1.6e-377	-867.63	0.0	89	991	672	1162	0.08981	3.9e-382	40095
1	M281 O281	6.4e-034	1.3e-036	-82.61	0.0	133	991	236	703	0.13421	4.8e-042	279675
1	M282 O282	5.9e-006	1.2e-008	-18.21	0.0	403	991	501	951	0.40666	5.2e-014	235125
1	M284 O284	8.9e-013	1.9e-015	-33.92	0.0	211	991	1537	5816	0.21292	6.9e-021	268785
1	M285 O285	1.4e-035	2.8e-038	-86.46	0.0	311	991	2368	5936	0.31382	1.1e-043	265320
1	M286 O286	1.6e-021	3.4e-024	-54.03	0.0	204	990	1545	5760	0.20606	1.1e-029	322582
1	M288 O288	7.0e-016	1.5e-018	-41.07	0.0	280	990	1097	2979	0.28283	4.3e-024	342342
1	M289 O289	5.8e-104	1.2e-106	-243.89	0.0	110	990	958	4057	0.11111	3.6e-112	334932
1	M291 O291	7.5e-216	1.6e-218	-501.52	0.0	88	990	438	849	0.08889	2.3e-223	67184
1	M293 O293	1.7e-230	3.5e-233	-535.25	0.0	138	990	733	1455	0.13939	1.1e-238	322582
1	M294 O294	1.1e-033	2.3e-036	-82.05	0.0	220	990	1340	4301	0.22222	6.8e-042	340366
1	M295 O295	9.4e-057	2.0e-059	-135.18	0.0	214	990	1794	5733	0.21616	5.0e-065	391248
1	M296 O296	3.5e-063	7.3e-066	-149.98	0.0	116	990	384	1255	0.11717	3.1e-071	237614
1	M297 O297	5.8e-137	1.2e-139	-319.86	0.0	130	990	578	1429	0.13131	3.7e-145	325546
1	M298 O298	1.4e-127	2.9e-130	-298.27	0.0	136	990	722	2023	0.13737	9.5e-136	307762
1	M300 O300	2.2e-057	4.6e-060	-136.62	0.0	161	989	255	529	0.16279	6.1e-065	75582
1	M301 O301	1.3e-005	2.8e-008	-17.40	0.0	49	989	22	62	0.04954	9.6e-014	288990
1	M302 O302	1.6e-032	3.3e-035	-79.39	0.0	295	989	2191	5756	0.29828	8.2e-041	407056
1	M303 O303	3.2e-048	6.7e-051	-115.53	0.0	229	989	1523	4550	0.23155	1.6e-056	406068
1	M304 O304	2.3e-288	4.8e-291	-668.49	0.0	103	989	762	1662	0.10415	1.6e-296	299364
1	M305 O305	2.6e-011	5.5e-014	-30.54	0.0	113	989	607	3702	0.11426	1.3e-019	412490
1	M308 O308	6.2e-079	1.3e-081	-186.25	0.0	149	989	1370	5377	0.15066	3.5e-087	367042
1	M309 O309	4.4e-032	9.1e-035	-78.39	0.0	133	989	288	962	0.13448	4.3e-040	210938
1	M311 O311	1.3e-027	2.7e-030	-68.08	0.0	111	989	558	2915	0.11223	7.3e-036	375440
1	M313 O313	2.7e-036	5.6e-039	-88.08	0.0	201	989	1580	5613	0.20324	1.4e-044	393224
1	M314 O314	4.4e-007	9.2e-010	-20.81	0.0	431	989	2891	5944	0.43579	2.6e-015	345800
1	M315 O315	1.4e-003	2.9e-006	-12.76	0.0	297	989	1889	5512	0.30030	6.6e-012	431756
1	M318 O318	2.4e-035	4.9e-038	-85.91	0.0	209	989	1699	5907	0.21132	1.2e-043	405080
1	M319 O319	2.7e-137	5.7e-140	-320.62	0.0	89	989	402	1055	0.08999	2.6e-145	217360
1	M320 O320	5.9e-030	1.2e-032	-73.48	0.0	197	989	1595	5941	0.19919	3.3e-038	367536
1	M321 O321	7.2e-036	1.5e-038	-87.10	0.0	151	989	920	3856	0.15268	3.9e-044	382356
1	M323 O323	1.1e-070	2.3e-073	-167.26	0.0	93	989	778	4090	0.09403	5.2e-079	440154
1	M325 O325	1.4e-013	2.8e-016	-35.80	0.0	173	989	1278	5690	0.17492	7.3e-022	387296
1	M326 O326	8.9e-009	1.8e-011	-24.72	0.0	341	989	1469	3565	0.34479	4.3e-017	427804
1	M327 O327	2.4e-009	5.1e-012	-26.01	0.0	221	989	628	2066	0.22346	1.5e-017	336908
1	M328 O328	8.6e-047	1.8e-049	-112.25	0.0	176	988	1510	5790	0.17814	4.2e-055	423980
1	M330 O330	7.0e-064	1.5e-066	-151.59	0.0	140	988	429	1246	0.14170	4.6e-072	316013
1	M332 O332	2.4e-017	5.0e-020	-44.44	0.0	110	988	899	5730	0.11134	1.2e-025	408697
1	M335 O335	2.2e-023	4.5e-026	-58.35	0.0	226	988	1701	5760	0.22874	1.1e-031	410176
1	M336 O336	1.4e-038	3.0e-041	-93.32	0.0	234	988	1737	5376	0.23684	6.2e-047	477717
1	M337 O337	4.3e-052	9.0e-055	-124.45	0.0	242	988	1867	5424	0.24494	2.2e-060	404753
1	M338 O338	6.1e-040	1.3e-042	-96.48	0.0	178	988	1184	4396	0.18016	3.2e-048	392428
1	M339 O339	4.8e-034	1.0e-036	-82.89	0.0	116	988	171	481	0.11741	5.6e-042	178959
1	M340 O340	3.2e-010	6.6e-013	-28.05	0.0	150	988	855	4233	0.15182	1.4e-018	474759
1	M343 O343	1.1e-064	2.3e-067	-153.46	0.0	160	988	982	3452	0.16194	5.6e-073	399823
1	M344 O344	4.8e-036	9.9e-039	-87.51	0.0	302	988	2313	5916	0.30567	2.1e-044	468843
1	M345 O345	3.2e-004	6.6e-007	-14.22	0.0	450	988	1876	3656	0.45547	1.6e-012	415106
1	M346 O346	3.1e-052	6.6e-055	-124.76	0.0	156	988	1146	4533	0.15789	1.3e-060	487084
1	M347 O347	5.0e-134	1.0e-136	-313.10	0.0	88	988	324	724	0.08907	5.1e-142	207060
1	M350 O350	6.4e-047	1.3e-049	-112.53	0.0	157	987	1271	5227	0.15907	2.2e-055	621180
1	M351 O351	1.6e-015	3.4e-018	-40.24	0.0	309	987	1918	5050	0.31307	5.9e-024	569415
1	M352 O352	5.1e-029	1.1e-031	-71.32	0.0	195	987	1536	5755	0.19757	2.5e-037	422994
1	M356 O356	4.6e-006	9.6e-009	-18.47	0.0	127	987	933	5716	0.12867	2.5e-014	387498
1	M357 O357	2.4e-004	5.1e-007	-14.50	0.0	247	987	1356	4580	0.25025	1.2e-012	430389
1	M360 O360	4.2e-038	8.8e-041	-92.23	0.0	165	987	1072	4217	0.16717	1.6e-046	546244
1	M361 O361	5.6e-028	1.2e-030	-68.93	0.0	159	987	1326	5928	0.16109	3.3e-036	355946
1	M362 O362	5.0e-065	1.0e-067	-154.23	0.0	177	987	959	3042	0.17933	2.1e-073	499409
1	M365 O365	7.7e-008	1.6e-010	-22.56	0.0	347	987	175	301	0.35157	3.9e-016	405246
1	M366 O366	5.5e-024	1.1e-026	-59.73	0.0	185	987	998	3749	0.18744	2.1e-032	534905
1	M367 O367	3.2e-022	6.6e-025	-55.68	0.0	151	987	734	3186	0.15299	1.5e-030	451588
1	M369 O369	1.7e-060	3.6e-063	-143.80	0.0	104	986	964	5129	0.10548	5.3e-069	673548
1	M370 O370	2.1e-049	4.3e-052	-118.28	0.0	122	986	1152	5829	0.12373	1.1e-057	395076
1	M372 O372	3.9e-042	8.1e-045	-101.52	0.0	120	986	1025	5296	0.12170	1.7e-050	477240
1	M374 O374	1.3e-074	2.8e-077	-176.27	0.0	130	986	1253	5518	0.13185	5.8e-083	484128
1	M375 O375	3.3e-084	6.9e-087	-198.39	0.0	132	986	1065	4243	0.13387	1.7e-092	410820
1	M376 O376	5.8e-054	1.2e-056	-128.76	0.0	192	986	1620	5646	0.19473	2.9e-062	411804
1	M377 O377	1.2e-018	2.5e-021	-47.44	0.0	150	986	342	1270	0.15213	6.4e-027	390156
1	M378 O378	3.3e-022	6.9e-025	-55.64	0.0	154	986	696	2926	0.15619	1.5e-030	445752
1	M381 O381	2.3e-010	4.8e-013	-28.36	0.0	274	986	1920	5813	0.27789	1.2e-018	404424
1	M382 O382	4.0e-026	8.4e-029	-64.65	0.0	222	986	1752	5978	0.22515	1.9e-034	433452
1	M384 O384	2.3e-010	4.7e-013	-28.39	0.0	174	986	1228	5505	0.17647	7.3e-019	646488
1	M388 O388	1.4e-024	3.0e-027	-61.08	0.0	316	986	1852	4584	0.32049	7.7e-033	382284
1	M392 O392	1.8e-026	3.8e-029	-65.43	0.0	117	985	680	3577	0.11878	8.0e-035	481176
1	M393 O393	1.4e-003	2.9e-006	-12.76	0.0	335	985	2183	5695	0.34010	5.0e-012	569244
1	M395 O395	1.4e-039	3.0e-042	-95.61	0.0	233	985	1899	5949	0.23655	7.4e-048	401964
1	M396 O396	6.8e-040	1.4e-042	-96.36	0.0	235	985	1366	4009	0.23858	3.6e-048	390648
1	M398 O398	1.5e-022	3.2e-025	-56.41	0.0	187	985	967	3597	0.18985	6.0e-031	531360
1	M400 O400	2.2e-075	4.7e-078	-178.06	0.0	233	985	1720	4753	0.23655	1.0e-083	457068
1	M402 O402	6.2e-035	1.3e-037	-84.95	0.0	83	985	595	3926	0.08426	2.4e-043	526440
1	M403 O403	9.7e-002	2.0e-004	-8.50	0.0	613	985	1316	1908	0.62234	3.8e-010	534804
1	M404 O404	3.5e-030	7.3e-033	-74.00	0.0	243	985	1502	4519	0.24670	1.7e-038	435420
1	M405 O405	4.4e-164	9.1e-167	-382.32	0.0	123	985	632	1545	0.12487	2.7e-172	343416
1	M406 O406	8.7e-338	1.8e-340	-782.28	0.0	88	984	994	2678	0.08943	4.5e-346	399674
1	M407 O407	9.4e-004	2.0e-006	-13.15	0.0	70	984	150	1168	0.07114	4.6e-012	426679
1	M411 O411	1.2e-044	2.6e-047	-107.28	0.0	214	984	1772	5842	0.21748	6.4e-053	401638
1	M412 O412	7.0e-091	1.5e-093	-213.76	0.0	198	984	1813	5654	0.20122	3.7e-099	395746
1	M414 O414	2.5e-005	5.2e-008	-16.78	0.0	264	984	1611	5116	0.26829	8.2e-014	630444
1	M415 O415	6.6e-021	1.4e-023	-52.64	0.0	130	984	1045	5645	0.13211	3.0e-029	458594
1	M416 O416	1.2e-038	2.5e-041	-93.50	0.0	148	984	1291	5831	0.15041	5.8e-047	426188
1	M418 O418	6.3e-022	1.3e-024	-54.98	0.0	180	984	927	3565	0.18293	3.5e-030	378561
1	M419 O419	2.0e-043	4.2e-046	-104.49	0.0	158	984	1263	5221	0.16057	7.2e-052	581344
1	M420 O420	3.2e-071	6.7e-074	-168.50	0.0	116	984	1179	5739	0.11789	9.5e-080	700657
1	M421 O421	1.6e-027	3.2e-030	-67.90	0.0	152	984	229	646	0.15447	9.1e-036	354993
1	M426 O426	8.3e-079	1.7e-081	-185.97	0.0	138	984	1385	5833	0.14024	3.6e-087	483144
1	M427 O427	6.9e-084	1.4e-086	-197.66	0.0	96	984	638	2778	0.09756	3.5e-092	403111
1	M428 O428	1.7e-052	3.5e-055	-125.38	0.0	138	984	322	893	0.14024	9.1e-061	389363
1	M430 O430	9.8e-025	2.0e-027	-61.46	0.0	183	983	1386	5520	0.18616	4.8e-033	421278
1	M431 O431	3.6e-031	7.4e-034	-76.28	0.0	303	983	1614	3969	0.30824	2.0e-039	376106
1	M432 O432	7.1e-027	1.5e-029	-66.38	0.0	231	983	1448	4595	0.23499	2.4e-035	620624
1	M436 O436	4.3e-020	9.0e-023	-50.76	0.0	69	983	531	4613	0.07019	1.9e-028	487072
1	M437 O437	1.9e-007	3.9e-010	-21.66	0.0	149	983	349	1523	0.15158	9.9e-016	397219
1	M438 O438	2.8e-041	5.8e-044	-99.56	0.0	133	983	889	4021	0.13530	1.1e-049	513095
1	M439 O439	1.5e-053	3.1e-056	-127.82	0.0	131	983	815	3418	0.13327	6.6e-062	465959
1	M442 O442	2.1e-022	4.3e-025	-56.10	0.0	199	983	1521	5731	0.20244	1.1e-030	411458
1	M444 O444	2.4e-402	4.9e-405	-930.96	0.0	109	983	916	1690	0.11089	1.2e-410	406548
1	M446 O446	6.0e-051	1.2e-053	-121.82	0.0	179	983	1066	3645	0.18210	2.6e-059	473815
1	M447 O447	3.0e-016	6.3e-019	-41.92	0.0	161	983	1197	5526	0.16378	1.0e-024	613259
1	M450 O450	2.0e-016	4.2e-019	-42.31	0.0	259	983	839	2332	0.26348	1.0e-024	402129
1	M453 O453	2.2e-002	4.6e-005	-9.99	0.0	133	983	890	5363	0.13530	9.9e-011	463504
1	M454 O454	8.1e-016	1.7e-018	-40.92	0.0	427	983	2569	5087	0.43438	3.1e-024	546974
1	M455 O455	4.3e-007	9.0e-010	-20.83	0.0	177	983	1312	5955	0.18006	1.8e-015	485108
1	M457 O457	3.6e-007	7.5e-010	-21.02	0.0	122	982	798	4892	0.12424	1.6e-015	474810
1	M459 O459	9.3e-050	1.9e-052	-119.07	0.0	146	982	416	1264	0.14868	5.3e-058	365050
1	M460 O460	4.7e-009	9.8e-012	-25.35	0.0	84	982	590	4862	0.08554	1.7e-017	565460
1	M461 O461	1.7e-031	3.6e-034	-77.01	0.0	208	982	1202	3995	0.21181	6.8e-040	529200
1	M465 O465	4.1e-040	8.6e-043	-96.86	0.0	132	982	463	1734	0.13442	2.2e-048	384160
1	M466 O466	9.9e-060	2.1e-062	-142.04	0.0	148	982	305	727	0.15071	5.5e-068	376810
1	M468 O468	2.0e-002	4.1e-005	-10.09	0.0	490	982	1432	2544	0.49898	7.0e-011	588980
1	M469 O469	1.3e-017	2.8e-020	-45.04	0.0	322	982	1196	2831	0.32790	5.0e-026	554190
1	M472 O472	6.0e-014	1.2e-016	-36.62	0.0	252	982	1546	4849	0.25662	2.3e-022	545370
1	M474 O474	1.6e-023	3.3e-026	-58.67	0.0	160	982	909	3846	0.16293	7.0e-032	470890
1	M475 O475	5.0e-041	1.0e-043	-98.97	0.0	102	982	644	3421	0.10387	2.2e-049	469420
1	M476 O476	1.2e-048	2.6e-051	-116.50	0.0	208	982	1349	4265	0.21181	4.9e-057	520380
1	M477 O477	4.5e-054	9.4e-057	-129.00	0.0	106	982	289	938	0.10794	3.7e-062	256760
1	M479 O479	2.1e-076	4.3e-079	-180.45	0.0	116	982	339	926	0.11813	1.5e-084	281750
1	M480 O480	1.9e-002	3.9e-005	-10.16	0.0	702	982	2124	2761	0.71487	6.7e-011	578200
1	M482 O482	1.8e-018	3.7e-021	-47.05	0.0	172	982	1000	4150	0.17515	6.7e-027	545860
