# Supplementary material for: Motif signatures in stretch enhancers are enriched for disease-associated genetic variants
Source: Epigenetics Chromatin. 2015 Jul 16;8:23. doi: 10.1186/s13072-015-0015-7 (PMC4502539; doi:10.1186/s13072-015-0015-7)
Supplement: Additional file 4: — De novo motif disocvery results. Zip archive of de novo motif discovery results. Discovered motifs are condensed in MEME Minimal Motif Format. TOMTOM output HTML files documenting the comparison of the discovered motifs to known motifs and CentriMo output text files detailing the enrichment of the discovered motifs in SE or TE DHS sequences are also included. File names indicate the type of sequences used for the motif discovery, including the method of footprinting. Can be downloaded at http://fusion.nhgri.nih.gov/files/se-motifs/AdditionalFile4.zip. [file 13072_2015_15_MOESM4_ESM.zip › AdditionalFile4/K562.TE.vs.K562_StretchEnhancersDHS.meme.CentriMo.txt]

# WARNING: this file is not sorted!
# db	id alt	E-value	adj_p-value	log_adj_p-value	bin_location	bin_width	total_width	sites_in_bin	total_sites	p_success	p-value	mult_tests
1	M1 O1	2.7e-024	7.7e-027	-60.13	0.0	94	988	847	5915	0.09514	2.3e-032	333761
1	M2 O2	6.7e-399	1.9e-401	-922.70	0.0	87	989	828	1672	0.08797	5.9e-407	318630
1	M3 O3	3.0e-402	8.6e-405	-930.39	0.0	91	989	873	1776	0.09201	2.7e-410	322088
1	M4 O4	1.8e-170	5.0e-173	-396.75	0.0	135	981	611	1319	0.13761	1.4e-178	359170
1	M5 O5	3.7e-049	1.1e-051	-117.38	0.0	140	988	1195	5366	0.14170	2.6e-057	405739
1	M6 O6	1.4e-026	4.1e-029	-65.37	0.0	102	984	876	5578	0.10366	8.6e-035	472833
1	M7 O7	7.1e-040	2.0e-042	-96.01	0.0	161	985	1232	5063	0.16345	4.3e-048	469860
1	M8 O8	2.1e-168	6.0e-171	-391.94	0.0	127	981	628	1461	0.12946	1.7e-176	362600
1	M9 O9	6.4e-167	1.8e-169	-388.53	0.0	127	981	537	1131	0.12946	5.6e-175	328300
1	M10 O10	1.0e-030	3.0e-033	-74.90	0.0	159	989	372	1195	0.16077	2.6e-038	115596
1	M11 O11	5.6e-121	1.6e-123	-282.76	0.0	120	990	683	2130	0.12121	5.1e-129	308256
1	M12 O12	1.2e-031	3.4e-034	-77.05	0.0	175	981	195	430	0.17839	2.1e-039	167090
1	M14 O14	1.7e-038	4.8e-041	-92.84	0.0	287	987	1296	3160	0.29078	1.1e-046	449616
1	M15 O15	1.1e-081	3.0e-084	-192.30	0.0	111	987	1173	5741	0.11246	7.7e-090	393907
1	M16 O16	6.7e-018	1.9e-020	-45.41	0.0	143	983	208	688	0.14547	8.5e-026	223896
1	M17 O17	2.6e-042	7.2e-045	-101.64	0.0	74	990	678	4985	0.07475	2.7e-050	267748
1	M18 O18	4.0e-038	1.1e-040	-91.97	0.0	86	988	301	1432	0.08704	5.3e-046	213469
1	M19 O19	1.7e-065	4.8e-068	-155.00	0.0	87	989	533	2617	0.08797	1.3e-073	359138
1	M20 O20	3.9e-163	1.1e-165	-379.83	0.0	126	988	832	2362	0.12753	2.8e-171	400316
1	M21 O21	7.5e-042	2.1e-044	-100.56	0.0	79	989	232	1001	0.07988	3.1e-049	68172
1	M22 O22	1.7e-125	4.7e-128	-293.17	0.0	102	982	362	830	0.10387	1.3e-133	375340
1	M23 O23	3.4e-059	9.8e-062	-140.48	0.0	96	990	547	2592	0.09697	6.7e-067	145236
1	M24 O24	9.1e-031	2.6e-033	-75.04	0.0	100	988	886	5632	0.10121	6.5e-039	395386
1	M25 O25	3.4e-052	9.7e-055	-124.37	0.0	133	989	706	2828	0.13448	2.6e-060	369018
1	M26 O26	6.6e-052	1.9e-054	-123.72	0.0	160	988	1266	5016	0.16194	4.2e-060	442714
1	M28 O28	8.8e-032	2.5e-034	-77.38	0.0	159	985	679	2572	0.16142	6.1e-040	403932
1	M31 O31	4.3e-084	1.2e-086	-197.84	0.0	143	987	1335	5308	0.14488	2.6e-092	458983
1	M32 O32	8.4e-026	2.4e-028	-63.60	0.0	111	985	349	1591	0.11269	5.9e-034	403440
1	M33 O33	4.7e-006	1.3e-008	-18.14	0.0	151	985	1087	5716	0.15330	3.3e-014	395568
1	M34 O34	1.3e-008	3.6e-011	-24.06	0.0	110	990	174	848	0.11111	1.6e-015	22230
1	M36 O36	4.1e-049	1.2e-051	-117.27	0.0	91	989	843	5206	0.09201	3.3e-057	358644
1	M38 O38	2.5e-010	7.1e-013	-27.97	0.0	248	988	455	1260	0.25101	3.0e-018	239598
1	M39 O39	7.8e-053	2.2e-055	-125.85	0.0	104	986	1027	5783	0.10548	5.2e-061	423612
1	M40 O40	2.0e-107	5.8e-110	-251.53	0.0	85	985	402	1304	0.08629	1.7e-115	346368
1	M41 O41	5.4e-012	1.5e-014	-31.80	0.0	139	985	680	3434	0.14112	3.6e-020	430500
1	M42 O42	8.9e-122	2.5e-124	-284.59	0.0	137	981	416	853	0.13965	9.5e-130	266560
1	M44 O44	3.2e-034	9.1e-037	-82.98	0.0	96	990	888	5772	0.09697	3.1e-042	292942
1	M45 O45	2.4e-094	6.7e-097	-221.45	0.0	155	991	695	1960	0.15641	3.3e-102	201960
1	M47 O47	1.1e-022	3.0e-025	-56.47	0.0	115	989	697	3882	0.11628	8.4e-031	357656
1	M48 O48	1.0e-056	2.9e-059	-134.80	0.0	238	990	1879	5491	0.24040	1.2e-064	248482
1	M49 O49	1.8e-021	5.1e-024	-53.63	0.0	92	988	797	5727	0.09312	1.3e-029	377638
1	M50 O50	5.6e-032	1.6e-034	-77.82	0.0	87	987	296	1486	0.08815	5.3e-040	299251
1	M51 O51	1.2e-051	3.5e-054	-123.10	0.0	97	987	950	5630	0.09828	8.4e-060	412641
1	M52 O52	1.0e-014	2.9e-017	-38.07	0.0	108	984	115	396	0.10976	7.6e-023	386908
1	M54 O54	1.9e-062	5.3e-065	-147.99	0.0	140	990	955	3815	0.14141	1.5e-070	353704
1	M55 O55	9.3e-036	2.6e-038	-86.53	0.0	132	990	775	3550	0.13333	9.3e-044	282568
1	M56 O56	4.1e-036	1.2e-038	-87.34	0.0	256	990	1678	4805	0.25859	3.8e-044	312208
1	M57 O57	3.2e-066	9.1e-069	-156.67	0.0	106	988	864	4256	0.10729	2.0e-074	452081
1	M59 O59	2.1e-038	5.8e-041	-92.64	0.0	171	985	1204	4683	0.17360	1.2e-046	481176
1	M60 O60	7.4e-007	2.1e-009	-19.98	0.0	56	986	68	420	0.05680	1.0e-014	206640
1	M64 O64	2.0e-036	5.7e-039	-88.07	0.0	180	990	1255	4755	0.18182	1.7e-044	330980
1	M65 O65	1.4e-012	4.0e-015	-33.14	0.0	465	991	2105	3876	0.46922	1.9e-020	218295
1	M66 O66	1.8e-059	5.0e-062	-141.15	0.0	199	989	1621	5385	0.20121	1.4e-067	361608
1	M68 O68	2.0e-022	5.7e-025	-55.82	0.0	365	989	2411	5420	0.36906	1.8e-030	312208
1	M70 O70	3.6e-031	1.0e-033	-75.96	0.0	110	990	739	4102	0.11111	3.6e-039	284544
1	M73 O73	2.2e-013	6.1e-016	-35.03	0.0	322	988	1776	4519	0.32591	1.4e-021	428910
1	M74 O74	2.9e-017	8.3e-020	-43.93	0.0	102	988	381	2148	0.10324	2.2e-025	376652
1	M75 O75	4.6e-028	1.3e-030	-68.82	0.0	172	988	1261	5187	0.17409	2.8e-036	462434
1	M77 O77	1.7e-020	4.9e-023	-51.37	0.0	278	986	1310	3562	0.28195	1.1e-028	468384
1	M78 O78	9.4e-024	2.7e-026	-58.89	0.0	135	987	869	4304	0.13678	4.8e-032	558076
1	M79 O79	1.4e-065	3.8e-068	-155.23	0.0	196	986	1294	4044	0.19878	7.1e-074	540216
1	M80 O80	8.3e-014	2.4e-016	-35.98	0.0	155	987	1099	5319	0.15704	6.4e-022	366792
1	M83 O83	2.1e-046	5.8e-049	-111.06	0.0	107	985	995	5570	0.10863	1.2e-054	490524
1	M84 O84	2.6e-010	7.4e-013	-27.93	0.0	132	986	432	2140	0.13387	2.1e-018	350796
1	M87 O87	4.5e-031	1.3e-033	-75.75	0.0	128	984	400	1588	0.13008	3.0e-039	430116
1	M91 O91	1.4e-005	3.9e-008	-17.07	0.0	135	983	83	267	0.13733	2.5e-013	151719
1	M94 O94	4.8e-055	1.4e-057	-130.94	0.0	119	983	647	2725	0.12106	2.5e-063	538627
1	M96 O96	1.4e-430	3.9e-433	-995.66	0.0	101	991	901	1647	0.10192	3.7e-438	104940
1	M98 O98	6.2e-015	1.8e-017	-38.58	0.0	153	991	584	2564	0.15439	1.7e-022	104445
1	M99 O99	1.2e-072	3.3e-075	-171.49	0.0	129	991	895	3623	0.13017	2.2e-080	150480
1	M101 O101	1.2e-036	3.5e-039	-88.56	0.0	230	990	638	1650	0.23232	1.4e-044	241566
1	M102 O102	3.1e-010	8.9e-013	-27.75	0.0	142	990	270	1129	0.14343	1.5e-017	60268
1	M103 O103	8.0e-376	2.3e-378	-869.56	0.0	105	991	715	1164	0.10595	9.8e-384	231660
1	M105 O105	8.4e-017	2.4e-019	-42.88	0.0	170	990	134	322	0.17172	6.9e-025	345800
1	M106 O106	6.4e-014	1.8e-016	-36.24	0.0	111	989	353	1879	0.11223	5.6e-022	323570
1	M107 O107	9.7e-005	2.7e-007	-15.11	0.0	153	991	976	5111	0.15439	1.3e-012	216810
1	M109 O109	2.5e-003	7.2e-006	-11.85	0.0	193	989	673	2724	0.19515	2.0e-011	363584
1	M111 O111	3.5e-029	1.0e-031	-71.38	0.0	214	990	1635	5676	0.21616	2.9e-037	341848
1	M116 O116	2.4e-005	6.9e-008	-16.49	0.0	301	987	822	2171	0.30496	1.6e-013	443700
1	M118 O118	3.0e-005	8.5e-008	-16.28	0.0	135	987	546	2956	0.13678	1.8e-013	460955
1	M122 O122	5.6e-006	1.6e-008	-17.96	0.0	202	986	418	1454	0.20487	4.5e-014	349320
1	M125 O125	2.5e-155	7.1e-158	-361.84	0.0	88	986	654	2262	0.08925	1.8e-163	397044
1	M128 O128	1.3e-009	3.7e-012	-26.33	0.0	198	986	390	1296	0.20081	1.1e-017	344892
1	M130 O130	1.6e-010	4.5e-013	-28.44	0.0	127	985	682	3810	0.12893	9.0e-019	495936
1	M132 O132	7.6e-006	2.2e-008	-17.65	0.0	78	984	198	1447	0.07927	5.7e-014	376597
1	M134 O134	1.5e-056	4.3e-059	-134.39	0.0	135	985	1190	5337	0.13706	8.9e-065	484620
1	M135 O135	6.6e-003	1.9e-005	-10.89	0.0	233	985	421	1340	0.23655	5.7e-011	325704
1	M136 O136	1.3e-022	3.7e-025	-56.27	0.0	114	984	304	1331	0.11585	9.1e-031	403111
1	M142 O142	3.6e-012	1.0e-014	-32.22	0.0	133	983	203	786	0.13530	4.1e-020	250901
1	M145 O145	1.0e-004	3.0e-007	-15.03	0.0	376	984	2154	4996	0.38211	7.3e-013	402129
1	M146 O146	1.2e-034	3.3e-037	-84.01	0.0	163	983	1298	5443	0.16582	7.0e-043	467923
1	M149 O149	4.4e-058	1.3e-060	-137.93	0.0	213	983	1696	5328	0.21668	2.4e-066	526352
1	M150 O150	6.2e-074	1.7e-076	-174.44	0.0	158	982	1493	5733	0.16090	3.5e-082	500290
1	M151 O151	1.3e-058	3.5e-061	-139.19	0.0	180	982	1225	4178	0.18330	8.2e-067	431200
1	M153 O153	2.2e-082	6.2e-085	-193.90	0.0	124	982	1309	5919	0.12627	8.5e-091	723240
1	M155 O155	1.7e-039	4.9e-042	-95.12	0.0	122	992	300	1033	0.12298	7.4e-047	65835
1	M159 O159	2.3e-015	6.5e-018	-39.58	0.0	248	992	1474	4701	0.25000	5.1e-023	125730
1	M160 O160	8.9e-049	2.5e-051	-116.51	0.0	214	992	1047	3089	0.21573	5.4e-056	46530
1	M161 O161	2.1e-015	5.8e-018	-39.68	0.0	128	992	334	1522	0.12903	2.4e-022	24750
1	M162 O162	7.0e-174	2.0e-176	-404.57	0.0	138	992	880	2321	0.13911	2.8e-181	70290
1	M163 O163	3.4e-050	9.7e-053	-119.76	0.0	228	992	1572	4734	0.22984	7.3e-058	132660
1	M165 O165	6.4e-048	1.8e-050	-114.54	0.0	232	992	1548	4610	0.23387	1.5e-055	117315
1	M167 O167	4.4e-031	1.2e-033	-75.77	0.0	404	992	2882	5866	0.40726	7.4e-039	168795
1	M168 O168	1.0e-014	3.0e-017	-38.06	0.0	200	992	1148	4384	0.20161	3.2e-022	92070
1	M169 O169	1.4e-034	4.0e-037	-83.82	0.0	232	992	1219	3667	0.23387	5.4e-042	72765
1	M170 O170	1.5e-024	4.3e-027	-60.70	0.0	132	992	604	2832	0.13306	4.9e-032	88110
1	M171 O171	3.6e-029	1.0e-031	-71.37	0.0	168	992	1060	4322	0.16935	9.1e-037	111375
1	M172 O172	3.5e-316	9.9e-319	-732.24	0.0	90	992	606	1112	0.09073	1.4e-322	6930
1	M174 O174	3.7e-045	1.0e-047	-108.18	0.0	192	992	771	2364	0.19355	1.7e-052	61875
1	M175 O175	9.3e-040	2.6e-042	-95.73	0.0	127	991	525	2166	0.12815	2.0e-047	130680
1	M176 O176	4.7e-310	1.3e-312	-718.11	0.0	105	991	616	1041	0.10595	3.2e-317	42570
1	M178 O178	3.1e-063	8.8e-066	-149.80	0.0	123	991	744	3087	0.12412	8.2e-071	106425
1	M179 O179	2.1e-038	5.8e-041	-92.65	0.0	141	991	617	2458	0.14228	4.8e-046	122265
1	M181 O181	3.0e-009	8.6e-012	-25.48	0.0	285	991	1476	4256	0.28759	2.9e-017	294525
1	M183 O183	1.2e-022	3.4e-025	-56.35	0.0	235	991	1010	3076	0.23713	1.4e-030	233145
1	M186 O186	2.3e-004	6.6e-007	-14.23	0.0	185	991	1182	5261	0.18668	3.0e-012	217800
1	M187 O187	2.6e-015	7.2e-018	-39.47	0.0	313	991	1901	4976	0.31584	2.8e-023	256410
1	M190 O190	1.5e-002	4.4e-005	-10.04	0.0	612	990	1101	1587	0.61818	1.8e-010	243542
1	M191 O191	2.3e-012	6.6e-015	-32.65	0.0	242	990	1288	4195	0.24444	2.2e-020	300352
1	M192 O192	4.9e-003	1.4e-005	-11.18	0.0	492	990	2602	4785	0.49697	4.8e-011	287508
1	M193 O193	5.9e-367	1.7e-369	-849.15	0.0	104	990	750	1309	0.10505	9.9e-375	167466
1	M195 O195	5.3e-020	1.5e-022	-50.25	0.0	114	990	887	5360	0.11515	4.7e-028	322088
1	M200 O200	1.6e-026	4.6e-029	-65.24	0.0	170	990	1152	4767	0.17172	1.4e-034	332462
1	M202 O202	3.7e-020	1.0e-022	-50.62	0.0	213	989	915	3043	0.21537	2.6e-028	401128
1	M204 O204	3.0e-005	8.5e-008	-16.28	0.0	183	989	788	3347	0.18504	2.3e-013	370994
1	M206 O206	2.0e-002	5.6e-005	-9.78	0.0	171	989	146	509	0.17290	1.5e-010	378898
1	M207 O207	2.8e-026	7.9e-029	-64.71	0.0	325	989	1521	3565	0.32861	1.9e-034	406068
1	M208 O208	6.5e-006	1.8e-008	-17.82	0.0	457	989	2464	4774	0.46208	4.6e-014	395694
1	M209 O209	2.6e-003	7.4e-006	-11.82	0.0	149	989	368	1760	0.15066	2.9e-011	253422
1	M210 O210	1.3e-005	3.6e-008	-17.14	0.0	135	989	608	3340	0.13650	9.4e-014	382356
1	M211 O211	9.1e-060	2.6e-062	-141.81	0.0	287	989	1864	4531	0.29019	6.3e-068	408538
1	M213 O213	6.4e-029	1.8e-031	-70.79	0.0	187	989	1423	5496	0.18908	4.6e-037	393718
1	M217 O217	5.8e-006	1.6e-008	-17.93	0.0	305	989	917	2414	0.30839	4.9e-014	334932
1	M219 O219	2.7e-026	7.6e-029	-64.75	0.0	227	989	1626	5391	0.22952	2.0e-034	380874
1	M221 O221	3.4e-012	9.6e-015	-32.28	0.0	189	989	517	1851	0.19110	2.6e-020	373464
1	M223 O223	1.3e-024	3.7e-027	-60.85	0.0	159	989	1208	5427	0.16077	1.1e-032	339872
1	M224 O224	2.5e-008	7.2e-011	-23.36	0.0	156	988	903	4416	0.15789	1.7e-016	432854
1	M228 O228	1.1e-012	3.1e-015	-33.41	0.0	182	988	220	654	0.18421	9.4e-021	330803
1	M230 O230	1.2e-013	3.4e-016	-35.62	0.0	112	988	742	4633	0.11336	8.0e-022	422994
1	M234 O234	7.3e-013	2.1e-015	-33.81	0.0	138	988	338	1461	0.13968	5.1e-021	406725
1	M235 O235	5.2e-037	1.5e-039	-89.41	0.0	224	988	1020	3004	0.22672	3.5e-045	423980
1	M236 O236	8.1e-320	2.3e-322	-740.60	0.0	92	988	667	1292	0.09312	6.9e-328	332775
1	M237 O237	2.0e-030	5.7e-033	-74.25	0.0	228	988	1386	4380	0.23077	1.3e-038	436798
1	M240 O240	3.7e-037	1.0e-039	-89.75	0.0	178	988	1428	5576	0.18016	2.9e-045	364820
1	M242 O242	9.3e-003	2.6e-005	-10.54	0.0	486	988	598	1010	0.49190	1.1e-010	246500
1	M245 O245	6.5e-019	1.8e-021	-47.75	0.0	257	987	1134	3287	0.26039	3.9e-027	470815
1	M248 O248	2.3e-005	6.4e-008	-16.57	0.0	447	987	1789	3476	0.45289	1.6e-013	388484
1	M254 O254	1.5e-002	4.2e-005	-10.08	0.0	483	987	2581	4823	0.48936	1.1e-010	390949
1	M257 O257	2.9e-024	8.2e-027	-60.07	0.0	159	987	1094	4827	0.16109	1.9e-032	437784
1	M258 O258	1.7e-049	4.8e-052	-118.18	0.0	173	987	1421	5415	0.17528	1.2e-057	384047
1	M262 O262	2.0e-003	5.6e-006	-12.09	0.0	126	986	529	3122	0.12779	1.3e-011	435420
1	M263 O263	3.7e-013	1.1e-015	-34.49	0.0	164	986	521	2107	0.16633	2.2e-021	486588
1	M267 O267	5.7e-013	1.6e-015	-34.06	0.0	234	986	786	2449	0.23732	4.0e-021	402948
1	M269 O269	1.3e-014	3.8e-017	-37.81	0.0	222	986	870	2861	0.22515	8.7e-023	434928
1	M273 O273	7.2e-004	2.0e-006	-13.11	0.0	144	986	137	532	0.14604	1.1e-011	188928
1	M276 O276	2.5e-086	7.1e-089	-202.97	0.0	128	986	621	2036	0.12982	1.7e-094	414756
1	M277 O277	5.1e-006	1.4e-008	-18.06	0.0	128	986	831	4979	0.12982	3.4e-014	416232
1	M282 O282	1.0e-025	3.0e-028	-63.38	0.0	161	985	749	2993	0.16345	6.5e-034	460512
1	M284 O284	1.2e-004	3.3e-007	-14.91	0.0	221	985	910	3284	0.22437	7.9e-013	422628
1	M285 O285	1.9e-016	5.3e-019	-42.09	0.0	303	985	900	2192	0.30761	1.2e-024	451164
1	M288 O288	3.5e-024	1.0e-026	-59.87	0.0	187	985	239	602	0.18985	4.9e-032	202212
1	M291 O291	1.8e-033	5.2e-036	-81.25	0.0	245	985	1680	5038	0.24873	1.2e-041	431484
1	M292 O292	4.4e-079	1.3e-081	-186.28	0.0	101	985	606	2528	0.10254	2.7e-087	471336
1	M294 O294	6.7e-023	1.9e-025	-56.92	0.0	157	985	1173	5333	0.15939	4.2e-031	447720
1	M295 O295	6.2e-006	1.7e-008	-17.86	0.0	289	985	1176	3325	0.29340	3.6e-014	479208
1	M296 O296	4.0e-022	1.1e-024	-55.13	0.0	197	985	926	3267	0.20000	2.4e-030	471828
1	M301 O301	2.2e-033	6.2e-036	-81.06	0.0	142	984	1133	5317	0.14431	9.4e-042	667760
1	M302 O302	1.0e-072	2.9e-075	-171.61	0.0	118	984	1157	5481	0.11992	6.2e-081	475779
1	M303 O303	1.1e-028	3.0e-031	-70.28	0.0	100	984	819	5157	0.10163	6.1e-037	492473
1	M308 O308	1.0e-007	2.9e-010	-21.96	0.0	152	984	275	1114	0.15447	9.2e-016	315713
1	M309 O309	1.5e-005	4.4e-008	-16.94	0.0	166	984	299	1180	0.16870	1.3e-013	346646
1	M310 O310	2.0e-014	5.7e-017	-37.41	0.0	210	984	683	2272	0.21341	1.3e-022	434535
1	M311 O311	1.0e-039	2.9e-042	-95.63	0.0	90	984	103	222	0.09146	2.6e-047	113912
1	M315 O315	9.2e-018	2.6e-020	-45.09	0.0	158	984	311	1082	0.16057	8.4e-026	310803
1	M317 O317	3.2e-027	9.0e-030	-66.88	0.0	106	984	465	2399	0.10772	1.7e-035	538627
1	M323 O323	9.3e-002	2.6e-004	-8.24	0.0	501	983	1340	2340	0.50966	5.8e-010	456630
1	M324 O324	2.0e-020	5.5e-023	-51.25	0.0	217	983	1356	4675	0.22075	1.2e-028	451229
1	M327 O327	1.1e-031	3.0e-034	-77.18	0.0	159	983	1220	5253	0.16175	7.1e-040	427661
1	M328 O328	1.5e-057	4.2e-060	-136.72	0.0	111	983	933	4678	0.11292	7.8e-066	537154
1	M333 O333	8.9e-009	2.5e-011	-24.40	0.0	111	983	408	2399	0.11292	5.4e-017	465959
1	M339 O339	6.4e-017	1.8e-019	-43.15	0.0	192	982	1421	5644	0.19552	3.5e-025	524790
1	M340 O340	1.7e-031	4.8e-034	-76.71	0.0	204	982	918	2952	0.20774	1.2e-039	417970
1	M341 O341	1.6e-035	4.6e-038	-85.98	0.0	124	982	725	3435	0.12627	9.0e-044	508620
1	M342 O342	1.1e-007	3.0e-010	-21.93	0.0	120	982	317	1659	0.12220	7.3e-016	412090
1	M347 O347	9.3e-003	2.6e-005	-10.54	0.0	136	982	339	1743	0.13849	6.9e-011	382690
