# Supplementary material for: Motif signatures in stretch enhancers are enriched for disease-associated genetic variants
Source: Epigenetics Chromatin. 2015 Jul 16;8:23. doi: 10.1186/s13072-015-0015-7 (PMC4502539; doi:10.1186/s13072-015-0015-7)
Supplement: Additional file 4: — De novo motif disocvery results. Zip archive of de novo motif discovery results. Discovered motifs are condensed in MEME Minimal Motif Format. TOMTOM output HTML files documenting the comparison of the discovered motifs to known motifs and CentriMo output text files detailing the enrichment of the discovered motifs in SE or TE DHS sequences are also included. File names indicate the type of sequences used for the motif discovery, including the method of footprinting. Can be downloaded at http://fusion.nhgri.nih.gov/files/se-motifs/AdditionalFile4.zip. [file 13072_2015_15_MOESM4_ESM.zip › AdditionalFile4/NHEK.SE.vs.NHEK_Footprints_ConcatenatedEnhancers_Boyle.meme.CentriMo.txt]

# WARNING: this file is not sorted!
# db	id alt	E-value	adj_p-value	log_adj_p-value	bin_location	bin_width	total_width	sites_in_bin	total_sites	p_success	p-value	mult_tests
1	M1 O1	2.9e-3126	6.9e-3129	-7202.86	0.0	153	989	7606	11811	0.15470	2.5e-3134	270218
1	M2 O2	2.4e-1882	5.8e-1885	-4338.62	0.0	153	989	4956	8128	0.15470	1.6e-1890	358644
1	M3 O3	1.3e-3032	3.1e-3035	-6987.21	0.0	155	989	7294	11139	0.15672	1.1e-3040	286026
1	M4 O4	4.6e-2068	1.1e-2070	-4766.26	0.0	136	990	6292	12444	0.13737	3.0e-2076	365560
1	M5 O5	3.5e-2479	8.4e-2482	-5712.89	0.0	153	989	5751	8630	0.15470	2.1e-2487	393718
1	M6 O6	8.9e-2583	2.1e-2585	-5951.43	0.0	151	989	5903	8842	0.15268	5.7e-2591	374946
1	M7 O7	1.6e-150	3.8e-153	-350.96	0.0	149	989	3293	13852	0.15066	1.0e-158	379392
1	M8 O8	1.0e-2656	2.5e-2659	-6121.66	0.0	149	989	6147	9370	0.15066	7.2e-2665	346294
1	M9 O9	2.0e-2354	4.9e-2357	-5425.61	0.0	149	989	5344	8033	0.15066	1.4e-2362	351728
1	M10 O10	7.0e-3141	1.7e-3143	-7236.51	0.0	153	989	8682	14733	0.15470	5.9e-3149	285038
1	M11 O11	9.2e-2892	2.2e-2894	-6662.90	0.0	152	990	6848	10485	0.15354	7.4e-2900	297882
1	M12 O12	1.3e-2039	3.1e-2042	-4700.75	0.0	152	990	4558	6691	0.15354	1.4e-2047	225758
1	M13 O13	1.1e-3195	2.6e-3198	-7362.72	0.0	153	989	7787	12105	0.15470	7.7e-3204	334438
1	M14 O14	1.2e-2963	3.0e-2966	-6828.38	0.0	151	989	7130	11082	0.15268	1.2e-2971	241566
1	M15 O15	4.3e-2784	1.0e-2786	-6414.96	0.0	157	987	6521	9678	0.15907	2.5e-2792	419050
1	M16 O16	3.3e-010	7.8e-013	-27.88	0.0	153	989	256	975	0.15470	3.4e-018	231192
1	M17 O17	3.0e-1920	7.3e-1923	-4425.88	0.0	151	987	5796	10511	0.15299	1.1e-1928	648295
1	M18 O18	1.1e-1226	2.7e-1229	-2828.87	0.0	140	988	3673	7009	0.14170	6.0e-1235	452081
1	M19 O19	6.6e-1721	1.6e-1723	-3966.90	0.0	149	989	4521	7539	0.15066	4.5e-1729	351728
1	M20 O20	2.7e-2381	6.6e-2384	-5487.48	0.0	118	988	5310	9221	0.11943	1.5e-2389	448137
1	M21 O21	2.2e-2194	5.4e-2197	-5057.10	0.0	159	989	4966	7144	0.16077	1.4e-2202	374946
1	M22 O22	4.3e-2041	1.0e-2043	-4704.15	0.0	128	988	6383	13463	0.12955	1.6e-2049	658155
1	M23 O23	2.2e-3065	5.2e-3068	-7062.67	0.0	153	989	7464	11598	0.15470	1.6e-3073	330980
1	M24 O24	1.0e-2532	2.5e-2535	-5836.15	0.0	152	990	5716	8454	0.15354	9.2e-2541	267254
1	M25 O25	1.8e-2560	4.4e-2563	-5900.04	0.0	149	989	5936	9062	0.15066	1.2e-2568	370994
1	M26 O26	1.0e-1729	2.5e-1732	-3987.17	0.0	133	991	5234	10497	0.13421	1.5e-1737	159390
1	M27 O27	6.3e-103	1.5e-105	-241.37	0.0	214	988	2539	7774	0.21660	3.1e-111	488563
1	M28 O28	3.5e-2846	8.4e-2849	-6557.94	0.0	151	989	6517	9776	0.15268	2.3e-2854	368524
1	M29 O29	2.5e-423	5.9e-426	-979.13	0.0	148	984	4845	17073	0.15041	1.3e-431	463013
1	M30 O30	7.1e-2369	1.7e-2371	-5458.89	0.0	141	989	5325	8241	0.14257	4.5e-2377	376428
1	M31 O31	2.3e-2963	5.6e-2966	-6827.75	0.0	152	990	7130	11040	0.15354	1.8e-2971	312208
1	M32 O32	3.8e-2612	9.2e-2615	-6019.04	0.0	150	988	7518	13286	0.15182	1.3e-2620	692172
1	M33 O33	1.2e-1085	2.9e-1088	-2504.14	0.0	136	980	5107	13121	0.13878	5.8e-1094	499758
1	M34 O34	1.2e-2596	2.8e-2599	-5983.39	0.0	155	989	6108	9180	0.15672	7.8e-2605	357162
1	M35 O35	1.1e-1137	2.7e-1140	-2623.94	0.0	144	990	4474	9969	0.14545	8.5e-1146	322088
1	M36 O36	8.4e-2503	2.0e-2505	-5767.28	0.0	155	991	5895	8880	0.15641	1.6e-2510	129195
1	M37 O37	1.3e-2401	3.1e-2404	-5534.27	0.0	152	990	5404	7974	0.15354	1.2e-2409	255892
1	M38 O38	1.0e-2216	2.4e-2219	-5108.55	0.0	154	990	4910	7104	0.15556	1.3e-2224	186732
1	M39 O39	2.3e-2261	5.5e-2264	-5211.34	0.0	146	990	6454	11583	0.14747	1.2e-2269	472758
1	M40 O40	1.6e-1919	3.7e-1922	-4424.25	0.0	156	990	6366	12004	0.15758	1.0e-1927	361114
1	M41 O41	4.4e-075	1.0e-077	-177.26	0.0	145	989	849	2984	0.14661	2.7e-083	392730
1	M42 O42	8.3e-2640	2.0e-2642	-6082.74	0.0	154	990	6186	9320	0.15556	7.7e-2648	259350
1	M43 O43	1.6e-1992	3.8e-1995	-4592.32	0.0	148	990	4624	7098	0.14949	1.7e-2000	217360
1	M44 O44	4.8e-2143	1.2e-2145	-4938.90	0.0	155	989	4917	7260	0.15672	3.0e-2151	386308
1	M45 O45	2.3e-2461	5.4e-2464	-5671.88	0.0	147	989	7269	13276	0.14863	1.0e-2469	541424
1	M46 O46	2.8e-2184	6.7e-2187	-5033.85	0.0	151	989	5842	9778	0.15268	1.7e-2192	393224
1	M47 O47	1.2e-744	2.9e-747	-1718.98	0.0	124	984	2444	5431	0.12602	5.9e-753	490018
1	M48 O48	4.1e-1596	9.8e-1599	-3679.55	0.0	149	991	3748	5778	0.15035	1.4e-1603	67815
1	M49 O49	6.6e-1095	1.6e-1097	-2525.48	0.0	130	988	2914	5401	0.13158	3.6e-1103	442714
1	M50 O50	6.2e-1521	1.5e-1523	-3506.45	0.0	145	989	3690	5923	0.14661	4.2e-1529	352222
1	M51 O51	2.1e-2442	5.1e-2445	-5628.19	0.0	149	989	7778	14788	0.15066	8.0e-2451	635778
1	M52 O52	4.5e-2536	1.1e-2538	-5843.88	0.0	155	989	6107	9331	0.15672	2.8e-2544	382356
1	M53 O53	2.2e-2196	5.2e-2199	-5061.74	0.0	152	990	5243	8071	0.15354	2.2e-2204	232674
1	M54 O54	8.0e-483	1.9e-485	-1116.10	0.0	167	987	3620	9792	0.16920	4.2e-491	456518
1	M55 O55	7.7e-1812	1.8e-1814	-4176.28	0.0	148	988	4334	6789	0.14980	4.0e-1820	452574
1	M56 O56	2.1e-2183	5.1e-2186	-5031.83	0.0	143	991	4975	7715	0.14430	4.4e-2191	115335
1	M57 O57	9.4e-099	2.2e-101	-231.75	0.0	169	989	3476	14277	0.17088	5.1e-107	438178
1	M58 O58	3.3e-119	7.9e-122	-278.85	0.0	221	991	2634	7680	0.22301	2.9e-127	269775
1	M59 O59	1.2e-406	2.9e-409	-940.70	0.0	131	981	3483	12284	0.13354	4.5e-415	633570
1	M60 O60	8.0e-336	1.9e-338	-777.63	0.0	156	982	2014	5196	0.15886	3.2e-344	593880
1	M61 O61	7.1e-2352	1.7e-2354	-5419.75	0.0	149	989	5957	9688	0.15066	4.6e-2360	369018
1	M62 O62	2.9e-1595	6.9e-1598	-3677.60	0.0	152	990	5439	10641	0.15354	2.0e-1603	351234
1	M63 O63	1.2e-2378	2.9e-2381	-5481.38	0.0	148	990	5382	8112	0.14949	1.1e-2386	259844
1	M64 O64	1.6e-007	3.8e-010	-21.70	0.0	156	988	1448	7525	0.15789	7.6e-016	494972
1	M65 O65	6.7e-151	1.6e-153	-351.83	0.0	180	990	2464	8064	0.18182	4.4e-159	361608
1	M66 O66	3.6e-218	8.5e-221	-506.73	0.0	186	988	3424	10770	0.18826	1.7e-226	501381
1	M67 O67	5.4e-045	1.3e-047	-107.96	0.0	198	990	2148	7908	0.20000	4.5e-053	290966
1	M68 O68	7.1e-074	1.7e-076	-174.46	0.0	127	989	483	1519	0.12841	4.5e-082	379886
1	M69 O69	4.1e-068	9.9e-071	-161.20	0.0	176	988	3092	12695	0.17814	1.8e-076	542300
1	M70 O70	7.0e-2598	1.7e-2600	-5986.21	0.0	149	989	6149	9529	0.15066	4.4e-2606	377416
1	M71 O71	1.4e-344	3.2e-347	-797.82	0.0	150	990	3676	12545	0.15152	9.9e-353	328510
1	M72 O72	3.2e-1108	7.6e-1111	-2556.15	0.0	124	988	4416	11199	0.12551	1.2e-1116	624631
1	M73 O73	8.9e-025	2.1e-027	-61.41	0.0	214	986	1614	5668	0.21704	3.2e-033	671088
1	M74 O74	9.2e-398	2.2e-400	-920.24	0.0	130	986	1579	3811	0.13185	4.7e-406	464448
1	M75 O75	7.5e-1873	1.8e-1875	-4316.76	0.0	151	985	5770	10591	0.15330	3.7e-1881	490032
1	M76 O76	6.2e-1025	1.5e-1027	-2364.36	0.0	128	984	5028	13973	0.13008	3.2e-1033	466941
1	M77 O77	2.3e-390	5.5e-393	-903.20	0.0	112	982	2448	8648	0.11405	8.4e-399	657090
1	M78 O78	3.8e-1630	9.2e-1633	-3757.90	0.0	149	991	6342	13681	0.15035	3.8e-1638	242550
1	M79 O79	1.2e-1818	3.0e-1821	-4191.92	0.0	143	989	5563	10617	0.14459	5.8e-1827	516230
1	M80 O80	3.6e-2557	8.6e-2560	-5892.47	0.0	157	991	6150	9323	0.15843	5.5e-2565	156420
1	M81 O81	5.8e-452	1.4e-454	-1045.05	0.0	109	989	3383	13432	0.11021	3.3e-460	423852
1	M82 O82	2.7e-308	6.3e-311	-714.26	0.0	122	986	2510	9276	0.12373	1.3e-316	505776
1	M83 O83	1.9e-107	4.4e-110	-251.80	0.0	178	986	4762	19328	0.18053	9.9e-116	446244
1	M84 O84	5.9e-379	1.4e-381	-876.94	0.0	144	984	2473	7134	0.14634	2.3e-387	598529
1	M85 O85	2.0e-427	4.9e-430	-988.52	0.0	156	984	2544	6564	0.15854	8.6e-436	568087
1	M86 O86	3.1e-989	7.4e-992	-2282.17	0.0	144	982	3304	6599	0.14664	1.2e-997	625730
1	M87 O87	1.6e-020	3.9e-023	-51.61	0.0	169	989	1253	5453	0.17088	7.3e-029	528580
1	M88 O88	5.0e-024	1.2e-026	-59.68	0.0	144	990	1344	6781	0.14545	3.0e-032	404092
1	M89 O89	2.3e-215	5.5e-218	-500.26	0.0	199	989	5664	18946	0.20121	1.3e-223	408044
1	M90 O90	1.4e-984	3.3e-987	-2271.46	0.0	132	990	4047	9943	0.13333	9.9e-993	332462
1	M91 O91	7.5e-175	1.8e-177	-406.97	0.0	159	989	4660	19296	0.16077	4.8e-183	374452
1	M92 O92	4.9e-045	1.2e-047	-108.07	0.0	204	990	1184	3792	0.20606	3.5e-053	335920
1	M93 O93	1.1e-1763	2.7e-1766	-4065.36	0.0	157	989	4982	8415	0.15875	7.3e-1772	374946
1	M94 O94	9.3e-114	2.2e-116	-266.30	0.0	210	990	4551	15583	0.21212	6.6e-122	338884
1	M95 O95	1.6e-555	3.7e-558	-1283.52	0.0	142	988	2510	6102	0.14372	6.3e-564	595051
1	M96 O96	1.3e-1959	3.0e-1962	-4516.57	0.0	148	988	5066	8387	0.14980	7.0e-1968	431375
1	M97 O97	2.3e-117	5.5e-120	-274.60	0.0	220	988	4793	15727	0.22267	1.2e-125	468350
1	M98 O98	1.2e-136	2.9e-139	-318.98	0.0	169	985	4478	18130	0.17157	4.4e-145	673056
1	M99 O99	2.1e-350	5.1e-353	-811.18	0.0	124	986	3921	16161	0.12576	7.4e-359	695196
1	M100 O100	7.9e-298	1.9e-300	-690.14	0.0	146	986	4184	15944	0.14807	2.2e-306	846240
1	M101 O101	1.0e-371	2.4e-374	-860.28	0.0	133	985	1392	3173	0.13503	5.4e-380	455100
1	M102 O102	7.4e-190	1.8e-192	-441.52	0.0	103	983	2366	11955	0.10478	2.5e-198	701639
1	M103 O103	2.1e-910	4.9e-913	-2100.66	0.0	142	984	4558	11714	0.14431	7.0e-919	708022
1	M104 O104	6.3e-101	1.5e-103	-236.75	0.0	214	982	3405	11019	0.21792	2.2e-109	693840
1	M105 O105	2.2e-054	5.2e-057	-129.60	0.0	191	983	3633	14475	0.19430	9.5e-063	545501
1	M106 O106	3.2e-065	7.6e-068	-154.55	0.0	109	981	2276	14051	0.11111	1.2e-073	622300
1	M108 O108	9.5e-1928	2.3e-1930	-4443.16	0.0	152	990	6252	11852	0.15354	7.5e-1936	305292
1	M109 O109	1.3e-188	3.2e-191	-438.64	0.0	195	989	4523	15108	0.19717	7.8e-197	404092
1	M110 O110	7.3e-034	1.8e-036	-82.33	0.0	166	988	3223	15329	0.16802	3.5e-042	507297
1	M111 O111	1.7e-2603	4.1e-2606	-5999.12	0.0	149	991	6064	9301	0.15035	2.6e-2611	156915
1	M112 O112	1.5e-050	3.6e-053	-120.75	0.0	148	990	2593	12803	0.14949	1.1e-058	328016
1	M113 O113	2.6e-017	6.2e-020	-44.23	0.0	188	990	1656	6885	0.18990	1.6e-025	380874
1	M114 O114	3.7e-079	8.8e-082	-186.64	0.0	192	990	3729	14222	0.19394	1.9e-087	452504
1	M115 O115	2.6e-118	6.2e-121	-276.79	0.0	216	990	4432	14618	0.21818	1.7e-126	364572
1	M116 O116	4.5e-1548	1.1e-1550	-3568.94	0.0	149	991	3492	5230	0.15035	2.1e-1555	50985
1	M117 O117	5.4e-343	1.3e-345	-794.13	0.0	171	989	4265	13579	0.17290	3.1e-351	420394
1	M118 O118	2.8e-1435	6.7e-1438	-3309.21	0.0	142	988	4042	7316	0.14372	1.5e-1443	457504
1	M119 O119	1.4e-669	3.3e-672	-1546.15	0.0	149	987	3688	9575	0.15096	6.9e-678	471801
1	M120 O120	2.3e-489	5.5e-492	-1131.16	0.0	150	986	4845	16064	0.15213	1.2e-497	451656
1	M121 O121	8.5e-1354	2.0e-1356	-3121.60	0.0	133	985	4018	7906	0.13503	3.8e-1362	530868
1	M122 O122	4.5e-322	1.1e-324	-745.97	0.0	138	986	4424	17659	0.13996	2.3e-330	457068
1	M123 O123	4.0e-1170	9.5e-1173	-2698.68	0.0	145	987	3328	5965	0.14691	1.9e-1178	495465
1	M124 O124	3.0e-020	7.1e-023	-51.00	0.0	112	986	2462	17466	0.11359	1.3e-028	554976
1	M125 O125	1.3e-050	3.0e-053	-120.94	0.0	142	984	3256	17196	0.14431	4.3e-059	704094
1	M126 O126	1.5e-156	3.5e-159	-364.85	0.0	120	984	1497	5942	0.12195	5.6e-165	628480
1	M127 O127	6.3e-344	1.5e-346	-796.28	0.0	162	986	4372	14685	0.16430	2.1e-352	728160
1	M128 O128	8.9e-857	2.1e-859	-1977.16	0.0	123	983	3674	9759	0.12513	3.2e-865	671688
1	M129 O129	2.0e-417	4.7e-420	-965.54	0.0	137	985	1640	3768	0.13909	9.5e-426	494460
1	M130 O130	6.3e-367	1.5e-369	-849.24	0.0	132	984	3743	14056	0.13415	2.4e-375	625043
1	M131 O131	6.5e-132	1.6e-134	-308.11	0.0	167	983	2405	8618	0.16989	2.6e-140	597056
1	M132 O132	5.1e-363	1.2e-365	-840.25	0.0	133	983	2962	10108	0.13530	1.9e-371	624061
1	M134 O134	6.5e-080	1.5e-082	-188.38	0.0	133	983	2143	10384	0.13530	2.7e-088	582326
1	M135 O135	1.1e-245	2.7e-248	-570.06	0.0	143	983	1621	4708	0.14547	5.3e-254	505239
1	M136 O136	3.4e-029	8.1e-032	-71.59	0.0	57	983	1169	13728	0.05799	1.2e-037	664323
1	M137 O137	4.0e-009	9.6e-012	-25.37	0.0	281	981	1179	3331	0.28644	1.8e-017	529690
1	M138 O138	2.9e-150	7.0e-153	-350.35	0.0	129	981	2166	9244	0.13150	1.1e-158	638470
1	M139 O139	6.3e-144	1.5e-146	-335.77	0.0	174	982	4419	17141	0.17719	2.3e-152	650720
1	M140 O140	3.9e-1385	9.3e-1388	-3193.75	0.0	134	982	4701	10051	0.13646	1.8e-1393	514990
1	M141 O141	3.2e-477	7.7e-480	-1103.20	0.0	143	981	2667	7173	0.14577	1.2e-485	654640
1	M142 O142	9.1e-600	2.2e-602	-1385.38	0.0	137	981	4066	12473	0.13965	2.5e-608	866320
1	M143 O143	5.5e-060	1.3e-062	-142.49	0.0	135	991	2861	15326	0.13623	5.0e-068	263340
1	M144 O144	3.5e-022	8.4e-025	-55.44	0.0	198	990	4154	17678	0.20000	2.2e-030	376428
1	M145 O145	1.5e-008	3.6e-011	-24.06	0.0	238	990	688	2158	0.24040	9.1e-017	390754
1	M146 O146	6.9e-023	1.6e-025	-57.07	0.0	163	989	3820	19459	0.16481	3.5e-031	466336
1	M147 O147	5.3e-3283	1.3e-3285	-7563.75	0.0	151	991	8318	13432	0.15237	5.8e-3291	221265
1	M148 O148	7.1e-2033	1.7e-2035	-4685.23	0.0	156	990	5592	9329	0.15758	6.4e-2041	265772
1	M149 O149	1.7e-197	4.0e-200	-459.14	0.0	139	989	3640	15693	0.14055	9.1e-206	435214
1	M150 O150	1.1e-686	2.6e-689	-1585.53	0.0	123	991	3735	11420	0.12412	1.2e-694	217305
1	M151 O151	4.3e-102	1.0e-104	-239.44	0.0	121	989	2599	13758	0.12235	1.7e-110	595270
1	M152 O152	2.4e-812	5.7e-815	-1874.87	0.0	153	989	5057	13648	0.15470	8.1e-821	699010
1	M153 O153	6.2e-031	1.5e-033	-75.59	0.0	142	988	2178	11586	0.14372	2.4e-039	606390
1	M154 O154	1.2e-056	2.8e-059	-134.83	0.0	187	989	3370	13572	0.18908	5.1e-065	542906
1	M155 O155	4.9e-530	1.2e-532	-1224.81	0.0	141	989	5328	18857	0.14257	3.1e-538	376428
1	M156 O156	5.2e-765	1.2e-767	-1765.87	0.0	123	989	3802	11052	0.12437	2.5e-773	487084
1	M157 O157	4.8e-243	1.2e-245	-563.99	0.0	149	989	4203	16714	0.15066	2.7e-251	431756
1	M158 O158	6.0e-076	1.4e-078	-179.23	0.0	233	989	3736	11912	0.23559	3.3e-084	433238
1	M159 O159	1.1e-073	2.6e-076	-174.03	0.0	124	988	2964	16726	0.12551	3.9e-082	677875
1	M160 O160	8.9e-104	2.1e-106	-243.32	0.0	157	989	3684	16273	0.15875	5.7e-112	373958
1	M161 O161	1.1e-305	2.6e-308	-708.23	0.0	166	986	1460	3199	0.16836	5.4e-314	482652
1	M162 O162	6.6e-748	1.6e-750	-1726.49	0.0	156	988	2669	5244	0.15789	3.2e-756	493986
1	M163 O163	1.0e-019	2.5e-022	-49.75	0.0	118	988	1557	9951	0.11943	3.7e-028	672452
1	M164 O164	1.1e-072	2.7e-075	-171.68	0.0	146	988	2455	11451	0.14777	4.3e-081	631040
1	M165 O165	1.8e-987	4.3e-990	-2278.11	0.0	128	988	2706	5182	0.12955	1.0e-995	426445
1	M166 O166	6.6e-002	1.6e-004	-8.75	0.0	149	989	19	28	0.15066	4.2e-010	382356
1	M167 O167	1.7e-224	4.2e-227	-521.26	0.0	142	986	3021	11635	0.14402	5.6e-233	740952
1	M168 O168	5.1e-063	1.2e-065	-149.47	0.0	153	987	3281	15718	0.15502	1.8e-071	695623
1	M169 O169	2.7e-697	6.4e-700	-1609.95	0.0	144	988	4154	11556	0.14575	9.7e-706	658155
1	M170 O170	6.8e-060	1.6e-062	-142.28	0.0	276	986	4296	12186	0.27992	2.0e-068	817704
1	M171 O171	2.5e-930	6.0e-933	-2146.53	0.0	133	985	3163	6817	0.13503	1.2e-938	507744
1	M172 O172	1.1e-113	2.7e-116	-266.12	0.0	161	985	3976	17041	0.16345	3.7e-122	723732
1	M173 O173	4.7e-350	1.1e-352	-810.40	0.0	154	988	3984	13546	0.15587	1.7e-358	661113
1	M174 O174	1.1e-017	2.7e-020	-45.05	0.0	127	987	2781	17853	0.12867	3.9e-026	700553
1	M175 O175	3.5e-2411	8.3e-2414	-5556.32	0.0	146	988	6652	11646	0.14777	2.2e-2419	373694
1	M176 O176	7.3e-035	1.7e-037	-84.64	0.0	114	986	2310	15097	0.11562	2.4e-043	743412
1	M177 O177	7.9e-270	1.9e-272	-625.66	0.0	170	986	4600	16069	0.17241	3.6e-278	522504
1	M178 O178	7.2e-169	1.7e-171	-393.19	0.0	159	985	4194	17025	0.16142	2.5e-177	698640
1	M179 O179	3.3e-928	7.9e-931	-2141.64	0.0	137	987	4993	13779	0.13880	1.6e-936	482647
1	M180 O180	9.0e-277	2.1e-279	-641.66	0.0	162	986	2587	7808	0.16430	3.4e-285	626808
1	M181 O181	4.3e-326	1.0e-328	-755.22	0.0	135	987	4330	17473	0.13678	2.2e-334	468843
1	M182 O182	5.6e-035	1.3e-037	-84.91	0.0	151	985	2807	14299	0.15330	1.7e-043	788676
1	M183 O183	1.2e-096	2.9e-099	-226.88	0.0	131	987	2784	13997	0.13273	4.5e-105	654704
1	M184 O184	1.2e-333	2.8e-336	-772.65	0.0	153	985	2493	7242	0.15533	5.0e-342	551040
1	M185 O185	2.3e-049	5.4e-052	-118.04	0.0	190	986	4230	17495	0.19270	9.6e-058	568752
1	M186 O186	2.5e-851	5.9e-854	-1964.63	0.0	142	986	3208	7011	0.14402	1.2e-859	486096
1	M187 O187	1.4e-2093	3.4e-2096	-4824.98	0.0	156	986	6157	10710	0.15822	6.9e-2102	502824
1	M188 O188	1.1e-445	2.6e-448	-1030.59	0.0	133	987	4357	16057	0.13475	3.4e-454	781898
1	M189 O189	2.1e-202	5.1e-205	-470.40	0.0	129	987	3705	17087	0.13070	1.1e-210	456518
1	M190 O190	2.4e-080	5.7e-083	-189.37	0.0	160	986	3597	16145	0.16227	8.1e-089	703068
1	M191 O191	3.5e-033	8.4e-036	-80.76	0.0	181	983	2240	9325	0.18413	1.1e-041	745829
1	M192 O192	6.0e-374	1.4e-376	-865.41	0.0	164	984	5338	18339	0.16667	3.2e-382	453193
1	M193 O193	5.7e-120	1.4e-122	-280.61	0.0	134	986	3149	15204	0.13590	2.6e-128	529392
1	M194 O194	1.9e-011	4.5e-014	-30.73	0.0	124	984	2363	15677	0.12602	6.0e-020	748775
1	M195 O195	4.3e-192	1.0e-194	-446.67	0.0	143	985	3365	13879	0.14518	2.1e-200	492492
1	M196 O196	1.9e-503	4.6e-506	-1163.58	0.0	167	985	3022	7397	0.16954	9.2e-512	498396
1	M197 O197	1.1e-510	2.6e-513	-1180.28	0.0	144	984	2679	6955	0.14634	4.4e-519	585272
1	M198 O198	4.1e-208	9.9e-211	-483.55	0.0	151	985	2879	10546	0.15330	1.6e-216	617460
1	M199 O199	3.1e-005	7.4e-008	-16.41	0.0	139	985	1753	10514	0.14112	1.0e-013	747840
1	M200 O200	8.2e-044	2.0e-046	-105.25	0.0	151	983	1238	5304	0.15361	3.5e-052	560231
1	M201 O201	4.2e-303	1.0e-305	-702.27	0.0	123	985	2445	8921	0.12487	1.5e-311	678960
1	M202 O202	7.1e-282	1.7e-284	-653.41	0.0	142	984	1179	2717	0.14431	3.8e-290	450738
1	M203 O203	2.0e-089	4.8e-092	-210.27	0.0	242	984	5792	18431	0.24593	1.1e-097	430607
1	M204 O204	4.0e-174	9.7e-177	-405.29	0.0	153	983	2202	7718	0.15565	1.6e-182	601475
1	M205 O205	1.1e-078	2.6e-081	-185.57	0.0	210	982	4015	14114	0.21385	3.7e-087	691880
1	M206 O206	1.2e-214	2.8e-217	-498.64	0.0	164	984	3943	14478	0.16667	4.2e-223	653030
1	M207 O207	9.7e-033	2.3e-035	-79.75	0.0	176	984	2269	9750	0.17886	3.6e-041	649593
1	M208 O208	2.8e-240	6.8e-243	-557.62	0.0	145	983	3377	12899	0.14751	1.3e-248	501802
1	M209 O209	2.3e-112	5.4e-115	-263.11	0.0	149	983	3766	17214	0.15158	1.1e-120	481180
1	M210 O210	3.8e-691	9.1e-694	-1595.78	0.0	117	983	3846	12346	0.11902	1.3e-699	727171
1	M211 O211	1.1e-057	2.5e-060	-137.22	0.0	148	984	3036	14981	0.15041	3.6e-066	710968
1	M212 O212	9.4e-054	2.3e-056	-128.13	0.0	190	982	3730	14994	0.19348	4.0e-062	560070
1	M213 O213	1.5e-021	3.6e-024	-53.99	0.0	144	982	2836	15804	0.14664	5.0e-030	708540
1	M214 O214	3.9e-050	9.3e-053	-119.81	0.0	143	983	296	781	0.14547	3.7e-058	250410
1	M215 O215	3.7e-893	8.9e-896	-2060.93	0.0	129	983	3248	7486	0.13123	1.5e-901	606876
1	M216 O216	2.5e-249	6.0e-252	-578.45	0.0	139	983	2294	7876	0.14140	1.3e-257	471360
1	M217 O217	1.3e-2208	3.2e-2211	-5089.85	0.0	133	983	6769	13615	0.13530	7.5e-2217	427661
1	M218 O218	3.8e-391	9.2e-394	-905.00	0.0	134	982	3152	10623	0.13646	1.2e-399	745290
1	M219 O219	5.2e-315	1.2e-317	-729.70	0.0	146	982	3440	12034	0.14868	2.6e-323	485590
1	M220 O220	4.8e-007	1.2e-009	-20.58	0.0	170	982	951	4325	0.17312	1.8e-015	632590
1	M221 O221	1.2e-091	2.9e-094	-215.38	0.0	187	981	3223	11914	0.19062	4.6e-100	627200
1	M222 O222	4.0e-711	9.7e-714	-1641.78	0.0	140	982	4854	14682	0.14257	2.2e-719	438550
1	M223 O223	1.1e-007	2.6e-010	-22.06	0.0	276	982	5952	19383	0.28106	7.4e-016	354270
1	M224 O224	1.2e-648	2.9e-651	-1497.92	0.0	141	981	2490	5508	0.14373	5.9e-657	493430
1	M225 O225	1.5e-053	3.6e-056	-127.68	0.0	238	982	5638	19127	0.24236	9.2e-062	387590
1	M226 O226	2.2e-181	5.2e-184	-422.02	0.0	147	981	1050	2779	0.14985	1.1e-189	472360
1	M227 O227	3.1e-966	7.5e-969	-2229.19	0.0	142	982	5566	15354	0.14460	1.7e-974	449820
1	M228 O228	2.3e-161	5.4e-164	-375.94	0.0	252	992	5974	17090	0.25403	4.4e-169	121770
1	M229 O229	2.1e-062	5.1e-065	-148.03	0.0	214	992	3656	12984	0.21573	5.2e-070	98505
1	M230 O230	4.0e-051	9.6e-054	-122.08	0.0	284	992	5130	14759	0.28629	5.5e-059	175230
1	M231 O231	1.4e-111	3.4e-114	-261.28	0.0	136	992	3041	14686	0.13710	2.3e-119	148500
1	M232 O232	7.7e-105	1.8e-107	-245.77	0.0	246	992	5278	16140	0.24798	1.1e-112	174240
1	M233 O233	3.1e-562	7.4e-565	-1298.95	0.0	134	992	4601	15794	0.13508	4.9e-570	152955
1	M234 O234	1.0e-165	2.4e-168	-385.94	0.0	198	992	4579	15574	0.19960	2.1e-173	114840
1	M235 O235	2.2e-118	5.4e-121	-276.93	0.0	150	992	3911	17895	0.15121	3.8e-126	143055
1	M236 O236	4.0e-016	9.5e-019	-41.50	0.0	68	992	1507	16961	0.06855	6.0e-024	157410
1	M237 O237	2.0e-203	4.7e-206	-472.79	0.0	168	992	3509	12487	0.16935	2.5e-211	185130
1	M238 O238	6.5e-103	1.5e-105	-241.33	0.0	210	992	4001	13665	0.21169	2.9e-110	53460
1	M239 O239	5.6e-046	1.3e-048	-110.23	0.0	219	991	3854	13926	0.22099	5.1e-054	260370
1	M240 O240	1.2e-068	2.9e-071	-162.42	0.0	215	991	4364	15587	0.21695	9.1e-077	317790
1	M241 O241	3.1e-042	7.5e-045	-101.60	0.0	153	991	3376	17150	0.15439	2.6e-050	290070
1	M242 O242	7.5e-257	1.8e-259	-595.78	0.0	127	991	3853	17139	0.12815	6.2e-265	289575
1	M243 O243	2.9e-116	7.0e-119	-272.05	0.0	197	991	4991	18391	0.19879	2.3e-124	312345
1	M244 O244	1.3e-168	3.2e-171	-392.59	0.0	185	991	3346	11256	0.18668	1.3e-176	237600
1	M246 O246	2.4e-095	5.8e-098	-223.90	0.0	149	991	3313	15348	0.15035	2.9e-103	201960
1	M247 O247	1.7e-053	4.1e-056	-127.52	0.0	185	991	1672	6120	0.18668	1.6e-061	265815
1	M248 O248	1.9e-064	4.6e-067	-152.75	0.0	141	991	3347	17435	0.14228	1.5e-072	302940
1	M249 O249	5.5e-061	1.3e-063	-144.79	0.0	392	990	6848	14650	0.39596	3.4e-069	385320
1	M250 O250	2.0e-209	4.8e-212	-486.59	0.0	160	990	3951	15030	0.16162	9.3e-218	510302
1	M251 O251	2.5e-227	5.9e-230	-527.82	0.0	162	990	2440	7759	0.16364	1.9e-235	311714
1	M252 O252	2.3e-088	5.5e-091	-207.84	0.0	192	990	4637	18000	0.19394	1.3e-096	418418
1	M253 O253	2.6e-061	6.2e-064	-145.55	0.0	198	990	3592	13695	0.20000	1.4e-069	427804
1	M254 O254	2.1e-070	4.9e-073	-166.50	0.0	144	990	3804	19537	0.14545	1.4e-078	349258
1	M255 O255	1.3e-083	3.1e-086	-196.88	0.0	156	990	2565	11066	0.15758	7.8e-092	400634
1	M256 O256	6.0e-003	1.4e-005	-11.15	0.0	84	990	1555	15572	0.08485	3.3e-011	440648
1	M257 O257	2.1e-044	4.9e-047	-106.63	0.0	172	990	3650	16593	0.17374	1.3e-052	378404
1	M258 O258	7.7e-018	1.8e-020	-45.45	0.0	258	990	2064	6462	0.26061	3.4e-026	540930
1	M259 O259	8.8e-073	2.1e-075	-171.95	0.0	190	990	3295	12606	0.19192	6.1e-081	347282
1	M260 O260	8.2e-060	2.0e-062	-142.09	0.0	158	990	1834	7772	0.15960	3.6e-068	540436
1	M261 O261	1.3e-020	3.2e-023	-51.80	0.0	108	990	2449	18054	0.10909	8.5e-029	374452
1	M262 O262	1.6e-039	3.8e-042	-95.37	0.0	194	990	3557	14518	0.19596	9.9e-048	386308
1	M263 O263	6.0e-089	1.4e-091	-209.18	0.0	173	989	4071	17082	0.17492	2.4e-097	589836
1	M264 O264	2.8e-075	6.8e-078	-177.68	0.0	193	989	3892	14961	0.19515	1.5e-083	452010
1	M266 O266	2.9e-081	6.9e-084	-191.48	0.0	205	989	3718	13253	0.20728	1.6e-089	423358
1	M267 O267	3.1e-030	7.5e-033	-73.97	0.0	149	989	3175	16946	0.15066	1.2e-038	614536
1	M268 O268	1.7e-1122	4.0e-1125	-2589.03	0.0	145	989	6551	17980	0.14661	1.0e-1130	388778
1	M269 O269	2.0e-088	4.7e-091	-207.99	0.0	205	989	3520	12274	0.20728	8.0e-097	580944
1	M270 O270	3.1e-026	7.4e-029	-64.77	0.0	131	989	2888	17531	0.13246	1.2e-034	598234
1	M271 O271	5.8e-107	1.4e-109	-250.65	0.0	201	989	4290	15294	0.20324	3.3e-115	417924
1	M272 O272	2.0e-2496	4.8e-2499	-5752.59	0.0	131	989	6297	11183	0.13246	1.3e-2504	384826
1	M273 O273	8.2e-671	2.0e-673	-1548.97	0.0	133	989	4232	12987	0.13448	3.5e-679	562172
1	M274 O274	7.0e-212	1.7e-214	-492.24	0.0	155	989	4526	18284	0.15672	3.0e-220	559702
1	M275 O275	5.4e-056	1.3e-058	-133.30	0.0	195	989	3488	13579	0.19717	2.9e-064	437684
1	M276 O276	4.3e-060	1.0e-062	-142.74	0.0	173	989	2205	8866	0.17492	2.3e-068	436696
1	M277 O277	3.5e-089	8.4e-092	-209.72	0.0	187	989	3275	12293	0.18908	1.5e-097	556244
1	M278 O278	8.4e-030	2.0e-032	-72.99	0.0	149	989	911	3994	0.15066	3.0e-038	660478
1	M280 O280	3.9e-612	9.4e-615	-1413.85	0.0	119	989	3755	12547	0.12032	2.1e-620	453986
1	M281 O281	4.3e-020	1.0e-022	-50.62	0.0	199	989	2181	8734	0.20121	2.2e-028	461890
1	M282 O282	3.5e-319	8.3e-322	-739.32	0.0	195	989	4844	14504	0.19717	2.2e-327	385814
1	M283 O283	1.0e-473	2.5e-476	-1095.11	0.0	133	989	2987	9148	0.13448	6.1e-482	410514
1	M284 O284	5.5e-024	1.3e-026	-59.60	0.0	211	989	4617	18504	0.21335	2.6e-032	500422
1	M285 O285	6.1e-158	1.5e-160	-368.03	0.0	155	989	2547	9536	0.15672	2.5e-166	585390
1	M286 O286	1.8e-041	4.4e-044	-99.83	0.0	166	988	3814	18130	0.16802	9.9e-050	445672
1	M287 O287	1.7e-080	4.0e-083	-189.72	0.0	206	988	4042	14525	0.20850	6.5e-089	623152
1	M288 O288	1.1e-087	2.6e-090	-206.30	0.0	172	988	3570	14760	0.17409	5.1e-096	495958
1	M289 O289	7.1e-388	1.7e-390	-897.47	0.0	168	988	4496	14217	0.17004	4.3e-396	393414
1	M290 O290	2.3e-083	5.6e-086	-196.30	0.0	188	988	2591	9364	0.19028	1.3e-091	437784
1	M291 O291	9.2e-285	2.2e-287	-660.06	0.0	146	988	4136	15945	0.14777	3.1e-293	717315
1	M292 O292	6.3e-007	1.5e-009	-20.31	0.0	104	988	2289	18572	0.10526	3.0e-015	497930
1	M293 O293	2.9e-123	6.9e-126	-288.20	0.0	188	988	5040	19219	0.19028	1.9e-131	362355
1	M294 O294	2.1e-210	5.1e-213	-488.83	0.0	102	988	2174	10427	0.10324	8.6e-219	584698
1	M295 O295	1.5e-019	3.5e-022	-49.40	0.0	194	988	736	2579	0.19636	1.1e-027	322915
1	M296 O296	2.0e-055	4.9e-058	-131.97	0.0	148	988	2652	12931	0.14980	7.3e-064	665057
1	M297 O297	4.2e-006	1.0e-008	-18.41	0.0	202	988	1674	6913	0.20445	1.7e-014	598502
1	M298 O298	1.4e-135	3.4e-138	-316.52	0.0	166	988	3486	13704	0.16802	4.9e-144	697595
1	M299 O299	2.4e-342	5.8e-345	-792.63	0.0	120	988	3150	12460	0.12146	9.6e-351	610334
1	M300 O300	6.4e-1071	1.5e-1073	-2470.25	0.0	130	988	4670	12017	0.13158	3.5e-1079	442221
1	M301 O301	1.6e-039	3.9e-042	-95.35	0.0	216	988	3139	11352	0.21862	5.8e-048	668015
1	M302 O302	2.0e-201	4.8e-204	-468.15	0.0	148	988	4558	19479	0.14980	1.3e-209	377145
1	M303 O303	4.7e-123	1.1e-125	-287.70	0.0	144	988	3755	17510	0.14575	2.5e-131	456025
1	M304 O304	2.9e-088	7.0e-091	-207.60	0.0	242	988	4280	13141	0.24494	1.1e-096	618222
1	M305 O305	1.0e-001	2.4e-004	-8.34	0.0	264	988	2666	9004	0.26721	4.8e-010	499902
1	M306 O306	1.0e-054	2.5e-057	-130.35	0.0	232	988	5103	17623	0.23482	4.3e-063	578289
1	M307 O307	3.6e-065	8.5e-068	-154.43	0.0	216	988	4348	15497	0.21862	1.6e-073	544272
1	M308 O308	1.7e-102	4.1e-105	-240.35	0.0	196	988	4145	15135	0.19838	9.2e-111	451095
1	M310 O310	2.6e-076	6.3e-079	-180.07	0.0	122	988	3118	17930	0.12348	8.2e-085	764150
1	M311 O311	5.5e-030	1.3e-032	-73.41	0.0	227	987	4268	15548	0.22999	2.0e-038	665057
1	M312 O312	3.0e-049	7.1e-052	-117.78	0.0	153	987	2316	10876	0.15502	1.3e-057	530961
1	M313 O313	1.3e-084	3.2e-087	-199.16	0.0	171	987	3938	16718	0.17325	6.2e-093	514199
1	M314 O314	1.1e-757	2.6e-760	-1749.00	0.0	137	987	3934	10647	0.13880	3.9e-766	664071
1	M315 O315	4.5e-023	1.1e-025	-57.49	0.0	289	987	1324	3434	0.29281	2.0e-031	550188
1	M316 O316	1.0e-010	2.4e-013	-29.05	0.0	261	987	2439	7888	0.26444	4.2e-019	582726
1	M317 O317	6.8e-594	1.6e-596	-1371.86	0.0	141	987	4964	16331	0.14286	1.9e-602	857327
1	M318 O318	2.3e-450	5.5e-453	-1041.36	0.0	163	987	5399	17738	0.16515	1.4e-458	394400
1	M319 O319	8.5e-489	2.0e-491	-1129.87	0.0	113	987	3224	11659	0.11449	3.2e-497	636956
1	M320 O320	1.8e-070	4.4e-073	-166.61	0.0	191	987	3285	12515	0.19352	6.7e-079	655197
1	M321 O321	3.2e-169	7.8e-172	-393.99	0.0	163	987	4579	18534	0.16515	1.2e-177	665550
1	M322 O322	1.7e-2017	4.0e-2020	-4649.84	0.0	155	987	5857	10155	0.15704	8.3e-2026	474759
1	M323 O323	6.4e-170	1.5e-172	-395.63	0.0	169	987	4692	18431	0.17123	3.3e-178	462927
1	M324 O324	6.1e-108	1.5e-110	-252.91	0.0	165	987	4118	17539	0.16717	3.1e-116	469829
1	M325 O325	1.3e-119	3.0e-122	-279.80	0.0	157	987	2583	10261	0.15907	5.3e-128	573359
1	M326 O326	8.5e-484	2.0e-486	-1118.35	0.0	133	987	2796	8188	0.13475	4.1e-492	493493
1	M327 O327	9.2e-111	2.2e-113	-259.41	0.0	199	987	4383	15710	0.20162	3.4e-119	637449
1	M328 O328	2.7e-031	6.4e-034	-76.44	0.0	171	987	3466	16248	0.17325	1.3e-039	507790
1	M329 O329	7.1e-238	1.7e-240	-552.09	0.0	136	986	1411	4076	0.13793	3.1e-246	546612
1	M330 O330	1.0e-086	2.4e-089	-204.05	0.0	152	986	1362	5097	0.15416	4.6e-095	520044
1	M331 O331	2.1e-037	4.9e-040	-90.51	0.0	200	986	1614	5741	0.20284	8.3e-046	591876
1	M332 O332	1.4e-042	3.2e-045	-102.44	0.0	254	986	3737	11692	0.25761	5.8e-051	556452
1	M333 O333	4.4e-128	1.0e-130	-299.29	0.0	148	986	718	1855	0.15010	2.7e-136	381300
1	M334 O334	7.7e-040	1.8e-042	-96.10	0.0	142	986	1217	5625	0.14402	3.1e-048	586464
1	M335 O335	9.5e-093	2.3e-095	-217.92	0.0	176	986	4131	16934	0.17850	3.3e-101	681912
1	M337 O337	1.5e-025	3.6e-028	-63.19	0.0	136	986	3176	18764	0.13793	6.6e-034	544152
1	M338 O338	3.8e-110	9.0e-113	-258.00	0.0	170	986	4541	19034	0.17241	1.8e-118	500856
1	M339 O339	3.1e-113	7.4e-116	-265.10	0.0	148	986	2863	12457	0.15010	1.1e-121	678468
1	M340 O340	5.8e-797	1.4e-799	-1839.44	0.0	118	986	4472	14358	0.11968	3.2e-805	437880
1	M341 O341	4.1e-176	9.9e-179	-409.87	0.0	118	986	3104	15384	0.11968	2.0e-184	497904
1	M342 O342	3.6e-060	8.7e-063	-142.90	0.0	164	986	3270	14725	0.16633	1.6e-068	544152
1	M343 O343	1.1e-1734	2.6e-1737	-3998.65	0.0	138	986	5575	11276	0.13996	3.9e-1743	658296
1	M344 O344	1.2e-089	2.9e-092	-210.77	0.0	163	985	3018	12662	0.16548	4.9e-098	597780
1	M345 O345	5.4e-213	1.3e-215	-494.79	0.0	125	985	3515	16200	0.12690	1.5e-221	878712
1	M346 O346	1.8e-036	4.3e-039	-88.35	0.0	131	985	2750	15978	0.13299	5.9e-045	728160
1	M347 O347	1.9e-072	4.5e-075	-171.19	0.0	209	985	2898	9872	0.21218	8.8e-081	514140
1	M348 O348	1.3e-065	3.2e-068	-155.41	0.0	243	985	2713	8045	0.24670	4.3e-074	749808
1	M349 O349	1.9e-1483	4.6e-1486	-3420.12	0.0	147	985	4805	9295	0.14924	9.0e-1492	507744
1	M350 O350	2.9e-219	7.0e-222	-509.23	0.0	177	985	4661	16538	0.17970	1.3e-227	527424
1	M351 O351	7.7e-054	1.8e-056	-128.33	0.0	155	985	2976	14145	0.15736	2.8e-062	660264
1	M352 O352	2.0e-090	4.8e-093	-212.58	0.0	133	985	3417	17816	0.13503	9.7e-099	490524
1	M354 O354	2.0e-033	4.7e-036	-81.35	0.0	165	985	3365	16144	0.16751	7.7e-042	607128
1	M355 O355	4.9e-1276	1.2e-1278	-2942.54	0.0	129	985	4530	10305	0.13096	2.3e-1284	506760
1	M356 O356	6.0e-087	1.4e-089	-204.56	0.0	163	985	4284	19186	0.16548	3.3e-095	438864
1	M357 O357	6.8e-1670	1.6e-1672	-3849.43	0.0	143	985	4350	7400	0.14518	3.3e-1678	494952
1	M358 O358	2.5e-005	5.9e-008	-16.65	0.0	201	985	1852	7765	0.20406	9.1e-014	645996
1	M359 O359	6.2e-130	1.5e-132	-303.54	0.0	179	985	4462	17243	0.18173	1.7e-138	853620
1	M360 O360	1.9e-022	4.6e-025	-56.04	0.0	333	985	6774	17867	0.33807	7.3e-031	624840
1	M361 O361	1.2e-054	2.9e-057	-130.18	0.0	196	984	2887	10869	0.19919	4.9e-063	591164
1	M362 O362	1.6e-073	3.8e-076	-173.67	0.0	162	984	2456	10307	0.16463	6.6e-082	571524
1	M363 O363	4.3e-027	1.0e-029	-66.74	0.0	136	984	1591	8526	0.13821	1.5e-035	680526
1	M364 O364	4.3e-402	1.0e-404	-930.21	0.0	162	984	3592	10664	0.16463	1.5e-410	684454
1	M365 O365	1.0e-135	2.5e-138	-316.86	0.0	208	984	4896	16546	0.21138	3.5e-144	710477
1	M366 O366	3.3e-548	7.9e-551	-1266.66	0.0	122	984	4611	17298	0.12398	9.7e-557	815060
1	M367 O367	1.9e-331	4.7e-334	-767.52	0.0	164	984	4285	14280	0.16667	9.0e-340	517023
1	M368 O368	2.5e-178	6.1e-181	-414.96	0.0	140	984	2884	11847	0.14228	8.9e-187	682490
1	M369 O369	4.0e-093	9.7e-096	-218.78	0.0	174	984	4291	17844	0.17683	1.3e-101	764978
1	M370 O370	4.2e-155	1.0e-157	-361.50	0.0	118	984	994	3356	0.11992	2.0e-163	513586
1	M371 O371	7.7e-034	1.9e-036	-82.28	0.0	252	984	3736	11999	0.25610	2.7e-042	679053
1	M372 O372	1.3e-724	3.1e-727	-1672.86	0.0	124	984	3346	9223	0.12602	6.5e-733	471360
1	M373 O373	6.9e-174	1.7e-176	-404.75	0.0	144	984	4111	18119	0.14634	2.1e-182	791492
1	M374 O374	6.0e-043	1.4e-045	-103.26	0.0	146	984	2375	11905	0.14837	2.1e-051	670706
1	M375 O375	1.2e-027	2.9e-030	-68.01	0.0	138	984	3041	17466	0.14024	4.0e-036	722752
1	M376 O376	2.4e-067	5.8e-070	-159.42	0.0	172	984	4142	18122	0.17480	1.3e-075	465468
1	M377 O377	2.2e-086	5.2e-089	-203.28	0.0	199	983	4785	17955	0.20244	7.3e-095	716860
1	M378 O378	4.6e-075	1.1e-077	-177.21	0.0	265	983	2684	7169	0.26958	1.8e-083	607858
1	M379 O379	7.9e-006	1.9e-008	-17.79	0.0	261	983	2179	7136	0.26551	3.3e-014	578889
1	M380 O380	3.3e-501	8.0e-504	-1158.43	0.0	161	983	3346	8856	0.16378	1.1e-509	713423
1	M381 O381	6.9e-079	1.6e-081	-186.01	0.0	183	983	4504	18379	0.18616	2.7e-087	605403
1	M382 O382	5.4e-446	1.3e-448	-1031.30	0.0	165	983	4194	12479	0.16785	2.4e-454	534699
1	M383 O383	5.3e-264	1.3e-266	-612.24	0.0	125	983	3231	13571	0.12716	2.6e-272	499347
1	M384 O384	1.2e-048	3.0e-051	-116.35	0.0	119	983	2799	17238	0.12106	3.2e-057	917188
1	M385 O385	3.8e-878	9.1e-881	-2026.37	0.0	143	983	3897	9308	0.14547	1.8e-886	516041
1	M386 O386	1.5e-633	3.5e-636	-1463.19	0.0	165	983	5065	14177	0.16785	4.2e-642	837155
1	M387 O387	1.9e-196	4.5e-199	-456.72	0.0	123	983	1770	6719	0.12513	7.0e-205	641737
1	M388 O388	3.8e-145	9.1e-148	-338.57	0.0	189	983	5004	18362	0.19227	1.9e-153	491982
1	M389 O389	2.8e-193	6.6e-196	-449.42	0.0	135	983	2164	8180	0.13733	1.3e-201	496892
1	M390 O390	2.8e-020	6.6e-023	-51.07	0.0	97	983	1526	11686	0.09868	9.2e-029	718333
1	M391 O391	5.5e-058	1.3e-060	-137.88	0.0	133	983	3080	16877	0.13530	2.5e-066	531262
1	M392 O392	1.5e-172	3.7e-175	-401.65	0.0	159	983	4526	18566	0.16175	8.0e-181	460067
1	M393 O393	8.7e-923	2.1e-925	-2129.16	0.0	143	983	5470	15219	0.14547	4.3e-931	486090
1	M394 O394	1.3e-046	3.1e-049	-111.70	0.0	204	982	2605	9469	0.20774	4.1e-055	744800
1	M395 O395	1.6e-168	3.8e-171	-392.41	0.0	124	982	1453	5361	0.12627	6.7e-177	561540
1	M396 O396	2.1e-148	5.1e-151	-346.06	0.0	140	982	2407	9858	0.14257	9.3e-157	551250
1	M397 O397	6.7e-031	1.6e-033	-75.51	0.0	162	982	3212	15673	0.16497	2.5e-039	657580
1	M398 O398	8.3e-174	2.0e-176	-404.57	0.0	120	982	2221	9787	0.12220	3.3e-182	608090
1	M399 O399	2.2e-131	5.3e-134	-306.88	0.0	170	982	3971	15688	0.17312	9.3e-140	564970
1	M400 O400	2.6e-223	6.3e-226	-518.54	0.0	134	982	947	2297	0.13646	1.6e-231	403270
1	M401 O401	1.1e-367	2.7e-370	-850.98	0.0	132	982	4422	17567	0.13442	6.3e-376	418460
1	M402 O402	2.8e-250	6.8e-253	-580.64	0.0	132	982	2110	7322	0.13442	1.2e-258	565460
1	M403 O403	1.6e-970	3.8e-973	-2239.07	0.0	146	982	5832	16034	0.14868	8.5e-979	452270
1	M404 O404	6.2e-098	1.5e-100	-229.86	0.0	140	982	3591	17679	0.14257	2.1e-106	716380
1	M405 O405	3.9e-071	9.4e-074	-168.15	0.0	124	982	2790	15568	0.12627	1.3e-079	752640
1	M406 O406	6.0e-181	1.4e-183	-421.01	0.0	158	982	3753	14663	0.16090	2.1e-189	666890
1	M407 O407	1.8e-026	4.2e-029	-65.33	0.0	246	982	5045	17299	0.25051	6.3e-035	674240
1	M408 O408	1.1e-405	2.7e-408	-938.46	0.0	134	982	4601	17681	0.13646	6.9e-414	393960
1	M409 O409	2.5e-114	6.0e-117	-267.61	0.0	140	982	1942	8033	0.14257	9.7e-123	620830
1	M410 O410	1.7e-1556	4.1e-1559	-3588.33	0.0	146	982	5599	11614	0.14868	8.1e-1565	505190
1	M411 O411	1.2e-045	3.0e-048	-109.43	0.0	158	982	2614	12197	0.16090	4.9e-054	603680
1	M412 O412	8.2e-095	2.0e-097	-222.68	0.0	188	982	4974	19561	0.19145	4.4e-103	444430
1	M413 O413	1.8e-539	4.3e-542	-1246.55	0.0	140	982	5334	18760	0.14257	6.3e-548	678650
1	M414 O414	7.9e-389	1.9e-391	-899.68	0.0	140	982	4134	14909	0.14257	4.8e-397	389550
1	M415 O415	8.7e-484	2.1e-486	-1118.33	0.0	158	982	1846	3713	0.16090	4.0e-492	521850
1	M416 O416	1.8e-090	4.3e-093	-212.68	0.0	160	982	3657	16098	0.16293	7.7e-099	557620
1	M417 O417	1.6e-206	3.8e-209	-479.91	0.0	130	982	2074	7802	0.13238	5.7e-215	660520
1	M418 O418	2.4e-059	5.8e-062	-141.00	0.0	238	982	2613	7946	0.24236	7.4e-068	786450
1	M419 O419	1.3e-677	3.0e-680	-1564.66	0.0	146	982	5823	18702	0.14868	7.6e-686	396410
1	M420 O420	4.7e-242	1.1e-244	-561.71	0.0	146	982	4667	19336	0.14868	2.8e-250	410130
