# Supplementary material for: Motif signatures in stretch enhancers are enriched for disease-associated genetic variants
Source: Epigenetics Chromatin. 2015 Jul 16;8:23. doi: 10.1186/s13072-015-0015-7 (PMC4502539; doi:10.1186/s13072-015-0015-7)
Supplement: Additional file 4: — De novo motif disocvery results. Zip archive of de novo motif discovery results. Discovered motifs are condensed in MEME Minimal Motif Format. TOMTOM output HTML files documenting the comparison of the discovered motifs to known motifs and CentriMo output text files detailing the enrichment of the discovered motifs in SE or TE DHS sequences are also included. File names indicate the type of sequences used for the motif discovery, including the method of footprinting. Can be downloaded at http://fusion.nhgri.nih.gov/files/se-motifs/AdditionalFile4.zip. [file 13072_2015_15_MOESM4_ESM.zip › AdditionalFile4/NHEK.SE.vs.NHEK_StretchEnhancersDHS.meme.CentriMo.txt]

# WARNING: this file is not sorted!
# db	id alt	E-value	adj_p-value	log_adj_p-value	bin_location	bin_width	total_width	sites_in_bin	total_sites	p_success	p-value	mult_tests
1	M1 O1	8.3e-3170	3.4e-3172	-7302.57	0.0	149	989	8325	13895	0.15066	1.1e-3177	297882
1	M2 O2	3.3e-3370	1.3e-3372	-7764.03	0.0	150	990	8241	13028	0.15152	6.2e-3378	214890
1	M3 O3	9.4e-2950	3.8e-2952	-6795.88	0.0	154	988	7140	10992	0.15587	1.5e-2957	248965
1	M4 O4	1.9e-2953	7.8e-2956	-6804.39	0.0	151	989	7066	10940	0.15268	3.3e-2961	234156
1	M5 O5	4.7e-2300	1.9e-2302	-5299.90	0.0	157	989	5179	7484	0.15875	6.0e-2308	319618
1	M6 O6	1.9e-047	7.9e-050	-113.06	0.0	218	986	2731	9405	0.22110	1.5e-055	535296
1	M7 O7	1.1e-2511	4.4e-2514	-5787.22	0.0	149	989	5713	8601	0.15066	1.3e-2519	340366
1	M8 O8	8.8e-2986	3.6e-2988	-6878.84	0.0	151	989	7166	11119	0.15268	1.3e-2993	270218
1	M9 O9	5.8e-033	2.4e-035	-79.73	0.0	219	987	2565	9098	0.22188	4.1e-041	574838
1	M10 O10	1.7e-2160	7.1e-2163	-4978.54	0.0	153	989	4777	6926	0.15470	2.0e-2168	357162
1	M11 O11	2.0e-015	8.2e-018	-39.34	0.0	178	986	547	2029	0.18053	2.8e-023	292248
1	M12 O12	4.0e-2898	1.7e-2900	-6676.99	0.0	154	990	6895	10501	0.15556	5.7e-2906	292448
1	M13 O13	1.3e-083	5.4e-086	-196.34	0.0	199	987	4149	15385	0.20162	1.2e-091	437291
1	M14 O14	2.9e-019	1.2e-021	-48.19	0.0	162	988	2440	12124	0.16397	2.5e-027	472787
1	M15 O15	1.8e-056	7.2e-059	-133.88	0.0	255	989	2759	8046	0.25784	1.9e-064	373464
1	M16 O16	3.1e-012	1.3e-014	-31.99	0.0	239	985	1048	3353	0.24264	2.2e-020	591384
1	M17 O17	7.0e-158	2.9e-160	-367.35	0.0	131	983	1566	5814	0.13327	5.8e-166	497383
1	M19 O19	6.5e-039	2.6e-041	-93.43	0.0	284	990	3542	10037	0.28687	8.1e-047	327028
1	M21 O21	1.4e-132	5.7e-135	-309.11	0.0	126	988	650	1803	0.12753	4.3e-140	132124
1	M22 O22	6.9e-294	2.8e-296	-680.52	0.0	131	989	1433	3880	0.13246	9.2e-302	307268
1	M23 O23	1.2e-019	4.8e-022	-49.09	0.0	123	989	2644	17356	0.12437	1.3e-027	373958
1	M24 O24	3.0e-211	1.2e-213	-490.23	0.0	151	989	706	1351	0.15268	1.7e-218	71630
1	M25 O25	5.5e-038	2.3e-040	-91.28	0.0	114	988	2617	17298	0.11538	5.3e-046	426938
1	M27 O27	6.8e-016	2.8e-018	-40.43	0.0	177	989	540	2002	0.17897	8.4e-024	330980
1	M29 O29	3.6e-011	1.5e-013	-29.53	0.0	173	985	3041	14914	0.17563	3.0e-019	502332
1	M30 O30	1.9e-1077	8.0e-1080	-2484.72	0.0	143	991	2840	4890	0.14430	2.2e-1084	36135
1	M32 O32	9.0e-1989	3.7e-1991	-4583.15	0.0	143	991	4368	6590	0.14430	4.5e-1996	80685
1	M33 O33	1.9e-1273	7.9e-1276	-2936.03	0.0	129	989	2946	4944	0.13043	2.3e-1281	345306
1	M34 O34	5.4e-063	2.2e-065	-148.87	0.0	152	990	815	2870	0.15354	2.1e-070	104728
1	M36 O36	4.1e-107	1.7e-109	-250.46	0.0	212	990	5093	17758	0.21414	5.5e-115	306774
1	M37 O37	2.1e-036	8.6e-039	-87.65	0.0	221	991	819	2353	0.22301	1.6e-043	53955
1	M38 O38	1.8e-011	7.4e-014	-30.24	0.0	308	986	1894	5096	0.31237	1.3e-019	578592
1	M39 O39	3.7e-011	1.5e-013	-29.53	0.0	297	987	1439	3918	0.30091	3.2e-019	469336
1	M40 O40	1.2e-314	5.0e-317	-728.31	0.0	168	986	1622	3663	0.17039	1.0e-322	489540
1	M41 O41	9.5e-066	3.9e-068	-155.22	0.0	185	985	4434	18329	0.18782	8.8e-074	443292
1	M42 O42	6.4e-307	2.6e-309	-710.54	0.0	166	984	1706	4032	0.16870	5.6e-315	467923
1	M43 O43	2.7e-018	1.1e-020	-45.95	0.0	104	990	1017	6983	0.10505	4.0e-026	277134
1	M44 O44	1.3e-2136	5.5e-2139	-4923.52	0.0	153	991	4672	6730	0.15439	9.0e-2144	61380
1	M45 O45	4.3e-069	1.8e-071	-162.91	0.0	152	990	2434	11044	0.15354	7.2e-077	245024
1	M46 O46	2.0e-075	8.3e-078	-177.49	0.0	186	988	2853	10795	0.18826	1.8e-083	467857
1	M47 O47	1.7e-099	6.8e-102	-232.94	0.0	177	991	1718	5789	0.17861	1.1e-106	64350
1	M48 O48	4.5e-074	1.8e-076	-174.39	0.0	257	989	3274	9368	0.25986	4.7e-082	390754
1	M49 O49	2.8e-007	1.1e-009	-20.60	0.0	354	986	1103	2539	0.35903	2.8e-015	400980
1	M50 O50	1.0e-062	4.2e-065	-148.24	0.0	183	987	1070	3433	0.18541	9.3e-071	446165
1	M51 O51	3.3e-058	1.4e-060	-137.84	0.0	186	986	3768	15404	0.18864	2.8e-066	484620
1	M52 O52	7.6e-894	3.1e-896	-2061.99	0.0	142	984	3452	7649	0.14431	6.1e-902	504748
1	M54 O54	4.7e-027	1.9e-029	-66.12	0.0	185	991	4054	18181	0.18668	6.2e-035	308880
1	M56 O56	3.5e-1767	1.4e-1769	-4072.93	0.0	152	990	3898	5668	0.15354	7.4e-1775	191672
1	M57 O57	2.4e-035	9.7e-038	-85.23	0.0	251	989	2906	9138	0.25379	2.6e-043	377910
1	M58 O58	2.9e-022	1.2e-024	-55.09	0.0	136	990	2326	13517	0.13737	3.8e-030	316654
1	M59 O59	8.7e-002	3.6e-004	-7.94	0.0	83	989	1218	12255	0.08392	8.8e-010	406562
1	M60 O60	5.3e-018	2.2e-020	-45.27	0.0	207	989	450	1355	0.20930	5.7e-026	383838
1	M61 O61	7.2e-054	2.9e-056	-127.86	0.0	180	990	869	2786	0.18182	9.7e-062	305292
1	M62 O62	4.7e-020	1.9e-022	-49.99	0.0	181	987	643	2331	0.18338	5.4e-028	356932
1	M63 O63	2.6e-020	1.1e-022	-50.60	0.0	128	988	2363	14679	0.12955	2.3e-028	460462
1	M64 O64	3.0e-033	1.2e-035	-80.39	0.0	114	988	2564	17170	0.11538	3.1e-041	389963
1	M67 O67	1.0e-057	4.2e-060	-136.72	0.0	185	987	2735	10750	0.18744	8.2e-066	510255
1	M68 O68	2.0e-097	8.1e-100	-228.17	0.0	152	986	1985	7989	0.15416	1.5e-105	530868
1	M69 O69	1.3e-031	5.5e-034	-76.58	0.0	252	986	1873	5598	0.25558	9.8e-040	563340
1	M70 O70	3.6e-007	1.5e-009	-20.33	0.0	142	986	910	4929	0.14402	2.6e-015	574656
1	M71 O71	1.4e-037	5.8e-040	-90.34	0.0	231	983	2446	8045	0.23499	8.4e-046	695256
1	M72 O72	7.7e-058	3.2e-060	-137.00	0.0	146	984	3450	17590	0.14837	6.2e-066	509167
1	M73 O73	2.2e-396	9.1e-399	-916.52	0.0	131	983	3276	11407	0.13327	2.3e-404	401638
1	M75 O75	1.1e-060	4.5e-063	-143.56	0.0	182	992	1275	4377	0.18347	1.9e-067	23760
1	M77 O77	1.8e-092	7.5e-095	-216.73	0.0	191	991	2897	10388	0.19273	4.3e-100	176220
1	M78 O78	5.6e-007	2.3e-009	-19.89	0.0	221	991	138	335	0.22301	8.5e-015	272250
1	M79 O79	7.2e-071	2.9e-073	-167.01	0.0	197	991	2937	10721	0.19879	1.8e-078	160875
1	M80 O80	8.5e-040	3.5e-042	-95.46	0.0	188	990	734	2328	0.18990	2.3e-047	154128
1	M81 O81	3.7e-048	1.5e-050	-114.73	0.0	323	989	3052	7366	0.32659	3.8e-056	388778
1	M83 O83	4.6e-027	1.9e-029	-66.14	0.0	286	990	2293	6365	0.28889	6.3e-035	302328
1	M85 O85	6.4e-011	2.6e-013	-28.97	0.0	228	990	958	3230	0.23030	2.6e-018	101764
1	M86 O86	5.1e-048	2.1e-050	-114.39	0.0	176	990	2478	10362	0.17778	7.2e-056	290966
1	M87 O87	1.2e-2419	5.1e-2422	-5575.23	0.0	156	990	5660	8444	0.15758	1.8e-2427	279110
1	M88 O88	3.7e-1170	1.5e-1172	-2698.20	0.0	143	989	3904	7886	0.14459	3.2e-1178	472758
1	M89 O89	2.1e-075	8.6e-078	-177.45	0.0	225	989	4171	13988	0.22750	2.2e-083	384826
1	M90 O90	7.2e-027	3.0e-029	-65.69	0.0	198	990	1048	3694	0.20000	2.4e-034	125970
1	M91 O91	1.1e-078	4.3e-081	-185.05	0.0	146	988	3808	18963	0.14777	1.2e-086	367778
1	M94 O94	1.9e-023	7.8e-026	-57.81	0.0	236	986	3307	11541	0.23935	1.3e-031	589908
1	M95 O95	4.1e-179	1.7e-181	-416.24	0.0	160	984	2083	6832	0.16260	3.4e-187	503766
1	M96 O96	5.7e-406	2.3e-408	-938.61	0.0	129	985	1497	3470	0.13096	4.8e-414	484128
1	M97 O97	2.9e-012	1.2e-014	-32.07	0.0	209	985	1724	6643	0.21218	1.7e-020	679944
1	M98 O98	2.0e-013	8.3e-016	-34.72	0.0	149	983	743	3507	0.15158	1.5e-021	554830
1	M99 O99	1.2e-004	4.9e-007	-14.53	0.0	299	983	502	1264	0.30417	1.4e-012	351065
1	M101 O101	5.9e-019	2.4e-021	-47.47	0.0	181	983	401	1306	0.18413	6.5e-027	372669
1	M102 O102	1.3e-045	5.5e-048	-108.83	0.0	251	983	3252	10032	0.25534	8.7e-054	627007
1	M104 O104	1.5e-011	6.1e-014	-30.43	0.0	161	983	202	661	0.16378	1.3e-019	475779
1	M105 O105	3.5e-1085	1.4e-1087	-2502.56	0.0	141	983	3338	6425	0.14344	2.7e-1093	520951
1	M107 O107	1.2e-025	5.0e-028	-62.87	0.0	110	982	1599	10614	0.11202	8.0e-034	620340
1	M109 O109	7.7e-421	3.2e-423	-972.85	0.0	130	982	1432	3121	0.13238	6.7e-429	468440
1	M110 O110	3.1e-037	1.3e-039	-89.56	0.0	142	982	3429	18852	0.14460	2.7e-045	468930
1	M111 O111	4.6e-1679	1.9e-1681	-3870.00	0.0	144	982	4373	7387	0.14664	3.9e-1687	491960
1	M113 O113	1.3e-077	5.4e-080	-182.52	0.0	232	992	3937	12719	0.23387	5.5e-085	98505
1	M114 O114	1.8e-132	7.2e-135	-308.87	0.0	202	992	2666	8298	0.20363	2.1e-139	34155
1	M117 O117	2.3e-023	9.4e-026	-57.63	0.0	278	992	3430	10343	0.28024	1.7e-030	56430
1	M121 O121	7.9e-053	3.2e-055	-125.47	0.0	179	991	1360	4948	0.18063	7.1e-060	45540
1	M122 O122	4.8e-043	2.0e-045	-102.94	0.0	297	991	2622	6827	0.29970	2.9e-050	68805
1	M123 O123	1.8e-010	7.3e-013	-27.95	0.0	223	991	281	782	0.22503	1.3e-017	54450
1	M124 O124	2.8e-077	1.1e-079	-181.78	0.0	203	991	3129	11063	0.20484	5.4e-085	209880
1	M125 O125	7.4e-060	3.0e-062	-141.65	0.0	165	991	1173	4326	0.16650	6.5e-067	46530
1	M126 O126	7.8e-033	3.2e-035	-79.42	0.0	295	991	2862	7784	0.29768	3.4e-040	93555
1	M127 O127	9.2e-028	3.8e-030	-67.75	0.0	161	991	2342	11323	0.16246	2.0e-035	191070
1	M128 O128	2.8e-049	1.1e-051	-117.30	0.0	297	991	2960	7704	0.29970	1.4e-056	80190
1	M129 O129	3.5e-055	1.4e-057	-130.90	0.0	305	991	3865	10001	0.30777	7.9e-063	180180
1	M130 O130	4.9e-2006	2.0e-2008	-4622.89	0.0	155	991	4616	6839	0.15641	2.4e-2013	83655
1	M132 O132	1.6e-039	6.5e-042	-94.84	0.0	260	990	1484	4066	0.26263	8.6e-047	75088
1	M134 O134	2.6e-1050	1.1e-1052	-2422.25	0.0	150	990	2540	3973	0.15152	7.8e-1058	138320
1	M135 O135	2.1e-006	8.4e-009	-18.59	0.0	322	990	844	2097	0.32525	7.6e-014	111150
1	M136 O136	6.3e-016	2.6e-018	-40.49	0.0	198	990	691	2424	0.20000	8.6e-024	300846
1	M138 O138	2.4e-453	9.8e-456	-1047.70	0.0	142	990	1284	2328	0.14343	1.6e-460	60268
1	M140 O140	2.9e-150	1.2e-152	-349.84	0.0	151	989	1937	6946	0.15268	2.8e-158	412984
1	M142 O142	2.7e-086	1.1e-088	-202.53	0.0	187	989	3484	13299	0.18908	2.7e-094	413478
1	M144 O144	3.4e-625	1.4e-627	-1443.38	0.0	131	989	2182	4852	0.13246	4.8e-633	295906
1	M146 O146	2.6e-014	1.0e-016	-36.79	0.0	113	989	2033	14455	0.11426	2.5e-022	419406
1	M150 O150	4.2e-065	1.7e-067	-153.72	0.0	162	988	2636	11496	0.16397	3.8e-073	452574
1	M151 O151	4.4e-041	1.8e-043	-98.42	0.0	266	988	1881	5188	0.26923	3.7e-049	486098
1	M152 O152	4.4e-119	1.8e-121	-278.03	0.0	120	988	526	1431	0.12146	2.4e-126	75922
1	M153 O153	1.5e-095	6.1e-098	-223.85	0.0	150	988	3811	17938	0.15182	1.5e-103	405739
1	M154 O154	7.1e-014	2.9e-016	-35.77	0.0	190	988	986	3864	0.19231	6.9e-022	422994
1	M156 O156	1.7e-094	7.0e-097	-221.40	0.0	181	987	1728	5750	0.18338	1.2e-102	589135
1	M160 O160	1.4e-044	5.7e-047	-106.49	0.0	117	987	290	957	0.11854	2.7e-052	212976
1	M161 O161	1.7e-003	6.9e-006	-11.88	0.0	327	987	2540	6872	0.33131	1.1e-011	609841
1	M165 O165	1.6e-052	6.6e-055	-124.75	0.0	259	987	1474	3843	0.26241	1.4e-060	486591
1	M167 O167	7.5e-016	3.1e-018	-40.32	0.0	253	987	1559	4859	0.25633	6.0e-024	518636
1	M168 O168	6.8e-054	2.8e-056	-127.91	0.0	158	986	2691	12384	0.16024	5.0e-062	555960
1	M169 O169	6.4e-1002	2.6e-1004	-2310.83	0.0	144	986	5063	12951	0.14604	5.8e-1010	449196
1	M170 O170	2.6e-048	1.0e-050	-115.08	0.0	176	986	2196	8955	0.17850	1.9e-056	557436
1	M171 O171	1.3e-015	5.4e-018	-39.76	0.0	242	986	741	2174	0.24544	1.3e-023	428532
1	M172 O172	3.6e-1184	1.5e-1186	-2730.46	0.0	156	986	3281	5477	0.15822	3.0e-1192	494460
1	M173 O173	6.6e-017	2.7e-019	-42.75	0.0	238	986	824	2474	0.24138	5.6e-025	479208
1	M174 O174	1.1e-106	4.5e-109	-249.48	0.0	174	986	2059	7209	0.17647	7.2e-115	626316
1	M175 O175	8.3e-011	3.4e-013	-28.71	0.0	176	986	1350	6047	0.17850	5.5e-019	616476
1	M176 O176	7.9e-081	3.2e-083	-189.94	0.0	224	986	3236	10351	0.22718	5.7e-089	573672
1	M177 O177	3.0e-017	1.2e-019	-43.56	0.0	204	986	2094	8229	0.20690	1.8e-025	686340
1	M179 O179	1.4e-005	5.8e-008	-16.66	0.0	100	986	490	3469	0.10142	1.1e-013	540708
1	M180 O180	8.6e-020	3.5e-022	-49.39	0.0	267	985	831	2198	0.27107	8.1e-028	436404
1	M181 O181	1.1e-047	4.6e-050	-113.59	0.0	183	985	592	1710	0.18579	1.2e-055	400980
1	M183 O183	6.3e-015	2.6e-017	-38.19	0.0	125	985	363	1711	0.12690	7.7e-023	336528
1	M186 O186	2.8e-182	1.1e-184	-423.54	0.0	137	985	2270	8798	0.13909	2.5e-190	465924
1	M187 O187	1.5e-209	6.2e-212	-486.32	0.0	125	985	972	2639	0.12690	1.4e-217	428040
1	M188 O188	6.6e-016	2.7e-018	-40.45	0.0	279	985	1476	4156	0.28325	4.4e-024	617952
1	M189 O189	1.0e-069	4.1e-072	-164.37	0.0	147	985	877	3142	0.14924	8.9e-078	459528
1	M190 O190	1.5e-067	6.3e-070	-159.34	0.0	151	985	3594	17493	0.15330	1.3e-075	481176
1	M191 O191	8.1e-049	3.3e-051	-116.24	0.0	173	985	1347	5079	0.17563	6.9e-057	475764
1	M193 O193	1.6e-022	6.4e-025	-55.71	0.0	208	984	1330	4718	0.21138	1.2e-030	520460
1	M194 O194	9.6e-025	4.0e-027	-60.80	0.0	182	984	767	2763	0.18496	8.3e-033	478234
1	M195 O195	7.5e-022	3.1e-024	-54.13	0.0	118	984	1979	12888	0.11992	5.8e-030	534208
1	M196 O196	3.0e-012	1.2e-014	-32.02	0.0	234	984	1010	3278	0.23780	2.6e-020	482162
1	M197 O197	5.6e-009	2.3e-011	-24.49	0.0	180	984	584	2311	0.18293	4.6e-017	504257
1	M199 O199	9.4e-041	3.8e-043	-97.67	0.0	130	984	2460	13988	0.13211	7.1e-049	542064
1	M201 O201	5.4e-087	2.2e-089	-204.14	0.0	198	984	2358	7875	0.20122	4.0e-095	545992
1	M202 O202	9.4e-021	3.9e-023	-51.61	0.0	262	984	4968	16274	0.26626	6.4e-029	608840
1	M203 O203	7.8e-013	3.2e-015	-33.38	0.0	248	984	534	1478	0.25203	8.8e-021	361376
1	M208 O208	1.7e-152	6.9e-155	-354.97	0.0	163	983	1734	5532	0.16582	1.4e-160	482162
1	M209 O209	2.4e-010	9.7e-013	-27.67	0.0	269	983	3136	10021	0.27365	1.8e-018	538627
1	M210 O210	9.5e-019	3.9e-021	-47.00	0.0	159	983	774	3312	0.16175	7.4e-027	525861
1	M213 O213	7.9e-009	3.2e-011	-24.15	0.0	143	983	631	3154	0.14547	6.2e-017	524879
1	M214 O214	3.0e-042	1.2e-044	-101.11	0.0	165	983	3206	14910	0.16785	2.1e-050	588709
1	M216 O216	6.1e-041	2.5e-043	-98.09	0.0	183	983	2153	8600	0.18616	3.2e-049	790510
1	M218 O218	2.2e-1658	9.0e-1661	-3822.40	0.0	155	983	4372	7078	0.15768	1.9e-1666	481671
1	M219 O219	2.8e-133	1.1e-135	-310.72	0.0	163	983	1131	3235	0.16582	2.7e-141	413422
1	M221 O221	4.8e-028	2.0e-030	-68.41	0.0	173	983	410	1280	0.17599	4.9e-036	402620
1	M222 O222	6.4e-039	2.6e-041	-93.44	0.0	293	983	1532	3751	0.29807	4.9e-047	530280
1	M223 O223	2.0e-004	8.1e-007	-14.02	0.0	553	983	1770	2822	0.56256	1.8e-012	450738
1	M226 O226	2.4e-008	9.8e-011	-23.05	0.0	191	983	635	2420	0.19430	2.0e-016	495910
1	M227 O227	1.9e-046	7.8e-049	-110.78	0.0	265	983	2140	5912	0.26958	1.3e-054	612768
1	M228 O228	7.7e-502	3.1e-504	-1159.36	0.0	139	983	2330	5831	0.14140	6.5e-510	483144
1	M229 O229	2.4e-004	1.0e-006	-13.81	0.0	290	982	514	1338	0.29532	2.0e-012	508130
1	M230 O230	6.5e-057	2.7e-059	-134.88	0.0	180	982	1739	6454	0.18330	4.7e-065	566930
1	M233 O233	4.2e-007	1.7e-009	-20.19	0.0	272	982	441	1153	0.27699	5.1e-015	335650
1	M235 O235	3.7e-164	1.5e-166	-381.82	0.0	162	982	1409	4080	0.16497	3.5e-172	431200
1	M239 O239	8.0e-452	3.3e-454	-1044.19	0.0	138	982	1830	4249	0.14053	6.4e-460	510580
1	M241 O241	2.5e-080	1.0e-082	-188.79	0.0	214	982	2418	7643	0.21792	1.5e-088	695310
1	M242 O242	2.0e-065	8.0e-068	-154.50	0.0	176	982	1806	6717	0.17923	1.3e-073	624750
1	M245 O245	2.5e-178	1.0e-180	-414.45	0.0	164	982	1594	4645	0.16701	2.5e-186	405230
1	M246 O246	5.5e-029	2.3e-031	-70.56	0.0	256	982	1073	2917	0.26069	4.4e-037	519400
1	M247 O247	7.7e-105	3.2e-107	-245.22	0.0	158	982	3577	15485	0.16090	6.0e-113	525280
1	M248 O248	8.9e-010	3.7e-012	-26.33	0.0	138	982	2191	13104	0.14053	5.8e-018	627200
