# Supplementary material for: Motif signatures in stretch enhancers are enriched for disease-associated genetic variants
Source: Epigenetics Chromatin. 2015 Jul 16;8:23. doi: 10.1186/s13072-015-0015-7 (PMC4502539; doi:10.1186/s13072-015-0015-7)
Supplement: Additional file 4: — De novo motif disocvery results. Zip archive of de novo motif discovery results. Discovered motifs are condensed in MEME Minimal Motif Format. TOMTOM output HTML files documenting the comparison of the discovered motifs to known motifs and CentriMo output text files detailing the enrichment of the discovered motifs in SE or TE DHS sequences are also included. File names indicate the type of sequences used for the motif discovery, including the method of footprinting. Can be downloaded at http://fusion.nhgri.nih.gov/files/se-motifs/AdditionalFile4.zip. [file 13072_2015_15_MOESM4_ESM.zip › AdditionalFile4/NHEK.TE.vs.NHEK_Footprints_ConcatenatedEnhancers_Boyle.meme.CentriMo.txt]

# WARNING: this file is not sorted!
# db	id alt	E-value	adj_p-value	log_adj_p-value	bin_location	bin_width	total_width	sites_in_bin	total_sites	p_success	p-value	mult_tests
1	M1 O1	2.3e-1862	5.6e-1865	-4292.61	0.0	119	989	3583	5474	0.12032	2.1e-1870	267748
1	M2 O2	1.7e-1101	4.1e-1104	-2540.65	0.0	123	989	2298	3667	0.12437	1.2e-1109	354198
1	M3 O3	1.8e-1799	4.4e-1802	-4147.78	0.0	119	989	3366	5023	0.12032	1.6e-1807	266760
1	M4 O4	2.6e-1303	6.1e-1306	-3005.36	0.0	112	990	3062	5763	0.11313	1.7e-1311	356174
1	M5 O5	3.8e-1526	9.1e-1529	-3518.45	0.0	121	989	2732	3885	0.12235	2.5e-1534	365560
1	M6 O6	1.7e-1566	4.0e-1569	-3611.36	0.0	127	989	2852	3994	0.12841	1.2e-1574	331968
1	M7 O7	4.3e-078	1.0e-080	-184.18	0.0	163	989	1809	7029	0.16481	2.7e-086	374946
1	M8 O8	4.3e-1598	1.0e-1600	-3684.10	0.0	129	989	2974	4201	0.13043	3.0e-1606	345306
1	M9 O9	1.0e-1388	2.4e-1391	-3202.03	0.0	129	989	2569	3610	0.13043	6.9e-1397	346294
1	M10 O10	3.1e-1837	7.4e-1840	-4234.76	0.0	123	989	3840	6149	0.12437	2.6e-1845	288002
1	M11 O11	9.9e-1798	2.4e-1800	-4143.79	0.0	122	990	3287	4741	0.12323	8.7e-1806	271700
1	M12 O12	3.8e-1209	9.2e-1212	-2788.51	0.0	116	990	2106	3002	0.11717	4.3e-1217	211926
1	M13 O13	2.4e-1875	5.8e-1878	-4322.50	0.0	125	989	3648	5448	0.12639	1.7e-1883	330980
1	M14 O14	1.0e-1756	2.5e-1759	-4049.35	0.0	125	989	3313	4824	0.12639	1.2e-1764	212914
1	M15 O15	7.6e-1686	1.8e-1688	-3886.16	0.0	123	987	3065	4367	0.12462	4.5e-1694	402781
1	M16 O16	6.8e-016	1.6e-018	-40.97	0.0	213	989	222	547	0.21537	6.9e-024	233168
1	M17 O17	1.8e-1122	4.4e-1125	-2588.93	0.0	119	987	2647	4766	0.12057	7.5e-1131	581740
1	M18 O18	1.5e-757	3.5e-760	-1748.70	0.0	112	988	1762	3277	0.11336	8.8e-766	402781
1	M19 O19	8.4e-1064	2.0e-1066	-2453.86	0.0	119	989	2140	3387	0.12032	6.1e-1072	330486
1	M20 O20	4.5e-1457	1.1e-1459	-3359.39	0.0	130	988	2638	3625	0.13158	2.6e-1465	413627
1	M21 O21	1.7e-1373	4.1e-1376	-3166.95	0.0	123	989	2378	3256	0.12437	1.2e-1381	340366
1	M22 O22	1.3e-1160	3.1e-1163	-2676.77	0.0	112	988	2997	6075	0.11336	5.2e-1169	598995
1	M23 O23	1.3e-1783	3.1e-1786	-4111.30	0.0	119	989	3419	5208	0.12032	9.3e-1792	329004
1	M24 O24	1.7e-1577	4.1e-1580	-3636.66	0.0	126	990	2770	3788	0.12727	1.6e-1585	261326
1	M25 O25	2.1e-1508	5.1e-1511	-3477.58	0.0	129	989	2857	4093	0.13043	1.4e-1516	353210
1	M26 O26	1.3e-935	3.1e-938	-2158.70	0.0	129	991	2539	4811	0.13017	2.0e-943	151470
1	M27 O27	1.1e-048	2.7e-051	-116.45	0.0	184	988	1146	3944	0.18623	5.6e-057	471801
1	M28 O28	1.2e-1718	3.0e-1721	-3961.66	0.0	123	989	3102	4399	0.12437	8.5e-1727	350740
1	M29 O29	3.7e-187	9.0e-190	-435.30	0.0	148	984	1853	6165	0.15041	2.2e-195	411949
1	M30 O30	1.2e-1457	2.8e-1460	-3360.74	0.0	125	989	2642	3721	0.12639	7.7e-1466	362596
1	M31 O31	1.0e-1790	2.4e-1793	-4127.65	0.0	122	990	3356	4941	0.12323	8.0e-1799	301834
1	M32 O32	1.3e-1515	3.2e-1518	-3494.16	0.0	124	988	3245	5262	0.12551	4.8e-1524	664071
1	M33 O33	1.4e-593	3.4e-596	-1371.12	0.0	102	980	2136	5914	0.10408	7.9e-602	430320
1	M34 O34	1.9e-1598	4.5e-1601	-3684.93	0.0	129	989	2970	4188	0.13043	1.3e-1606	348764
1	M35 O35	6.3e-617	1.5e-619	-1424.89	0.0	132	990	2075	4477	0.13333	4.5e-625	335920
1	M36 O36	2.1e-1467	5.0e-1470	-3383.19	0.0	123	991	2743	4009	0.12412	3.6e-1475	139095
1	M37 O37	2.9e-1476	7.0e-1479	-3403.58	0.0	128	990	2628	3600	0.12929	3.1e-1484	221806
1	M38 O38	2.2e-1404	5.2e-1407	-3238.08	0.0	124	990	2410	3264	0.12525	2.3e-1412	226252
1	M39 O39	5.3e-1304	1.3e-1306	-3006.93	0.0	130	990	3146	5427	0.13131	2.9e-1312	443118
1	M40 O40	5.3e-1119	1.3e-1121	-2580.96	0.0	130	990	2971	5506	0.13131	3.7e-1127	339872
1	M41 O41	1.1e-037	2.7e-040	-91.10	0.0	169	989	604	2018	0.17088	7.8e-046	350246
1	M42 O42	2.3e-1662	5.4e-1665	-3832.11	0.0	120	990	2970	4243	0.12121	2.1e-1670	255398
1	M43 O43	9.6e-1130	2.3e-1132	-2605.70	0.0	130	990	2185	3166	0.13131	1.2e-1137	196612
1	M44 O44	3.4e-1342	8.1e-1345	-3094.89	0.0	123	989	2374	3307	0.12437	2.2e-1350	367042
1	M45 O45	1.5e-1494	3.7e-1497	-3445.66	0.0	127	989	3517	6049	0.12841	7.1e-1503	522158
1	M46 O46	3.1e-1329	7.4e-1332	-3065.04	0.0	119	989	2686	4271	0.12032	2.0e-1337	373958
1	M47 O47	2.9e-421	7.0e-424	-974.35	0.0	126	984	1226	2461	0.12805	1.8e-429	391818
1	M48 O48	4.8e-925	1.2e-927	-2134.35	0.0	127	991	1783	2615	0.12815	1.8e-932	65835
1	M49 O49	1.1e-611	2.6e-614	-1412.83	0.0	116	988	1382	2441	0.11741	7.1e-620	370243
1	M50 O50	3.0e-929	7.1e-932	-2144.04	0.0	127	989	1812	2677	0.12841	2.0e-937	348270
1	M51 O51	2.4e-1495	5.7e-1498	-3447.53	0.0	123	989	3771	7004	0.12437	9.7e-1504	588354
1	M52 O52	4.0e-1553	9.5e-1556	-3580.57	0.0	127	989	2936	4241	0.12841	2.7e-1561	354692
1	M53 O53	1.6e-1412	3.9e-1415	-3256.79	0.0	122	990	2562	3668	0.12323	1.7e-1420	226252
1	M54 O54	4.6e-270	1.1e-272	-626.21	0.0	107	987	1359	4451	0.10841	2.8e-278	400316
1	M55 O55	1.2e-1050	2.8e-1053	-2423.61	0.0	116	988	1982	3019	0.11741	6.8e-1059	406725
1	M56 O56	9.5e-1356	2.3e-1358	-3126.09	0.0	129	991	2486	3473	0.13017	2.4e-1363	96525
1	M57 O57	3.6e-044	8.7e-047	-106.05	0.0	239	989	2265	7037	0.24166	2.0e-052	430274
1	M58 O58	3.2e-064	7.6e-067	-152.25	0.0	159	991	1064	3872	0.16044	2.8e-072	267300
1	M59 O59	6.7e-200	1.6e-202	-464.65	0.0	149	981	1806	5753	0.15189	3.0e-208	533120
1	M60 O60	7.3e-150	1.7e-152	-349.44	0.0	118	982	762	2269	0.12016	3.9e-158	446390
1	M61 O61	7.0e-1447	1.7e-1449	-3335.93	0.0	111	989	2774	4420	0.11223	4.5e-1455	376922
1	M62 O62	6.6e-895	1.6e-897	-2064.95	0.0	120	990	2419	4821	0.12121	4.8e-903	329004
1	M63 O63	9.8e-1378	2.3e-1380	-3176.72	0.0	116	990	2474	3622	0.11717	9.6e-1386	242060
1	M65 O65	2.8e-070	6.7e-073	-166.19	0.0	150	990	1052	3930	0.15152	2.0e-078	328510
1	M66 O66	4.7e-113	1.1e-115	-264.69	0.0	174	988	1608	5191	0.17611	2.4e-121	458983
1	M67 O67	1.3e-018	3.1e-021	-47.21	0.0	136	990	192	638	0.13737	1.2e-026	268242
1	M68 O68	7.3e-034	1.7e-036	-82.34	0.0	163	989	475	1566	0.16481	4.9e-042	359632
1	M69 O69	1.4e-029	3.3e-032	-72.49	0.0	134	988	1216	6265	0.13563	6.1e-038	542793
1	M70 O70	6.2e-1571	1.5e-1573	-3621.57	0.0	119	989	2884	4233	0.12032	4.0e-1579	373958
1	M71 O71	3.3e-169	7.8e-172	-393.99	0.0	168	990	1873	5807	0.16970	2.5e-177	309738
1	M72 O72	1.0e-613	2.5e-616	-1417.48	0.0	116	988	2132	5210	0.11741	4.5e-622	554625
1	M73 O73	3.4e-012	8.1e-015	-32.45	0.0	176	986	650	2586	0.17850	1.5e-020	552516
1	M74 O74	2.5e-221	6.0e-224	-513.98	0.0	102	986	683	1681	0.10345	1.7e-229	346860
1	M75 O75	1.9e-1102	4.6e-1105	-2542.83	0.0	121	985	2681	4880	0.12284	1.1e-1110	435912
1	M76 O76	9.8e-653	2.3e-655	-1507.34	0.0	102	984	2358	6573	0.10366	5.8e-661	402129
1	M77 O77	3.6e-185	8.6e-188	-430.73	0.0	114	982	1200	4207	0.11609	1.6e-193	548310
1	M78 O78	2.8e-919	6.7e-922	-2121.08	0.0	103	991	2700	6473	0.10394	2.8e-927	244035
1	M79 O79	6.3e-1137	1.5e-1139	-2622.23	0.0	119	989	2713	4939	0.12032	3.2e-1145	472264
1	M80 O80	6.5e-1590	1.6e-1592	-3665.27	0.0	121	991	2913	4231	0.12210	1.0e-1597	151965
1	M81 O81	3.4e-238	8.2e-241	-552.81	0.0	91	989	1537	6672	0.09201	2.0e-246	405080
1	M82 O82	1.8e-184	4.3e-187	-429.11	0.0	108	986	1180	4330	0.10953	1.0e-192	431976
1	M83 O83	1.8e-045	4.3e-048	-109.06	0.0	190	986	2251	8637	0.19270	1.0e-053	415740
1	M84 O84	1.8e-188	4.3e-191	-438.32	0.0	106	984	978	3264	0.10772	9.4e-197	461540
1	M85 O85	1.7e-232	4.0e-235	-539.71	0.0	108	984	1038	3125	0.10976	8.9e-241	456139
1	M86 O86	2.0e-558	4.7e-561	-1290.20	0.0	120	982	1487	2904	0.12220	9.3e-567	502740
1	M87 O87	1.7e-014	4.1e-017	-37.74	0.0	193	989	763	2810	0.19515	7.6e-023	533520
1	M88 O88	4.4e-012	1.1e-014	-32.18	0.0	156	990	322	1239	0.15758	2.7e-020	392236
1	M89 O89	1.6e-126	3.9e-129	-295.68	0.0	185	989	1510	4378	0.18706	1.0e-134	385814
1	M90 O90	2.0e-591	4.7e-594	-1366.18	0.0	120	990	1956	4501	0.12121	1.5e-599	323570
1	M91 O91	7.7e-092	1.9e-094	-215.83	0.0	109	989	1722	9322	0.11021	5.1e-100	360126
1	M92 O92	7.0e-034	1.7e-036	-82.38	0.0	164	990	771	2905	0.16566	5.3e-042	316654
1	M93 O93	1.7e-1097	4.1e-1100	-2531.42	0.0	121	989	2296	3713	0.12235	1.2e-1105	353704
1	M94 O94	2.0e-080	4.9e-083	-189.53	0.0	194	990	2130	7250	0.19596	1.4e-088	340366
1	M95 O95	5.2e-280	1.2e-282	-649.12	0.0	130	988	1234	3165	0.13158	2.6e-288	483633
1	M96 O96	5.7e-1093	1.4e-1095	-2521.02	0.0	132	988	2383	3753	0.13360	3.3e-1101	405739
1	M97 O97	4.2e-074	1.0e-076	-175.00	0.0	178	988	1878	6839	0.18016	2.2e-082	451588
1	M98 O98	1.8e-069	4.3e-072	-164.34	0.0	163	985	2168	8927	0.16548	7.0e-078	610572
1	M99 O99	8.6e-162	2.1e-164	-376.90	0.0	92	986	1534	7789	0.09331	3.4e-170	606144
1	M100 O100	1.9e-160	4.4e-163	-373.83	0.0	132	986	1217	4026	0.13387	5.9e-169	747840
1	M101 O101	1.0e-205	2.4e-208	-478.06	0.0	115	985	631	1400	0.11675	7.4e-214	325212
1	M102 O102	6.5e-092	1.5e-094	-216.01	0.0	99	983	1138	5887	0.10071	2.6e-100	585763
1	M103 O103	9.0e-490	2.1e-492	-1132.11	0.0	128	984	2079	5294	0.13008	3.6e-498	593619
1	M104 O104	1.0e-054	2.5e-057	-130.33	0.0	196	982	1559	5254	0.19959	4.0e-063	628670
1	M105 O105	1.2e-029	2.8e-032	-72.66	0.0	167	983	1627	7088	0.16989	6.0e-038	467432
1	M106 O106	1.1e-017	2.7e-020	-45.06	0.0	77	981	782	6802	0.07849	5.1e-026	533120
1	M108 O108	1.2e-1072	2.9e-1075	-2474.20	0.0	116	990	2760	5438	0.11717	1.0e-1080	286026
1	M109 O109	4.2e-095	1.0e-097	-223.35	0.0	181	989	2371	8511	0.18301	2.6e-103	383838
1	M110 O110	2.8e-021	6.7e-024	-53.37	0.0	128	988	1430	8271	0.12955	1.4e-029	476731
1	M111 O111	6.3e-1515	1.5e-1517	-3492.62	0.0	121	991	2834	4188	0.12210	9.3e-1523	161370
1	M112 O112	1.5e-024	3.6e-027	-60.88	0.0	244	990	1885	5997	0.24646	1.1e-032	331968
1	M113 O113	5.1e-004	1.2e-006	-13.61	0.0	152	990	366	1689	0.15354	3.3e-012	369512
1	M114 O114	1.5e-042	3.6e-045	-102.33	0.0	130	990	1333	6784	0.13131	8.4e-051	429780
1	M115 O115	7.9e-070	1.9e-072	-165.15	0.0	202	990	2112	7091	0.20404	5.3e-078	355680
1	M116 O116	1.3e-912	3.1e-915	-2105.72	0.0	129	991	1658	2297	0.13017	5.8e-920	53955
1	M117 O117	1.8e-159	4.3e-162	-371.57	0.0	133	989	1717	6515	0.13448	1.0e-167	408538
1	M118 O118	3.0e-808	7.1e-811	-1865.43	0.0	106	988	1755	3207	0.10729	1.8e-816	398344
1	M119 O119	2.0e-408	4.9e-411	-944.78	0.0	129	987	1738	4410	0.13070	1.2e-416	411162
1	M120 O120	2.2e-229	5.3e-232	-532.52	0.0	88	986	1741	8410	0.08925	1.3e-237	408360
1	M121 O121	3.4e-793	8.2e-796	-1830.76	0.0	117	985	1922	3571	0.11878	1.8e-801	443784
1	M122 O122	1.5e-174	3.5e-177	-406.30	0.0	96	986	1704	8427	0.09736	8.5e-183	414756
1	M123 O123	9.1e-693	2.2e-695	-1599.52	0.0	117	987	1535	2654	0.11854	5.3e-701	412641
1	M124 O124	1.4e-003	3.4e-006	-12.59	0.0	298	986	55	82	0.30223	6.8e-012	499380
1	M125 O125	7.7e-023	1.9e-025	-56.95	0.0	98	984	1180	8469	0.09959	2.9e-031	629953
1	M126 O126	1.4e-070	3.3e-073	-166.89	0.0	146	984	801	2784	0.14837	6.6e-079	503766
1	M127 O127	1.0e-191	2.5e-194	-445.81	0.0	102	986	1639	7255	0.10345	3.9e-200	636156
1	M128 O128	7.3e-483	1.8e-485	-1116.19	0.0	103	983	1675	4488	0.10478	3.2e-491	542555
1	M129 O129	3.6e-238	8.5e-241	-552.78	0.0	103	985	715	1709	0.10457	2.2e-246	382284
1	M130 O130	1.6e-165	3.8e-168	-385.50	0.0	124	984	1678	6614	0.12602	7.0e-174	547956
1	M131 O131	3.9e-077	9.3e-080	-181.98	0.0	135	983	1048	4163	0.13733	1.8e-085	504257
1	M132 O132	1.7e-200	4.0e-203	-466.03	0.0	111	983	1317	4769	0.11292	7.9e-209	513095
1	M134 O134	1.1e-042	2.7e-045	-102.63	0.0	133	983	1004	4651	0.13530	5.3e-051	505239
1	M135 O135	2.4e-110	5.8e-113	-258.44	0.0	111	983	633	2114	0.11292	1.4e-118	402620
1	M136 O136	6.7e-009	1.6e-011	-24.86	0.0	89	983	817	6739	0.09054	2.7e-017	581344
1	M137 O137	5.0e-002	1.2e-004	-9.03	0.0	135	981	276	1394	0.13761	3.2e-010	371420
1	M138 O138	2.3e-089	5.5e-092	-210.13	0.0	75	981	778	4547	0.07645	1.0e-097	539490
1	M139 O139	1.8e-082	4.4e-085	-194.25	0.0	164	982	2134	8400	0.16701	7.3e-091	596820
1	M140 O140	2.1e-785	4.9e-788	-1812.84	0.0	100	982	2083	4681	0.10183	1.1e-793	450800
1	M141 O141	4.7e-255	1.1e-257	-591.65	0.0	107	981	1089	3213	0.10907	2.1e-263	521360
1	M142 O142	2.1e-296	5.1e-299	-686.84	0.0	119	981	1788	5846	0.12130	6.8e-305	754110
1	M143 O143	1.3e-018	3.1e-021	-47.21	0.0	139	991	1470	8028	0.14026	1.2e-026	258885
1	M144 O144	2.0e-011	4.7e-014	-30.69	0.0	142	990	1552	8703	0.14343	1.3e-019	372476
1	M145 O145	7.2e-002	1.7e-004	-8.67	0.0	630	990	670	915	0.63636	4.4e-010	394706
1	M146 O146	5.2e-013	1.2e-015	-34.32	0.0	165	989	1828	8918	0.16684	2.8e-021	447070
1	M147 O147	2.0e-1899	4.8e-1902	-4377.95	0.0	119	991	3818	6062	0.12008	2.2e-1907	216315
1	M148 O148	1.6e-1302	3.8e-1305	-3003.53	0.0	116	990	2630	4254	0.11717	1.6e-1310	232180
1	M149 O149	4.8e-099	1.2e-101	-232.42	0.0	175	989	2128	7625	0.17695	2.9e-107	401622
1	M150 O150	6.8e-413	1.6e-415	-955.08	0.0	105	991	1771	5407	0.10595	7.6e-421	215325
1	M151 O151	2.9e-042	6.9e-045	-101.69	0.0	167	989	1614	6709	0.16886	1.2e-050	562666
1	M152 O152	1.4e-416	3.4e-419	-963.55	0.0	103	989	1960	6427	0.10415	5.3e-425	642200
1	M153 O153	2.2e-015	5.4e-018	-39.77	0.0	134	988	995	5399	0.13563	1.0e-023	535891
1	M154 O154	1.2e-025	2.8e-028	-63.45	0.0	135	989	1285	6782	0.13650	5.4e-034	514748
1	M155 O155	4.2e-298	1.0e-300	-690.76	0.0	95	989	1840	7524	0.09606	2.8e-306	367042
1	M156 O156	8.4e-389	2.0e-391	-899.61	0.0	113	989	1300	3152	0.11426	4.5e-397	445588
1	M157 O157	6.7e-129	1.6e-131	-301.17	0.0	125	989	1820	7992	0.12639	3.9e-137	411996
1	M158 O158	2.4e-044	5.7e-047	-106.47	0.0	209	989	1658	5559	0.21132	1.4e-052	403104
1	M159 O159	2.4e-040	5.7e-043	-97.28	0.0	126	988	1512	8197	0.12753	9.1e-049	624138
1	M160 O160	7.4e-058	1.8e-060	-137.58	0.0	137	989	1805	8787	0.13852	4.8e-066	369512
1	M161 O161	3.4e-180	8.2e-183	-419.27	0.0	124	986	623	1413	0.12576	2.4e-188	340956
1	M162 O162	3.0e-453	7.2e-456	-1048.01	0.0	118	988	1204	2381	0.11943	1.8e-461	410669
1	M163 O163	7.6e-011	1.8e-013	-29.33	0.0	130	988	842	4752	0.13158	3.1e-019	591107
1	M164 O164	8.4e-039	2.0e-041	-93.71	0.0	168	988	1349	5461	0.17004	3.7e-047	541314
1	M165 O165	3.6e-535	8.5e-538	-1236.64	0.0	126	988	1329	2383	0.12753	2.2e-543	383554
1	M167 O167	1.2e-120	2.9e-123	-282.17	0.0	130	986	1397	5513	0.13185	4.5e-129	629268
1	M168 O168	1.3e-041	3.1e-044	-100.17	0.0	167	987	1808	7675	0.16920	5.1e-050	614771
1	M169 O169	6.8e-369	1.6e-371	-853.77	0.0	104	988	1578	4831	0.10526	2.8e-377	582233
1	M170 O170	1.2e-025	2.9e-028	-63.43	0.0	200	986	1692	6357	0.20284	3.9e-034	729144
1	M171 O171	7.4e-552	1.8e-554	-1275.07	0.0	91	985	1351	3060	0.09239	4.2e-560	421644
1	M172 O172	4.8e-081	1.1e-083	-190.98	0.0	201	985	2371	7923	0.20406	1.7e-089	658788
1	M173 O173	1.6e-162	3.8e-165	-378.58	0.0	138	988	1750	6411	0.13968	6.6e-171	579768
1	M174 O174	1.7e-010	4.0e-013	-28.54	0.0	175	987	1790	8318	0.17730	6.4e-019	628575
1	M175 O175	1.1e-1364	2.7e-1367	-3146.63	0.0	122	988	2827	4510	0.12348	7.5e-1373	364820
1	M176 O176	6.4e-007	1.5e-009	-20.30	0.0	140	986	1309	7498	0.14199	2.3e-015	671580
1	M177 O177	5.5e-145	1.3e-147	-338.21	0.0	138	986	1945	7652	0.13996	2.8e-153	461004
1	M178 O178	2.1e-097	5.1e-100	-228.64	0.0	131	985	1832	8296	0.13299	8.1e-106	626316
1	M179 O179	1.1e-531	2.7e-534	-1228.59	0.0	137	987	2330	5732	0.13880	6.1e-540	441235
1	M180 O180	4.3e-152	1.0e-154	-354.58	0.0	122	986	1160	4131	0.12373	1.9e-160	541692
1	M181 O181	1.7e-159	4.2e-162	-371.59	0.0	113	987	1826	8227	0.11449	9.4e-168	442221
1	M182 O182	2.5e-003	6.1e-006	-12.01	0.0	85	985	783	7149	0.08629	8.7e-012	695196
1	M183 O183	4.2e-060	1.0e-062	-142.75	0.0	125	987	1406	6992	0.12665	1.7e-068	587163
1	M184 O184	1.0e-162	2.4e-165	-379.05	0.0	97	985	889	3298	0.09848	5.4e-171	442308
1	M185 O185	2.8e-028	6.8e-031	-69.47	0.0	150	986	1791	8861	0.15213	1.3e-036	514140
1	M186 O186	5.4e-523	1.3e-525	-1208.61	0.0	102	986	1410	3159	0.10345	3.1e-531	409836
1	M187 O187	2.3e-1177	5.4e-1180	-2715.37	0.0	120	986	2733	4827	0.12170	1.2e-1185	451164
1	M188 O188	1.7e-234	4.2e-237	-544.28	0.0	109	987	1916	7846	0.11044	6.1e-243	686749
1	M189 O189	2.4e-109	5.7e-112	-256.14	0.0	139	987	1948	8257	0.14083	1.3e-117	425952
1	M190 O190	6.0e-051	1.4e-053	-121.67	0.0	198	986	2349	8579	0.20081	2.3e-059	623364
1	M191 O191	4.0e-014	9.5e-017	-36.89	0.0	301	983	1185	3045	0.30621	1.5e-022	645174
1	M192 O192	3.7e-211	8.9e-214	-490.57	0.0	140	984	2462	9145	0.14228	2.2e-219	410967
1	M193 O193	7.2e-070	1.7e-072	-165.25	0.0	106	986	1326	7328	0.10751	3.6e-078	477240
1	M195 O195	1.2e-109	2.9e-112	-256.81	0.0	105	985	1280	6173	0.10660	6.7e-118	439848
1	M196 O196	1.1e-274	2.6e-277	-636.88	0.0	149	985	1740	4797	0.15127	5.8e-283	440340
1	M197 O197	1.5e-285	3.6e-288	-661.87	0.0	114	984	1172	3208	0.11585	7.6e-294	469887
1	M198 O198	4.5e-114	1.1e-116	-267.03	0.0	121	985	1203	4896	0.12284	2.1e-122	498888
1	M199 O199	4.2e-003	9.9e-006	-11.52	0.0	71	985	494	5070	0.07208	1.6e-011	614016
1	M200 O200	4.6e-027	1.1e-029	-66.68	0.0	181	983	512	1647	0.18413	2.4e-035	450738
1	M201 O201	5.8e-140	1.4e-142	-326.65	0.0	87	985	985	4596	0.08832	2.5e-148	557928
1	M202 O202	8.9e-146	2.1e-148	-340.03	0.0	146	984	552	1158	0.14837	6.7e-154	315713
1	M203 O203	4.8e-034	1.2e-036	-82.75	0.0	222	984	2399	8275	0.22561	3.0e-042	387890
1	M204 O204	1.6e-094	3.9e-097	-222.00	0.0	111	983	852	3510	0.11292	7.7e-103	503275
1	M205 O205	4.1e-055	9.8e-058	-131.26	0.0	156	982	1502	6219	0.15886	1.6e-063	606130
1	M206 O206	2.3e-127	5.6e-130	-297.61	0.0	174	984	2048	6833	0.17683	9.9e-136	566614
1	M207 O207	6.6e-018	1.6e-020	-45.60	0.0	182	984	1130	4553	0.18496	2.9e-026	548938
1	M208 O208	8.4e-165	2.0e-167	-383.83	0.0	137	983	1631	5807	0.13937	4.5e-173	449265
1	M209 O209	1.3e-053	3.1e-056	-127.81	0.0	133	983	1704	8502	0.13530	6.9e-062	450738
1	M210 O210	4.8e-371	1.1e-373	-858.73	0.0	101	983	1770	5911	0.10275	1.9e-379	615714
1	M211 O211	5.7e-029	1.4e-031	-71.07	0.0	136	984	1375	7130	0.13821	2.2e-037	621606
1	M212 O212	3.5e-028	8.4e-031	-69.26	0.0	130	982	1380	7501	0.13238	1.6e-036	517930
1	M213 O213	3.1e-007	7.3e-010	-21.03	0.0	166	982	527	2245	0.16904	1.2e-015	621810
1	M214 O214	3.7e-030	8.9e-033	-73.80	0.0	109	983	135	367	0.11089	6.3e-038	141408
1	M215 O215	2.4e-480	5.7e-483	-1110.41	0.0	119	983	1486	3262	0.12106	1.2e-488	486090
1	M216 O216	1.2e-115	3.0e-118	-270.62	0.0	97	983	834	3542	0.09868	7.6e-124	390836
1	M217 O217	1.5e-1222	3.6e-1225	-2819.39	0.0	115	983	3293	6734	0.11699	8.9e-1231	402129
1	M218 O218	5.1e-210	1.2e-212	-487.94	0.0	112	982	1386	4993	0.11405	2.0e-218	616420
1	M219 O219	3.5e-121	8.4e-124	-283.39	0.0	122	982	1296	5259	0.12424	2.1e-129	403760
1	M221 O221	1.5e-058	3.7e-061	-139.16	0.0	119	981	1218	6123	0.12130	6.7e-067	547820
1	M222 O222	1.6e-360	3.8e-363	-834.49	0.0	110	982	2065	7078	0.11202	9.5e-369	402780
1	M223 O223	1.7e-004	4.2e-007	-14.69	0.0	390	982	3692	8497	0.39715	1.2e-012	335650
1	M224 O224	1.7e-369	4.1e-372	-855.15	0.0	129	981	1176	2460	0.13150	1.1e-377	391510
1	M225 O225	3.6e-014	8.5e-017	-37.00	0.0	472	982	4730	8893	0.48065	2.4e-022	360640
1	M226 O226	8.2e-118	2.0e-120	-275.64	0.0	133	981	550	1400	0.13558	5.6e-126	346920
1	M227 O227	4.8e-559	1.1e-561	-1291.61	0.0	106	982	2273	6614	0.10794	2.9e-567	401310
1	M228 O228	7.5e-103	1.8e-105	-241.19	0.0	188	992	2390	8188	0.18952	1.5e-110	122760
1	M229 O229	1.1e-044	2.5e-047	-107.29	0.0	180	992	1567	6012	0.18145	2.7e-052	96030
1	M230 O230	9.4e-034	2.3e-036	-82.08	0.0	232	992	2323	7724	0.23387	1.3e-041	175725
1	M231 O231	3.7e-088	8.8e-091	-207.36	0.0	146	992	1882	8002	0.14718	5.7e-096	155430
1	M232 O232	4.1e-066	9.8e-069	-156.60	0.0	202	992	2270	7822	0.20363	5.7e-074	172260
1	M233 O233	8.6e-303	2.1e-305	-701.57	0.0	130	992	2253	7604	0.13105	1.4e-310	145530
1	M234 O234	2.0e-080	4.7e-083	-189.56	0.0	140	992	990	3724	0.14113	4.3e-088	108900
1	M235 O235	2.5e-061	6.0e-064	-145.58	0.0	158	992	1857	7880	0.15927	3.9e-069	152460
1	M236 O236	1.9e-008	4.6e-011	-23.80	0.0	126	992	1320	8385	0.12702	2.9e-016	157410
1	M237 O237	8.3e-114	2.0e-116	-266.42	0.0	180	992	1865	6107	0.18145	1.1e-121	179190
1	M238 O238	7.2e-055	1.7e-057	-130.70	0.0	150	992	1452	6283	0.15121	3.1e-062	55935
1	M239 O239	1.3e-021	3.1e-024	-54.13	0.0	267	991	2203	6633	0.26942	1.2e-029	261855
1	M240 O240	3.2e-032	7.6e-035	-78.56	0.0	173	991	1756	7465	0.17457	2.6e-040	293040
1	M241 O241	9.6e-024	2.3e-026	-59.04	0.0	123	991	1413	8409	0.12412	8.0e-032	287595
1	M242 O242	1.1e-121	2.7e-124	-284.54	0.0	99	991	1552	8229	0.09990	9.1e-130	292545
1	M243 O243	1.5e-063	3.5e-066	-150.72	0.0	175	991	2287	9092	0.17659	1.2e-071	301950
1	M244 O244	3.1e-087	7.4e-090	-205.23	0.0	187	991	1712	5642	0.18870	3.7e-095	199485
1	M246 O246	7.4e-050	1.8e-052	-119.16	0.0	135	991	1517	7445	0.13623	7.0e-058	251460
1	M247 O247	1.8e-030	4.4e-033	-74.51	0.0	153	991	727	2952	0.15439	1.7e-038	251460
1	M248 O248	1.3e-035	3.1e-038	-86.37	0.0	135	991	1651	8708	0.13623	1.1e-043	278190
1	M249 O249	5.2e-038	1.3e-040	-91.88	0.0	280	990	2484	6859	0.28283	3.4e-046	372970
1	M250 O250	2.5e-118	5.9e-121	-276.84	0.0	148	990	1870	7248	0.14949	1.2e-126	493506
1	M251 O251	8.9e-134	2.1e-136	-312.40	0.0	138	990	992	3129	0.13939	7.1e-142	296894
1	M252 O252	2.2e-042	5.4e-045	-101.94	0.0	196	990	2173	8158	0.19798	1.4e-050	389766
1	M253 O253	1.7e-040	4.0e-043	-97.62	0.0	256	990	2258	6649	0.25859	9.8e-049	412490
1	M254 O254	1.3e-046	3.2e-049	-111.67	0.0	130	990	1803	9599	0.13131	9.1e-055	350246
1	M255 O255	3.0e-043	7.2e-046	-103.94	0.0	132	990	1096	5249	0.13333	1.8e-051	400140
1	M257 O257	9.2e-030	2.2e-032	-72.89	0.0	122	990	1358	7829	0.12323	6.0e-038	370006
1	M258 O258	1.7e-003	4.0e-006	-12.42	0.0	394	990	741	1533	0.39798	7.8e-012	516724
1	M259 O259	5.7e-039	1.4e-041	-94.09	0.0	136	990	1258	6157	0.13737	4.1e-047	333944
1	M260 O260	6.1e-023	1.5e-025	-57.18	0.0	168	990	912	3731	0.16970	2.8e-031	519688
1	M261 O261	5.5e-013	1.3e-015	-34.27	0.0	118	990	1395	9170	0.11919	3.4e-021	380874
1	M262 O262	8.5e-031	2.0e-033	-75.27	0.0	156	990	1555	7200	0.15758	5.3e-039	387790
1	M263 O263	4.6e-044	1.1e-046	-105.82	0.0	183	989	950	3209	0.18504	1.9e-052	576004
1	M264 O264	7.5e-038	1.8e-040	-91.52	0.0	127	989	1361	7260	0.12841	4.2e-046	426816
1	M266 O266	1.2e-054	2.9e-057	-130.19	0.0	153	989	1536	6572	0.15470	7.2e-063	399646
1	M267 O267	1.5e-015	3.6e-018	-40.15	0.0	121	989	1346	8433	0.12235	6.2e-024	586872
1	M268 O268	3.4e-633	8.2e-636	-1462.34	0.0	101	989	2654	8271	0.10212	2.2e-641	374452
1	M269 O269	1.3e-037	3.0e-040	-90.99	0.0	243	989	1962	5996	0.24570	5.7e-046	532532
1	M270 O270	1.7e-007	4.0e-010	-21.63	0.0	119	989	1292	8664	0.12032	7.0e-016	579462
1	M271 O271	3.3e-069	7.8e-072	-163.73	0.0	171	989	1912	7370	0.17290	2.0e-077	386308
1	M272 O272	2.0e-1449	4.8e-1452	-3341.78	0.0	119	989	3034	4970	0.12032	1.3e-1457	379886
1	M273 O273	2.7e-398	6.4e-401	-921.47	0.0	111	989	1968	6215	0.11223	1.2e-406	518700
1	M274 O274	3.3e-122	7.9e-125	-285.76	0.0	129	989	2022	9036	0.13043	1.5e-130	528086
1	M275 O275	2.0e-024	4.8e-027	-60.59	0.0	213	989	1810	6521	0.21537	1.1e-032	431262
1	M276 O276	4.0e-024	9.6e-027	-59.90	0.0	145	989	1636	8437	0.14661	2.3e-032	420888
1	M277 O277	1.7e-038	4.1e-041	-93.00	0.0	107	989	1021	6012	0.10819	8.1e-047	503386
1	M278 O278	9.5e-020	2.3e-022	-49.83	0.0	207	989	594	1868	0.20930	3.8e-028	598728
1	M280 O280	3.9e-332	9.4e-335	-769.12	0.0	91	989	1596	5905	0.09201	2.3e-340	415454
1	M281 O281	2.7e-013	6.5e-016	-34.97	0.0	153	989	936	4501	0.15470	1.5e-021	431262
1	M282 O282	3.7e-190	8.8e-193	-442.22	0.0	141	989	1929	6799	0.14257	2.3e-198	376922
1	M283 O283	6.1e-296	1.5e-298	-685.80	0.0	101	989	1306	4177	0.10212	3.9e-304	376922
1	M284 O284	1.3e-019	3.2e-022	-49.50	0.0	175	989	1993	8967	0.17695	6.0e-028	526604
1	M285 O285	1.7e-081	4.1e-084	-192.01	0.0	131	989	1089	4460	0.13246	7.3e-090	556244
1	M286 O286	5.8e-018	1.4e-020	-45.73	0.0	172	988	1952	8974	0.17409	3.2e-026	431375
1	M287 O287	1.2e-028	2.8e-031	-70.36	0.0	122	988	1229	6979	0.12348	5.0e-037	549695
1	M288 O288	1.4e-042	3.3e-045	-102.42	0.0	136	988	1437	7099	0.13765	6.8e-051	486591
1	M289 O289	1.8e-169	4.2e-172	-394.60	0.0	132	988	1808	6881	0.13360	1.1e-177	388484
1	M290 O290	3.3e-047	7.8e-050	-113.07	0.0	128	988	1682	8933	0.12955	1.8e-055	422501
1	M291 O291	1.5e-138	3.7e-141	-323.36	0.0	136	988	1902	7649	0.13765	5.8e-147	632519
1	M293 O293	1.2e-071	2.9e-074	-169.34	0.0	126	988	1866	9498	0.12753	8.1e-080	352002
1	M294 O294	2.5e-108	5.9e-111	-253.82	0.0	80	988	922	5074	0.08097	1.2e-116	502367
1	M295 O295	5.8e-009	1.4e-011	-25.00	0.0	218	988	465	1478	0.22065	4.3e-017	319464
1	M296 O296	1.5e-025	3.6e-028	-63.20	0.0	246	988	2087	6626	0.24899	6.1e-034	584698
1	M298 O298	8.8e-079	2.1e-081	-185.76	0.0	84	988	1063	6638	0.08502	3.4e-087	625124
1	M299 O299	7.3e-186	1.8e-188	-432.33	0.0	120	988	1550	5855	0.12146	3.3e-194	534412
1	M300 O300	1.8e-612	4.2e-615	-1414.65	0.0	102	988	2024	5314	0.10324	1.0e-620	409190
1	M301 O301	1.1e-019	2.6e-022	-49.69	0.0	140	988	949	4748	0.14170	4.9e-028	542793
1	M302 O302	8.2e-114	2.0e-116	-266.43	0.0	166	988	2534	9628	0.16802	5.4e-122	362848
1	M303 O303	2.1e-057	5.0e-060	-136.54	0.0	126	988	1674	8694	0.12753	1.2e-065	430389
1	M304 O304	1.9e-040	4.6e-043	-97.49	0.0	224	988	1990	6514	0.22672	7.9e-049	577796
1	M306 O306	5.8e-028	1.4e-030	-68.75	0.0	236	988	2584	8680	0.23887	2.5e-036	551174
1	M307 O307	5.1e-054	1.2e-056	-128.75	0.0	184	988	2210	8516	0.18623	2.3e-062	517157
1	M308 O308	8.4e-052	2.0e-054	-123.65	0.0	136	988	1540	7447	0.13765	4.7e-060	429403
1	M310 O310	2.5e-031	6.1e-034	-76.49	0.0	76	988	1043	8945	0.07692	9.6e-040	631533
1	M311 O311	3.3e-021	7.8e-024	-53.21	0.0	245	987	2306	7549	0.24823	1.3e-029	593079
1	M312 O312	2.0e-014	4.7e-017	-37.59	0.0	181	987	1346	5730	0.18338	9.6e-023	495465
1	M313 O313	1.8e-060	4.3e-063	-143.61	0.0	175	987	2081	8162	0.17730	8.7e-069	488563
1	M314 O314	3.3e-426	7.9e-429	-985.75	0.0	109	987	1772	5114	0.11044	1.4e-434	574838
1	M315 O315	3.0e-007	7.2e-010	-21.05	0.0	123	987	360	1913	0.12462	1.5e-015	474266
1	M317 O317	3.4e-316	8.0e-319	-732.44	0.0	121	987	2211	7700	0.12259	1.1e-324	742458
1	M318 O318	5.0e-221	1.2e-223	-513.29	0.0	109	987	1598	6194	0.11044	3.2e-229	372215
1	M319 O319	1.9e-266	4.6e-269	-617.87	0.0	107	987	1563	5568	0.10841	8.5e-275	538849
1	M320 O320	1.4e-025	3.3e-028	-63.28	0.0	247	987	1888	5893	0.25025	5.7e-034	576810
1	M321 O321	2.1e-075	5.0e-078	-177.99	0.0	147	987	1996	8789	0.14894	8.1e-084	620194
1	M322 O322	8.5e-1171	2.0e-1173	-2700.22	0.0	109	987	2559	4613	0.11044	4.7e-1179	438770
1	M323 O323	1.9e-117	4.5e-120	-274.81	0.0	203	987	2836	9084	0.20567	1.0e-125	433840
1	M324 O324	9.2e-049	2.2e-051	-116.65	0.0	119	987	1556	8665	0.12057	5.0e-057	442714
1	M325 O325	2.5e-095	6.0e-098	-223.86	0.0	97	987	996	4963	0.09828	1.2e-103	493493
1	M326 O326	2.1e-248	5.0e-251	-576.34	0.0	95	987	1120	3817	0.09625	1.2e-256	414120
1	M327 O327	4.0e-056	9.5e-059	-133.60	0.0	219	987	2319	7582	0.22188	1.7e-064	574838
1	M328 O328	4.3e-022	1.0e-024	-55.23	0.0	211	987	2209	8289	0.21378	2.3e-030	456518
1	M329 O329	1.9e-134	4.5e-137	-313.94	0.0	146	986	710	1801	0.14807	1.1e-142	408852
1	M330 O330	7.4e-045	1.8e-047	-107.66	0.0	138	986	618	2382	0.13996	4.5e-053	394584
1	M331 O331	1.8e-017	4.3e-020	-44.59	0.0	196	986	749	2640	0.19878	9.2e-026	469368
1	M332 O332	8.0e-019	1.9e-021	-47.70	0.0	312	986	2270	5939	0.31643	3.9e-027	496428
1	M333 O333	1.1e-103	2.6e-106	-243.10	0.0	96	986	328	846	0.09736	1.0e-111	261744
1	M334 O334	9.7e-013	2.3e-015	-33.70	0.0	110	986	464	2693	0.11156	4.7e-021	496920
1	M335 O335	1.2e-067	2.9e-070	-160.13	0.0	202	986	2400	8265	0.20487	4.5e-076	628284
1	M337 O337	1.6e-004	3.9e-007	-14.77	0.0	114	986	1292	9235	0.11562	7.5e-013	517584
1	M338 O338	8.7e-058	2.1e-060	-137.42	0.0	132	986	1829	9222	0.13387	4.4e-066	468876
1	M339 O339	7.0e-077	1.7e-079	-181.39	0.0	136	986	1555	6907	0.13793	2.9e-085	579576
1	M340 O340	1.6e-445	3.9e-448	-1030.20	0.0	92	986	1976	6889	0.09331	9.9e-454	393108
1	M341 O341	5.1e-091	1.2e-093	-213.95	0.0	122	986	1526	7163	0.12373	2.7e-099	442800
1	M342 O342	1.9e-030	4.5e-033	-74.49	0.0	140	986	1435	7257	0.14199	9.0e-039	494952
1	M343 O343	4.9e-942	1.2e-944	-2173.49	0.0	118	986	2542	5108	0.11968	2.0e-950	584004
1	M344 O344	2.8e-033	6.7e-036	-80.99	0.0	155	985	1311	5827	0.15736	1.2e-041	563340
1	M345 O345	2.0e-123	4.9e-126	-288.54	0.0	151	985	2064	7947	0.15330	6.4e-132	766044
1	M346 O346	1.0e-015	2.5e-018	-40.53	0.0	153	985	1594	8080	0.15533	3.7e-024	676500
1	M347 O347	9.3e-046	2.2e-048	-109.72	0.0	153	985	1881	8604	0.15533	4.8e-054	467400
1	M348 O348	7.4e-009	1.8e-011	-24.75	0.0	167	985	771	3418	0.16954	2.6e-017	696180
1	M349 O349	7.7e-776	1.9e-778	-1790.80	0.0	103	985	1979	4219	0.10457	4.3e-784	428040
1	M350 O350	2.7e-126	6.4e-129	-295.18	0.0	141	985	1980	7985	0.14315	1.3e-134	480684
1	M351 O351	1.3e-019	3.2e-022	-49.50	0.0	177	985	1618	6987	0.17970	5.3e-028	602700
1	M352 O352	1.2e-037	3.0e-040	-91.02	0.0	147	985	1817	8839	0.14924	6.5e-046	459528
1	M354 O354	2.1e-017	4.9e-020	-44.46	0.0	143	985	1548	8270	0.14518	8.8e-026	556452
1	M355 O355	1.8e-722	4.2e-725	-1667.93	0.0	139	985	2329	4674	0.14112	9.6e-731	440340
1	M356 O356	2.7e-036	6.4e-039	-87.95	0.0	179	985	2264	9468	0.18173	1.6e-044	408360
1	M357 O357	2.1e-959	4.9e-962	-2213.49	0.0	119	985	2015	3295	0.12081	1.2e-967	428040
1	M359 O359	1.5e-061	3.5e-064	-146.12	0.0	121	985	1589	8332	0.12284	4.5e-070	766044
1	M360 O360	2.8e-014	6.8e-017	-37.23	0.0	543	985	5428	9016	0.55127	1.2e-022	578100
1	M361 O361	3.8e-031	9.2e-034	-76.07	0.0	178	984	1403	5580	0.18089	1.8e-039	503275
1	M362 O362	3.4e-025	8.2e-028	-62.37	0.0	172	984	1243	5153	0.17480	1.6e-033	498856
1	M363 O363	6.6e-015	1.6e-017	-38.69	0.0	202	984	1144	4257	0.20528	2.6e-023	597056
1	M364 O364	3.4e-226	8.2e-229	-525.19	0.0	132	984	1486	4621	0.13415	1.5e-234	563177
1	M365 O365	3.1e-076	7.4e-079	-179.90	0.0	200	984	2369	8033	0.20325	1.2e-084	641737
1	M366 O366	1.1e-252	2.5e-255	-586.24	0.0	118	984	1980	7387	0.11992	3.5e-261	710968
1	M367 O367	4.9e-165	1.2e-167	-384.38	0.0	120	984	1286	4692	0.12195	2.5e-173	458594
1	M368 O368	4.3e-087	1.0e-089	-204.90	0.0	98	984	1071	5580	0.09959	1.8e-095	581344
1	M369 O369	1.4e-032	3.4e-035	-79.37	0.0	130	984	1599	8741	0.13211	4.8e-041	700657
1	M370 O370	1.5e-078	3.6e-081	-185.22	0.0	80	984	384	1549	0.08130	1.0e-086	358430
1	M371 O371	6.8e-021	1.6e-023	-52.48	0.0	246	984	1870	5947	0.25000	2.7e-029	604912
1	M372 O372	3.2e-395	7.6e-398	-914.41	0.0	112	984	1487	3921	0.11382	1.9e-403	406057
1	M373 O373	1.7e-075	4.2e-078	-178.17	0.0	154	984	2087	8846	0.15650	5.8e-084	719315
1	M374 O374	1.3e-029	3.1e-032	-72.56	0.0	164	984	1382	5972	0.16667	5.1e-038	602457
1	M375 O375	8.5e-014	2.0e-016	-36.13	0.0	118	984	1291	8294	0.11992	3.1e-022	648611
1	M376 O376	6.6e-029	1.6e-031	-70.92	0.0	230	984	2646	9072	0.23374	3.7e-037	433062
1	M377 O377	1.8e-052	4.4e-055	-125.16	0.0	179	983	2230	8831	0.18210	6.8e-061	648611
1	M378 O378	2.1e-026	4.9e-029	-65.18	0.0	155	983	1526	7176	0.15768	8.5e-035	584781
1	M379 O379	9.4e-006	2.2e-008	-17.61	0.0	201	983	984	3868	0.20448	4.5e-014	500820
1	M380 O380	1.0e-266	2.5e-269	-618.48	0.0	117	983	1410	4369	0.11902	4.3e-275	582326
1	M381 O381	7.5e-051	1.8e-053	-121.46	0.0	175	983	2290	9351	0.17803	3.2e-059	555812
1	M382 O382	2.4e-241	5.7e-244	-560.09	0.0	151	983	1812	5314	0.15361	1.2e-249	471360
1	M383 O383	1.1e-132	2.7e-135	-309.85	0.0	101	983	1368	6545	0.10275	6.2e-141	438954
1	M384 O384	2.2e-028	5.3e-031	-69.72	0.0	93	983	1160	8452	0.09461	6.9e-037	765469
1	M385 O385	5.5e-433	1.3e-435	-1001.35	0.0	117	983	1630	4145	0.11902	3.1e-441	426188
1	M386 O386	2.0e-324	4.8e-327	-751.37	0.0	127	983	2120	6826	0.12920	6.8e-333	708022
1	M387 O387	1.4e-088	3.4e-091	-208.30	0.0	107	983	774	3248	0.10885	6.7e-097	515059
1	M388 O388	1.0e-096	2.4e-099	-227.07	0.0	145	983	2058	8724	0.14751	5.4e-105	446810
1	M389 O389	1.5e-117	3.7e-120	-275.01	0.0	133	983	980	3329	0.13530	8.5e-126	432571
1	M390 O390	1.5e-002	3.6e-005	-10.24	0.0	61	983	494	5926	0.06205	6.0e-011	593128
1	M391 O391	1.3e-032	3.2e-035	-79.43	0.0	135	983	1610	8488	0.13733	6.5e-041	486090
1	M392 O392	3.0e-093	7.2e-096	-219.08	0.0	187	983	2608	9248	0.19023	1.7e-101	429134
1	M393 O393	5.8e-506	1.4e-508	-1169.39	0.0	119	983	1951	4974	0.12106	3.2e-514	432080
1	M394 O394	5.6e-017	1.3e-019	-43.46	0.0	136	982	916	4748	0.13849	2.0e-025	654150
1	M395 O395	7.0e-119	1.7e-121	-278.09	0.0	148	982	863	2510	0.15071	3.7e-127	448840
1	M396 O396	2.8e-064	6.6e-067	-152.39	0.0	134	982	997	4137	0.13646	1.4e-072	466480
1	M397 O397	1.6e-014	3.8e-017	-37.80	0.0	148	982	1504	7846	0.15071	6.8e-023	564480
1	M398 O398	1.4e-072	3.3e-075	-171.50	0.0	162	982	1291	4679	0.16497	6.6e-081	502250
1	M399 O399	2.4e-065	5.8e-068	-154.82	0.0	144	982	1708	7591	0.14664	1.2e-073	504210
1	M400 O400	1.2e-116	2.8e-119	-272.98	0.0	108	982	398	986	0.10998	1.0e-124	274890
1	M401 O401	2.2e-198	5.3e-201	-461.15	0.0	140	982	2309	8555	0.14257	1.4e-206	388080
1	M402 O402	1.4e-139	3.4e-142	-325.74	0.0	138	982	1063	3368	0.14053	7.4e-148	462070
1	M403 O403	9.2e-551	2.2e-553	-1272.54	0.0	128	982	2622	7136	0.13035	5.4e-559	409640
1	M404 O404	3.8e-065	9.1e-068	-154.37	0.0	144	982	1899	8645	0.14664	1.4e-073	640430
1	M405 O405	3.1e-030	7.5e-033	-73.98	0.0	134	982	1460	7694	0.13646	1.1e-038	669830
1	M406 O406	3.5e-099	8.4e-102	-232.73	0.0	134	982	1650	7055	0.13646	1.5e-107	578200
1	M407 O407	3.6e-012	8.5e-015	-32.40	0.0	238	982	2465	8624	0.24236	1.4e-020	601720
1	M408 O408	3.5e-228	8.3e-231	-529.78	0.0	120	982	2093	8196	0.12220	2.3e-236	368480
1	M409 O409	1.2e-069	2.8e-072	-164.77	0.0	108	982	802	3692	0.10998	5.2e-078	527240
1	M410 O410	6.3e-857	1.5e-859	-1977.50	0.0	106	982	2322	5073	0.10794	3.5e-865	436100
1	M411 O411	8.9e-029	2.1e-031	-70.62	0.0	332	982	2444	5849	0.33809	4.1e-037	517440
1	M412 O412	3.9e-056	9.4e-059	-133.61	0.0	152	982	2093	9480	0.15479	2.3e-064	410130
1	M413 O413	2.1e-285	5.0e-288	-661.53	0.0	140	982	2676	9190	0.14257	8.2e-294	614460
1	M414 O414	5.2e-186	1.2e-188	-432.67	0.0	112	982	1349	5074	0.11405	3.5e-194	358190
1	M415 O415	3.9e-240	9.3e-243	-557.30	0.0	94	982	667	1613	0.09572	2.5e-248	367500
1	M416 O416	1.7e-044	4.1e-047	-106.80	0.0	140	982	1652	8047	0.14257	8.1e-053	512540
1	M417 O417	3.3e-082	7.8e-085	-193.66	0.0	160	982	1093	3689	0.16293	1.4e-090	540470
1	M418 O418	6.3e-007	1.5e-009	-20.31	0.0	182	982	919	3894	0.18534	2.1e-015	714910
1	M419 O419	4.0e-334	9.6e-337	-773.71	0.0	126	982	2434	8296	0.12831	2.7e-342	360640
1	M420 O420	3.1e-133	7.5e-136	-311.14	0.0	156	982	2492	9577	0.15886	2.0e-141	374850
