# Supplementary material for: Motif signatures in stretch enhancers are enriched for disease-associated genetic variants
Source: Epigenetics Chromatin. 2015 Jul 16;8:23. doi: 10.1186/s13072-015-0015-7 (PMC4502539; doi:10.1186/s13072-015-0015-7)
Supplement: Additional file 4: — De novo motif disocvery results. Zip archive of de novo motif discovery results. Discovered motifs are condensed in MEME Minimal Motif Format. TOMTOM output HTML files documenting the comparison of the discovered motifs to known motifs and CentriMo output text files detailing the enrichment of the discovered motifs in SE or TE DHS sequences are also included. File names indicate the type of sequences used for the motif discovery, including the method of footprinting. Can be downloaded at http://fusion.nhgri.nih.gov/files/se-motifs/AdditionalFile4.zip. [file 13072_2015_15_MOESM4_ESM.zip › AdditionalFile4/NHEK.TE.vs.NHEK_StretchEnhancersDHS.meme.CentriMo.txt]

# WARNING: this file is not sorted!
# db	id alt	E-value	adj_p-value	log_adj_p-value	bin_location	bin_width	total_width	sites_in_bin	total_sites	p_success	p-value	mult_tests
1	M1 O1	5.3e-1852	2.2e-1854	-4268.21	0.0	119	989	3775	6055	0.12032	7.3e-1860	297388
1	M2 O2	9.0e-1976	3.7e-1978	-4553.21	0.0	120	990	3836	5879	0.12121	1.7e-1983	213902
1	M3 O3	6.4e-1757	2.6e-1759	-4049.29	0.0	126	988	3361	4924	0.12753	1.2e-1764	223329
1	M4 O4	6.8e-1751	2.8e-1753	-4035.40	0.0	125	989	3339	4907	0.12639	1.4e-1758	205504
1	M5 O5	1.5e-1467	6.2e-1470	-3382.97	0.0	127	989	2552	3444	0.12841	2.0e-1475	304304
1	M6 O6	1.8e-013	7.5e-016	-34.83	0.0	142	986	629	3028	0.14402	1.5e-021	507252
1	M7 O7	2.2e-1501	9.0e-1504	-3460.89	0.0	129	989	2759	3858	0.13043	2.8e-1509	320112
1	M8 O8	3.0e-1788	1.2e-1790	-4121.41	0.0	129	989	3467	5063	0.13043	4.6e-1796	269230
1	M9 O9	5.0e-019	2.0e-021	-47.64	0.0	127	987	787	4201	0.12867	3.9e-027	520608
1	M10 O10	3.5e-1340	1.4e-1342	-3089.71	0.0	121	989	2280	3106	0.12235	4.4e-1348	326534
1	M11 O11	3.2e-005	1.3e-007	-15.86	0.0	186	986	243	835	0.18864	6.3e-013	207132
1	M12 O12	1.2e-1773	5.1e-1776	-4087.77	0.0	118	990	3220	4714	0.11919	1.9e-1781	270218
1	M13 O13	3.3e-040	1.3e-042	-96.42	0.0	169	987	1880	7993	0.17123	3.1e-048	423980
1	M14 O14	2.0e-018	8.3e-021	-46.24	0.0	132	988	1058	5771	0.13360	1.8e-026	454053
1	M15 O15	7.8e-025	3.2e-027	-61.00	0.0	173	989	998	3994	0.17492	9.0e-033	358150
1	M17 O17	6.2e-049	2.6e-051	-116.49	0.0	119	983	580	2443	0.12106	5.8e-057	437972
1	M19 O19	9.3e-013	3.8e-015	-33.20	0.0	136	990	869	4670	0.13737	1.2e-020	322582
1	M21 O21	1.0e-073	4.3e-076	-173.55	0.0	78	988	264	886	0.07895	4.3e-081	99586
1	M22 O22	1.5e-116	6.2e-119	-272.19	0.0	167	989	676	1605	0.16886	2.3e-124	267254
1	M23 O23	1.5e-008	6.2e-011	-23.50	0.0	139	989	1476	8575	0.14055	1.7e-016	368030
1	M24 O24	1.4e-090	5.8e-093	-212.39	0.0	127	989	284	581	0.12841	8.9e-098	64714
1	M25 O25	3.8e-020	1.6e-022	-50.21	0.0	128	988	1471	8613	0.12955	3.7e-028	416092
1	M27 O27	2.0e-003	8.1e-006	-11.72	0.0	99	989	160	940	0.10010	2.9e-011	282074
1	M29 O29	1.6e-006	6.4e-009	-18.87	0.0	103	985	251	1474	0.10457	1.4e-014	473304
1	M30 O30	1.2e-655	4.8e-658	-1513.53	0.0	105	991	1287	2173	0.10595	1.4e-662	33660
1	M32 O32	6.3e-1271	2.6e-1273	-2930.25	0.0	123	991	2202	3020	0.12412	3.3e-1278	77715
1	M33 O33	2.4e-855	9.8e-858	-1973.34	0.0	101	989	1476	2272	0.10212	3.6e-863	268736
1	M34 O34	1.1e-020	4.5e-023	-51.46	0.0	164	990	358	1232	0.16566	5.2e-028	85956
1	M36 O36	2.9e-061	1.2e-063	-144.90	0.0	150	990	1930	8656	0.15152	3.8e-069	305292
1	M37 O37	3.8e-007	1.5e-009	-20.29	0.0	135	991	229	1025	0.13623	2.7e-014	57915
1	M40 O40	2.7e-185	1.1e-187	-430.50	0.0	118	986	681	1678	0.11968	2.8e-193	385236
1	M41 O41	9.3e-028	3.8e-030	-67.74	0.0	99	985	1286	9058	0.10051	9.0e-036	420168
1	M42 O42	9.8e-136	4.0e-138	-316.37	0.0	106	984	564	1633	0.10772	1.1e-143	350574
1	M43 O43	2.5e-016	1.0e-018	-41.44	0.0	122	990	620	3379	0.12323	5.8e-024	173394
1	M44 O44	4.5e-1341	1.9e-1343	-3091.75	0.0	129	991	2315	3081	0.13017	3.1e-1348	60390
1	M45 O45	1.4e-025	5.9e-028	-62.69	0.0	160	990	970	4153	0.16162	4.0e-033	146718
1	M46 O46	1.8e-042	7.6e-045	-101.59	0.0	156	988	1252	5277	0.15789	1.7e-050	446165
1	M47 O47	1.2e-046	4.8e-049	-111.26	0.0	195	991	837	2569	0.19677	7.2e-054	66825
1	M48 O48	2.8e-032	1.1e-034	-78.15	0.0	253	989	1586	4615	0.25581	3.1e-040	368524
1	M50 O50	3.9e-023	1.6e-025	-57.11	0.0	209	987	537	1592	0.21175	3.7e-031	431868
1	M51 O51	1.7e-022	6.9e-025	-55.64	0.0	206	986	504	1499	0.20892	1.5e-030	450672
1	M52 O52	3.4e-490	1.4e-492	-1132.53	0.0	100	984	1370	3203	0.10163	3.4e-498	413422
1	M54 O54	9.5e-010	3.9e-012	-26.27	0.0	151	991	1656	8931	0.15237	1.3e-017	290565
1	M56 O56	6.6e-1117	2.7e-1119	-2575.60	0.0	126	990	1929	2599	0.12727	1.5e-1124	185744
1	M57 O57	1.7e-009	7.0e-012	-25.68	0.0	163	989	939	4393	0.16481	1.9e-017	375440
1	M58 O58	6.8e-010	2.8e-012	-26.61	0.0	98	990	888	6759	0.09899	9.0e-018	308256
1	M60 O60	1.1e-003	4.4e-006	-12.32	0.0	189	989	162	511	0.19110	1.2e-011	382850
1	M61 O61	9.1e-023	3.7e-025	-56.25	0.0	162	990	393	1364	0.16364	1.2e-030	321594
1	M62 O62	2.2e-007	9.0e-010	-20.82	0.0	195	987	313	1047	0.19757	3.6e-015	253895
1	M63 O63	5.3e-004	2.2e-006	-13.04	0.0	180	988	1181	5394	0.18219	4.9e-012	438770
1	M64 O64	1.4e-015	5.6e-018	-39.72	0.0	138	988	1513	8477	0.13968	1.5e-023	382568
1	M67 O67	2.8e-022	1.1e-024	-55.14	0.0	139	987	1044	5266	0.14083	2.4e-030	463913
1	M68 O68	1.5e-047	6.2e-050	-113.31	0.0	150	986	906	3574	0.15213	1.4e-055	455100
1	M69 O69	4.2e-009	1.7e-011	-24.78	0.0	182	986	663	2650	0.18458	3.6e-017	478224
1	M70 O70	1.5e-005	6.1e-008	-16.61	0.0	500	986	1381	2373	0.50710	1.4e-013	434928
1	M71 O71	1.8e-017	7.3e-020	-44.06	0.0	181	983	980	3894	0.18413	1.3e-025	581835
1	M72 O72	5.1e-032	2.1e-034	-77.55	0.0	134	984	1618	8642	0.13618	4.5e-040	465959
1	M73 O73	2.5e-142	1.0e-144	-331.55	0.0	113	983	792	2580	0.11495	2.8e-150	366777
1	M75 O75	2.3e-023	9.3e-026	-57.64	0.0	140	992	354	1370	0.14113	4.2e-030	22275
1	M77 O77	1.0e-053	4.1e-056	-127.53	0.0	219	991	1436	4354	0.22099	2.3e-061	175725
1	M79 O79	3.9e-048	1.6e-050	-114.67	0.0	201	991	1541	5234	0.20283	8.9e-056	177705
1	M80 O80	2.1e-025	8.6e-028	-62.32	0.0	122	990	284	1115	0.12323	7.6e-033	113620
1	M81 O81	9.8e-018	4.0e-020	-44.66	0.0	141	989	1280	6785	0.14257	1.0e-025	388778
1	M83 O83	4.8e-016	2.0e-018	-40.77	0.0	288	990	906	2337	0.29091	7.5e-024	262808
1	M86 O86	2.3e-013	9.4e-016	-34.61	0.0	162	990	1047	4861	0.16364	3.4e-021	275158
1	M87 O87	5.4e-1542	2.2e-1544	-3554.39	0.0	116	990	2692	3848	0.11717	8.7e-1550	255398
1	M88 O88	2.4e-708	9.9e-711	-1634.85	0.0	123	989	1839	3482	0.12437	2.4e-716	409032
1	M89 O89	1.1e-058	4.7e-061	-138.91	0.0	185	989	2109	7928	0.18706	1.2e-066	388284
1	M90 O90	1.1e-009	4.6e-012	-26.11	0.0	156	990	397	1683	0.15758	4.1e-017	110162
1	M91 O91	2.5e-022	1.0e-024	-55.22	0.0	126	988	1575	9351	0.12753	2.9e-030	354960
1	M94 O94	1.1e-011	4.4e-014	-30.76	0.0	256	986	1798	5742	0.25963	8.0e-020	547596
1	M95 O95	1.2e-058	4.9e-061	-138.86	0.0	118	984	716	3096	0.11992	1.2e-066	403111
1	M96 O96	8.4e-214	3.5e-216	-496.12	0.0	117	985	676	1515	0.11878	9.6e-222	358668
1	M97 O97	4.4e-005	1.8e-007	-15.54	0.0	95	985	337	2354	0.09645	3.2e-013	567276
1	M101 O101	3.1e-004	1.3e-006	-13.57	0.0	189	983	178	570	0.19227	5.8e-012	219968
1	M102 O102	1.7e-013	6.8e-016	-34.93	0.0	183	983	1140	4713	0.18616	1.3e-021	540100
1	M105 O105	1.4e-585	5.7e-588	-1352.18	0.0	129	983	1528	2787	0.13123	1.4e-593	400165
1	M107 O107	9.0e-007	3.7e-009	-19.42	0.0	78	982	552	4992	0.07943	7.2e-015	512050
1	M109 O109	2.7e-263	1.1e-265	-610.07	0.0	120	982	703	1364	0.12220	3.3e-271	343000
1	M110 O110	3.1e-007	1.3e-009	-20.49	0.0	120	982	1394	9326	0.12220	2.8e-015	443940
1	M111 O111	3.3e-1028	1.3e-1030	-2371.37	0.0	128	982	2114	3231	0.13035	3.1e-1036	429240
1	M113 O113	9.1e-055	3.7e-057	-129.93	0.0	202	992	1786	6085	0.20363	3.7e-062	100485
1	M114 O114	4.1e-078	1.7e-080	-183.69	0.0	192	992	1224	3719	0.19355	4.7e-085	36135
1	M117 O117	6.0e-024	2.5e-026	-58.96	0.0	204	992	1354	4932	0.20565	4.7e-031	52965
1	M121 O121	7.8e-029	3.2e-031	-70.22	0.0	221	991	829	2498	0.22301	7.7e-036	41085
1	M122 O122	6.1e-022	2.5e-024	-54.35	0.0	133	991	663	3224	0.13421	3.5e-029	70785
1	M124 O124	4.1e-035	1.7e-037	-84.68	0.0	139	991	1140	5475	0.14026	7.9e-043	213345
1	M125 O125	6.6e-020	2.7e-022	-49.66	0.0	189	991	589	2038	0.19072	5.5e-027	49005
1	M126 O126	3.7e-013	1.5e-015	-34.13	0.0	265	991	1226	3639	0.26741	1.6e-020	93555
1	M127 O127	9.3e-011	3.8e-013	-28.59	0.0	279	991	1790	5328	0.28153	2.0e-018	191070
1	M128 O128	1.9e-037	7.9e-040	-90.04	0.0	155	991	885	3583	0.15641	9.6e-045	82170
1	M129 O129	6.4e-026	2.6e-028	-63.51	0.0	153	991	1035	4679	0.15439	1.6e-033	160875
1	M130 O130	3.3e-1266	1.4e-1268	-2919.36	0.0	123	991	2241	3129	0.12412	1.7e-1273	79695
1	M132 O132	1.8e-027	7.4e-030	-67.08	0.0	216	990	646	1897	0.21818	1.3e-034	58786
1	M134 O134	4.6e-581	1.9e-583	-1341.78	0.0	124	990	1124	1673	0.12525	1.5e-588	124488
1	M136 O136	4.8e-002	2.0e-004	-8.53	0.0	376	990	238	457	0.37980	6.6e-010	298376
1	M138 O138	3.2e-318	1.3e-320	-736.55	0.0	110	990	632	1034	0.11111	2.6e-325	51376
1	M140 O140	2.9e-087	1.2e-089	-204.77	0.0	159	989	1070	3572	0.16077	3.0e-095	392730
1	M142 O142	3.0e-051	1.2e-053	-121.82	0.0	209	989	1991	6742	0.21132	3.1e-059	398164
1	M144 O144	9.7e-291	4.0e-293	-673.28	0.0	99	989	824	1964	0.10010	1.6e-298	247494
1	M146 O146	1.3e-002	5.3e-005	-9.85	0.0	207	989	282	950	0.20930	1.3e-010	400634
1	M150 O150	7.0e-035	2.9e-037	-84.14	0.0	160	988	1572	6981	0.16194	6.3e-043	452574
1	M151 O151	6.7e-026	2.8e-028	-63.46	0.0	162	988	621	2367	0.16397	6.2e-034	445672
1	M152 O152	1.4e-057	5.7e-060	-136.41	0.0	114	988	253	698	0.11538	1.4e-064	41412
1	M153 O153	9.7e-052	4.0e-054	-122.96	0.0	112	988	1456	8395	0.11336	1.0e-059	386512
1	M154 O154	6.4e-008	2.6e-010	-22.06	0.0	238	988	442	1302	0.24089	7.7e-016	343128
1	M156 O156	9.5e-038	3.9e-040	-90.74	0.0	203	987	914	2869	0.20567	7.9e-046	491028
1	M160 O160	9.0e-026	3.7e-028	-63.17	0.0	113	987	125	344	0.11449	2.8e-033	131631
1	M161 O161	1.3e-006	5.4e-009	-19.04	0.0	471	987	2061	3823	0.47720	1.1e-014	505818
1	M165 O165	2.1e-021	8.4e-024	-53.13	0.0	243	987	676	1861	0.24620	2.2e-029	378624
1	M167 O167	5.7e-006	2.3e-008	-17.57	0.0	187	987	585	2319	0.18946	5.7e-014	412148
1	M168 O168	2.6e-021	1.1e-023	-52.91	0.0	214	986	762	2417	0.21704	2.1e-029	493968
1	M169 O169	3.0e-640	1.2e-642	-1478.04	0.0	112	986	2313	5969	0.11359	3.1e-648	407868
1	M170 O170	5.5e-019	2.2e-021	-47.55	0.0	120	986	827	4706	0.12170	4.5e-027	501348
1	M171 O171	7.5e-003	3.1e-005	-10.39	0.0	284	986	404	1066	0.28803	1.0e-010	301104
1	M172 O172	6.8e-670	2.8e-672	-1546.31	0.0	114	986	1421	2410	0.11562	6.8e-678	409836
1	M173 O173	4.3e-005	1.8e-007	-15.55	0.0	216	986	359	1159	0.21907	5.0e-013	347844
1	M174 O174	3.3e-043	1.3e-045	-103.33	0.0	186	986	1038	3536	0.18864	2.4e-051	546120
1	M175 O175	1.8e-005	7.5e-008	-16.41	0.0	90	986	387	2917	0.09128	1.6e-013	474288
1	M176 O176	1.9e-055	7.8e-058	-131.50	0.0	172	986	1354	5015	0.17444	1.5e-063	505776
1	M177 O177	1.0e-004	4.1e-007	-14.71	0.0	332	986	1574	4033	0.33671	7.0e-013	580068
1	M180 O180	2.4e-007	9.7e-010	-20.75	0.0	175	985	318	1181	0.17766	3.3e-015	296676
1	M181 O181	4.2e-011	1.7e-013	-29.40	0.0	205	985	287	846	0.20812	6.6e-019	261252
1	M186 O186	6.5e-095	2.7e-097	-222.37	0.0	109	985	556	1908	0.11066	6.3e-103	424596
1	M187 O187	4.7e-114	1.9e-116	-266.44	0.0	99	985	441	1287	0.10051	6.3e-122	305040
1	M189 O189	3.8e-035	1.6e-037	-84.75	0.0	175	985	562	1808	0.17766	4.6e-043	340956
1	M190 O190	3.5e-038	1.4e-040	-91.75	0.0	95	985	1244	8591	0.09645	3.2e-046	450672
1	M191 O191	1.4e-014	5.7e-017	-37.41	0.0	141	985	401	1737	0.14315	1.4e-022	418200
1	M193 O193	5.4e-003	2.2e-005	-10.72	0.0	148	984	454	2257	0.15041	5.5e-011	398201
1	M194 O194	4.5e-007	1.8e-009	-20.12	0.0	142	984	288	1276	0.14431	5.5e-015	330934
1	M195 O195	8.5e-012	3.5e-014	-30.99	0.0	114	984	985	6414	0.11585	7.4e-020	466941
1	M196 O196	5.1e-008	2.1e-010	-22.29	0.0	192	984	421	1496	0.19512	5.8e-016	357939
1	M199 O199	1.5e-022	5.9e-025	-55.78	0.0	206	984	1804	6733	0.20935	1.2e-030	489527
1	M201 O201	1.2e-059	5.0e-062	-141.15	0.0	220	984	1344	3885	0.22358	1.1e-067	462031
1	M202 O202	2.7e-009	1.1e-011	-25.22	0.0	352	984	3189	7904	0.35772	2.1e-017	542064
1	M203 O203	5.8e-009	2.4e-011	-24.47	0.0	154	984	203	734	0.15650	1.0e-016	229297
1	M208 O208	4.0e-042	1.7e-044	-100.81	0.0	117	983	274	895	0.11902	3.9e-050	422751
1	M213 O213	7.6e-008	3.1e-010	-21.88	0.0	257	983	500	1394	0.26144	8.4e-016	373651
1	M214 O214	2.0e-017	8.4e-020	-43.92	0.0	133	983	1382	7803	0.13530	1.6e-025	535190
1	M216 O216	6.3e-015	2.6e-017	-38.20	0.0	193	983	1152	4488	0.19634	3.9e-023	657449
1	M218 O218	1.1e-945	4.7e-948	-2181.31	0.0	121	983	1947	3093	0.12309	1.1e-953	424715
1	M219 O219	6.9e-030	2.8e-032	-72.64	0.0	115	983	312	1256	0.11699	7.4e-038	382489
1	M221 O221	1.7e-006	7.0e-009	-18.78	0.0	213	983	190	526	0.21668	2.8e-014	252374
1	M222 O222	1.1e-010	4.7e-013	-28.39	0.0	173	983	458	1765	0.17599	1.2e-018	390345
1	M227 O227	2.1e-017	8.5e-020	-43.92	0.0	195	983	835	3014	0.19837	1.6e-025	517023
1	M228 O228	2.6e-274	1.1e-276	-635.46	0.0	117	983	1024	2580	0.11902	2.7e-282	383471
1	M229 O229	4.3e-002	1.8e-004	-8.64	0.0	128	982	169	811	0.13035	4.7e-010	377300
1	M230 O230	3.9e-032	1.6e-034	-77.82	0.0	204	982	993	3236	0.20774	3.4e-040	469420
1	M235 O235	3.5e-045	1.4e-047	-107.87	0.0	116	982	270	853	0.11813	3.7e-053	387100
1	M239 O239	1.0e-205	4.2e-208	-477.49	0.0	102	982	694	1819	0.10387	1.1e-213	371420
1	M241 O241	4.4e-050	1.8e-052	-119.15	0.0	178	982	1094	3799	0.18126	3.0e-058	597800
1	M242 O242	4.0e-032	1.6e-034	-77.79	0.0	230	982	1070	3165	0.23422	3.3e-040	505680
1	M245 O245	2.9e-045	1.2e-047	-108.05	0.0	112	982	350	1303	0.11405	3.1e-053	379750
1	M246 O246	3.3e-011	1.4e-013	-29.62	0.0	226	982	422	1235	0.23014	3.8e-019	356720
1	M247 O247	2.1e-053	8.4e-056	-126.81	0.0	150	982	1709	7604	0.15275	1.7e-061	481670
